# Supplementary material for: Methanogenic symbionts of anaerobic ciliates are host and habitat specific
Source: ISME J. 2024 Aug 20;18(1):wrae164. doi: 10.1093/ismejo/wrae164 (PMC11378729; doi:10.1093/ismejo/wrae164)
Supplement: Supplementary_material [file supplementary_material.zip]

Archive with 55 entries (55 files):
- FigureS1_Autofluorescence.pdf
- FigureS2_MethanobacteriumTree.pdf
- FigureS3_MethanoregulaTree.pdf
- FigureS4_MethanocorpusculumTree.pdf
- FigureS5_Barplot.pdf
- FigureS6_Fulltress.pdf
- FigureS7_CollapsedTrees.pdf
- FigureS8_SummaryResults.pdf
- SF10_Dataset_host_phylogeny_extended_aln_trim_wrae164.fasta
- SF11_Dataset_Methanobacteriales_uniquelineages_wrae164.fasta
- SF12_Dataset_Methanobacteriales_uniquelineages_aln_wrae164.fasta
- SF13_Dataset_Methanobacteriales_uniquelineages_aln_trim_wrae164.fasta
- SF14_Dataset_Methanobacteriales_all_wrae164.fasta
- SF15_Dataset_Methanobacteriales_all_aln_wrae164.fasta
- SF16_Dataset_Methanobacteriales_all_aln_trim_wrae164.fasta
- SF17_Dataset_Methanomicrobiales_uniquelineages_wrae164.fasta
- SF18_Dataset_Methanomicrobiales_uniquelineages_aln_wrae164.fasta
- SF19_Dataset_Methanomicrobiales_uniquelineages_aln_trim_wrae164.fasta
- SF1_ASVs.fasta
- SF1_ASVs_wrae164.fasta
- SF20_Dataset_Methanomicrobiales_all_wrae164.fasta
- SF21_Dataset_Methanomicrobiales_all_aln_wrae164.fasta
- SF22_Dataset_Methanomicrobiales_all_aln_trim_wrae164.fasta
- SF23_GeneticDistance_ASVs_vs_Methanoregula_lineages_wrae164.fasta
- SF24_GeneticDistance_ASVs_vs_Methanoregula_lineages_aln_trim_wrae164.fasta
- SF25_GeneticDistance_ASVs_vs_Methanobacterium_lineages_aln_trim_wrae164.fasta
- SF26_GeneticDistance_ASVs_vs_Methanocorpusculum_lineages_wrae164.fasta
- SF27_GeneticDistance_ASVs_vs_Methanocorpusculum_lineages_aln_trim_wrae164.fasta
- SF28_GeneticDistance_ASVs_vs_Methanobacterium_lineages_wrae164.fasta
- SF2_Sanger_seqs_symbionts_16S_131_wrae164.fasta
- SF3_Sanger_seqs_host_18S_54_wrae164.fasta
- SF4_Sanger_seqs_symbionts_16S_131_aln_trim_wrae164.fasta
- SF5_Sanger_seqs_Media_55_wrae164.fasta
- SF6_Dataset_host_54_phylogeny_aln_wrae164.fasta
- SF7_Dataset_host_54_phylogeny_aln_trim_wrae164.fasta
- SF8_Dataset_host_phylogeny_extended_wrae164.fasta
- SF9_Dataset_host_phylogeny_extended_aln_wrae164.fasta
- SupplementalFigures_final_wrae164.pdf
- Supplemental_material.pdf
- Supplemental_material_wrae164.docx
- SupplementaryTables_R1_wrae164.xlsx
- SupplFiles.rar
- TableS10_Autofluorescence.xlsx
- TableS11_ControlMedium.xlsx
- TableS12_UncorrectedPDistances_allSamples.xlsx
- TableS13_MantelTest.docx
- TableS1_Strains.xlsx
- TableS2_SamplePreparation.xlsx
- TableS3_SampleMetadata.xlsx
- TableS4_AbsoluteCountTable.xlsx
- TableS5_RelativeCountTable.xlsx
- TableS6_Taxonomic_assignment.xlsx
- TableS7_PairwiseDistanceMatrices.xlsx
- TableS8_PercentageIdentityMethanobacteriales.xlsx
- TableS9_PercentageIdentityMethanomicrobiales.xlsx
