# Supplementary material for: Methanogenic symbionts of anaerobic ciliates are host and habitat specific
Source: ISME J. 2024 Aug 20;18(1):wrae164. doi: 10.1093/ismejo/wrae164 (PMC11378729; doi:10.1093/ismejo/wrae164)
Supplement: Supplementary_material [file supplementary_material.zip › SF10_Dataset_host_phylogeny_extended_aln_trim_wrae164.fasta]

>AJ009661_Caenomorphidae_4
---------------------------------------------------------------------------------------------------------------------------------------------------------------------------------------------------------------------------------------------------------------------------------------------------------------------------------------------TAGGGTTCGATTCCGGAGAAAGAGCCTGAGAAACGGCTATTACATCTAAGGACGGCAGCAGGGGCGTAAATTACCCAATCTTAATTTAAGGAGGTAGTGACAAGAAATAT-CGA-ACCGGAG------CAAT-CCGGGATTGGAATGGGTCAAACACAAAACCCTTGGCGAGTAACAATTGGAGGGCAAG-TCTGGTGCCAGCAGCCGCGGTAATTCCAG-CTCCAATAGCATATATTAAAGTTGTTGCAGTTAAAAAGCTCGTAGTTGAATTTCTGGG-GAAGT-CTAT--TAGGTGCAAT-CGTGTCTG-A-TAG-ACTTCACCCATCCTTCTGTTAACATGTGATGGTA--TCC-G--TACTGGACATGGGCTCAGATATTTTACCTTGAGAAAATTAGAGTGTTTCAGGCAGG---CTANGCCAGAATACAAAAGCATGG-AATAGTAGAATT-GACATGA--CTCTGTGGTTGGCCAGA-GA-AGTGTAATGGTTAATAGGAACAGTTGGGGGCATTAGTATTTAATTGTCAGAGGTGAAATTCTT-GGNTTTGTTAAAGACTAACTAAAGCGAAAGCATTTGCCAAGGATGTTTTC-ATTAATCAAGAACGAAAGTTAGGGGATCAAAGACGATCAGATACCGTCGTAGTCTTAACTATAAACGATGCCGACTAGAGATTGGAGG-AGATAATCGAGCTCCTTC-AGCATCTAAGGAGAAATCA-AAGTCTTTGGGTTCT-GGGGGGAGTATGGTCGCAAGTCTGAAACTTGAAGGAATTGACGGAAGGGCACCACCAGGAGTGGAGCCTGCGGCTTAATCTGACTCAACACTGAGAAATTTACCAGGTCCAGACATTTACAGGATTGACAG-ATTGATAGCTCTTTCTTGATTCTATGGGTGGTGGTGCATGGCCGTTCTTAGTTGGTGGAGTGA-TTTG-TCTGGTTAATTCCGATAACGAACGAGACCTTAACCTGCTAACTAG-ATGG--GTGTGTTATTACAC-ATCTA---CGCTTCTTAGAGGGACTGTGTGGTAAAACCTCAAGGAAGTTTAAGGCAATAACAGGTCTGTGATGCCCTTAGATGTCCTGGGCTGCACGCGTGCTACACTGATGCAT-TCAACGAG---TTCATGGCCCGAAAGGGTT-GT-GTAATCTT--CAGTATGCATCGTGATTGGGATAGATC-TTTGCAATTATAGATCTTT--AACGAGGAATTCCTAGTAAGCGCAAGTCATCAGCTTGCGCTGATTAAGTC--CC-TGCCCTTTGTACACAC-CGCCCGTCGCTCCTACCGATTCCGAGTGATCCGGTGAACCTTTTGGACTTGCCCCAAGCG-AGAAAATTAAGTGAACCA-TATCACTTAGAGGAAGGAGAAGTCGTAACAAGG
>MN604065_Pileometopus_lynni_SHOAKOI
---------------------------------------------------------CTGAAACTGCGGAAGGCTCATTAAATCAGTTATAGTTTATTTGATGGATAAA--GGATATGGATAACCGTAGTAATTCTAGAGCTAATACATGCGTGAAA-GCCTGACTC--AAGAAGGGCTGTATTTATTAGATA--AAGCCAGCATTTAGGTGATTCATAATAACTTAGCGAATCGCGGA--GTTTTCTGCGATATGTCATTCAAGTATCTGCCCTAT-CAGCTTT-GATGGTAGTGTATTGGACTACCATGGCATTAACGGGTAACGGGGAATTAGGGTTCGATTCCGGAGAAAGAGCCTGAGAAACGGCTATTACATCTAAGGACGGCAGCAGGGGCGTAAATTACCCAATCTTAATTTAAGGAGGTAGTGACAAGAAATAT-CGA-ACCGGAG------CAAT-CCGGGATTGGAATGGGTCAAACACAAAACCCTTGGCGAGTAACAATTGGAGGGCAAG-TCTGGTGCCAGCAGCCGCGGTAATTCCAG-CTCCAATAGCATATATTAAAGTTGTTGCAGTTAAAAAGCTCGTAGTTGGATTTCTGGG-GAATT-CTGT--TTAGTGCTAT-CGTGCTTT-T-CAG-AGTTTACCCATCCTTCTGTTAACATGTGTTGGTA--TCC-G--TACTGGACATGGGCTCAGATATTTTACCTTGAGAAAATTAGAGTGTTTCAGGCAGG---CTAGGCCAGAATACAAAAGCATGG-AATAATGGAATT-GACATGA--CTCTGTGGTTGGCCAGA-GA-AGTGTAATGGTTAATAGGAACAGTTGGGGGCATTAGTATTTAATTGTCAGAGGTGAAATTCTT-GGATTTGTTAAAGACTAACTAAAGCGAAAGCATTTGCCAAGGATGTTTTC-ATTAATCAAGAACGAAAGTTAGGGGATCAAAGACGATCAGATACCGTCGTAGTCTTAACTATAAACGATGCCGACTAGAGATTGGAGG-AGATAATCGAGCTCCTTC-AGCATCTAAGGAGAAATCA-AAGTCTTTGGGTTCT-GGGGGGAGTATGGTCGCAAGGCTGAAACTTGAAGGAATTGACGGAAGGGCACCACCAGGAGTGGAGCCTGCGGCTTAATCTGACTCAACACTGAGAAATTTACCAGGTCCAGACATTTACAGGATTGACAG-ATTGATAGCTCTTTCTTGATTCTATGGGTGGTGGTGCATGGCCGTTCTTAGTTGGTGGAGTGA-TTTG-TCTGGTTAATTCCGATAACGAACGAGACCTTAACCTGCTAACTAG-ATGG--GTGAGTTACGACTC-ATTCA---CGCTTCTTAGAGGGACTGTGTGGTAAAACCTCAAGGAAGTTTAAGGCAATAACAGGTCTGTGATGCCCTTAGATGTCCTGGGCTGCACGCGTGCTACACTGATGCAT-TCAACGAG---TTCATGGTTCGAAAGGATT-GT-GTAATCTT--CAGTATGCATCGTGATTGGGATAGATC-TTTGCAATTATAGATCTTT--AACGAGGAATTCCTAGTAAGCGCAAGTCATCAGCTTGCGCTGATTAAGTC--CC-TGCCCTTTGTACACAC-CGCCCGTCGCTCCTACCGATTCCGAGTGATCCGGTGAACCTTTTGGACTTGCCCAAAGCG-AGAAAATTAAGTGAACCA-TATCACTTAGAGGAAGGAGAAGTCGTAACAAGG
>MN604063_Metopidae_sp_OKREHEK
AGTCATATGCTTGTCTTAAAGATTAACCCATGCATGTGTAAGTATAGTAA-TATACAGCGAAACTGCGAATGGCTCATTAAAACAGTTATAGTTTATTTGATGGATAAA---GATATGGATAACCGTAGTAATTCTAGAGCTAATACATGCGTGAAA-GCCTGACTC--AAGAAGGGCTGTATTTATTAGATA--AAGCCAGCATTTAGGTGATTCATAATAACTTAGCGAATCGCGGA-CATTGTCTGCGATATGTCATTCAAGTATCTGCCCTAT-CAGCTTT-GATGGTAGTGTATTGGACTACCATGGCATTAACGGGTAACGGGGAATTAGGGTTCGATTCCGGAGAAAGAGCCTGAGAAACGGCTATTACATCTAAGGACGGCAGCAGGGGCGTAAATTACCCAATCTTAATTTAAGGAGGTAGTGACAAGAAATAT-CGA-ACCGGAG------AAAT-CCGGGATTGGAATGGGTCAAACGTAAAACCCTTGGCGAGTAACAATTGGAGGGCAAG-TCTGGTGCCAGCAGCCGCGGTAATTCCAG-CTCCAATAGCATATATTAAAGTTGTTGCAGTTAAAAAGCTCGTAGTTGGATTTCTGGG-GAAGT-CTGT--TAAGTACAAA-TGTGTTTT-T-CAG-ACTTTACCCATCCTTCTGTTAACATGTGATGGTA--TCC-G--TACTGGACATGGGCTCAGATATTTTACCTTGAGAAAATTAGAGTGTTTCAGGCAGG---CTAGGCCGGAATATAAAAGCATGG-AATAATGGAATT-GACATGA--CTCTGTGGTTGGCCAGA-GA-AGTGTAATGGTTAATAGGAACAGTTGGGGGCATTAGTATTTAATTGTCAGAGGTGAAATTCTT-GGATTTGTTAAAGACTAACTAAAGCGAAAGCATTTGCCAAGGATGTTTTC-ATTAATCAAGAACGAAAGTTAGGGGATCAAAGACGATCAGATACCGTCGTAGTCTTAACCATAAACGATGCCGACTAGAGATTGGAGG-AGATAATCGAGCTCCTTC-AGCATCTAAGGAGAAATCA-AAGTCTTTGGGTTCT-GGGGGGAGTATGGTCGCAAGGCTGAAACTTGAAGGAATTGACGGAAGGGCACCACCAGGAGTGGAGCCTGCGGCTTAATCTGACTCAACACTGAGAAATTTACCAGGTCCAGACATTTACAGGATTGACAG-ATTGATAGCTCTTTCTTGATTCTATGGGTGGTGGTGCATGGCCGTTCTTAGTTGGTGGAGTGA-TTTG-TCTGGTTAATTCCGATAACGAACGAGACCTTAACCTGCTAACTAG-ATGG--GTGAGTTACGACTC-ATTCA---GGCTTCTTAG----------------------------------------------------------------------------------------------------------------------------------------------------------------------------------------------------------------------------------------------------------------------------------------------------------------------------------------------------------------------------------------
>LEDY_Castula_sp2
AGTCATATGCTTGTCTTAAAGATTAACCCATGCATGTGTAAGTATAGTAA-TATACAGCGAAACTGCGAATGGCTCATTAAAACAGTTATAGTTTATTTGATGGATAAA---GATATGGATAACCGTAGTAATTCTAGAGCTAATACATGCGTGAAA-GCCTGACTC--AAGAAGGGCTGTATTTATTAGATA--AAGCCAATATTTAGGTGATTCATAATAACTTAGCGAATCGCGGA-CATTGTCTGCGATATGTCATTCAAGTATCTGCCCTAT-CAGCTTT-GATGGTAGTGTATTGGACTACCATGGCATTAACGGGTAACGGGGAATTAGGGTTCGATTCCGGAGAAAGAGCCTGAGAAACGGCTATTACATCTAAGGACGGCAGCAGGGGCGTAAATTACCCAATCTTAATTTAAGGAGGTAGTGACAAGAAATAT-CGA-ACCGGAG------AAAT-CCGGGATTGGAATGGGTCAAACGTAAAACCCTTGGCGAGTAACAATTGGAGGGCAAG-TCTGGTGCCAGCAGCCGCGGTAATTCCAG-CTCCAATAGCATATATTAAAGTTGTTGCAGTTAAAAAGCTCGTAGTTGGATTTCTGGG-GAAGT-CTGT--TAAGTACAAA-TGTGTTTT-T-CAG-ACTTTACCCATCCTTCTGTTAACATGTGATGGTA--TCC-G--TACTGGACATGGGCTCAGATATTTTACCTTGAGAAAATTAGAGTGTTTCAGGCAGG---CTAGGCCGGAATATAAAAGCATGG-AATAATGGAATT-GACATGA--CTCTGTGGTTGGCCAGA-GA-AGTGTAATGGTTAATAGGAACAGTTGGGGGCATTAGTATTTAATTGTCAGAGGTGAAATTCTT-GGATTTGTTAAAGACTAACTAAAGCGAAAGCATTTGCCAAGGATGTTTTC-ATTAATCAAGAACGAAAGTTAGGGGATCAAAGACGATCAGATACCGTCGTAGTCTTAACCATAAACGATGCCGACTAGAGATTGGAGG-AGATAATCGAGCTCCTTC-AGCATCTAAGGAGAAATCA-AAGTCTTTGGGTTCT-GGGGGGAGTATGGTCGCAAGGCTGAAACTTGAAGGAATTGACGGAAGGGCACCACCAGGAGTGGAGCCTGCGGCTTAATCTGACTCAACACTGAGAAATTTACCAGGTCCAGACATTTACAGGATTGACAG-ATTGATAGCTCTTTCTTGATTCTATGGGTGGTGGTGCATGGCCGTTCTTAGTTGGTGGAGTGA-TTTG-TCTGGTTAATTCCGATAACGAACGAGACCTTAACCTGCTAACTAG-ATGG--GTGAGTTACGACTC-ATTCA---GGCTTCTTAGAGGGACTGTGTGGTAAAACCTCAAGGAAGTTTAAGGCAATAACAGGTCTGTGATGCCCTTAGATGTCCTGGGCTGCACGCGTGCTACACTGATGCAT-TCAACGAG---TTCATGGTCTGAAAGGATT-GT-GTAATCTT--CAGTATGCATCGTGATTGGGATAGATC-TTTGCAATTATAGATCTTT--AACGAGGAATTCCTAGTAAGCGCAAGTCATCAGCTTGCGCTGATTAAGTC--CC-TGCCCTTTGTACACAC-CGCCCGTCGCTCCTACCGATTCCGAGTGATCCGGTGAACCTTTTGGACTTGCCCCAAGCG-AGAAAATTAAGTGAACCA-TATCACTTAGAGGAAGGAGAAGTCGTAACAAGG
>LERMETZ_Castula_specialis
AGTCATATGCTTGTCTTAAAGATTAACCCATGCATGTGTAAGTATAGTAA-TATACAGCGAAACTGCGAATGGCTCATTAAAACAGTTATAGTTTATTTGATGGATAAA---GATATGGATAACCGTAGTAATTCTAGAGCTAATACATGCGTGAAA-GCCTGACTC--AAGAAGGGCTGTATTTATTAGATA--AAGCCAGCATTTAGGTGATTCATAATAACTTAGCGAATCGCGGA-CATTGTCTGCGATATGTCATTCAAGTATCTGCCCTAT-CAGCTTT-GATGGTAGTGTATTGGACTACCATGGCATTAACGGGTAACGGGGAATTAGGGTTCGATTCCGGAGAAAGAGCCTGAGAAACGGCTATTACATCTAAGGACGGCAGCAGGGGCGTAAATTACCCAATCTTAATTTAAGGAGGTAGTGACAAGAAATAT-CGA-ACCGGAG------AAAT-CCGGGATTGGAATGGGTCAAACGTAAAACCC-TGGCGAGTAACAATTGGAGGGCAAG-TCTGGTGCCAGCAGCCGCGGTAATTCCAG-CTCCAATAGCATATATTAAAGTTGTTGCAGTTAAAAAGCTCGTAGTTGGATTTCTGGG-GAAGT-CTGT--TAAGTACAAA-TGTGTTTT-T-CAG-ACTTTACCCATCCTTCTGTTAACATGTGATGGTA--TCC-G--TACTGGACATGGGCTCAGATATTTTACCTTGAGAAAATTAGAGTGTTTCAGGCAGG---CTAGGCCGGAATATAAAAGCATGG-AATAATGGAATT-GACATGA--CTCTGTGGTTGGCCAGA-GA-AGTGTAATGGTTAATAGGAACAGTTGGGGGCATTAGTATTTAATTGTCAGAGGTGAAATTCTT-GGATTTGTTAAAGACTAACTAAAGCGAAAGCATTTGCCAAGGATGTTTTC-ATTAATCAAGAACGAAAGTTAGGGGATCAAAGACGATCAGATACCGTCGTAGTCTTAACCATAAACGATGCCGACTAGAGATTGGAGG-AGATAATCGAGCTCCTTC-AGCATCTAAGGAGAAATCA-AAGTCTTTGGGTTCT-GGGGGGAGTATGGTCGCAAGGCTGAAACTTGAAGGAATTGACGGAAGGGCACCACCAGGAGTGGAGCCTGCGGCTTAATCTGACTCAACACTGAGAAATTTACCAGGTCCAGACATTTACAGGATTGACAG-ATTGATAGCTCTTTCTTGATTCTATGGGTGGTGGTGCATGGCCGTTCTTAGTTGGTGGAGTGA-TTTG-TCTGGTT-ATTCCGATAACGAACGAGACCTTAACCTGCTAACTAG-ATGA--TTGAGTTACGACTC-AGTCA---GGCTTCTTAGAGGGACTGTGTGGTAAAACCTCAAGGAAGTTTAAGGCAATAACAGGTCTGTGATGCCCTTAGATGTCCTGGGCTGCACGCGTGCTACACTGATGCAT-TCAACGAG---TTCATGGTCTGAAAGGATT-GT-GTAATCTT--CAGTATGCATCGTGATTGGGATAGATC-TTTGCAATTATAGATCTTT--AACGAGGAATTCCTAGTAAGCGCAAGTCATCAGCTTGCGCTGATTAAGTC--CC-TGCCCTTTGTACACAC-CGCCCGTCGCTCCTACCGATTCCGAGTGATCCGGTGAACCTTTTGGACTTGCCCCAAGCG-AGAAAATTAAGTGAACCA-TATCACTTAGAGGAAGGAGAAGTCGTAACAAGG
>LERM10C_Castula_sp1_18S
AGTCATATGCTTGTCTTAAAGATTAACCCATGCATGTGTAAGTATAGTAT-TCTACAGCGAAACTGCGAATGGCTCATTAAATCAGTTATAGTTTATTTGATGGATCAA---GATATGGATAACCGTAGTAATTCTAGAGCTAATACATGCGTGAAA-GCCTGACTC--AAGAAGGGCTGTATTTATTAGATA--AAGCCAGCATTTAGGTGATTCATAATAACTTAGCGAATCGCGGA--GTTTTCTGCGATATGTCATTCAAGTATCTGCCCTAT-CAGCTTT-GATGGTAGTGTATTGGACTACCATGGCATTAACGGGTAACGGGGAATTAGGGTTCGATTCCGGAGAAAGAGCCTGAGAAACGGCTATTACATCTAAGGACGGCAGCAGGGGCGTAAATTACCCAATCTTAATTTAAGGAGGTAGTGACAAGAAATAT-CGA-ACCGGAG------CAAT-CCGGGATTGGAATGGGTCAAACACAAAACCCTTGGCGAGTAACAATTGGAGGGCAAG-TCTGGTGCCAGCAGCCGCGGTAATTCCAGCCTCCAATAGCATATATTAAAGTTGTTGCAGTTAAAAAGCTCGTAGTTGGATTTCTGGG-GAAGT-CTAT--TAAGTGCAAT-CGTGTTTG-G-TAG-ACTTTACCCATCCTTCTGTTAACATGTGATGGTA--TCC-G--TACTGGACATGGGCTCAGATATTTTACCTTGAGAAAATTAGAGTGTTTCAGGCAGG---CTAGGCCAGAATACAAAAGCATGG-AATAATGGAATT-GACATGA--CTCTGTGGTTGGCCAGA-GA-AGTGTAATGGTTAATAGGAACAGTTGGGGGCATTAGTATTTAATTGTCAGAGGTGAAATTCTT-GGATTTGTTAAAGACTAACTAAAGCGAAAGCATTTGCCAAGGATGTTTTC-ATTAATCAAGAACGAAAGTTAGGGGATCAAAGACGATCAGATACCGTCGTAGTCTTAACTATAAACGATGCCGACTAGAGATTGGAGG-AGATAATCGAGCTCCTTC-AGCATCTAAGGAGAAATCA-AAGTCTTTGGGTTCT-GGGGGGAGTATGGTCGCAAGTCTGAAACTTGAAGGAATTGACGGAAGGGCACCACCAGGAGTGGAGCCTGCGGCTTAATCTGACTCAACACTGAGAAATTTACCAGGTCCAGACATTTACAGGATTGACAG-ATTGATAGCTCTTTCTTGATTCTATGGGTGGTGGTGCATGGCCGTTCTTAGTTGGTGGAGTGA-TTTG-TCTGGTTAATTCCGATAACGAACGAGACCTTAACCTGCTAACTAG-ATGG--GTGTGTTATTACAC-ATTCA---GGCTTCTTAG----------------------------------------------------------------------------------------------------------------------------------------------------------------------------------------------------------------------------------------------------------------------------------------------------------------------------------------------------------------------------------------
>LERMONSTR_Castula_fusca
AGTCATATGCTTGTCTTAAAGATTAACCCATGCATGTGTAAGTATAGTAT-TCTACAGCGAAACTGCGAATGGCTCATTAAAACAGTTATAGTTTATTTGATGGATCAA---GATATGGATAACCGTAGTAATTCTAGAGCTAATACATGCGTGAAA-GCCCAACTC--AAGAAGGGCTGTATTTATTAGATA--AAGCCAGCATTTAGGTGATTCATAATAACTTTTCGAATCGCGGA--GTTTTCTGCGATATGTCATTCAAGTATCTGCCCTAT-CAGCTTT-GATGGTAGTGTATTGGACTACCATGGCATTAACGGGTAACGGGGAATTAGGGTTCGATTCCGGAGAAAGAGCCTGAGAAACGGCTATTACATCTAAGGACGGCAGCAGGGGCGTAAATTACCCAATCTTAATTTAAGGAGGTAGTGACAAGAAATAT-CGA-ACCGGAG------CAAT-CCGGGATTGGAATGGGTCAAACACAAAACCCTTGGCGAGTAACAATTGGAGGGCAAG-TCTGGTGCCAGCAGCCGCGGTAATTCCAG-CTCCAATAGCATATATTAAAGTTGTTGCAGTTAAAAAGCTCGTAGTTGGATTTCTGGG-GAAGT-CTGT--AGAGTGCAAT-CGTGTTCT-T-CAG-ACTTTACCCATCCTTCTGTTAACATGTGATGGTA--TTC-G--TACTGGACATGGGCTCAGATATTTTACCTTGAGAAAATTAGAGTGTTTCAGGCAGG---CTAGGCCGGAATATAAAAGCATGG-AATAATGGAATT-GACATGA--CTCTGTGGTTGGCCAGA-GA-AGTGTAATGATTAATAGGAACAGTTGGGGGCATTAGTATTTAATTGTCAGAGGTGAAATTCTT-GGATTTGTTAAAGACTAACTAAAGCGAAAGCATTTGCCAAGGATGTTTTC-ATTAATCAAGAACGAAAGTTAGGGGATCAAAGACGATCAGATACCGTCGTAGTCTTAACTATAAACGATGCCGACTAGAGATTGGAGG-AGATAATCGAGCTCCTTC-AGCATCTAAGGAGAAATCA-AAGTCTTTGGGTTCT-GGGGGGAGTATGGTCGCAAGGCTGAAACTTGAAGGAATTGACGGAAGGGCACCACCAGGAGTGGAGCCTGCGGCTTAATCTGACTCAACACTGAGAAATTTACCAGGTCCAGACATTTACAGGATTGACAG-ATCGATAGCTCTTTCTTGATTCTATGGGTGGTGGTGCATGGCCGTTCTTAGTTGGTGGAGTGA-TTTG-TCTGGTTAATTCCGATAACGAACGAGACCTTAACCTGCTAACTAG-ATGG--ATGTGTCAAGACAC-GTTCA---GGCTTCTTAG----------------------------------------------------------------------------------------------------------------------------------------------------------------------------------------------------------------------------------------------------------------------------------------------------------------------------------------------------------------------------------------
>MN604066_Castula_flexibilis_KLANM
---------------------------------------------AGTAT-TCTACAGCGAAACTGCGAATGGCTCATTAAAACAGTTATAGTTTATTTGATGGATCAA---GATATGGATAACCGTAGTAATTCTAGAGCTAATACATGCGTGAAA-GCCTGACTC--AAGAAGGGCTGTATTTATTAGATA--AAGCCAGCATTTAGGTGATTCATAATAACTTAGCGAATCGCGGA--GTTTTCTGCGATATGTCATTCAAGTATCTGCCCTAT-CAGCTTT-GATGGTAGTGTATTGGACTACCATGGCATTAACGGGTAACGGGGAATTAGGGTTCGATTCCGGAGAAAGAGCCTGAGAAACGGCTATTACATCTAAGGACGGCAGCAGGGGCGTAAATTACCCAATCTTAATTTAAGGAGGTAGTGACAAGAAATAT-CGA-ACCGGAG------CAAT-CCGGGATTGGAATGGGTCAAACACAAAACCCTTGGCGAGTAACAATTGGAGGGCAAG-TCTGGTGCCAGCAGCCGCGGTAATTCCAG-CTCCAATAGCATATATTAAAGTTGTTGCAGTTAAAAAGCTCGTAGTTGAATTTCTGGG-GAAGT-CTAT--TAGGTGCAAT-CGTGTCTG-A-TAG-ACTTCACCCATCCTTCTGTTAACATGTGATGGTA--TCC-G--TACTGGACATGGGCTCAGATATTTTACCTTGAGAAAATTAGAGTGTTTCAGGCAGG---CTAGGCCAGAATACAAAAGCATGG-AATAATAGAATT-GACATGA--CTCTGTGGTTGGCCAGA-GA-AGTGTAATGGTTAATAGGAACAGTTGGGGGCATTAGTATTTAATTGTCAGAGGTGAAATTCTT-GGATTTGTTAAAGACTAACTAAAGCGAAAGCATTTGCCAAGGATGTTTTC-ATTAATCAAGAACGAAAGTTAGGGGATCAAAGACGATCAGATACCGTCGTAGTCTTAACTATAAACGATGCCGACTAGAGATTGGAGG-AGATAATCGAGCTCCTTC-AGCATCTAAGGAGAAATCA-AAGTCTTTGGGTTCT-GGGGGGAGTATGGTCGCAAGTCTGAAACTTGAAGGAATTGACGGAAGGGCACCACCAGGAGTGGAGCCTGCGGCTTAATCTGACTCAACACTGAGAAATTTACCAGGTCCAGACATTTACAGGATTGACAG-ATTGATAGCTCTTTCTTGATTCTATGGGTGGTGGTGCATGGCCGTTCTTAGTTGGTGGAGTGATTTTG-TCTGGTTAATTCCGATAACGAACGAGACCTTAACCTGCTAACTAG-ATGG--GTGTGTTATTACAC-ATCTA---CGCTTCTTAAAGGG------------------------------------------------------------------------------------------------------------------------------------------------------------------------------------------------------------------------------------------------------------------------------------------------------------------------------------------------------------------------------------
>M86385_Heterometopus_palaeformis
AGTCATATGCTTGTCTTAAAGATTAACCCATGCATGTGTAAGTATAGTAT-CATACAGCGAAACTGCGAATGGCTCATTAAAACAGTTATAGTTTATTTGATGGATAAA---GATATGGATAACCGTAGTAATTCTAGAGCTAATACATGCGTGAAA-GCCTGACTT--ACGAAGGGCTGTATTTATTAGATA--AAGCCAGCATTTAGGTGACTCATAATAACTTAGCGAATCGCGGA-TT-TTTCTGCGATATGTCATTCAAGTATCTGCCCTAT-CAGCTTT-GATGGTAGTGTATTGGACTACCATGGCATTAACGGGTAACGGGGAATTAGGGTTCGATTCCGGAGAAAGAGCCTGAGAAACGGCTATTACATCTAAGGACGGCAGCAGGGGCGTAAATTACCCAATCTTAATTTAAGGAGGTAGTGACAAGAAATAT-CGA-ACCGGAG------AAAT-CCGGGATTGGAATGGGCCAAACGTAAAACCCTTGGCGAGTAACAATTGGAGGGCAAG-TCTGGTGCCAGCAGCCGCGGTAATTCCAG-CTCCAATAGCATATATTAAAGTTGTTGCAGTTAAAAAGCTCGTAGTTGGATGTCTGGA-GNNGT-CCGT--AGGCTAC-TC-TGTAGTTT-A-CGG-ACCATATCCATCCTTCTGTTAACATGTGTTGGTA--TTC-G--TACTGGACATGGGCTCAGATATTTTACCTTGAGAAAATTAGAGYGTTTCAGGCAGG---CAAGGCCGGAATACAAAAGCATGG-AATAATGGAATTGGACATGA--CTCTGGTGTTGGCCAGA-GA-AGTGTAATGATTAATAGGAACAGTTGGGGGCATTAGTATTTAATTGTCAGAGGTGAAATTCTT-CGATTTGTTAAAGACTAACTAAAGCGAAAGCATTTGCCAAGGATGTTTTC-ATTAATCAAGAACGAAAGTTAGGGGATCAAAGACGATCAGATACCGTCGTAGTCTTAACCATAAACGATGCCGACTAGAGATTGGAGG-AGATAATCGAGCTCCTTC-AGCATCTAAGGAGAAATCA-AAGTCTTTGGGTTCA-GGGGGGAGTATGGTCGCAAGGCTGAAACTTAAAGGAATTGACGGAAGGGCACCACCAGGAGTGGNNNGTGCGGCTTAATCTGACTCAACACTGAGAAATTTACCAGGTCCAGACATTGACAGGATTGACAG-ATTGATAGCTCTTTCTTGATTCTATGGGTGGTGGTGCATGGCCGTTCTTAGTTGGTGGAGTGA-TTTG-TCTGGTTAATTCCGATAACGAACGAGACCTTAACCTGCTAACTAG-NNNN--NNNNNTTATTACCT-TCTGT---GGCTTCTTAGAGGGACTGTGTGGAAAAACCACAAGGAAGTTTAAGGCAATAACAGGTCTGTGATGCCCTTAGATGTCCTGGGCTGCACGCGTGCTACACTGATGCACATCAATGAG---TTCCTGGACCGAAAGGTTC-GCGGTAATCTT--GAATATGCATCGTGATTGGGATAGATC-TTTGTAATTATGGATCTTT--AACGAGGAATTCCTAGTAAGCGTAAGTCATCAGCTTGCGCTGATTAAGTCNNNN-NNNNNNNNNNNNNNNN-NNNNNNNNNNNNNNNNNNNNNNNNNNNNNNCCGGTGAACCTTTTGGACCTGCCAAAAGCG-GGAAAATTAAGTGAACCA-AATCACTTAGAGGAAGGAGAAGTCGTAACAAGG
>AY007451_Metopus_palaeformis_clone2
AGTCATATGCTTGTCTTAAAGATTAACCCATGCATGTGTAAGTATAGTAT-CATACAGCGAAACTGCGAATGGCTCATTAAAACAGTTATAGTTTATTTGATGGATAAA---GATATGGATAACCGTAGTAATTCTAGAGCTAATACATGCGTGAAA-GCCTGACTT--ACGAAGGGCTGTATTTATTAGATA--AAGCCAGCATTTAGGTGACTCATAATAACTTAGCGAATCGCGGA-TT-TTTCTGCGATATGTCATTCAAGTATCTGCCCTAT-CAGCTTT-GATGGTAGTGTATTGGACTACCATGGCATTAACGGGTAACGGGGAATTAGGGTTCGATTCCGGAGAAAGAGCCTGAGAAACGGCTATTACATCTAAGGACGGCAGCAGGGGCGTAAATTACCCAATCTTAATTTAAGGAGGTAGTGACAAGAAATAT-CGA-ACCGGAG------AAAT-CCGGGATTGGAATGGGCCAAACGTAAAACCCTTGGCGAGTAACAATTGGAGGGCAAG-TCTGGTGCCAGCAGCCGCGGTAATTCCAG-CTCCAATAGCATATATTAAAGTTGTTGCAGTTAAAAAGCTCGTAGTTGGATGTCTGGA-GTGGT-CCGT--AGGCTAC-TC-TGTAGTTT-A-CGG-ACCATATCCATCCTTCTGTTAACATGTGTTGGTA--TTC-G--TACTGGACATGGGCTCAGATATTTTACCTTGAGAAAATTAGAGTGTTTCAGGCAGG---CAAGGCCGGAATACAAAAGCATGR-AATAATGGAATT-GACATGA--CTCTGTGGTTGGCCAGA-GA-AGTGTAATGATTAATAGGAACAGTTGGGGGCATTAGTATTTAATTGTCAGAGGTGAAATTCTT-CGATTTGTTAAAGACTAACTAAAGCGAAAGCATTTGCCAAGGATGTTTTC-ATTAATCAAGAACGAAAGTTAGGGGATCAAAGACGATCAGATACCGTCGTAGTCTTAACCATAAACGATGCCGACTAGAGATTGGAGG-AGATAATCGAGCTCCTTC-AGCATCTAAGGAGAAATCA-AAGTCTTTGGGTTCT-GGGGGGAGTATGGTCGCAAGGCTGAAACTTAAAGGAATTGACGGAAGGGCACCACCAGGAGTGGAGCCTGCGGCTTAATCTGACTCAACACTGAGAAATTTACCAGGTCCAGACATTGACAGGATTGACAG-ATTGATAGCTCTTTCTTGATTCTATGGGTGGTGGTGCATGGCCGTCCTTAGTTGGTGGAGTGA-TTTG-TCTGGTTAATTCCGATAACGAACGAGACCTTAACCTGCTAACTAG-TCCT--GAGGGTTATTACCT-TCTGT---GGCTTCTTAGAGGGACTGTGTGGAAAAACCACAAGGAAGTTTAAGGCAATAACAGGTCTGTGATGCCCTTAGATGTCCTGGGCTGCACGCGTGCTACACTGATGCAC-TCAATGAG---TTCCTGGACCGAAAGGTTC-GCGGTAATCTT--GAATATGCATCGTGATTGGGATAGATC-TTTGTAATTATGGATCTTT--AACGAGGAATTCCTAGTAAGCGTAAGTCATCAGCTTGCGCTGATTAAGTC--CC-TGCCCTTTGTACACAC-CGCCCGTCGCTCCTACCGATTCCGAGTGATCCGGTGAACCTTTTGGACCCGCCAAAAGCG-GGAAAATTAAGTGAACCA-AATCACTTAGAGGAAGGAGAAGTCGTAACAAGG
>LEDY_Heterometopus_palaeformis_18S_f
AGTCATATGCTTGTCTTAAAGATTAACCCATGCATGTGTAAGTATAGTAT-CATACAGCGAAACTGCGAATGGCTCATTAAAACAGTTATAGTTTATTTGATGGATAAA---GATATGGATAACCGTAGTAATTCTAGAGCTAATACATGCGTGAAA-GCCTGACTT--ACGAAGGGCTGTATTTATTAGATA--AAGCCAGCATTTAGGTGACTCATAATAACTTAGCGAATCGCGGA-TT-TTTCTGCGATATGTCATTCAAGTATCTGCCCTAT-CAGCTTT-GATGGTAGTGTATTGGACTACCATGGCATTAACGGGTAACGGGGAATTAGGGTTCGATTCCGGAGAAAGAGCCTGAGAAACGGCTATTACATCTAAGGACGGCAGCAGGGGCGTAAATTACCCAATCTTAATTTAAGGAGGTAGTGACAAGAAATAT-CGA-ACCGGAG------AAAT-CCGGGATTGGAATGGGCCAAACGTAAAACCCTTGGCGAGTAACAATTGGAGGGCAAG-TCTGGTGCCAGCAGCCGCGGTAATTCCAG-CTCCAATAGCATATATTAAAGTTGTTGCAGTTAAAAAGCTCGTAGTTGGATATCTGGA-GTGGT-CCGT--AGCCTAC-TC-TGTAGTTT-A-CGG-ACCATATCCATCCTTCTGTTAACATGTGTTGGTA--TTC-G--TACTGGACATGGGCTCAGATATTTTACCTTGAGAAAATTAGAGTGTTTCAGGCAGG---CAAGGCCGGAATACAAAAGCATGG-AATAATGGAATT-GACATGA--CTCTGTGGTTGGCCAGA-GA-AGTGTAATGATTAATAGGAACAGTTGGGGGCATTAGTATTTAATTGTCAGAGGTGAAATTCTT-CGATTTGTTAAAGACTAACTAAAGCGAAAGCATTTGCCAAGGATGTTTTC-ATTAATCAAGAACGAAAGTTAGGGGATCAAAGACGATCAGATACCGTCGTAGTCTTAACCATAAACGATGCCGACTAGAGATTGGAGG-AGATAATCGAGCTCCTTC-AGCATCTAAGGAGAAATCA-AAGTCTTTGGGTTCT-GGGGGGAGTATGGTCGCAAGGCTGAAACTTAAAGGAATTGACGGAAGGGCACCACCAGGAGTGGAGCCTGCGGCTTAATCTGACTCAACACTGAGAAATTTACCAGGTCCAGACATTGACAGGATTGACAG-ATTGATAGCTCTTTCTTGATTCTATGGGTGGTGGTGCATGGCCGTTCTTAGTTGGTGGAGTGA-TTTG-TCTGGTTAATTCCGATAACGAACGAGACCTTAACCTGCTAACTAG-TCCT--GAGGGTTATTACCT-TCTGT---GGCTTCTTAGAGGGACTGTGTGGAAAAACCACAAGGAAGTTTAAGGCAATAACAGGTCTGTGATGCCCTTAGATGTCCTGGGCTGCACGCGTGCTACACTGATGCAC-TCAATGAG---TTCCTGGACCGAAAGGTTC-GCGGTAATCTT--GAATATGCATCGTGATTGGGATAGATC-TTTGTAATTATGGATCTTT--AACGAGGAATTCCTAGTAAGCGTAAGTCATCAGCTTGCGCTGATTAAGTC--CC-TGCCCTTTGTACACAC-CGCCCGTCGCTCCTACCGATTCCGAGTGATCCGGTGAACCTTTTGGACCTGCCAAAAGCG-GGAAAATTAAGTGAACCA-AATCACTTAGAGGAAGGAGAAGTCGTAACAAGG
>MEJONA_Heterometopus_palaeformis_18S_f
AGTCATATGCTTGTCTTAAAGATTAACCCATGCATGTGTAAGTATAGTAT-CATACAGCGAGACTGCGAATGGCTCATTAAAACAGTTATAGTTTATTTGATGGATAAA---GATATGGATAACCGTAGTAATTCTAGAGCTAATACATGCGTGAAA-GCCTGACTT--ACGAAGGGCTGTATTTATTAGATA--AAGCCAGCATTTAGGTGACTCATAATAACTTAGCGAATCGCGGA-TTATATCTGCGATATGTCATTCAAGTATCTGCCCTAT-CAGCTTT-GATGGTAGTGTATTGGACTACCATGGCATTAACGGGTAACGGGGAATTAGGGTTCGATTCCGGAGAAAGAGCCTGAGAAACGGCTATTACATCTAAGGACGGCAGCAGGGGCGTAAATTACCCAATCTTAATTTAAGGAGGTAGTGACAAGAAATAT-CGA-ACCGGAG------CAAT-CCGGGATTGGAATGGGCCAAACGTAAAACCCTTGGTGAGTAACAATTGGAGGGCAAG-TCTGGTGCCAGCAGCCGCGGTAATTCCAG-CTCCAATAGCATATATTAAAGTTGTTGCAGTTAAAAAGCTCGTAGTTGGATATCTGGA-GTGGT-CCGT--AGCTTAC-TC-TGTAGGTT-A-CGG-ACCATATCCATCCTTCTGTTAACATGTGTTGGTA--TTC-G--TACTGGACATGGGCTCAGATATTTTACCTTGAGAAAATTAGAGTGTTTCAGGCAGG---CAAGGCCGGAATACAAAAGCATGG-AATAATGGAATT-GACACAA--CTCTGTGGTTGGCCAGA-GA-AGTGTAATGATTAATAGGAACAGTTGGGGGCATTAGTATTTAATTGTCAGAGGTGAAATTCTT-GGATTTGTTAAAGACTAACTAAAGCGAAAGCATTTGCCAAGGATGTTTTC-ATTAATCAAGAACGAAAGTTAGGGGATCAAAGACGATCAGATACCGTCGTAGTCTTAACCATAAACGATGCCGACTAGAGATTGGAGG-AGATAATCGAGCTCCTTC-AGCATCTAAGGAGAAATCA-AAGTCTTTGGGTTCT-GGGGGGAGTATGGTCGCAAGGCTGAAACTTAAAGGAATTGACGGAAGGGCACCACCAGGAGTGGAGCCTGCGGCTTAATCTGACTCAACACTGAGAAATTTACCAGGTCCAGACATTGACAGGATTGACAG-ATTGATAGCTCTTTCTTGATTCTATGGGTGGTGGTGCATGGCCGTTCTTAGTTGGTGGAGTGA-TTTG-TCTGGTTAATTCCGATAACGAACGAGACCTTAACCTGCTAACTAG-TCCT--GAGGGTTATTACCT-TCTGT---GGCTTCTTAGAGGGACTGTGTGGTAAAACCACAAGGAAGTTTAAGGCAATAACAGGTCTGTGATGCCCTTAGATGTCCTGGGCTGCACGCGTGCTACACTGATGCAC-TCAATGAG---TTCCTGGACCGAAAGGTTC-GCGGTAATCTT--GAATATGCATCGTGATTGGGATAGATC-TTTGTAATTATAGATCTTT--AACGAGGAATTCCTAGTAAGCGTAAGTCATCAGCTTGCGCTGATTAAGTC--CC-TGCCCTTTGTACACAC-CGCCCGTCGCTCCTACCGATTCCGAGTGATCCGGTGAACCTTTTGGACCTGCCACAAGCG-GGAAAATTAAGTGAACCA-AATCACTTAGAGGAAGGAGAAGTCGTAACAAGG
>RAJCA_Heterometopus_palaeformis_18S
AGTCATATGCTTGTCTTAAAGATTAACCCATGCATGTGTAAGTATAGTAT-CATACAGCGAGACTGCGAATGGCTCATTAAAACAGTTATAGTTTATTTGATGGATAAA---GATATGGATAACCGTAGTAATTCTAGAGCTAATACATGCGTGAAA-GCCTGACTT--ACGAAGGGCTGTATTTATTAGATA--AAGCCAGCATTTAGGTGACTCATAATAACTTAGCGAATCGCGGA-TTATATCTGCGATATGTCATTCAAGTATCTGCCCTAT-CAGCTTT-GATGGTAGTGTATTGGACTACCATGGCATTAACGGGTAACGGGGAATTAGGGTTCGATTCCGGAGAAAGAGCCTGAGAAACGGCTATTACATCTAAGGACGGCAGCAGGGGCGTAAATTACCCAATCTTAATTTAAGGAGGTAGTGACAAGAAATAT-CGA-ACCGGAG------CAAT-CCGGGATTGGAATGGGCCAAACGTAAAACCCTTGGTGAGTAACAATTGGAGGGCAAG-TCTGGTGCCAGCAGCCGCGGTAATTCCAG-CTCCAATAGCATATATTAAAGTTGTTGCAGTTAAAAAGCTCGTAGTTGGATATCTGGA-GTGGT-CCGT--AGCTTAC-TC-TGTAGGTT-A-CGG-ACCATATCCATCCTTCTGTTAACATGTGTTGGTA--TTC-G--TACTGGACATGGGCTCAGATATTTTACCTTGAGAAAATTAGAGTGTTTCAGGCAGG---CAAGGCCGGAATACAAAAGCATGG-AATAATGGAATT-GACACAA--CTCTGTGGTTGGCCAGA-GA-AGTGTAATGATTAATAGGAACAGTTGGGGGCATTAGTATTTAATTGTCAGAGGTGAAATTCTT-GGATTTGTTAAAGACTAACTAAAGCGAAAGCATTTGCCAAGGATGTTTTC-ATTAATCAAGAACGAAAGTTAGGGGATCAAAGACGATCAGATACCGTCGTAGTCTTAACCATAAACGATGCCGACTAGAGATTGGAGG-AGATAATCGAGCTCCTTC-AGCATCTAAGGAGAAATCA-AAGTCTTTGGGTTCT-GGGGGGAGTATGGTCGCAAGGCTGAAACTTAAAGGAATTGACGGAAGGGCACCACCAGGAGTGGAGCCTGCGGCTTAATCTGACTCAACACTGAGAAATTTACCAGGTCCAGACATTGACAGGATTGACAG-ATTGATAGCTCTTTCTTGATTCTATGGGTGGTGGTGCATGGCCGTTCTTAGTTGGTGGAGTGA-TTTG-TCTGGTTAATTCCGATAACGAACGAGACCTTAACCTGCTAACTAG-TCCT--GAGGGTTATTACCT-TCTGT---GGCTTCTTAGAGGGACTGTGT-----------------------------------------------------------------------------------------------------------------------------------------------------------------------------------------------------------------------------------------------------------------------------------------------------------------------------------------------------------------------------
>LN869939_Metopidae_sp_aLdG3
AGTCATATGCTTGTCTTAAAGATTAACCCATGCATGTGTAAGTATAGTAT-CATACAGCGAGACTGCGAATGGCTCATTAAAACAGTTATAGTTTATTTGATGGATAAA---GATATGGATAACCGTAGTAATTCTAGAGCTAATACATGCGTGAAA-GCCTGACTT--ACGAAGGGCTGTATTTATTAGATA--AAGCCAGCATTTAGGTGACTCATAATAACTTAGCGAATCGCGGA-TTATATCTGCGATATGTCATTCAAGTATCTGCCCTAT-CAGCTTT-GATGGTAGTGTATTGGACTACCATGGCATTAACGGGTAACGGGGAATTAGGGTTCGATTCCGGAGAAAGAGCCTGAGAAACGGCTATTACATCTAAGGACGGCAGCAGGGGCGTAAATTACCCAATCTTAATTTAAGGAGGTAGTGACAAGAAATAT-CGA-ACCGGAG------CAAT-CCGGGATTGGAATGGGCCAAACGTAAAACCCTTGGCGAGTAACAATTGGAGGGCAAG-TCTGGTGCCAGCAGCCGCGGTAATTCCAG-CTCCAATAGCATATATTAAAGTTGTTGCAGTTAAAAAGCTCGTAGTTGGATATCTGGA-GTGGT-CCGTC-TTCCTAG-TC-TCTAGGTT-G-CGG-ACCATATCCATCCTTCTGTTAACATGTGTTGGTA--TTC-G--TACTGGACATGGGCTCAGATATTTTACCTTGAGAAAATTAGAGTGTTTCAGGCAGG---CAAGGCCGGAATACAAAAGCATGG-AATAATGGAATT-GACATGA--CTCTGTGGTTGGCCAGA-GA-AGTGTAATGATTAATAGGAACAGTTGGGGGCATTAGTATTTAATTGTCAGAGGTGAAATTCTT-GGATTTGTTAAAGACTAACTAAAGCGAAAGCATTTGCCAAGGATGTTTTC-ATTAATCAAGAACGAAAGTTAGGGGATCAAAGACGATCAGATACCGTCGTAGTCTTAACTATAAACGATGCCGACTAGGGATCGGAGG-AGATAATCGAGCTCCTTC-GGCACCTAAGGAGAAATCA-AAGTCTTTGGGTTCT-GGGGGGAGTATGGTCGCAAGGCTGAAACTTAAAGGAATTGACGGAAGGGCACCACCAGGAGTGGAGCCTGCGGCTTAATCTGACTCAACACTGAGAAATTTACCAGGTCCAGACATTGACAGGATTGACAG-ATTGATAGCTCTTTCTTGATTCTATGGGTGGTGGTGCATGGCCGTTCTTAGTTGGTGGAGTGA-TTTG-TCTGGTTAATTCCGATAACGAACGAGACCTTAACCTGCTAACTAG-TCCT--GAGGGTTATTACCT-TCTGT---GACTTCTTAGAGGGACTGTGTGGTAAAACCACAAGGAAGTTTAAGGCAATAACAGGTCTGTGATGCCCTTAGATGTCCTGGGCTGCACGCGTGCTACACTGATGCAC-TCAATGAG---TTCCTGGACCGAAAGGTCC-GCGGCAATCTT--GAATATGCATCGTGATTGGGATAGATC-TTTGTAATTATAGATCTTT--AACGAGGAATTCCTAGTAAGCGTAAGTCATCAGCTTGCGCTGATTAAGTC--CC-TGCCCTTTGTACACAC-CGCCCGTCGCTCCTACCGATTCCGAGTGATCCGGTGAACCTTTTGGACCTGCCACAAGCG-GGAAAATTAAGTGAACCA-AATCACTTAGAGGAAGGAGAAGTCGTAACAAGG
>MF959934_Heterometopus_sp_CSS
AGTCATATGCTTGTCTTAAAGATTAACCCATGCATGTGTAAGTATAGTAT-CATACAGCGAGACTGCGAATGGCTCATTAAAACAGTTATAGTTTATTTGATGGATAAA---GATATGGATAACCGTAGTAATTCTAGAGCTAATACATGCGTGAAA-GCCTGACTT--ACGAAGGGCTGTATTTATTAGATA--AAGCCAGCATTTAGGTGACTCATAATAACTTAGCGAATCGCGGA-TTATATCTGCGATATGTCATTCAAGTATCTGCCCTAT-CAGCTTT-GATGGTAGTGTATTGGACTACCATGGCATTAACGGGTAACGGGGAATTAGGGTTCGATTCCGGAGAAAGAGCCTGAGAAACGGCTATTACATCTAAGGACGGCAGCAGGGGCGTAAATTACCCAATCTTAATTTAAGGAGGTAGTGACAAGAAATAT-CGA-ACCGGAG------CAAT-CCGGGATTGGAATGGGCCAAACGTAAAACCCTTGGCGAGTAACAATTGGAGGGCAAG-TCTGGTGCCAGCAGCCGCGGTAATTCCAG-CTCCAATAGCATATATTAAAGTTGTTGCAGTTAAAAAGCTCGTAGTTGGATATCTGGA-GTGGT-CCGTC-TACCTAG-TC-TCTAGGTT-C-CGG-ACCATATCCATCCTTCTGTTAACATGTGTTGGTA--TTC-G--TACTGGACATGGGCTCAGATATTTTACCTTGAGAAAATTAGAGTGTTTCAGGCAGG---CAAGGCCGGAATACAAAAGCATGG-AATAATGGAATT-GACATGA--CTCTGTGGTTGGCCAGA-GA-AGTGTAATGATTAATAGGAACAGTTGGGGGCATTAGTATTTAATTGTCAGAGGTGAAATTCTT-GGATTTGTTAAAGACTAACTAAAGCGAAAGCATTTGCCAAGGATGTTTTC-ATTAATCAAGAACGAAAGTTAGGGGATCAAAGACGATCAGATACCGTCGTAGTCTTAACTATAAACGATGCCGACTAGGGATCGGAGG-AGATAATCGAGCTCCTTC-GGCACCTAAGGAGAAATCA-AAGTCTTTGGGTTCT-GGGGGGAGTATGGTCGCAAGGCTGAAACTTAAAGGAATTGACGGAAGGGCACCACCAGGAGTGGAGCCTGCGGCTTAATCTGACTCAACACTGAGAAATTTACCAGGTCCAGACATTGACAGGATTGACAG-ATTGATAGCTCTTTCTTGATTCTATGGGTGGTGGTGCATGGCCGTTCTTAGTTGGTGGAGTGA-TTTG-TCTGGTTAATTCCGATAACGAACGAGACCTTAACCTGCTAACTAG-TCCT--GAGGGTTATTACCC-TTTGT---GACTTCTTAGAGGGACTGTGTGGAAAAACCACAAGGAAGTTTAAGGCAATAACAGGTCTGTGATGCCCTTAGATGTCCTGGGCTGCACGCGTGCTACACTGATGCAC-TCAATGAG---TTCCTGGACCGAAAGGTTC-GCGGCAATCTT--GAATATGCATCGTGATTGGGATAGATC-TTTGTAATTATAGATCTTT--AACGAGGAATTCCTAGTAAGCGTAAGTCATCAGCTTGCGCTGATTAAGTC--CC-TGCCCTTTGTACACAC-CGCCCGTCGCTCCTACCGATTCCGAGTGATCCGGTGAACCTTTTGGACCTGCCACAAGCG-GGAAAATTAAGTGAACCA-AATCACTTAGAGGAAGGAGAAGTCGTAACAAGG
>MH086817_Metopus_hasei
AGTCATATGCTTGTCTCAAAGATTAACCCATGCATGTGTAAGTATAGTAT-TATACGGCGAAACTGCGAATGGCTCCTTAAAACAGTTATAATTTATTTGATGGATAAA---GATATGGATAACCGTAGTAATTCTAGAGCTAATACATGCGTGAAA-GCCTGACTC--ACGAAGGGCTGTATTTATTAGATA--AAGCCAACATTTAGGTGATTCATAATAACTTAGCGGATCGCGGA-CTTTGTCCGCGACATGTCATTCAAGTATCTGCCCTAT-CAGCTTT-GATGGTAGTGTATTGGACTACCATGGCATTAACGGGTAACGGGGAATTAGGGTTCGGTTCCGGAGAAAGAGCCTGAGAAACGGCTATTACATCTAAGGATGGCAGCAGGGGCGTAAATTACCCAATCTTAATTTAAGGAGGTAGTGACAAGAAATAT-CAA-ACCGGAG------CAAT-CCGGGATTGGAATGGACCAAACGTAAAACCCTTGGCGAGTAACAATTGGAGGGCAAG-TCTGGTGCCAGCAGCCGCGGTAATTCCAG-CTCCAATAGCATATATTAAAGTTGTTGCAGTTAAAAAGCTCGTAGTTGGATTTCTGGA-GTGGT-CTGC--TGTCCAC-TT-TGTGGGCG-G-CAG-ACCACATCCATCCTTCTGTTAACATGTGTTGGCAC-TTC-G--TGCTGGACATGGGCTCAGATATTTTACCTTGAGAAAATTAGAGTGTTTCAGGCAGG---CAAGGCCGGAATACAAAAGCATGG-AATAATAGAATT-GACACGA--CTCTGTGGTTGGCCAGG-GA-AGTGTAATGATTAATAGGAACAGTTGGGGGCATTAGTATTTAATTGTCAGAGGTGAAATTCTT-GGATTTGTTAAAGACTAACTAAAGCGAAAGCATTTGCCAAGGATGTTTTC-ATTAATCAAGAACGAAAGTTAGGGGATCAAAGACGATCAGATACCGTCGTAGTCTTAACCATAAACGATGCCGACTAGAGATTGGAGG-AGATAATCGAGCTCCTTC-AGCATCTAAGGAGAAATCA-AAGTCTTTGGGTTCT-GGGGGGAATATGGTCCCAAGGCTGAAACTTGAAGGAATTGACGGAAGGGCACCACCAGGAGTGGAGCCTGCGGCTTAATCTGACTCAACACGGAGAAATTTACCAGGTCCAGACATTGATAGGATTGACAG-ATTGATAGCTCTTTCTTGATTCTATGGGTGGTGGTGCATGGCCGTTCTTAGTTGGTGGAGTGA-TTTG-TCTGGTTAATTCCGATAACGAACGAGACCTTAACCTACTAACTAG-ATCG--TGGAGTTACTACTC-CACGA---AGCTTCTTAGAGGGACTGTGTGGTAAAACCTCAAGGAAGTTTAAGGCAATAACAGGTCTGTGATGCCCTTAGATGTCCTGGGCTGCACGCGTGCTACACTGATGCAC-ACAATGAG---TTCCTGGGCCGAAAGGCCT-GTGGCAATCTT--CAATATGCATCGTGATTGGGATAGATC-TTTGTAATTATAGATCTTA--AACGAGGAATTCCTAGTAAGCGTAAGTCATCAGCTTGCGCTGATTAAGTC--CC-TGCCCTTTGTACACAC-CGCCCGTCGCTCCTACCGATTCCGAGTGATTCGGTGAGCATTTTGGACCTGCCACAAGCG-GGAAAATTATGCGAACCA-AATCACTTAGAGGAAGGAGAAGTCGTAACAAGG
>MH086816_Metopus_hasei_clone1Mh
AGTCATATGCTTGTCTCAAAGATTAACCCATGCATGTGTAAGTATAGTAT-TATACGGCGAAACTGCGAATGGCTCCTTAAAACAGTTATAATTTATTTGATGGATAAA---GATATGGATAACCGTAGTAATTCTAGAGCTAATACATGCGTGAAA-GCCTGACTC--ACGAAGGGCTGTATTTATTAGATA--AAGCCAACATTTAGGTGATTCATAATAACTTAGCGGATCGCGGA-CTTTGTCCGCGACATGTCATTCAAGTATCTGCCCTAT-CAGCTTT-GATGGTAGTGTATTGGACTACCATGGCATTAACGGGTAACGGGGAATTAGGGTTCGGTTCCGGAGAAAGAGCCTGAGAAACGGCTATTACATCTAAGGATGGCAGCAGGGGCGTAAATTACCCAATCTTAATTTAAGGAGGTAGTGACAAGAAATAT-CAA-ACCGGAG------CAAT-CCGGGATTGGAATGGACCAAACGTAAAACCCTTGGCGAGTAACAATTGGAGGGCAAG-TCTGGTGCCAGCAGCCACGGTAATTCCAG-CTCCAATAGCATATATTAAAGTTGTTGCAGTTAAAAAGCTCGTAGTTGGATTTCTGGA-GTGGT-CTGC--TGTCCAC-TT-TGTGGGCG-G-CAG-ACCACATCCATCCTTCTGTTAACATGTGTTGGCAC-TTC-G--TGCTGGACATGGGCTCAGATATTTTACCTTGAGAAAATTAGAGTGTTTCAGGCAGG---CAAGGCCGGAATACAAAAGCATGG-AATAATAGAATT-GACACGA--CTCTGTGGTTGGCCAGG-GA-AGTGTAATGATTAATAGGAACAGTTGGGGGCATTAGTATTTAATTGTCAGAGGTGAAATTCTT-GGATTTGTTAAAGACTAACTAAAGCGAGAGCATTTGCCAAGGATGTTTTC-ATTAATCAAGAACGAAAGTTAGGGGATCAAAGACGATCAGATACCGTCGTAGTCTTAACCATAAACGATGCCGACTAGAGATTGGAGG-AGATAATCGAGCTCCTTC-AGCATCTAAGGAGAAATCA-AAGTCTTTGGGTTCT-GGGGGGAGTATGGTCGCAAGGCTGAAACTTGAAGGAATTGACGGAAGGGCACCACCAGGAGTGGAGCCTGCGGCTTAATCTGACTCAACACGGAGAAATTTACCAGGTCCAGACATTGATAGGATTGACAG-ATTGATAGCTCTTTCTTGATTCTATGGGTGGTGGTGCATGGCCGTTCTTAGTCGGTGGAGTGA-TTTG-TCTGGTTAATTCCGATAACGAACGAGACCCTAACCTACTAACTAG-ATCG--TGGAGTTACTACTC-CACGA---AGCTTCTTAGAGGGACTGTGTGGTAAAACCTCAAGGAAGTTTAAGGCAATAACAGGTCTGTGATGCCCTTAGATGTCCTGGGCTGCACGCGTGCTACACTGATGCAC-ACAATGAG---TTCCTGGGCCGAAAGGCCT-GTGGCAATCTT--CAATATGCATCGTGATTGGGATAGATC-TTTGTAATTATAGATCTTA--AACGAGGAATTCCTAGTAAGCGTAAGTCATCAGCTTGCGCTGGTTAAGTC--CC-TGCCCTTTGTACACAC-CGCCCGTCGCTCCTACCGATTCCGAGTGATTCGGTGAGCATTTTGGACCTGCCACAAGCG-GGAAAATTATGCGAACCA-AATCACTTGGAGGAAGGAGAAGTCGTAGCAAGG
>KY432959_Metopus_yantaiensis
----------------------------------------------------------TGAATTCGTGAATGGCTCCTTAAAACAGTTATAATTTATTTGATGGATAAA---GATATGGATAACCGTAGTAATTCTAGAGCTAATACATGCGTGAAA-GCCTGACTC--ACGAAGGGCTGTATTTATTAGATA--AAGCCAACATTTAGGTGATTCATAATAACTTAGCGGATCGCGGA-CTTTGTCCGCGACATGTCATTCAAGTATCTGCCCTAT-CAGCTTT-GATGGTAGTGTATTGGACTACCATGGCATTAACGGGTAACGGGGAATTAGGGTTCGGTTCCGGAGAAAGAGCCTGAGAAACGGCTATTACATCTAAGGATGGCAGCAGGGGCGTAAATTACCCAATCTTAATTTAAGGAGGTAGTGACAAGAAATAT-CAA-ACCGGAG------CAAT-CCGGGATTGGAATGGACCAAACGTAAAACCCTTGGCGAGTAACAATTGGAGGGCAAG-TCTGGTGCCAGCAGCCGCGGTAATTCCAG-CTCCAATAGCATATATTAAAGTTGTTGCAGTTAAAAAGCTCGTAGTTGGATATCTGGA-GTGGT-CTGC--CGTTCAC-TT-TGTGGATG-G-TAG-ACCACATCCATCCTTCTGTTAACATGTGTTGGCAC-TTC-G--TGCTGGACATGGGCTCAGATATTTTACCTTGAGAAAATTAGAGTGTTTCAGGCAGG---CAAGGCCGGAATACAAAAGCATGG-AATAATAGAATT-GACACGA--CTCTGTGGTTGGCCAGG-GA-AGTGTAATGATTAATAGGAACAGTTGGGGGCATTAGTATTTAATTGTCAGAGGTGAAATTCTT-GGATTTGTTAAAGACTAACTAAAGCGAAAGCATTTGCCAAGGATGTTTTC-ATTAATCAAGAACGAAAGTTAGGGGATCAAAGACGATCAGATACCGTCGTAGTCTTAACCATAAACGATGCCGACTAGAGATTGGAGG-AGATAATCGAGCTCCTTC-AGTATCTAAGGAGAAATCA-AAGTCTTTGGGTTCT-GGGGGGAGTATGGTCGCAAGGCTGAAACTTGAAGGAATTGACGGAAGGGCACCACCAGGAGTGGAGCCTGCGGCTTAATCTGACTCAACACGGAGAAATTTACCAGGTCCAGACATTGATAGGATTGACAG-ATTGATAGCTCTTTCTTGATTCTATGGGTGGTGGTGCATGGCCGTTCTTAGTTGGTGGAGTGA-TTTG-TCTGGTTAATTCCGATAACGAACGAGACCTTAACCTACTAACTAG-ATCG--CAGAGTTACTACTC-TGCGA---AGCTTCTTAGAGGGACTGTGTGGTAAAACCTCAAGGAAGTTTAAGGCAATAACAGGTCTGTGATGCCCTTAGATGTCCTGGGCTGCACGCGTGCTACACTGATGCAC-ACAATGAG---TTCCTGGGCCGAAAGGCCT-GTGGCAATCTT--CAATATGCATCGTGATTGGGATAGATC-TTTGTAATTATGGATCTTA--AACGAGGAATTCCTAGTAAGCGTAAGTCATCAGCTTGCGCTGATTAAGTC--CC-TGCCCTTTGTACACAC-CGCCCGTCGCTCCTACCGATTCCGAGTGATTCGGTGAGCATTTTGGACCTGCCACAAGCG-GGAAAATTATGCGAACCA-AATCACTTAGAGG--------------------
>GRIDI_IAC_Metopid_sp4_18S
AGTCATATGCTTGTCTTAAAGATTAACCCATGCATGTGTAAGTATAGTAT-TATACGGCGAAACTGCGAATGGCTCCTTAAAACAGTTATAATTTATTTGATGGATAAA---GATATGGATAACCGTAGTAATTCTAGAGCTAATACATGCGTGAAA-GCCTGACTC--ACGAAGGGCTGTATTTATTAGATA--AAGCCAACATTTAGGTGATTCATAATAACTTAGCGGATCGCGGA-CTTTGTCCGCGACATGTCATTCAAGTATCTGCCCTAT-CAGCTTT-GATGGTAGTGTATTGGACTACCATGGCATTAACGGGTAACGGGGAATTAGGGTTCGGTTCCGGAGAAAGAGCCTGAGAAACGGCTATTACATCTAAGGATGGCAGCAGGGGCGTAAATTACCCAATCTTAATTTAAGGAGGTAGTGACAAGAAATAT-CAA-ACCGGAG------CAAT-CCGGGATTGGAATGGACCAAACGTAAAACCCTTGGCGAGTAACAATTGGAGGGCAAG-TCTGGTGCCAGCAGCCGCGGTAATTCCAG-CTCCAATAGCATATATTAAAGTTGTTGCAGTTAAAAAGCTCGTAGTTGGATATCTGGA-GTGGT-CTGC--TGTCCAC-TT-TGTGGGCG-G-TAG-ACCACATCCATCCTTCTGTTAACATGTGTTGGCAC-TTT-G--TGCTGGACATGGGCTCAGATATTTTACCTTGAGAAAATTAGAGTGTTTCAGGCAGG---CAAGGCCGGAATACAAAAGCATGG-AATAATGGAATT-GACACGA--CTCTGTGGTTGGCCAGG-GA-AGTGTAATGATTAATAGGAACAGTTGGGGGCATTAGTATTTAATTGTCAGAGGTGAAATTCTT-GGATTTGTTAAAGACTAACTAAAGCGAAAGCATTTGCCAAGGATGTTTTC-ATTAATCAAGAACGAAAGTTAGGGGATCAAAGACGATCAGATACCGTCGTAGTCTTAACCATAAACGATGCCGACTAGAGATTGGAGG-AGATAATCGAGCTCCTTC-AGCATCTAAGGAGAAATCA-AAGTCTTTGGGTTCT-GGGGGGAGTATGGTCGCAAGGCTGAAACTTGAAGGAATTGACGGAAGGGCACCACCAGGAGTGGAGCCTGCGGCTTAATCTGACTCAACACGGAGAAATTTACCAGGTCCAGACATTGATAGGATTGACAG-ATTGATAGCTCTTTCTTGATTCTATGGGTGGTGGTGCATGGCCGTTCTTAGTTGGTGGAGTGA-TTTG-TCTGGTTAATTCCGATAACGAACGAGACCTTAACCTACTAACTAG-ATCG--TGGAGTTACTACTC-TACGA---AGCTTCTTAGAGGGACTGTGTGGTAAAACCTCAAGGAAGTTTAAGGCAATAACAGGTCTGTGATGCCCTTAGATGTCCTGGGCTGCACGCGTGCTACACTGATGCAC-ACAATGAG---TTCCTGGGCCGAAAGGCCT-GTGGCAATCTT--CAATATGCATCGTGATTGGGATAGATC-TTTGTAATTATAGATCTTA--AACGAGGAATTCCTAGTAAGCGTAAGTCATCAGCTTGCGCTGATTAAGTC--CC-TGCCCTTTGTACACAC-CGCCCGTCGCTCCTACCGATTCCGAGTGATTCGGTGAGCATTTTGGACCTGCCACAAGCG-GGAAAATTATGCGAACCA-AATCACTTAGAGGAAGGAGAAGTCGTAACAAGG
>MG966507_Idiometopus_turbo_Guam
AGTCATATGCTTGTCTTAAAGATTAACCCATGCATGTGTAAGTATAGTAT-TATACGGCGAAACTGCGAATGGCTCCTTAAAACAGTTATAATTTATTTGATGGATAAA---GATATGGATAACCGTAGTAATTCTAGAGCTAATACATGCGTGAAA-GCCTGACTC--ACGAAGGGCTGTATTTATTAGATA--AAGCCAACATTTAGGTGATTCATAATAACTTAGCGGATCGCGGA-CTTTGTCCGCGACATGTCATTCAAGTATCTGCCCTAT-CAGCTTT-GATGGTAGTGTATTGGACTACCATGGCATTAACGGGTAACGGGGAATTAGGGTTCGGTTCCGGAGAAAGAGCCTGAGAAACGGCTATTACATCTAAGGAGGGCAGCAGGGGCGTAAATTACCCAATCTTAATTTAAGGAGGTAGTGACAAGAAATAT-CAA-ACCGGAG------AAAT-CCGGGATTGGAATGGGCCAAACGCAAAACCCTTGGCGAGTAACAATTGGAGGGCAAG-TCTGGTGCCAGCAGCCGCGGTAATTCCAG-CTCCAATAGCATATATTAAAGTTGTTGCAGTTAAAAAGCTCGTAGTTGGATATCTGGA-GTGGT-CTGC--TGTTCAC-TC-TGTGGGCG-G-TAG-ACCACATCCATCCTTCTGTTAACATGTGTTGGTAC-TTC-G--TACTGGACATGGGCTCAGATATTTTACCTTGAGAAAATTAGAGTGTTTCAGGCAGG---CAAGGCCGGAATACAAAAGCATGG-AATAATGGAATT-GACACGA--CTCTGTGGTTGGCCAGG-GA-AGTGTAATGATTAATAGGAACAGTTGGGGGCATTAGTATTTAATTGTCAGAGGTGAAATTCTT-GGATTTGTTAAAGACTAACTAAAGCGAAAGCATTTGCCAAGGATGTTTTC-ATTAATCAAGAACGAAAGTTAGGGGATCAAAGACGATCAGATACCGTCGTAGTCTTAACTATAAACGATGCCGACTAGAGATTGGAGG-AGATAATCGAGCTCCTTC-AGCATCTAAGGAGAAATCA-AAGTCTTTGGGTTCT-GGGGGGAGTATGGTCGCAAGGCTGAAACTTGAAGGAATTGACGGAAGGGCACCACCAGGAGTGGAGCCTGCGGCTTAATCTGACTCAACACGGAGAAATTTACCAGGTCCAGACATTGATAGGATTGACAG-ATTGATAGCTCTTTCTTGATTCTATGGGTGGTGGTGCATGGCCGTTCTTAGTTGGTGGAGTGA-TTTG-TCTGGTTAATTCCGATAACGAACGAGACCTTAACCTACTAACTAG-ATCG--TGGAGTTACTACTC-TACGA---CGCTTCTTAGAGGGACTGTGTGGTAAAACCTCAAGGAAGTTTAAGGCAATAACAGGTCTGTGATGCCCTTAGATGTCCTGGGCTGCACGCGTGCTACACTGATGCAT-ACAATGAG---TTCCTGGACCGAAAGGTCT-GTGGCAATCTT--CAATATGCATCGTGATTGGGATAGATC-TTTGTAATTATAGATCTTA--AACGAGGAATTCCTAGTAAGCGTAAGTCATCAGCTTACGCTGATTAAGTC--CC-TGCCCTTTGTACACAC-CGCCCGTCGCTCCTACCGATTCCGAGTGATTCGGTGAGCATTTTGGACCTGCCACAAGCG-GGAAAATTATGCGAACCA-AATCACTTAGAGGAAGGAGAAGTCGTAACAAGG
>MT231936_Metopidae_SK
AGTCATATGCTTGTCTTAAAGATTAACCCATGCATGTGTAAGTATAGTAT-TATACGGCGAAACTGCGAATGGCTCCTTAAAACAGTTATAATTTATTTGATGGATAAA---GATATGGATAACCGTAGTAATTCTAGAGCTAATACATGCTTGAAA-GCCTGACTC--ACGAAGGGCTGCATTTATTAGATA--AAGCCAACATTTAGGTGATTCATAATAACTTAGCGGATCGCGGA-CATTGTCCGCGACATGTCATTCAAGTATCTGCCCTAT-CAGCTTT-GATGGTAGTGTATTGGACTACCATGGCATTAACGGGTAACGGGGAATTAGGGTTCGGTTCCGGAGAAAGAGCCTGAGAAACGGCTATTACATCTAAGGAGGGCAGCAGGGGCGTAAATTACCCAATCTTAATTTAAGGAGGTAGTGACAAGAAATAT-CAA-ACCGGAG------CAAT-CCGGGATTGGAATGGGCCAAACGTAAAACCCTTGGCGAGTAACAATTGGAGGGCAAG-TCTGGTGCCAGCAGCCGCGGTAATTCCAG-CTCCAATAGCATATATTAAAGTTGTTGCAGTTAAAAAGCTCGTAGTTGGATATCTGGA-GTGGT-CTAC--TGTCCAC-AT-TGTGGGCG-G-CAG-ACCACATCCATCCTTCTGTTAACACGTGTTGGCAC-TCT-G--TGCTGGGCGTGGGCTCAGATATTTTACCTTGAGAAAATTAGAGTGTTTCAGGCAGG---CAAGGCCGGAATACAAAAGCATGG-AATAATGGAATT-GACACGA--CTCTGTGGTTGGCCAGG-GA-AGTGTAATGATTAATAGGAACAGTTGGGGGCATTAGTATTTAATTGTCAGAGGTGAAATTCTT-GGATTTGTTAAAGACTAACTAAAGCGAAAGCATTTGCCAAGGATGTTTTC-ATTAATCAAGAACGAAAGTTAGGGGATCAAAGACGATCAGATACCGTCGTAGTCTTAACCATAAACGATGCCGACTAGAGATTGGAGG-AGATAATCGAGCTCCTTC-AGCATCTAAGGAGAAATCA-AAGTCTTTGGGTTCT-GGGGGGAGTATGGTCGCAAGGCTGAAACTTGAAGGAATTGACGGAAGGGCACCACCAGGAGTGGAGCCTGCGGCTTAATCTGACTCAACACGGAGAAATTTACCAGGTCCAGACATTGATAGGATTGACAG-ATTGATAGCTCTTTCTTGATTCTATGGGTGGTGGTGCATGGCCGTTCTTAGTTGGTGGAGTGA-TTTG-TCTGGTTAATTCCGATAACGAACGAGACCTTAACCTACTAACTAG-ACCA--TGGAGTTATTACTC-TATGG---AGCTTCTTAG----------------------------------------------------------------------------------------------------------------------------------------------------------------------------------------------------------------------------------------------------------------------------------------------------------------------------------------------------------------------------------------
>ELJAD1_18S
AGTCATATGCTTGTCTTAAAGATTAACCCATGCATGTGTAAGTATAGTAT-TATACGGCGAAACTGCGAATGGCTCCTTAAAACAGTTATAATTTATTTGATGGAT-TT---TATATGGATAACCGTAGTAATTCTAGAGCTAATACATGCTTGAAA-GCCCGACTC--ACGAAGGGCTGCATTTATTAGATA--AAGCCAACATTTAGGTGATTCATAATAACTTAGCGGATCGCAGG-CATTGTCTGCGACATGTCATTCAAGTATCTGCCCTAT-CAGCTTT-GATGGTAGTGTATTGGACTACCATGGCGTTAACGGGTAACGGGGAATTAGGGTTCGATTCCGGAGAAAGAGCCTGAGAAACGGCTATTACATCTAAGGAGGGCAGCAGGGGCGTAAATTACCCAATCTTAATTTAAGGAGGTAGTGACAAGAAATAT-CAA-ACCGGAG------CAAT-CCGGGATTGGAATGGGCCAAACGTAAAACCCTTGGCGAGTAACAATTGGAGGGCAAG-TCTGGTGCCAGCAGCCGCGGTAATTCCAG-CTCCAATAGCATATATTAAAGTTGTTGCAGTTAAAAAGCTCGTAGTTGGATTTCTGGA-GTGGT-CTGC--TGTCTGC-AC-TGCGGGCG-G-CAG-ACCACATCCATCCTTCTGTTAACACGTGGTGGCAC-TCC-G--TGCTGGGCGTGGGCTCAGATATTTTACCTTGAGAAAATTAGAGTGTTTCAGGCAGG---CAAGGCCGGAATACAAAAGCATGG-AATAATGGAATT-GACACGA--CTCTGTGGTTGGCCAGG-GA-AGTGTAATGATTAATAGGAACAGTTGGGGGCATTAGTATTTAATTGTCAGAGGTGAAATTCTT-GGATTTGTTAAAGACTAACTAAAGCGAAAGCATTTGCCAAGGATGTTTTC-ATTAATCAAGAACGAAAGTTAGGGGATCAAAGACGATCAGATACCGTCGTAGTCTTAACCATAAACGATGCCGACTAGAGATTGGAGG-AGATAATCGAGCTCCTTC-AGCATCTAAGGAGAAATCA-AAGTCTTTGGGTTCT-GGGGGGAGTATGGTCGCAAGGCTGAAACTTGAAGGAATTGACGGAAGGGCACCACCAGGAGTGGAGCCTGCGGCTTAATCTGACTCAACACGGAGAAATTTACCAGGTCCAGACATTGATAGGATTGACAG-ATTGATAGCTCTTTCTTGATTCTATGGGTGGTGGTGCATGGCCGTTCTTAGTTGGTGGAGTGA-TTTG-TCTGGTTAATTCCGATAACGAACGAGACCTTAACCTACTAACTAG-ACCA--TGGAGTTATTACTC-TATGG---AGCTTCTTAGAGGGACTGTGTGGTAAAACCTCAAGGAAGTTTAAGGCAATAACAGGTCTGTGATGCCCTTAGATGTCCTGGGCTGCACGCGTGCTACACTGATGCAT-ACAATAAG---TTCCTGGACCGAAAGGTCT-GTGGCAATCTT--CAATATGCATCGTGATTGGGATAGATC-TTTGTAATTATAGATCTTT--AACGAGGAATTCCTAGTAAGCGTAAGTCATCAACTTGCGCTGATTAAGTC--CC-TGCCCTTTGTACACAC-CGCCCGTCGCTCCTACCGATTTCGAGTGATTCGGTGAGCATTTTGGACCTGCCACAAGCG-GGAAAATCATGCGAACCA-AATCACTTAGAGGAAGGAGAAGTCGTAACAAGG
>MH086822_Metopus_minor_clone1Mm
AGTCATATGCTTGTCTTAAAGATTAACCCATGCATGTGTAAGTATAGTTA-TATACAGCGAAACTGCGAATGGCTCCTTAAAACAGTTATAATTTATTTGATGGATAAA---GATATGGATAACCGTAGTAATTCTAGAGCTAATACATGCGTGAAA-GCCTGACTT--ACGAAGGGCTGTATTTATTAGATA--AAGCCAACATTTAGGTGATTCATAATAACTTAGCGGATCGCGGA-CTTTGTTCGCGACATGTCATTCAAGTATCTGCCCTAT-CAGCTTT-GATGGTAGTGTATTGGACTACCATGGCATTAACGGGTAACGGGGAATTAGGGTTCGGTTCCGGAGAAAGAGCCTGAGAAACGGCTATTACATCTAAGGAGGGCAGCAGGGGCGTAAATTACCCAATCTTAATTTAAGGAGGTAGTGACAAGAAATAT-CAA-ACCGGAG------AAAT-CCGGGATTGGAATGGACCAAACGCAAAACCCTTGGCGAGTAACAATTGGAGGGCAAG-TCTGGTGCCAGCAGCCGCGGTAATTCCAG-CTCCAATAGCATATATTAAAGTTGTTGCAGTTAAAAAGCTCGTAGTTGGATATCTGGA-GTGGT-CTGA--TGCTCAC-TC-TGTGGGTG-T-CAG-ACCACATCCATCCTTCTGGTAACATGGGTTGGTAC-TCC-G--TACTGGACATGGGCTCAGATATTTTACCTTGAGAAAATTAGAGTGTTTCAGGCAGG---CAAGGCCGGAATACAAAAGCATGG-AATAATGGAATT-GACACGA--CTCTGTGGTTGGCCAGG-GA-AGTGTAATGATTAATAGGAACAGTTGGGGGCATTAGTATTTAATTGTCAGAGGTGAAATTCTT-GGATTTGTTAAAGACTAACTGAAGCGAAAGCGTTTGCCAAGGATGTTTTC-ATTAATCAAGAACGAAAGTTAGGGGATCAAAGACGATCAGATACCGTCGTAGTCTTAACCATAAACGATGCCGACTAGAGATTGGAGG-AGATAATCGAGCTCCTTC-AGCATCTAAGGAGGAATCA-AAGTCTTTGGGTTCT-GGGGGGAATATGGTCGCAAGGCTGAAACTTGAAGGAATTGACGGAAGGGCACCACCAGGAGTGGAGCCTGCGGCTTAATCTGACTCAACACGGAGAAATTTACCAGGTCCAGACATTGATAGGATTGACAG-ATTGATAGCTCTTTCTTGATTCTATGGGTGGTGGTGCATGGCCGTTCTTAGTTGGTGGAGTGA-TTTG-TCTGGTTAATTCCGATAACGAACGAGACCTTAACCTACTAACTAG-ATCA--CATTGTTACTACAG-TGTGA---CGCTTCTTAGAGGGACTGTGTGGTAAAACCTCAAGGAAGTTTAAGGCAATAACAGGTCTGTGATGCCCTTAGATGTCCTGGGCTGCACGCGTGCTACACTGATGCAC-TCAATGAG---TTCCTGGGCCGAAAGGTCT-GCGGCAACCTT--CAATATGCATCGTGATTGGGATAGATC-TTTGCAATTATAGATCTTA--AACGAGGAATTCCTAGTAAGCGTAAGTCATCAACTTGCGCTGATTAAGTC--CC-TGCCCTTTGTACACAC-CGCCCGTCGCTCCTACCGATTCCGAGTGATTCGGTGAGCATTTTGGACCTGCCACAAGCG-GGAAAATCATGCGAGCCA-AATCACTTAGAGGAAGGAGAAGTCGTAACAAGG
>MH086814_Atopospira_galeata_clone1Ag
AGTCATATGCTTGTCTTAAAGATTAACCCATGCATGTGTAAGTATAGTAT-TATACAGCGAAACTGCGAATGGCTCCTTAAAACAGTTATAATTTATTTGATGGATAAA---GATATGGATAACCGTAGTAATTCTAGAGCTAATACATGCGTGAAA-GCCTGACTC--ACGAAGGGCTGTATTTATTAGATA--AAGCCAACATTTAGGCGATTCATAATAACTTAGCGGATCGCGGA-C-ATGTCCGCGACGTGTCATTCAAGTATCTGCCCTAT-CAGCTTT-GATGGTAGTGTATTGGACTACCATGGCATTAACGGGTAACGGGGAATTAGGGTTCGGTTCCGGAGAAAGAGCCTGAGAAACGGCTATTACATCTAAGGAGGGCAGCAGGGACGTAAATTACCCAATCTCAATTTGAGGAGGTAGTGACAAGAAATAT-CAA-ACCGGAGA-----TAAT-CCGGGATTGGAATGGACCAAACGCAAAACCCTTGGCGAGTAACAATTGGAGGGCAAG-TCTGGTGCCAGCAGCCGCGGTAATTCCAG-CTCCAATAGCATATATTAAAGTTGTTGCAGTTAAAAAGCTCGTAGTTGGATATCTGGA-GTGGT-CTGC--TATCCAG-TC-TCTGGATG-G-TAG-ACCATATCCATCCTTCTGTTAACATGTGTTGGCAC-TCC-G--TGTCGGACATGGGCTCAGATATTTTACCTTGAGAAAATTAGAGTGTTTCAGGCAGG---CAAGGCCGGAATACAAAAGCATGG-AATAATGGAATT-GACACGA--CTCTGTGGTTGGCCAGG-GA-AGTGTAATGATTAATAGGAACAGTTGGGGGCATTAGTATTTAATTGTCAGAGGTGAAATTCTT-GGATTTGTTAAAGACTAACTAAAGCGAAAGCATTTGCCAAGGATGTTTTC-ATTAATCAAGAACGAAAGTTAGGGGATCAAAGACGATCAGATACCGTCGTAGTCTTAACTATAAACGATGCCGACTAGAGATTGGAGG-AGATAATCGAGCTCCTTC-AGCATCTAAGGAGAAATCA-AAGTCTTTGGGTTCT-GGGGGGAGTATGGTCGCAAGGCTGAAACTTGAAGGAATTGACGGAAGGGCACCACCAGGAGTGGAGCCTGCGGCTTAATCTGACTCAACACGGAGAAATTTACCAGGTCCAGACATTGATAGGATTGACAG-ATTGATAGCTCTTTCTTGATTCTATGGGTGGTGGTGCATGGCCGTTCTTAGTTGGTGGAGTGA-TTTG-TCTGGTTAATTCCGATAACGAACGAGACCTTAACCTACTAACTAG-ATCG--CAGAGTTACTACTC-TGTGA---CGCTTCTTAGAGGGACTGTGTGGTAAAACCTCAAGGAAGTTTAAGGCAATAACAGGTCTGTGATGCCCTTAGATGTCCTGGGCTGCACGCGTGCTACACTGATGCAT-ACAATTAG---TTCCTGGACCGAAAGGTCT-GTGGCAATCTT--TAATGTGCATCGTGATTGGGATAGATC-TTTGTAATTATAGATCTTG--AACGAGGAATTCCTAGTAAGCGTAAGTCATCAACTTGCGCTGATTAAGTC--CC-TGCCCTTTGTACACAC-CGCCCGTCGCTCCTACCGATTCCGAGTGATTCGGTGAGCATTTTGGACCTGCCACAAGCG-GGAAAATCATGCGAGCCA-AATCACTTAGAGGAAGGAGAAGTCGTAACAAGG
>KF607086_Atopospira_violacea
AGTCATATGCTTGTCTTAAAGATTAACCCATGCATGTGTAAGTATAGTAT-TGTACGGCGAAACTGCGAATGGCTCCTTAAAACAGTTATAATTTATTTGATGGATAAA---GATATGGATAACCGTAGTAATTCTAGAGCTAATACATGCGTGAAA-GCCTGACTC--ACGAAGGGCTGTATTTATTAGATA--AAGCCAACATTTAGGCGACTCATAATAACTTAGCGGATCGCGGA-CATTGTCCGCGACATGTCATTCAAGTATCTGCCCTAT-CAGCTTT-GATGGTAGTGTATTGGACTACCATGGCATTAACGGGTAACGGGGAATTAGGGTTCGGTTCCGGAGAAAGAGCCTGAGAAACGGCTATTACATCTAAGGAGGGCAGCAGGGACGTAAATTACCCAATCTTAATTTAAGGAGGTAGTGACAAGAAATAT-CGA-ACCGGGAG----CAATT-CCGGGATTGGAATGGACCAAACGTAAAACCCTTGGCGAGTAACAATTGGAGGGCAAG-TCTGGTGCCAGCAGCCGCGGTAATTCCAG-CTCCAATAGCATATATTAAAGTTGTTGCAGTTAAAAAGCTCGTAGTTGGATATCTGGA-GTGGT-CTGC--AGTTCAC-AC-TGTGGGCG-G-TAG-ACCACATCCATCCTTCTGTTAACATGTGTTGGTAC-T-T-G--TACCGGACATGGGCTCAGATATTTTACCTTGAGAAAATCAGAGTGTTTCAGGCAGG---CTTGGCCGGAATACAAAAGCATGG-AATAATGGAATT-GACACAA--CTCTGTGGTTGGCCAGA-GA-AGTGTAATGATTAATAGGAACAGTTGGGGGCATTAGTATTTAATTGTCAGAGGTGAAATTCTT-GGATTTGTTAAAGACTAACTAAAGCGAAAGCATTTGCCAAGGATGTTTTC-ATTAATCAAGAACGAAAGTTAGGGGATCAAAGACGATCAGATACCGTCGTAGTCTTAACTATAAACGATGCCGACTAGAGATTGGAGG-AGATAATCGAGCTCCTTC-AGCATCTAAGGAGAAATCA-AAGTCTTTGGGTTCT-GGGGGGAGTATGGTCGCAAGGCTGAAACTTGAAGGAATTGACGGAAGGGCACCACCAGGAGTGGAGCCTGCGGCTTAATCTGACTCAACACGGAGAAATTTACCAGGTCCAGACATTGATAGGATTGACAG-ATTGATAGCTCTTTCTTGATTCTATGGGTGGTGGTGCATGGCCGTTCTTAGTTGGTGGAGTGA-TTTG-TCTGGTTAATTCCGATAACGAACGAGACCTTAACCTACTAACTAG-ATTC--TCGAGTTACTACTC-GGGGA---CGCTTCTTAGAGGGACTGTGTGGTAAAACCTCAAGGAAGTTTAAGGCAATAACAGGTCTGTGATGCCCTTAGATGTCCTGGGCTGCACGCGTGCTACACTGATGCAT-ACAATAAG---TTCCTGGGCCGAAAGGCCT-GTGGCAATCTA--GAATATGCATCGTGATTGGGATAGATC-TTTGTAATTATGGATCTTG--AACGAGGAATTCCTAGTAAGCGTAAGTCATCAACTTGCGCTGATTAAGTC--CC-TGCCCTTTGTACACAC-CGCCCGTCGCTCCTACCGATTCCGAGTGATTCGGTGAGCATTTTGGACCTGCCTCAAGCG-GGAAAATTATGCGAGCCA-AATCACTTAGAGGAAGGAGAAGTCGTAACAAGG
>MN604069_Metopus_gibbus_IDAHOL
AGTCATATGCTTGTCTCAAAGATTAACCCATGCATGTGTAAGTATAGTAT-CATACGGCGAAACTGCGAATGGCTCCTTAAATCAGTTATAATTTATTTGATGGATAAA---GATATGGATAACCGTAGTAATTCTAGAGCTAATACATGCGTGAAA-GCCTGACGT--AAGAAGGGCTGTATTTATTAGATA--AAGCCAACATTTAGGTGATTCATAATAACTTAACGAATCGCGGA-CTTTGTTCGCGATATATCATTCAAGTATCTGCCCTATGCAGCTCT-GATGGTAGTGTATTGGACTACCATGGCATTAACGGGTAACGGGGAATTAGGGTTCGATTCCGGAGAAAGAGCCTGAGAAACGGCTATTACATCTAAGGACGGCAGCAGGGGCGTAAATTACCCAATCTTAATTTAAGGAGGTAGTGACAAGAAATAT-CGA-ACCGGTT------AATA-CCGGGATTGGAATGGGCCAAACGTAAAACCCTTGGCGAGTAACAATTGGAGGGCAAG-TCTGGTGCCAGCAGCCGCGGTAATTCCAG-CTCCAATAGCATATATTAAAGTTGTTGCAGTTAAAAAGCTCGTAGTTGGATATCTGGA-GTGGT-CTGC--AGTTCGA-TT-TTCGGACC-G-TAG-ACCACATCCATCCTTCTGTTAACATGTGTTGGTAC-TT--G--TACTGGACATGGGCTCAGATATTTTACCTTGAGAAAATTAGAGTGTTTCAGGCAGG---CAAGGCCGGAATACAAAAGCATGG-AATAATGGAATT-GACATGA--CTCTGTGGTTGGCCAGA-GA-AGTGTAATGATTAATAGGAACAGTTGGGGGCATTAGTATTTAATTGTCAGAGGTGAAATTCTT-CGATTTGTTAAAGACTAACTAAAGCGAAAGCATTTGCCAAGGATGTTTTC-ATTAATCAAGAACGAAAGTTAGGGGATCAAAGACGATCAGATACCGTCGTAGTCTTAACCATAAACGATGCCGACTAGAGATTGGAGG-AGATAATCGAGCTCCTTC-AGCATCTAAGGAGAAATCA-AAGTCTTTGGGTTCT-GGGGGGAGTATGGTCGCAAGGCTGAAACTTGAAGGAATTGACGGAAGGGCACCACCAGGAGTGGAGCCTGCGGCTTAATCTGACTCAACACGGAGAAATTTACCAGGTCCAGACATTTATAGGATTGACAG-ATTGATAGCTCTTTCTTGATTCTATGGGTGGTGGTGCATGGCCGTTCTTAGTTGGTGGAGTGA-TTTG-TCTGGTTAATTCCGATAACGAACGAGACCTTAACCTGCTAACTAGAATCG--CGGGGTTAAGACCC-AGCGA---AGCTTCTTAGAGGGACTGTGTGGTACAACCTCAAGGAAGTTTAAGGCAATAACAGGTCTGTGATGCCCTTAGATGTCCTGGGCTGCACGCGTGCTACACTGATGCAT-TCAACGAG---TTCCTGGACCGAAAGGTTC-GTGGCAATCTT--CAGTATGCATCGTGATTGGGATAGATC-TTTGTAATTATGGATCTTT--AACGAGGAATTCCTAGTAAGCGCAAGTCATCAGCTTGCGCTGATTAAGTC--CC-TGCCCTTTGTACACAC-CGCCCGTCGCTCCTACCGATTCCGAGTGATTCGGTGAGCATTTTGGACCTGCCACAAGCG-GGAAAATTCTGCGAACCA-AATCACTTAGAGGAAGGAGAAGTCGTAACAAGG
>DERMI_Longitaenia_gibba_18S_f
AGTCATATGCTTGTCTCAAAGATTAACCCATGCATGTGTAAGTATAGTAT-CATACGGCGAAACTGCGAATGGCTCCTTAAATCAGTTATAATTTATTTGATGGATAAA---GATATGGATAACCGTAGTAATTCTAGAGCTAATACATGCGTGAAA-GCCTGACTT--ACGAAGGGCTGTATTTATTAGATA--AAGCCAACATTTAGGTGATTCATAATAACTTAGCGAATCGCGGA-CTTTGTTCGCGATATATCATTCAAGTATCTGCCCTAT-CAGCTTT-GATGGTAGTGTATTGGACTACCATGGCATTAACGGGTAACGGGGAATTAGGGTTCGATTCCGGAGAAAGAGCCTGAGAAACGGCTATTACATCTAAGGACGGCAGCAGGGGCGTAAATTACCCAATCTTAATTTAAGGAGGTAGTGACAAGAAATAT-CGA-ACCGGGG------AATACCCGGGATTGGAATGGGCCAAACGTAAAAACCTTGGCGAGTAACAATTGGAGGGCAAG-TCTGGTGCCAGCAGCCGCGGTAATTCCAG-CTCCAATAGCATATATTAAAGTTGTTGCAGTTAAAAAGCTCGTAGTTGGATATCTGGA-GTGGT-CTGC--AGTTCGA-TT-TTCGGACC-G-TAG-ACCACATCCATCCTTCTGTTAACATGTGTTGGTAC-TTC-G--TACTGGACATGGGCTCAGATATTTTACCTTGAGAAAATTAGAGTGTTTCAGGCAGG---CAAGGCCGGAATACAAAAGCATGG-AATAATGGAATT-GACATGA--CTCTGTGGTTGGCCAGA-GA-AGTGTAATGATTAATAGGAACAGTTGGGGGCATTAGTATTTAATTGTCAGAGGTGAAATTCTT-CGATTTGTTAAAGACTAACTAAAGCGAAAGCATTTGCCAAGGATGTTTTC-ATTAATCAAGAACGAAAGTTAGGGGATCAAAGACGATCAGATACCGTCGTAGTCTTAACCATAAACGATGCCGACTAGAGATTGGAGG-AGATAATCGAGCTCCTTC-AGCATCTAAGGAGAAATCA-AAGTCTTTGGGTTCT-GGGGGGAGTATGGTCGCAAGGCTGAAACTTGAAGGAATTGACGGAAGGGCACCACCAGGAGTGGAGCCTGCGGCTTAATCTGACTCAACACGGAGAAATTTACCAGGTCCAGACATTTATAGGATTGACAG-ATTGATAGCTCTTTCTTGATTCTATGGGTGGTGGTGCATGGCCGTTCTTAGTTGGTGGAGTGA-TTTG-TCTGGTTAATTCCGATAACGAACGAGACCTTAACCTGCTAACTAG-ATCG--CTGAGCCAAGGTTC-GGCGA---AGCTTCTTAGAGGGACTGTGTGGTACAACCTCAAGGAAGTTTAAGGCAATAACAGGTCTGTGATGCCCTTAGATGTCCTGGGCTGCACGCGTGCTACACTGATGCAT-TCAACGAG---TTCCTGGACCGAAAGGTTC-GTGGCAATCTT--CAGTATGCATCGTGATTGGGATAGATC-TTTGTAATTATGGATCTTT--AACGAGGAATTCCTAGTAAGCGCAAGTCATCAACTTGCGCTGATTAAGTC--CC-TGCCCTTTGTACACAC-CGCCCGTCGCTCCTACCGATTCCGAGTGATTCGGTGAGCATTTTGGACCTGCCACAAGCG-GGAAAATTCTGCGAACCA-AATCACTTAGAGGAAGGAGAAGTCGTAACAAGG
>KP712777_Parametopidium_circumlabens
-----------------------------------------------------------------------------------------------------------------------------------------------------------------------------------------------------------------------------------------------------------------------------------------------------------TGGACTACCATGGCATTAACGGGTAACGGGGAATTAGGGTTCGATTCCGGAGAAAGAGCCTGAGAAACGGCTATTACATCTAAGGAGGGCAGCAGTGGCGTAAATTACCCAATCTTAATTTAAGGAGGTAGTGACAAGAAATAT-CAA-ACCGGAG------CAAT-CCGGGATTGGAATGGGCCAAACGTAAAACCCTTGGCGAGCAACAATTGGAGGGCAAG-TCTGGTGCCAGCAGCCGCGGTAATTCCAG-CTCCAATAGCATATATTAAAGTTGTTGCAGTTAAAAAGCTCGTAGTTGGATTTCTGGA-GTAGT-CTGC--TGTCTGC-AA-TGTGGACG-T-CAG-ACCACATCCATCCTTCTGTTAACACGTGTTGGCAC-ACC-G--TGCTGGACGTGGGCTCAGATATTTTACCTTGAGAAAATTAGAGTGTTTCAGGCAGG---CAAGGCCGGAATACAAAAGCATGG-AATAATAGAATT-GATACGA--CTCTGTGGTTGGCCAGG-GA-AGTATAATGATTAATAGGAACAGTTGGGGGCATTAGTATTTAATTGTCAGAGGTGAAATTCTT-GGATTTGTTAAAGACTAACTAAAGCGAAAGCATTTGCCAAGGATGTTTTC-ATTAATCAAGAACGAAAGTTAGGGGATCAAAGACGATCAGATACCGTCGTAGTCTTAACCATAAACGATGCCGACTAGAGATTGGAGG-AGATAATCGAGCTCCTTC-AGCATCTAAGGAGAAATCA-AAGTCTTTGGGTTCT-GGGGGGAGTATGGTCGCAAGGCTGAAACTTGAAGGAATTGACGGAAGGGCACCACCAGGAGTGGAGCCTGCGGTTTAATCTGACTCAACACGGAGAAATTTACCAGGTCCAGACATTGATAGGATTGACAG-ATTGATAGCTCTTTCTTGATTCTATGGGTGGTGGTGCATGGCCGTTCTTAGTTGGTGGAGTGA-TTTG-TCTGGTTAATTCCGATAACGAACGAGACCTTAACCTACTAACTAG-ACCA--TAGAGTTAATACTC-TATGG---AGCTTCTTAGAGGGACTGTGTGGTAAAACCTCAAGGAAGTTTAAGGCAATAACAGGTCTGTGATGCCCTTAGATGTCCTGGGCTGCACGCGTGCTACACTGATGCAT-ACAATAAG---TTCCTAGGCCGAAAGGTCC-GTGGCAATCTT--CAATATGCATCGTGATTGGGATAGATC-TTTGTAATTATAGATCTTT--AACGAGGAATTCCTAGTAAGCGTAAGTCATCAACTTACGCTGATTAAGTC--CC-TGCCCTTTGTGTACACACCGCCGTCGCTCCTACCGATT-CGAGTGATTCGGTGAGCCTTTTGGACCTGCCAAAAGCG-GGAAAATCAAGCGAACC--AATCACCTAGAGG--------------------
>KF607088_Metopus_laminarius
AGTCATATGCTTGTCTTAAAGATTAACCCATGCATGTGTAAGTATAGTAG-TATACGGCGAAACTGCGAATGGCTCCTTAAAACAGTTATAATTTATTTGATGGATATA---GAGATGGATAACCGTAGTAATTCTAGAGCTAATACATGCTTGAAA-GCCTTGCTC---TGTGAGGCTGTATTTATTAGATA--AAGCCAGCATTTAGGTGATTCATAATAACTTAACGGATCGCGGA-CATTGTCTGCGACATGTCATTCAAGTATCTGCCCTAT-CAGCTTT-GATGGTAGTGTATTGGACTACCATGGCATTAACGGGTAACGGGGAATTAGGGTTCGGTTCCGGAGAAAGAGCCTGAGAAACGGCTATTACATCTAAGGAGGGCAGCAGGGGCGTAAATTACCCAATCTTAATTTAAGGAGGTAGTGACAAGAAATAT-CGA-ACCGGAG------CAAT-CCGGGATTGGAATGGACCAAACATAAAACCCTTGGCGAGTAACAATTGGAGGGCAAG-TCTGGTGCCAGCAGCCGCGGTAATTCCAG-CTCCAATAGCATATATTAAAGTTGTTGCAGTTAAAAAGCTCGTAGTTGGATTTCTGGGAGTGGT-CTGC--TGCTCA--TC-TCTGGGTG-G-TAG-ACCACA-CCATCCTTCTGTTAACATGTTATGGTAC-TTC-G--TACTGGACATGGGCTCAGATATTTTACCTTGAGAAAATTAGAGTGTTTCAGGCAGG---CAAGGCCGGAATACAAAAGCATGG-AATAATAGAATT-GACACGA--CTCTGTGGTTGGCCAGG-GA-AGTGTAATGATTAATAGGAACAGTTGGGGGCATTAGTATTTAATTGTCAGAGGTGAAATTCTT-GGATTTGTTAAAGACTAACTAAAGCGAAAGCATTTGCCAAGGATGTTTTC-ATTAATCAAGAACGAAAGTTAGGGGATCAAAGACGATCAGATACCGTCGTAGTCTTAACCATAAACGATGCCGACTAGAGATTGGAGG-AGATATTCGAGCTCCTTC-AGCATCTAAGGAGAAATCA-AAGTCTTTGGGTTCT-GGGGGGAGTATGGTCGCAAGGCTGAAACTTGAAGGAATTGACGGAAGGGCA-CACCAGGAGTGGAGCCTGCGGCTTAATCTGACTCAACACGGAGAAATTTACCAGGTCCAGACATTGATAGGATTGACAG-ATTGATAGCTCTTTCTTGATTCTATGGGTGGTGGTGCATGGCCGTTCTTAGTTGGTGGAGTGA-TTTG-TCTGGTTAATTCCGATAACGAACGAGACCTTAACCTGCTAACTAG-ATTA--GCGTGTTATTACAT-GCTAA---CGCTTCTTAGAGGGACTGTCTGGAAAAACCTCAAGGAAGTTTAAGGCAATAACAGGTCTGTGATGCCCTTAGATGTCCTGGGCTGCACGCGTGCTACACTGATGCAC-TCAATGAG---TTCCTGGACCGAAAGGTTC-GTGGCAATCTT--GAATATGCATCGTGATTGGGATAGATC-TTTGTAATTATGGATCTTG--AACGAGGAATTCCTAGTAAGCGTAAGTCATCAGCTTGCGCTGATTAAGTC--CC-TGCCCTTTGTACACAC-CGCCCGTCGCTCCTACCGATTCCGAGTGATTCGGTGAGCATCTTGGACCTGCCACAAGCG-GGAAAATCATGCGAACCA-AATCACTTAGAGGAAGGAGAAGTCGTAACAAGG
>MH086821_Metopus_laminarius_clone1Ml
AGTCATATGCTTGTCTTAAAGATTAACCCATGCATGTGTAAGTATAGTAG-TATACGGCGAAACTGCGAATGGCTCCTTAAAACAGTTATAATTTATTTGATGGATATA---GAGATGGATAACCGTAGTAATTCTAGAGCTAATACATGCTTGAAA-GCCTTGCTC---TGTAAGGCTGTATTTATTAGATA--AAGCCAGCATTTAGGTGATTCATAATAACTTAACGGATCGCGGA-CATTGTCTGCGACATGTCATTCAAGTATCTGCCCTAT-CAGCTTT-GATGGTAGTGTATTGGACTACCATGGCTTTAACGGGTAACGGGGAATTAGGGTTCGGTTCCGGAGAAAGAGCCTGAGAAACGGCTATTACATCTAAGGAGGGCAGCAGGGGCGTAAATTACCCAATCTTAATTTAAGGAGGTAGTGACAAGAAATAT-CGA-ACCGGAG------CAAT-CCGGGATTGGAATGGACCAAACACAAAACCCTTGGCGAGTAACAATTGGAGGGCAAG-TCTGGTGCCAGCAGCCGCGGTAATTCCAG-CTCCAATAGCATATATTAAAGTTGTTGCAGTTAAAAAGCTCGTAGTTGGATTTCTGGG-GTGGT-TTGC--TGCTCA--TC-TCTGGGTG-A-CAA-ACCACA-CCATCCTTCTGTTAACATGTTATGGTAC-TTC-G--TACTGGACATGGGCTCAGATATTTTACCTTGAGAAAATTAGAGTGTTTCAGGCAGG---CAAGGCCGGAATACAAAAGCATGG-AATAATAGAATT-GACACGA--CTCTGTGGTTGGCCAGG-GA-AGTGTAATGATTAATAGGAACAGTTGGGGGCATTAGTATTTAATTGTCAGAGGTGAAATTCTT-GGATTTGTTAAAGACTAACTAAAGCGAAAGCATTTGCCAAGGATGTTTTC-ATTAATCAAGAACGAAAGTTAGGGGATCAAAGACGATCAGATACCGTCGTAGTCTTAACCATAAACGATGCCGACTAGAGATTGGAGG-AGATATTCGAGCTCCTTC-AGCATCTAAGGAGAAATCA-AAGTCTTTGGGTTCT-GGGGGGAGTATGGTCGCAAGGCTGAGACTTGAAGGAATTGACGGAAGGGCA-CACCAGGAGTGGAGCCTGCGGCTTAATCTGACTCAACACGGAGAAATTTACCAGGTCCAGACATTGATAGGATTGACAG-ATTGATAGCTCTTTCTTGATTCTATGGGTGGTGGTGCATGGCCGTTCTTAGTTGGTGGAGTGA-TTTG-TCTGGTTAATTCCGATAACGAACGAGACCTTAACCTGCTAACTAG-ATTA--GCGTGTTAATACAT-GCTAA---CGCTTCTTAGAGGGACTGTCTGGAAAAACCTCAAGGAAGTTTAAGGCAATAACAGGTCTGTGATGCCCTTAGATGTCCTGGGCTGCACGCGTGCTACACTGATGCAC-TCAATGAG---TTCCTGGACCGAAAGGTTC-GTGGCAATCTT--GAATATGCATCGTGATTGGGATAGATC-TTTGTAATTATGGATCTTG--AACGAGGAATTCCTAGTAAGCGTAAGTCATCAGCTTGCGCTGATTGAGTC--CC-TGCCCTTTGTACACAC-CGCCCGTCGCTCCTACCGATTCCGAGTGATTCGGTGAGCATCTTGGACCTGCCACAAGCG-GGAAAATCATGCGAACCA-AATCACTTAGAGGAAGGAGAAGTCGTAACAAGG
>ALOOA1_IAC_Metopid_sp3_18S
AGTCATATGCTTGTCTTAAAGATTAACCCATGCATGTGTAAGTATAGTAG-TATACGGCGAAACTGCGAATGGCTCCTTAAAACAGTTATAATTTATTTGATGGATATA---GAGATGGATAACCGTAGTAATTCTAGAGCTAATACATGCTTGAAA-GCCTTGCTC---TGTAAGGCTGTATTTATTAGATA--AAGCCAGCATTTAGGTGATTCATAATAACTTAACGGATCGCGGA-CATTGTCTGCGACATGTCATTCAAGTATCTGCCCTAT-CAGCTTT-GATGGTAGTGTATTGGACTACCATGGCATTAACGGGTAACGGGGAATTAGGGTTCGGTTCCGGAGAAAGAGCCTGAGAAACGGCTATTACATCTAAGGAGGGCAGCAGGGGCGTAAATTACCCAATCTTAATTTAAGGAGGTAGTGACAAGAAATAT-CGA-ACCGGAG------CAAT-CCGGGATTGGAATGGACCAAACATAAAACCCTTGGCGAGAAACAATTGGAGGGCAAG-TCTGGTGCCAGCAGCCGCGGTAATTCCAG-CTCCAATAGCATATATTAAAGTTGTTGCAGTTAAAAAGCTCGTAGTTGGATATCTGGGAGTGGT-TTGC--TGCTCA--TC-TCTGGGTG-G-TAG-ACCACA-CCATCCTTCTGTTAACATGTTATGGTAC-CTC-G--TACTGGACATGGGCTCAGATATTTTACCTTGAGAAAATTAGAGTGTTTCAGGCAGG---CAAGGCCGGAATACAAAAGCATGG-AATAATGGAATT-GACACGA--CTCTGTGGTTGGCCAGG-GA-AGTGTAATGATTAATAGGAACAGTTGGGGGCATTAGTATTTAATTGTCAGAGGTGAAATTCTT-GGATTTGTTAAAGACTAACTAAAGCGAAAGCATTTGCCAAGGATGTTTTC-ATTAATCAAGAACGAAAGTTAGGGGATCAAAGACGATCAGATACCGTCGTAGTCTTAACCATAAACGATGCCGACTAGAGATTGGAGG-AGATATTCGAGCTCCTTC-AGCATCTAAGGAGAAATCA-AAGTCTTTGGGTTCT-GGGGGGAGTATGGTCGCAAGGCTGAAACTTGAAGGAATTGACGGAAGGGCA-CACCAGGAGTGGAGCCTGCGGCTTAATCTGACTCAACACGGAGAAATTTACCAGGTCCAGACATTGATAGGATTGACAG-ATTGATAGCTCTTTCTTGATTCTATGGGTGGTGGTGCATGGCCGTTCTTAGTTGGTGGAGTGA-TTTG-TCTGGTTAATTCCGATAACGAACGAGACCTTAACCTGCTAACTAG-ATTG--TCGTGTTAATACAT-GACAA---CGCTTCTTAGAGGGACTGTCTGGAAAAACCTCAAGGAAGTTTAAGGCAATAACAGGTCTGTGATGCCCTTAGATGTCCTGGGCTGCACGCGTGCTACACTGATGCAC-TCAATGAG---TTCCTAGGCCGAAAGGCTC-ATGGTAATCTT--GAATATGCATCGTGATTGGGATAGATC-TTTGTAATTATGGATCTTG--AACGAGGAATTCCTAGTAAGCGTAAGTCATCAGCTTGCGCTGATTAAGTC--CC-TGCCCTTTGTACACAC-CGCCCGTCGCTCCTACCGATTCCGAGTGATTCGGTGAGCATCTTGGACCTGTCACAAGCG-GGAAAATCATGCGAACCA-AATCACTTAGAGGAAGGAGAAGTCGTAACAAGG
>MH086825_Metopus_boletus
AGTCATATGCTTGTCTTAAAGATTAACCCATGCATGTGTAAGTATAGTAG-TATACGGCGAAACTGCGAATGGCTCCTTAAAACAGTTATAATTTATTTGATGGATATA---GAGATGGATAACCGTAGTAATTCTAGAGCTAATACATGCTTGAAA-GCCTTGCTC---TGTAAGGCTGTATTTATTAGATA--AAGCCAGCATTTAGGTGATTCATAATAACTTAACGGATCGCGGA-CATTGTCTGCGACATGTCATTCAAGTATCTGCCCTAT-CAGCTTT-GATGGTAGTGTATTGGACTACCATGGCATTAACGGGTAACGGGGAATTAGGGTTCGGTCCCGGAGAAAGAGCCTGAGAAACGGCTATTACATCTAAGGAGGGCAGCAGGGGCGTAAATTACCCAATCTTAATTAAAGGAGGTAGTGACAAGAAGTAT-CGA-ACCGGAG------AAAT-CCGGGATTGGAATGGACCAAACGCAAAAACCTTGGTGAGAAACAATTGGAGGGCAAG-TCTGGTGCCAGCGGCCGCGGTAATTCCAG-CTCCAATAGCATATATTAAAGTTGTTGCAGTTAAAAAGCTCGTAGTTGGATTTCTGGGAGTAGT-TTGC--TGCTCA--TC-TCTGGGTG-G-TAG-ACCACA-CCATCCTTCTGTTAACATGTTATGGTAC-TAC-G--TACTGGACATGGGCTCAGATATTTTACCTTGAGAAAATTAGAGTGTTTCAGGCAGG---CAAGGCCGGAATACAAAAGCATGG-AATAATGGAATT-GACACAA--CTCTGTGGTTGGCCAGG-GA-AGTGTAATGATTAATAGGAACAGTTGGGGGCATTAGTATTTAATTGTCAGAGGTGAAATTCTT-GGATTTGTTAAAGACTAACTAAAGCGAAAGCATTTGCCAAGGATGTTTTC-ATTAATCAAGAACGAAAGTTAGGGGATCAAAGACGATCAGATACCGTCGTAGTCTTAACCATAAACGATGCCGACTAGAGATTGGAGG-AGATAATCGAGCTCCTTC-AGCATCTAAGGAGAAATCA-AAGTCTTTGGGTTCT-GGGGGGAGTATGGTCGCAAGGCTGAAACTTGAAGGAATTGACGGAAGGGCA-CACCAGGAGTGGAGCCTGCGGCTTAATCTGACTCAACACGGAGAAATTTACCAGGTCCAGACATTGATAGGATTGACAG-ATTGATAGCTCTTTCTTGATTCTATGGGTGGTGGTGCATGGCCGTTCTTAGTTGGTGGAGTGA-TTTG-TCTGGTTAATTCCGATAACGAACGAGACCTTAACCTGCTAACTAG-ATCA--GCGTGTTAATACAT-GCTGA---CGCTTCTTAGAGGGACTGTCTGGAAAAACCTCAAGGAAGTTTAAGGCAATAACAGGTCTGTGATGCCCTTAGATGTCCTGGGCTGCACGCGTGCTACACTGATGCAC-TCAATGAG---TTCCTGGACCGAAAGGTTC-GTGGCAATCTT--GAATATGCATCGTGATTGGGATAGATC-TTTGTAATTATGGATCTTG--AACGAGGAATTCCTAGTAAGCGTAAGTCATCAGCTTGCGCTGATTAAGTC--CC-TGCCCTTTGTACACAC-CGCCCGTCGCTCCTACCGATTCCGAGTGATTCGGTGAGCATTTTGGACCTGCCACAAGCG-GGAAAATTATGCGAACCA-AATCACTTAGAGGAAGGAGAAGTCGTAACAAGG
>LERMA5_IAC_Metopid_sp2_18S
AGTCATATGCTTGTCTTAAAGATTACCCCATGCATGTGTAAGTATAGTAG-TATACGGCGAAACTGCGAATGGCTCCTTAAAACAGTTATAATTTATTTGATGGATATA---GAGATGGATAACCGTAGTAATTCTAGAGCTAATACATGCTTGAAA-GCCTTGCTC---TGTGAGGCTGTATTTATTAGATA--AAGCCAGCATTTAGGTGATTCATAATAACTTAACGGATCGCGGA-CATTGTCTGCGACATGTCATTCAAGTATCTGCCCTAT-CAGCTTT-GATGGTAGTGTATTGGACTACCATGGCATTAACGGGTAACGGGGAATTAGGGTTCGGTTCCGGAGAAAGAGCCTGAGAAACGGCTATTACATCTAAGGAGGGCAGCAGGGGCGTAAATTACCCAATCTTAATTTAAGGAGGTAGTGACAAGAAATAT-CGA-ACCGGAG------CAAT-CCGGGATTGGAATGGACCAAACATAAAACCCTTGGCGAGTAACAATTGGAGGGCAAG-TCTGGTGCCAGCAGCCGCGGTAATTCCAG-CTCCAATAGCATATATTAAAGTTGTTGCAGTTAAAAAGCTCGTAGTTGGATTTCTGGGAGTGGT-CTGC--TGCTCA--TC-TCTGGGTG-G-TAG-ACCACA-CCATCCTTCTGTTAACATGTTATGGTAC-CTC-G--TACTGGACATGGGCTCAGATATTTTACCTTGAGAAAATTAGAGTGTTTCAGGCAGG---CAAGGCCGGAATACAAAAGCATGG-AATAATAGAATT-GACACGA--CTCTGTGGTTGGCCAGG-GA-AGTGTAATGATTAATAGGAACAGTTGGGGGCATTAGTATTTAATTGTCAGAGGTGAAATTCTT-GGATTTGTTAAAGACTAACTAAAGCGAAAGCATTTGCCAAGGATGTTTTC-ATTAATCAAGAACGAAAGTTAGGGGATCAAAGACGATCAGATACCGTCGTAGTCTTAACCATAAACGATGCCGACTAGAGATTGGAGG-AGATATTCGAGCTCCTTC-AGCATCTAAGGAGAAATCA-AAGTCTTTGGGTTCT-GGGGGGAGTATGGTCGCAAGGCTGAAACTTGAAGGAATTGACGGAAGGGCA-CACCAGGAGTGGAGCCTGCGGCTTAATCTGACTCAACACGGAGAAATTTACCAGGTCCAGACATTGATAGGATTGACAG-ATTGATAGCTCTTTCTTGATTCTATGGGTGGTGGTGCATGGCCGTTCTTAGTTGGTGGAGTGATTTTG-TCTGGTTAATTCCGATAACGAACGAGACCTTAACCTGCTAACTAG-ATTA--GCGTGTTATTACAT-GCTAAACGC-TTTCTTAGAGGGACTGTGTGGAAAACCCTCA-----------------------------------------------------------------------------------------------------------------------------------------------------------------------------------------------------------------------------------------------------------------------------------------------------------------------------------------------------------------
>MZ054208_Planometopus_contractus_LIB2P
AGTCATATGCTTGTCTCAAAGATTAACCCATGCATGTGTAAGTATAGTGT-CATACGGCGAAACTGCGAATGGCTCATTAAAACAGTTATAGTTTATTTGATGGATAAA---GATATGGATAACCGTAGTAATTCTAGAGCTAATACATGCGTGAAA-GCCTGACTT--ACGAAGGGCTGTATTTATTAGATA--AAGCCAGCATTTAGGTGATTCATAATAATTTAGCGGATCGCAGA-CGTTGTCTGCGACATATCATTCAAGTATCTGCCCTAT-CAGCTTT-GATGGTAGTGTATTGGACTACCATGGCATTAACGGGTAACGGGGAATTAGGGTTCGGTTCCGGAGAAAGAGCCTGAGAAACGGCTATTACATCTAAGGACGGCAGCAGGGGCGTAAATTACCCAATCTTAACTTAAGGAGGTAGTGACAAGAAATAT-CGA-ATCGGATT----CATTT-CCGAGATTGGAATGGGCCAAACGTAAAAACCTTGGCGAGTAACAATTGGAGGGCAAG-TCTGGTGCCAGCAGCCGCGGTAATTCCAG-CTCCAATAGCATATATTAAAGTTGTTGCAGTTAAAAAGCTCGTAGTTGGATATCTGGG-GTGGT-TGAC--TAGCTAC-TC-CGTAGCTA-G-CGA-ACCACACCCATCCTTCTGTTAACACGTGTTGGTA--TCC-G--TACTGGACGTGGGCTCAGATATTTTACCTTGAGAAAATTAGAGTGTTTCAGGCAGG---CTTGGCCGGAATACAAAAGCATGG-AATAATGGAATT-GACACAA--CTCTGTGGTTGGCCAGA-GA-AGTGTAATGGTTAATAGGAACAGTTGGGGGCATTAGTATTTAATTGTCAGAGGTGAAATTCTT-GGATTTGTTAAAGACTAACTAAAGCGAAAGCATTTGCCAAGGATGTTTTC-ATTAATCAAGAACGAAAGTTAGGGGATCAAAGACGATCAGATACCGTCGTAGTCTTAACTATAAACGATGCCGACTAGGGATCGGAGG-AGATATTCGAGCTCCTTC-GGCACCTAAGGAGAAATCA-AAGTCTTTGGGTTCT-GGGGGGAGTATGGTCGCAAGGCTGAAACTTGAAGGAATTGACGGAAGGGCACCACCAGGAGTGGAGCCTGCGGCTTAATCTGACTCAACACTGAGAAATTTACCAGGTCCAGACATTGACAGGATTGACAG-ATTGATAGCTCTTTCTTGATTCTATGGGTGGTGGTGCATGGCCGTTCTTAGTTGGTGGAGTGA-TTTG-TCTGGTTAATTCCGATAACGAACGAGACCTTAACCTGCTAAATAG-ATTA--CCGGGTTATAACCT-AGCTA---ATCTTCTTAG----------------------------------------------------------------------------------------------------------------------------------------------------------------------------------------------------------------------------------------------------------------------------------------------------------------------------------------------------------------------------------------
>KF607089_Planometopus_contractus
AGTCATATGCTTGTCTCAAAGATTAACCCATGCATGTGTAAGTATAGTGT-CATACGGCGAAACTGCGAATGGCTCATTAAAACAGTTATAGTTTATTTGATGGATAAA---GATATGGATAACCGTAGTAATTCTAGAGCTAATACATGCGTGAAA-GCCTGACTT--ACGAAGGGCTGTATTTATTAGATA--AAGCCAGCATTTAGGTGATTCATAATAATTTAGCGGATCGCAGA-CGTTGTCTGCGACATATCATTCAAGTATCTGCCCTAT-CAGCTTT-GATGGTAGTGTATTGGACTACCATGGCATTAACGGGTAACGGGGAATTAGGGTTCGGTTCCGGAGAAAGAGCCTGAGAAACGGCTATTACATCTAAGGACGGCAGCAGGGGCGTAAATTACCCAATCTTAACTTAAGGAGGTAGTGACAAGAAATAT-CGA-ATCGGATT----CATTT-CCGAGATTGGAATGGGCCAAACGTAAAAACCTTGGCGAGTAACAATTGGAGGGCAAG-TCTGGTGCCAGCAGCCGCGGTAATTCCAG-CTCCAATAGCATATATTAAAGTTGTTGCAGTTAAAAAGCTCGTAGTTGGATATCTGGG-GTGGT-TGAC--TAGCTAC-TC-CGTAGCTA-G-CGA-ACCACACCCATCCTTCTGTTAACACGTGTTGGTA--TCC-G--TACTGGACGTGGGCTCAGATATTTTACCTTGAGAAAATTAGAGTGTTTCAGGCAGG---CTTGGCCGGAATACAAAAGCATGG-AATAATGGAATT-GACACAA--CTCTGTGGTTGGCCAGA-GA-AGTGTAATGGTTAATAGGAACAGTTGGGGGCATTAGTATTTAATTGTCAGAGGTGAAATTCTT-GGATTTGTTAAAGACTAACTAAAGCGAAAGCATTTGCCAAGGATGTTTTC-ATTAATCAAGAACGAAAGTTAGGGGATCAAAGACGATCAGATACCGTCGTAGTCTTAACTATAAACGATGCCGACTAGGGATCGGAGG-AGATATTCGAGCTCCTTC-GGCACCTAAGGAGAAATCA-AAGTCTTTGGGTTCT-GGGGGGAGTATGGTCGCAAGGCTGAAACTTGAAGGAATTGACGGAAGGGCACCACCAGGAGTGGAGCCTGCGGCTTAATCTGACTCAACACTGAGAAATTTACCAGGTCCAGACATTGACAGGATTGACAG-ATTGATAGCTCTTTCTTGATTCTATGGGTGGTGGTGCATGGCCGTTCTTAGTTGGTGGAGTGA-TTTG-TCTGGTTAATTCCGATAACGAACGAGACCTTAACCTGCTAAATAG-ATTA--CCGGGTTATAACCT-AGCTA---ATCTTCTTAGAGGGACTGTGTGGTAAAACCTCAAGGAAGTTTAAGGCAATAACAGGTCTGTGATGCCCTTAGATGTCCTGGGCTGCACGCGTGCTACACTGATGCAT-TCAACGAG---TTCCTAGGCCGAAAGGCT--GTGGCAATCTT--CAGTATGCATCGTGATTGGGATAGATC-TTTGCAATTATAGATCTTT--AACGAGGAATTCCTAGTAAGCGCAAGTCATCAGCTTGCGCTGATTAAGTC--CC-TGCCCTTTGTACACAC-CGCCCGTCGCTCCTACCGATTCCGAGTGATTCGGCGAACCTTTTGGACTTTACGCCAGTGAAGAAAATTAAGTGAGCCA-TATCACTTAGAGGAAGGAGAAGTCGTAACAAGG
>MZ054195_Bothrostoma_ovale_SMALLID
AGTCATATGCTTGTCTTAAAGATTAACCCATGCATGTGTAAGTATAGTGT-CATACAGCGAAACTGCGAATGGCTCATTAAATCAGTTATAGTTTATTTGATGGATAAA--GGATATGGATAACCGTAGAAAATCTAGAGCTAATACATGCTTGAAA-GCCTGCTTT---AAAAGGGCTGTATTTATTAGATA--AAGCCAGCATTTAGGTGATTCATAATAACTTAGCGAATCGCAGG--ATTTCCTGCGATATTTCATTCAAGTATCTGCCCTAT-CAGCTTT-GATGGTAGTGTATTGGACTACCATGGCATTAACGGGTAACGGGGAATTAGGGTTCGATTCCGGAGAAAGAGCCTGAGAAACGGCTATTACATCTAAGGACGGCAGCAGGGGCGTAAATTACCCAATCTCAATTTGAGGAGGTAGTGACAAGAAATAT-CGA-ATCGGATT-----ATGT-CCGAGATTGGAATGGGCCAAACGTAAAACCCTTGGCGAGTAACAATTGGAGGGCAAG-TCTGGTGCCAGCAGCCGCGGTAATTCCAG-CTCCAATAGCATATATTAAAGTTGTTGCAGTTAAAAAGCTCGTAGTTGGATATCTGGG-GTGGT-CTGT--GACGCAC-AT-GCTGTGTT-A-CAG-ACCATACCCATCCTTCTGTTAACATGTGATGGCA--TTC-G--TGCTGGACATGGGCTCAGATATTTTACCTTGAGAAAATTAGAGTGTTTCAGGCAGG---CTTGGCCGGAATACAAAAGCATGG-AATAATGGAATT-GACACAA--CTCTGTGGTTGGCCAGA-GA-AGTGTAATGATTAATAGGAACAGTTGGGGGCATTAGTATTTAATTGTCAGAGGTGAAATTCTT-GGATTTGTTAAAGACTAACTAAAGCGAAAGCATTTGCCAAGGATGTTTTC-ATTAATCAAGAACGAAAGTTAGGGGATCAAAGACGATCAGATACCGTCGTAGTCTTAACCATAAACGATGCCGACTAGGGATCGGAGG-AGATAATCGAGCTCCTTC-GGCACCTAAGGAGAAATCA-AAGTCTTTGGGTTCT-GGGGGGAGTATGGTCGCAAGGCTGAAACTTGAAGGAATTGACGGAAGGGCACCACCAGGAGTGGAGCCTGCGGCTTAATCTGACTCAACACTGAGAAATTTACCAGGTCCAGACATTTACAGGATTGACAG-ATTGATAGCTCTTTCTTGATTCTATGGGTGGTGGTGCATGGCCGTTCTTAGTTGGTGGAGTGA-TTTG-TCTGGTTAATTCCGATAACGAACGAGACCTTAACCTGCTAAATAG-CGCT--CTGGAGGACCCTCC-GGAGA---AGCTTCTTAGAGGGACTGTGTGGTAAAACCTCAAGGAAGTTTAAGGCAATAACAGGTCTGTGATGCCCTTAGATGTCCTGGGCTGCACGCGTGCTACACTGATGCAC-TCAACAAG---TTCATGGACCGAAAGGTTC-GT-GCAATCCT--CAATATGCATCGTGCTTGGGATAGATC-TTTGTAATTATGGATCTTT--AACGAGGAATTCCTAGTAAGCGCAAGTCATCAACTTGCGCTGATTAAGTC--CC-TGCCCTTTGTACACAC-CGCCCGTCGCTCCTACCGATTCCGAGTGATCCGGTGAACCTTTTGGACTTGCCAAAAGCG-AGGAAATTAAGTGAGCCA-TATCACTTAGAGGAAGGAGAAGTCGTAACAAGG
>OK086674_Bothrostoma_undulans_BOPAT11
AGTCATATGCTTGTCTTAAAGATTAACCCATGCATGTGTAAGTATAGTGT-TATACAGCGAAACTGCGAATGGCTCATTAAATCAGTTATAGTTTATTTGATGGATAAA--GGATATGGATAACCGTAGAAAATCTAGAGCTAATACATGCTTGAAA-GCCTGCTTC---AAAAGGGCTGTATTTATTAGATA--AAGCCAGCATTTAGGTGATTCATAATAACTTAGCGAATCGCAGG--ATTTCCTGCGATATTTCATTCAAGTATCTGCCCTAT-CAGCTTT-GATGGTAGTGTATTGGACTACCATGGCATTAACGGGTAACGGGGAATTAGGGTTCGATTCCGGAGAAAGAGCCTGAGAAACGGCTATTACATCTAAGGACGGCAGCAGGGGCGTAAATTACCCAATCTTAATTTAAGGAGGTAGTGACAAGAAATAT-CGA-ATCGGGCT-----TTGT-CCGAGATTGGAATGGGTCAAACGTAAAACCCTTGGCGAGTAACAATTGGAGGGCAAG-TCTGGTGCCAGCAGCCGCGGTAATTCCAG-CTCCAATAGCATATATTAAAGTTGTTGCAGTTAAAAAGCTCGTAGTTGGATATCTGAG-GTGGT-CTGT--GACGCAC-AT-GCTGTGTC-G-CTG-ACCATACTCATCCTTCTGTTAACATGTGTTGGCA--CTT-G--TGCTGGACATGGGCTCAGATATTTTACCTTGAGAAAATTAGAGTGTTTCAGGCAGG---CTTGGCCGGAATACAAAAGCATGG-AATAATGGAATT-GACACAA--CTCTGTGGTTGGCCAGA-GA-AGTGTAATGATTAATAGGAACAGTTGGGGGCATTAGTATTTAATTGTCAGAGGTGAAATTCTT-GGATTTGTTAAAGACTAACTAAAGCGAAAGCATTTGCCAAGGATGTTTTC-ATTAATCAAGAACGAAAGTTAGGGGATCAAAGACGATCAGATACCGTCGTAGTCTTAACCATAAACGATGCCGACTAGGGATCGGAGG-AGATAATCGAGCTCCTTC-GGCACCTAAGGAGAAATCA-AAGTCTTTGGGTTCT-GGGGGGAGTATGGTCGCAAGGCTGAAACTTGAAGGAATTGACGGAAGGGCACCACCAGGAGTGGAGCCTGCGGCTTAATCTGACTCAACACTGAGAAATTTACCAGGTCCAGACATTTACAGGATTGACAG-ATTGATAGCTCTTTCTTGATTCTATGGGTGGTGGTGCATGGCCGTTCTTAGTTGGTGGAGTGA-TTTG-TCTGGTTANTTCCGATAACGAACGAGACCTTAACCTGCTAAATAG-CACT--CTGGAGGACTCTCT-GGAGA---AGCTTCTTAGAGGGACTGTGTGGTAAAACCTCAAGGAAGTTTAAGGCAATAACAGGTCTGTGATGCCCTTAGATGTCCTGGGCTGCACGCGTGCTACACTGATGCGC-TCAACAAG---TTCATGGACCGAAAGGTTC-GT-GCAATCCT--CAATACGCATCGTGCTTGGGATAGATC-TTTGTAATTATGGATCTTT--AACGAGGAATTCCTAGTAAGCGCAAGTCATCAACTTGCGCTGATTAAGTC--CC-TGCCCTTTGTACACAC-CGCCCGTCGCTCCTACCGATTCCGAGTGATCCGGTGAACCTTTTGGACTTGCCAAAAGCG-AGAAAATTAAGTGAGCCA-TATCACTTAGAGGAAGGAGAAGTCGTAACAAGG
>LERMA1_Bothrostoma_undulans_MZ054197
AGTCATATGCTTGTCTTAAAGATTAACCCATGCATGTGTAAGTATAGTGT-TATACAGCGAAACTGCGAATGGCTCATTAAATCAGTTATAGTTTATTTGATGGATAAA--GGATATGGATAACCGTAGAAAATCTAGAGCTAATACATGCTTGAAA-GCCTGCTTC---AAAAGGGCTGTATTTATTAGATA--AAGCCAGCATTTAGGTGATTCATAATAACTTAGCGAATCGCAGG--ATTTCCTGCGATATTTCATTCAAGTATCTGCCCTAT-CAGCTTT-GATGGTAGTGTATTGGACTACCATGGCATTAACGGGTAACGGGGAATTAGGGTTCGATTCCGGAGAAAGAGCCTGAGAAACGGCTATTACATCTAAGGACGGCAGCAGGGGCGTAAATTACCCAATCTTAATTTAAGGAGGTAGTGACAAGAAATAT-CGA-ATCGGGCT-----TTGT-CCGAGATTGGAATGGGTCAAACGTAAAACCCTTGGCGAGTAACAATTGGAGGGCAAG-TCTGGTGCCAGCAGCCGCGGTAATTCCAG-CTCCAATAGCATATATTAAAGTTGTTGCAGTTAAAAAGCTCGTAGTTGGATATCTGGG-GTGGT-CTGT--GGCGCAC-AT-GCTGTGTC-G-CTG-ACCATACCCATCCTTCTGTTAACATGTGTTGGCA--CTT-G--TGCTGGACATGGGCTCAGATATTTTACCTTGAGAAAATTAGAGTGTTTCAGGCAGG---CTTGGCCGGAATACAAAAGCATGG-AATAATGGAATT-GACACAA--CTCTGTGGTTGGCCAGA-GA-AGTGTAATGGTTAATAGGAACAGTTGGGGGCATTAGTATTTAATTGTCAGAGGTGAAATTCTT-GGATTTGTTAAAGACTAACTAAAGCGAAAGCATTTGCCAAGGATGTTTTC-ATTAATCAAGAACGAAAGTTAGGGGATCAAAGACGATCAGATACCGTCGTAGTCTTAACCATAAACGATGCCGACTAGGGATCGGAGG-AGATAATCGAGCTCCTTC-GGCACCTAAGGAGAAATCA-AAGTCTTTGGGTTCT-GGGGGGAGTATGGTCGCAAGGCTGAAACTTGAAGGAATTGACGGAAGGGCACCACCAGGAGTGGAGCCTGCGGCTTAATCTGACTCAACACTGAGAAATTTACCAGGTCCAGACATTTACAGGATTGACAG-ATTGATAGCTCTTTCTTGATTCTATGGGTGGTGGTGCATGGCCGTTCTTAGTTGGTGGAGTGA-TTTG-TCTGGTTAATTCCGATAACGAACGAGACCTTAACCTGCTAAATAG-CGCT--CTGGAGGATTCTCT-GGAGA---AGCTTCTTAG----------------------------------------------------------------------------------------------------------------------------------------------------------------------------------------------------------------------------------------------------------------------------------------------------------------------------------------------------------------------------------------
>LERM10C_Bothrostoma_undulans_18S
AGTCATATGCTTGTCTTAAAGATTAACCCATGCATGTGTAAGTATAGTGT-TATACAGCGAAACTGCGAATGGCTCATTAAATCAGTTATAGTTTATTTGATGGATAAA--GGATATGGATAACCGTAGAAAATCTAGAGCTAATACATGCTTGAAA-GCCTGCTTC---AAAAGGGCTGTATTTATTAGATA--AAGCCAGCATTTAGGTGATTCATAATAACTTAGCGAATCGCAGG--ATTTCCTGCGATATTTCATTCAAGTATCTGCCCTAT-CAGCTTT-GATGGTAGTGTATTGGACTACCATGGCATTAACGGGTAACGGGGAATTAGGGTTCGATTCCGGAGAAAGAGCCTGAGAAACGGCTATTACATCTAAGGACGGCAGCAGGGGCGTAAATTACCCAATCTTAATTTAAGGAGGTAGTGACAAGAAATAT-CGA-ATCGGGCT-----TTGT-CCGAGATTGGAATGGGTCAAACGTAAAACCCTTGGCGAGTAACAATTGGAGGGCAAG-TCTGGTGCCAGCAGCCGCGGTAATTCCAG-CTCCAATAGCATATATTAAAGTTGTTGCAGTTAAAAAGCTCGTAGTTGGATATCTGGG-GTGGT-CTGT--GGCGCAC-AT-GCTGTGTC-G-CTG-ACCATACCCATCCTTCTGTTAACATGTGTTGGCA--CTT-G--TGCTGGACATGGGCTCAGATATTTTACCTTGAGAAAATTAGAGTGTTTCAGGCAGG---CTTGGCCGGAATACAAAAGCATGG-AATAATGGAATT-GACACAA--CTCTGTGGTTGGCCAGA-GA-AGTGTAATGGTTAATAGGAACAGTTGGGGGCATTAGTATTTAATTGTCAGAGGTGAAATTCTT-GGATTTGTTAAAGACTAACTAAAGCGAAAGCATTTGCCAAGGATGTTTTC-ATTAATCAAGAACGAAAGTTAGGGGATCAAAGACGATCAGATACCGTCGTAGTCTTAACCATAAACGATGCCGACTAGGGATCGGAGG-AGATAATCGAGCTCCTTC-GGCACCTAAGGAGAAATCA-AAGTCTTTGGGTTCT-GGGGGGAGTATGGTCGCAAGGCTGAAACTTGAAGGAATTGACGGAAGGGCACCACCAGGAGTGGAGCCTGCGGCTTAATCTGACTCAACACTGAGAAATTTACCAGGTCCAGACATTTACAGGATTGACAG-ATTGATAGCTCTTTCTTGATTCTATGGGTGGTGGTGCATGGCCGTTCTTAGTTGGTGGAGTGA-TTTG-TCTGGTTAATTCCGATAACGAACGAGACCTTAACCTGCTAAATAG-CGCT--CTGGAGGATTCTCT-GGAGA---AGCTTCTTAGAGGGACTGTGTGGTAAAACCTCAAGGAAGTGTAAGTCCATAACAGGTCTGTGATGCCCTTAGATGTCCTGGGCTGCACGCGTGCTACACTGATGCGC-TCAACACG---ATCATGGATCGAAAGGTTC-GT-GCAATCCT--CAATACGCATCGTGCTTGGGATAGATC-TTTGTAATTATGGATCTTT--AACGAGGAATTCCTAGTAAGCGCAAGTCATCAACTTGCGCTGATTAAGTC--CC-TGCCCTTTGTACACAC-CGCCCGTCGCTCCTACCGATTCCGAGTGATCCGGTGAACCTTTTGGACTTGCCAAAAGCG-AGAAAATTAAGTGAGCCA-TATCACTTAGAGGAAGGAGAAGTCGTAACAAGG
>PRAKBOT_Bothrostoma_kovalyovi_MZ054193
AGTCATATGCTTGTCTTAAAGATTAACCCATGCATGTGTAAGTATAGTGT-TATACAGCGAAACTGCGAATGGCTCATTAAACCAGTTATAGTTTATTTGATGGATAAA--GGATATGGATAACCGTAGAAAATCTAGAGCTAATACATGCTTGAAA-GCCTGCTTT---AAAAGGGCTGTATTTATTAGATA--AAGCCAGCATTTAGGTGATTCATAATAACTTAGCGAATCGCAGG--ATTTCCTGCGATATTTCATTCAAGTATCTGCCCTAT-CAGCTTT-GATGGTAGTGTATTGGACTACCATGGCATTAACGGGTAACGGGGAATTAGGGTTCGATTCCGGAGAAAGAGCCTGAGAAACGGCTATTACATCTAAGGACGGCAGCAGGGGCGTAAATTACCCAATCTTAATTTAAGGAGGTAGTGACAAGAAATAT-CGA-ATCGGATT-----ATGT-CCGAGATTGGAATGGGCCAAACGTAAAACCCTTGGCGAGTAACAATTGGAGGGCAAG-TCTGGTGCCAGCAGCCGCGGTAATTCCAG-CTCCAATAGCATATATTAAAGTTGTTGCAGTTAAAAAGCTCGTAGTTGGATATCTGGG-GTGGG-CTGT--GACGCAC-AT-GCTGTGTT-G-CAG-ACCATACCCATCCTTCTGTTAACATGTGTTGGCA--CTT-G--TGCTGGACATGGGCTCAGATATTTTACCTTGAGAAAATCAGAGTGTTTCAGGCAGG---CTTGGCCGGAATACAAAAGCATGG-AATAATGGAATT-GACATAA--CTCTGTGGTTGGCCAGA-GA-AGTGTAATGATTAATAGGAACAGTTGGGGGCATTAGTATTTAATTGTCAGAGGTGAAATTCTT-GGATTTGTTAAAGACTAACTAAAGCGAAAGCATTTGCCAAGGATGTTTTC-ATTAATCAAGAACGAAAGTTAGGGGATCAAAGACGATCAGATACCGTCGTAGTCTTAACTATAAACGATGCCGACTAGGGATCGGAGG-AGATAATCGAGCTCCTTC-GGCACCTAAGGAGAAATCA-AAGTCTTTGGGTTCT-GGGGGGAGTATGGTCGCAAGGCTGAAACTTGAAGGAATTGACGGAAGGGCACCACCAGGAGTGGAGCCTGCGGCTTAATCTGACTCAACACTGAGAAATTTACCAGGTCCAGACATTTACAGGATTGACAG-ATTGATAGCTCTTTCTTGATTCTATGGGTGGTGGTGCATGGCCGTTCTTAGTTGGTGGAGTGA-TTTG-TCTGGTTAATTCCGATAACGAACGAGACCTTAACCTGCTAAATAG-CGCT--CTGGAGTACTCTCC-GGAAA---GGCTTCTTAG----------------------------------------------------------------------------------------------------------------------------------------------------------------------------------------------------------------------------------------------------------------------------------------------------------------------------------------------------------------------------------------
>LERMA7_Bothrostoma_nasutum_MZ054191
AGTCATATGCTTGTCTTAAAGATTAACCCATGCATGTGTAAGTATAGTGT-CATACAGCGAAACTGCGAATGGCTCATTAAATCAGTTATAGTTTATTTGATGGATAAA--GGATATGGATAACCGTAGAAAATCTAGAGCTAATACGTGCTTGAAA-GCCTGCTTT---AAAAGGGCTGTATTTATTAGATA--AAGCCAGCATTTAGGTGATTCATAATAACTTAGCGAATCGCAGG--ATTTCCTGCGATATTTCATTCAAGTATCTGCCCTAT-CAGCTTT-GATGGTAGTGTATTGGACTACCATGGCTTTAACGGGTAACGGGGAATTAGGGTTCGATTCCGGAGAAAGAGCCTGAGAAACGGCTATTACATCTAAGGACGGCAGCAGGGGCGTAAATTACCCAATCTTAATTTAAGGAGGTAGTGACAAGAAATAT-CGA-ATCGGACT-----CTGT-CCGAGATTGGAATGGGCCAAACGTAAAACCCTTGGTGAGTAACAATTGGAGGGCAAG-TCTGGTGCCAGCAGCCGCGGTAATTCCAG-CTCCAATAGCATATATTAAAGTTGTTGCAGTTAAAAAGCTCGTAGTTGGATTTCTGGG-GTGAT-CTCT--GGCGCAG-TT-TCTGTGTC-A-CTGTATCATACCCATCCTTCTGTTAACGTGTGTTGGCA--TTC-G--TGCTGGACATGGGCTCAGATATTTTACCTTGAGAAAATTAGAGTGTTTCAGGCAGG---CTTGGCCGGAATACAAAAGCATGG-AATAATAGAATT-GACACAA--CTCTGTGGTTGGCCAGA-GA-AGTGTAATGATTAATAGGAACAGTTGGGGGCATTAGTATTTAATTGTCAGAGGTGAAATTCTT-GGATTTGTTAAAGACTAACTAAAGCGAAAGCATTTGCCAAGGATGTTTTC-ATTAATCAAGAACGAAAGTTAGGGGATCAAAGACGATCAGATACCGTCGTAGTCTTAACCATAAACGATGCCGACTAGGGATCGGAGG-AGATAATCGAGCTCCTTC-GGCACCTAAGGAGAAATCA-AAGTCTTTGGGTTCT-GGGGGGAGTATGGTCGCAAGGCTGAAACTTGAAGGAATTGACGGAAGGGCACCACCAGGAGTGGAGCCTGCGGCTTAATCTGACTCAACACTGAGAAATTTACCAGGTCCAGACATTTACAGGATTGACAG-ATTGATAGCTCTTTCTTGATTCTATGGGTGGTGGTGCATGGCCGTTCTTAGTTGGTGGAGTGA-TTTG-TCTGGTTAATTCCGATAACGAACGAGACCTTAACCTGCTAAATAG-CGCC--TCGGAGGATTCTCC-GGGAA---GGCTTCTTAG----------------------------------------------------------------------------------------------------------------------------------------------------------------------------------------------------------------------------------------------------------------------------------------------------------------------------------------------------------------------------------------
>KUNRA_Bbimicronucleatum_MZ054202
AGTCATATGCTTGTCTTAAAGATTAACCCATGCATGTGTAAGTATAGTGT-CATACAGCGAAACTGCGAATGGCTCATTAAATCAGTTATAGTTTATTTGATGGATAAA---GATATGGATAACCGTAGAAAATCTAGAGCTAATACATGCTTGAAA-GCCTGCTTT---AAAAGGGCTGTATTTATTAGATA--AAGCCAGCATTTAGGTGATTCATAATAACTTTGCGAATCGCAGG--ATTGTCTGCGATATTTCATTCAAGTATCTGCCCTAT-CAGCTTT-GATGGTAGTGTATTGGACTACCATGGCATTAACGGGTAACGGGGAATTAGGGTTCGATTCCGGAGAAAGAGCCTGAGAAACGGCTATTACATCTAAGGACGGCAGCAGGGGCGTAAATTACCCAATCTTAATTTAAGGAGGTAGTGACAAGAAATAT-CGA-AACGCTTT-----GT-----CGGATTGGAAAGGACCAAACGTAAAACACTTGGCGAGAAACAATTGGAGGGCAAG-TCTGGTGCCAGCAGCCGCGGTAATTCCAG-CTCCAATAGCATATATTAAAGTTGTTGCAGTTAAAAAGCTCGTAGTTGGATATCTGGG-GTGGT-CTTT--GGCACAC-TT-GCTGTGAA-A-CTG-ACCATACCCATCCTTCTGTTAACATGTGTTGGCGCGCTA-G--CGTTGCGCATGGGCTCAGATATTTTACCTTGAAAAAATCAGAGTGTTTCAGGCAGG---CTTGGCCGGAATACAAAAGCATGG-AATAATGGAATT-GACACAA--CTCTGTGGTTGGCCAGA-GA-CGTGTAATGATTAATAGGAACAGTTGGGGGCATTAGTATTTAATTGTCAGAGGTGAAATTCTT-GGATTTGTTAAAGACTAACTAAAGCGAAAGCATTTGCCAAGGATGTTTTC-ATTAATCAAGAACGAAAGTTAGGGGATCAAAGACGATCAGATACCGTCGTAGTCTTAACCATAAACGATGCCGACTAGGGATCGGAGG-AGATAATCGAGCTCCTTC-GGCACCTAAGGAGAAATCA-AAGTCTTTGGGTTCT-GGGGGGAGTATGGTCGCAAGGCTGAAACTTGAAGGAATTGACGGAAGGGCACCACCAGGAGTGGAGCCTGCGGCTTAATCTGACTCAACACTGAGAAATTTACCAGGTCCAGACATTTACAGGATTGACAG-ATTGATAGCTCTTTCTTGATTCTTTGGGTGGTGGTGCATGGCCGTTCTTAGTTGGTGGAGTGA-TTTG-TCTGGTTAATTCCGATAACGAACGAGACCTTAACCTGCTAAATAG-CAAC--CCGGAGTACCCTCC-GGGAG---AGCTTCTTAG----------------------------------------------------------------------------------------------------------------------------------------------------------------------------------------------------------------------------------------------------------------------------------------------------------------------------------------------------------------------------------------
>LIBL_Bothrostoma_robustum_MZ054205
AGTCATATGCTTGTCTTAAAGATTAACCCATGCATGTGTAAGTATAGTGT-CATACAGCGAAACTGCGAATGGCTCATTAAATCAGTTATAGTTTATTTGATGGATAAA---GATATGGATAACCGTAGAAAATCTAGAGCTAATACATGCTTGAAA-GCCTGCTTT---AAAAGGGCTGTATTTATTAGATA--AAGCCAGCATTTAGGTGATTCATAATAACTTAGCGAATCGCAGG--ATTGTCTGCGATATTTCATTCAAGTATCTGCCCTAT-CAGCTTT-GATGGTAGTGTATTGGACTACCATGGCATTAACGGGTAACGGGGAATTAGGGTTCGATTCCGGAGAAAGAGCCTGAGAAACGGCTATTACATCTAAGGACGGCAGCAGGGGCGTAAATTACCCAATCTTAATTTAAGGAGGTAGTGACAAGAAATAT-CGA-AACGCTTT-----GT-----CGGATTGGAAAGGACCAAACGTAAAACACTTGGCGAGAAACAATTGGAGGGCAAG-TCTGGTGCCAGCAGCCGCGGTAATTCCAG-CTCCAATAGCATATATTAAAGTTGTTGCAGTTAAAAAGCTCGTAGTTGGATATCTGGG-GTGGT-CTGT--GGCGCAC-TA-GCTGCGAA-A-CAG-ACCATACCCATCCTTCTGTTAACATGTATTGGCACTCTC-G--TGTTGGACATGGGCTCAGATATTTTACCTTGAAAAAATCAGAGTGTTTCAGGCAGG---CTTGGCCGGAATACAAAAGCATGG-AATAATGGAATT-GACACAA--CTCTGTGGTTGGCCAGA-GA-AGTGTAATGATTAATAGGAACAGTTGGGGGCATTAGTATTTAATTGTCAGAGGTGAAATTCTT-GGATTTGTTAAAGACTAACTAAAGCGAAAGCATTTGCCAAGGATGTTTTC-ATTAATCAAGAACGAAAGTTAGGGGATCAAAGACGATCAGATACCGTCGTAGTCTTAACTATAAACGATGCCGACTAGGGATCGGGGG-AGATAATCGAGCTCCTTC-GGCACCTAAGGAGAAATCA-AAGTCTTTGGGTTCT-GGGGGGAGTATGGTCGCAAGGCTGAAACTTGAAGGAATTGACGGAAGGGCACCACCAGGAGTGGAGCCTGCGGCTTAATCTGACTCAACACTGAGAAATTTACCAGGTCCAGACATTTACAGGATTGACAG-ATTGATAGCTCTTTCTTGATTCTATGGGTGGTGGTGCATGGCCGTTCTTAGTTGGTGGAGTGA-TTTG-TCTGGTTAATTCCGATAACGAACGAGACCTTAACCTGCTAAATAG-CACC--TTGGAGGATTCTCC-AGGGA---AGCTTCTTAG----------------------------------------------------------------------------------------------------------------------------------------------------------------------------------------------------------------------------------------------------------------------------------------------------------------------------------------------------------------------------------------
>AJ009662_Caenomorphidae_Udarwini
------------------------------------------------------------------------------------------------------------------------------------------------------------------------------------------------------------------------------------------------------------------------------------------------------------------------------------------------------------------GAGACTGAG-AATGGCTATTACATCTAAGGACGGCAGCAGGGGCGTAAATTACCCAATCTTAATTTAAGGAGGTAGTGACAAGAAATAT-CGACTTTGGAG------AAAT-CCAAGATTGGAATGGACTAAACACAAAACACTTAGCGAGTAACAATTGGAGGACAAG-TCTGGTGCCAGCACCCGCGGTAATTCCAG-CTCCAATAGCGTATATTAAAGTTGTTGCAGTTAAAAAGCTCGTAGTTGGATATCTGCA-AGAGG-CTAA--GGGTCAC-TC-TGTGATTC---TTA-TCCTTAAGCATCCTTCTGTTAACACGTGTTGGCC--TCA-C--GGCTGGACGTGAGCTCAGAAATTTTACCTTGAGAAAATTAGAGTGTTTCAGGCAGG---CAAGGCCGGAATACAAAAGCATGG-AATAATAGAAAT-GACACAA--CTTTGTGGTTGGCCAGA-GG-CGTGTAATGGTTAATAGGAACAGTTGGGGGCATTAGTATTTAATTGTCAGAGGTGAAATTCTT-GGATTTGTTAAAGACTAACTAAAGCGAAAGCATCTGCCAAGGATGTTTTC-ATTAATCAAGAACGAAAGTTAGGGGATCAAAGACGATCAGATACCGTCGTAGTCTTAACCATAAACGATGCCGACTAGAGATTGGAGG-AGATATTCGAGCTCCTTC-AGCATCTAAGGAGAAATCA-AAGTCTTTGGGTTCT-GGGGGGAGTATGGTCGCAAGGCTGAAACTTGAAGGAATTGACGGAAGGGCACCACCAGGAGTGGAGCCTGCGGCTTAATCTGACTCAACACTGAGAAATTTACCAGGTCCAGACATTGATAGGATTGACAG-ATTGATAGCTCTTTCTTGATTCTATGGGTGGTGGTGCATGGCCGTTCTTAGTTGGTGGAGTGA-TTTG-TCTGGTTAATTCCGATAACGAACGAGACCTTAACCTGCTAACTAG-ATTT--GCGAGTTATT-CTC-TAAAA---TTCTTCTTAGAGGGACTGTGTGGTAAAACCTCAAGGAAGTTTAAGGCAA--------------------TAGATGTCCTGGGCTGCACGCGTGCTACAATGATGCAC-TCAATGAG---TTCCTGCGCTGAAAGGTGT-CAGGCAATCTT--CAATATGCATCGTGATTGGGATAGATC-TTTGTAATTATGGATCTTG--AACGAGGAATTCCTAGTAAGCGTATGTCATCAACTTGCGCTGATTAAGTC--CC-TGCCCTTTGTACACAC-CGCCCGTCGCTCCTACCGATTCCGAGTGATTCGGTGAACCTTTTGGACTTGCCAAAAGCG-AGAAAATTATGTGAACCA-AATCACTTAGAGGAAGGAGAAGTCGTAACAAGG
>KY025570_Urostomides_darwini_ADARBOT
-------------TCTCAAAGATTAACCCATGCATGTGCAAGTATAGTAT-TATACAGCGAAACTGCGAATGGCTCATTAAATCAGTTATAATTTATTTGATGGATAAA--GGATATGGATAACCGTAGAAAATCTAGAGCTAATACATGCGTGAAC-GTTTGCCGC--AAGGTAAACTGTATTTATTAGATA--AAGCCAGCATTTAGGTGATTCATAATAACTTAGCGAATCGCGGA-TTTCATCCGCGATATATCATTCAAGTATCTGCCCTAT-CAGCTTT-GATGGTAGTGTATTGGACTACCATGGCACTAACGGGTAACGGAGAATTAGGGTTCGGTTCCGGAGAAAGAGCCTGAGAAACGGCTATTACATCTAAGGACGGCAGCAGGGGCGTAAATTACCCAATCTTAATTTAAGGAGGTAGTGACAAGAAATAT-CGACTTTGGAG------AAAT-CCAAGATTGGAATGGACTAAACACAAAACACTTAGCGAGTAACAATTGGAGGACAAG-TCTGGTGCCAGCACCCGCGGTAATTCCAG-CTCCAATAGCGTATATTAAAGTTGTTGCAGTTAAAAAGCTCGTAGTTGGATATCTGCA-AGAGG-CTAA--GGGTCAC-TC-TGTGATTC---TTA-TCCTTAAGCATCCTTCTGTTAACACGTGTTGGCT--TCG-C--GGCTGGACGTGAGCTCAGAAATTTTACCTTGAGAAAATTAGAGTGTTTCAGGCAGG---CAAGGCCGGAATACAAAAGCATGG-AATAATAGAAAT-GACACAA--CTTTGTGGTTGGCCAGA-GG-CGTGTAATGGTTAATAGGAACAGTTGGGGGCATTAGTATTTAATTGTCAGAGGTGAAATTCTT-GGATTTGTTAAAGACTAACTAAAGCGAAAGCATCTGCCAAGGATGTTTTC-ATTAATCAAGAACGAAAGTTAGGGGATCAAAGACGATCAGATACCGTCGTAGTCTTAACCATAAACGATGCCGACTAGAGATTGGAGG-AGATATTCGAGCTCCTTC-AGCATCTAAGGAGAAATCA-AAGTCTTTGGGTTCT-GGGGGGAGTATGGTCGCAAGGCTGAAACTTGAAGGAATTGACGGAAGGGCACCACCAGGAGTGGAGCCTGCGGCTTAATCTGACTCAACACTGAGAAATTTACCAGGTCCAGACATTGATAGGATTGACAG-ATTGATAGCTCTTTCTTGATTCTATGGGTGGTGGTGCATGGCCGTTCTTAGTTGGTGGAGTGA-TTTG-TCTGGTTAATTCCGATAACGAACGAGACCTTAACCTGCTAACTAG-ATTT--GCGAGTTATT-CTC-TAAAA---TTCTTCTTAGAGGGACTGTGTGGTAAAACCTCAAGGAAGTTTAAGGCAATAACAGGTCTGTGATGCCCTTAGATGTCCTGGGCTGCACGCGTGCTACAATGATGCAC-TCAATGAG---TTCCTGCGCTGAAAGGTGT-CAGGCAATCTT--CAATATGCATCGTGATTGGGATAGATC-TTTGTAATTATGGATCTTG--AACGAGGAATTCCTAGTAAGCGTATGTCATCAACTTGCGCTGATTAAGTC--CC-TGCCCTTTGTACACAC-CGCCCGTCGCTCCTACCGATTCCGAGTGATTCGGTGAACCTTTTGGACTTGCCAAAAGCG-AGAAAATTAAGTGAACTG-AATCACTTAGAGGAAGGAGAAGTCGTAACAAGG
>MW872361_Urostomides_spinosus_ZWB2018
----------------------------------------------------------------------------ATTAAATCAGTTATAGTTTATTTGATGGATAAA--GGATATGGATAACCGTAGAAATTCTAGAGCTAATACATGCGTGAAA-GCTCGACTC--AAGAAGAGCTGTATTTATTAGATA--AAGCCAGCATTTAGGTGATTCATAATAACTTAGCGAATCGCGGA-TTT-ATCCGCGATATATCATTCAAGTATCTGCCCTAT-CAGCTTT-GATGGTAGTGTATTGGACTACCATGGCTTTAACGGGTAACGGAGAATTAGGGTTCGGTTCCGGAGAAAGAGCCTGAGAAACGGCTATTACATCTAAGGACGGCAGCAGGGGCGTAAATTACCCAATCTTAATTTAAGGAGGTAGTGACAAGAAATAT-CGACTTTGGAG------CAAT-CCAAGATTGGAATGGGCTGAACACAAAACACTCAGCGAGTAACAATTGGAGGGCAAG-TCTGGTGCCAGCAGCCGCGGTAATTCCAG-CTCCAATAGCGTATATTAAAGTTGTTGCAGTTAAAAAGCTCGTAGTTGGATATCTGGA-GTAGT-CTAA--GTTCCTC-TA-TGGGGACG-CTTAG-ATCACATCCATCCTTCTGTTAACGTGTCGTGGTA--CTC-G--TACTGGACACGAGCTCGGATATTTTACCTTGAGAAAAATAGAGTGTTTCAGGCAGG---CAAGGCCGGAATACAAAAGCATGG-AATAATAGAAAT-GACACAA--CGCTGTGGTTGGCCAGA-GG-CGTGTAATGATTAATAGGAACAGTTGGGGGCATTAGTATTTAATTGTCAGAGGTGAAATTCTT-GGATTTGTTAAAGACTAACTAAAGCGAAAGCATCTGCCAAGGATGTTTTC-ATTAATCAAGAACGAAAGTTAGGGGATCAAAGACGATCAGATACCGTCGTAGTCTTAACCATAAACGATGCCGACTAGAGATTGGAGG-AGATAATCGAGCTCCTTC-AGCATCTAAGGAGAAATCA-AAGTCTTTGGGTTCT-GGGGGGAGTATGGTCGCAAGGCTGAAACTTGAAGGAATTGACGGAAGGGCACCACCAGGAGTGGAGCCTGCGGCTTAATCTGACTCAACACTGAGAAATTTACCAGGTCCAGACATTGATAGGATTGACAG-ATTGATAGCTCTTTCTTGATTCTATGGGTGGTGGTGCATGGCCGTTCTTAGTTGGTGGAGTGA-TTTG-TCTGGTTAATTCCGATAACGAACGAGACCTTAACCTGCTAACTAG-AAAT--ACGAGTTATTACTT-TTATA---TTCTTCTTAGAGGGACTGTGTGGTAAAACCTCAAGGAAGTTTAAGGCAATAACAGGTCTGTGATGCCCTTAGATGTCCTGGGCTGCACGCGTGCTACACTGATGCAC-TCAACGAG---TTCCTGTGCTGAAAGGCAT-TAGGCAATCTT--CAATATGCATCGTGATTGGGATAGATC-TTTGTAATTATGGATCTTG--AACGAGGAATTCCTAGTAAGCGCAAGTCATCAACTTGCGCTGATTAAGTC--CC-TGCCCTTTGTACACAC-CGCCCGTCGCTCCTACCGATTCCGAGTGATTCGGTGAGCCTTTTGGA------------------------------------------------------------------
>KY025567_Urostomides_campanula_ACAMTR
AGTCATATGCTTGTCTCAAAGATTAACCCATGCATGTGTAAGTATAGTTA-TATACAGCGAAACTGCGAATGGCTCATTAAATCAGTTATAATTTATTTGATGGATAAA--GGATATGGATAACCGTAGAAATTCTAGAGCTAATACATGCTAGAAA-GCTCGACGC--AAGAAGAGCTGCATTTATTAGATA--AAGCCAGCATTTAGGTGATTCATAATAACTTAGCGAATCGCAAG-GTT-TCTTGCGATATATCATTCAAGTATCTGCCCTAT-CAGCTTT-GATGGTAGTGTATTGGACTACCATGGCATTAACGGGTAACGGAGAATTAGGGTTCGGTTCCGGAGAAAGAGCCTGAGAAACGGCTATTACATCTAAGGACGGCAGCAGGGGCGTAAATTACCCAATCTTAATTTAAGGAGGTAGTGACAAGAAATAT-CGACTTTGGAG------AAAT-CCAAGATTGGAATGGACCAAACGCAAAACCCTTGGCGAGTAACAATTGGAGGGCAAG-TCTGGTGCCAGCAGCCGCGGTAATTCCAG-CTCCAATAGCGTATATTAAAGTTGTTGCAGTTAAAAAGCTCGTAGTTGGATATCTGGA-GTGGT-CTAT--GCGCTCT-TC-TAGAGATG-CTTAG-ACTTCATCCATCCTTCTGTTAACGCGTCGTGGTA--CTT-G--TACTGGATGCGAGCTCGGATATTTTACCTTGAGAAAATCAGAGTGTTTCAGGCAGG---CAAGGCCGGAATACAAAAGCATGG-AATAATAGAAAC-GACACAA--CTCTGTGGTTGGCCAGA-GG-CGTGTAATTGTTAATAGGAACAGTTGGGGGCATTAGTATTTAATTGTCAGAGGTGAAATTCTT-GGATTTGTTAAAGACTAACTAAAGCGAAAGCATCTGCCAAGGATGTTTTC-ATTAATCAAGAACGAAAGTTAGGGGATCAAAGACGATCAGATACCGTCGTAGTCTTAACTATAAACGATGCCGACTAGGGATTGGAGG-AGGTATTCGAACTCCTTC-AGCACCTAAGGAGAAATCA-AAGTCTTTGGGTTCT-GGGGGGAGTATGGTCGCAAGGCTGAAACTTGAAGGAATTGACGGAAGGGCACCACCAGGAGTGGAGCCTGCGGCTTAATCTGACTCAACACTGAGAAATTTACCAGGTCCAGACATTGATAGGATTGACAG-ATTGATAGCTCTTTCTTGATTCTATGGGTGGTGGTGCATGGCCGTTCTTAGTTGGTGGAGTGA-TTTG-TCTGGTTAATTCCGATAACGAACGAGACCTTAACCTGCTAACTAG-ATCT--TTGAGTTATT-CTC-TTAGA---CGCTTCTTAGAGGGACTGTGTGGTAAAACCTCAAGGAAGTTTAAGGCAATAACAGGTCTGTGATGCCCTTAGATGTCCTGGGCTGCACGCGTGCTACACTGATGCAC-TCAATGAG---TTCCTGTGCTGAAAGGCAT-TAGGCAATCTT--CAATATGCATCGTGATTGGGATAGATC-TTTGTAATTATGGATCTTG--AACGAGGAATTCCTAGTAAGCGTAAGTCATCAACTTGCGCTGATTAAGTC--CC-TGCCCTTTGTACACAC-CGCCCGTCGCTCCTACCGATTCCGGGTGATTCGGTGAACCTTTTGGACTTGCCACAAGCG-AGGAAATTAAGTGAACCA-AATCACCTAGAGGAAGGAGAAGTCGTAACAAGG
>KY025584_Urostomides_striatus_V5MS
AGTCATATGCTTGTCTCAAAGATTAACCCATGCATGTGCAAGTATAGTTA-TATACCGCGAAACTGCGAATGGCTCATTAAATCAGTTATAATTTATTTGATGGATAAA--GGATATGGATAACCGTAGAAATTCTAGAGCTAATACATGCGTGAAA-GCTCGACGT--AAGAAGAGCTGTATTTATTAGATA--AAGCCAGCATTTAGGTGATTCATAATAACTTAGCGAATCGCAGA-TTT-ATCTGCGATATATCATTCAAGTATCTGCCCTAT-CAGCTTT-GATGGTAGTGTATTGGACTACCATGGCATTCACGGGTAACGGAGAATTAGGGTTCGGTTCCGGAGAAAGAGCCTGAGAAACGGCTATTACATCTAAGGACGGCAGCAGGGGCGTAAATTACCCAATCTTAATTTAAGGAGGTAGTGACAAGAAATAT-CGACTTTGGAG------CAAT-CCAAGATTGGAATGGGCTAAACACAAAACCCTTAGCGAGTAACAATTGGAGGGCAAG-TCTGGTGCCAGCAGCCGCGGTAATTCCAG-CTCCAATAGCGTATATTAAAGTTGTTGCAGTTAAAAAGCTCGTAGTTGGATATCTGGA-GTAAT-CTGC--GGTTCCC-TT-TGGGGATT-G-CAG-AGTACATCCATCCTTCTGTTAACGTGTGTTGGTT--CTC-ACGGACTGGACACGAGCTCGGATATTTTACCTTGAGAAAATTAGAGTGTTTCAGGCAGG---CTTGGCCGGAATACAAAAGCATGG-AATAATTGAAAT-GACACAA--CGCTGTGGTTGGCCAGA-GG-CGTGTAATGGTTAATAGGAACAGTTGGGGGCATTAGTATTTAATTGTCAGAGGTGAAATTCTT-GGATTTGTTAAAGACTAACTAAAGCGAAAGCATCTGCCAAGGATGTTTTC-ATTAATCAAGAACGAAAGTTAGGGGATCAAAGACGATCAGATACCGTCGTAGTCTTAACCATAAACGATGCCGACTAGAGATTGGAGG-AGATATTCGAGCTCCTTC-AGCATCTAAGGAGAAATCA-AAGTCTTTGGGTTCT-GGGGGGAGTATGGTCGCAAGGCTGAAACTTGAAGGAATTGACGGAAGGGCACCACCAGGAGTGGAGCCTGCGGCTTAATCTGACTCAACACTGAGAAATTTACCAGGTCCAGACATTGATAGGATTGACAG-ATTGATAGCTCTTTCTTGATTCTATGGGTGGTGGTGCATGGCCGTTCTTAGTTGGTGGAGTGA-TTTG-TCTGGTTAATTCCGATAACGAACGAGACCTTAACCTGCTAACTAG-ATCT--GCGAGTTATTACTT-TTGGA---TGCTTCTTAGAGGGACTGTGTGGTAAAACCTCAAGGAAGTTTAAGGCAATAACAGGTCTGTGATGCCCTTAGATGTCCTGGGCTGCACGCGTGCTACACTGATGCAC-TCAGCGAG---TACCTGATCTGAAAGGTAT-TAGGCAATCTT--CAATATGCATCGTGATTGGGATAGATC-TTTGTAATTATGGATCTTG--AACGAGGAATTCCTAGTAAGCGCAAGTCATCAACTTGCGCTGATTAAGTC--CC-TGCCCTTTGTACACAC-CGCCCGTCGCTCCTACCGATTCCGAGTGATTCGGTGAACCTTTTGGACTTGCCAAAAGCG-AGAAAATTAAGTGAACCA-AATCACTTAGAGGAAGGAGAAGTCGTAACAAGG
>LIBL_Urostomides_striatus_18S
AGTCATATGCTTGTCTCAAAGATTAACCCATGCATGTGCAAGTATAGTTA-TATACCGCGAAACTGCGAATGGCTCATTAAATCAGTTATAATTTATTTGATGGATAAA--GGATATGGATAACCGTAGAAATTCTAGAGCTAATACATGCGTGAAA-GCTCGACGT--AAGAAGAGCTGTATTTATTAGATA--AAGCCAGCATTTAGGTGATTCATAATAACTTAGCGAATCGCAGA-TTT-ATCTGCGATATATCATTCAAGTATCTGCCCTAT-CAGCTTT-GATGGTAGTGTATTGGACTACCATGGCATTCACGGGTAACGGAGAATTAGGGTTCGGTTCCGGAGAAAGAGCCTGAGAAACGGCTATTACATCTAAGGACGGCAGCAGGGGCGTAAATTACCCAATCTTAATTTAAGGAGGTAGTGACAAGAAATAT-CGACTTTGGAG------CAAT-CCAAGATTGGAATGGGCTAAACACAAAACCCTTAGCGAGTAACAATTGGAGGGCAAG-TCTGGTGCCAGCAGCCGCGGTAATTCCAG-CTCCAATAGCGTATATTAAAGTTGTTGCAGTTAAAAAGCTCGTAGTTGGATATCTGGA-GTAAT-CTGC--GGTTCCC-TT-TGGGGATT-G-CAG-AGTACATCCATCCTTCTGTTAACGTGTGTTGGTT--CTC-ACGGACTGGACACGAGCTCGGATATTTTACCTTGAGAAAATTAGAGTGTTTCAGGCAGG---CTTGGCCGGAATACAAAAGCATGG-AATAATTGAAAT-GACACAA--CGCTGTGGTTGGCCAGA-GG-CGTGTAATGGTTAATAGGAACAGTTGGGGGCATTAGTATTTAATTGTCAGAGGTGAAATTCTT-GGATTTGTTAAAGACTAACTAAAGCGAAAGCATCTGCCAAGGATGTTTTC-ATTAATCAAGAACGAAAGTTAGGGGATCAAAGACGATCAGATACCGTCGTAGTCTTAACCATAAACGATGCCGACTAGAGATTGGAGG-AGATATTCGAGCTCCTTC-AGCATCTAAGGAGAAATCA-AAGTCTTTGGGTTCT-GGGGGGAGTATGGTCGCAAGGCTGAAACTTGAAGGAATTGACGGAAGGGCACCACCAGGAGTGGAGCCTGCGGCTTAATCTGACTCAACACTGAGAAATTTACCAGGTCCAGACATTGATAGGATTGACAG-ATTGATAGCTCTTTCTTGATTCTATGGGTGGTGGTGCATGGCCGTTCTTAGTTGGTGGAGTGA-TTTG-TCTGGTTAATTCCGATAACGAACGAGACCTTAACCTGCTAACTAG-ATCT--GCGAGTTATTACTT-TTGGA---TGCTTCTTAGAGGGACTGTGTGGTAAAACCTCAAGGAAGTTTAAGGCAATAACAGGTCTGTGATGCCCTTAGATGTCCTGGGCTGCACGCGTGCTACACTGATGCAC-TCAGCGAG---TACCTGATCTGAAAGGTAT-TAGGCAATCTT--CAATATGCATCGTGATTGGGATAGATC-TTTGTAATTATGGATCTTG--AACGAGGAATTCCTAGTAAGCGCAAGTCATCAACTTGCGCTGATTAAGTC--CC-TGCCCTTTGTACACAC-CGCCCGTCGCTCCTACCGATTCCGAGTGATTCGGTGAACCTTTTGGACTTGCCAAAAGCG-AGAAAATTAAGTGAACCA-AATCACTTAGAGGAAGGAGAAGTCGTAACAAGG
>BOPAT_Urostomides_bacillatus_18S
AGTCATATGCTTGTCTCAAAGATTAACCCATGCATGTGCAAGTATAGTTA-TATACAGCGAAACTGCGAATGGCTCATTAAATCAGTTATAATTTATTTGATGGATAAA--GGATATGGATAACCGTAGAAATTCTAGAGCTAATACATGCGTGAAA-GCCCAACTC--AAGAAGGGCTGTATTTATTAGATA--AAGCCAGCATTTAGGTGATTCATAATAACTTAGCGAATCGCAGA-TTT-TTCTGCGATATATCATTCAAGTATCTGCCCTAT-CAGCTTT-GATGGTAGTGTATTGGACTACCATGGCATTAACGGGTAACGGAGAATTAGGGTTCGGTTCCGGAGAAAGAGCCTGAGAAACGGCTATTACATCTAAGGACGGCAGCAGGGGCGTAAATTACCCAATCTTAATTTAAGGAGGTAGTGACAAGAAATAT-CGACTTTGGAG------CAAT-CCAAGATTGGAATGGGCTAAACACAAAACACTTAGCGAGTAACAATTGGAGGGCAAG-TCTGGTGCCAGCAGCCGCGGTAATTCCAG-CTCCAATAGCGTATATTAAAGTTGTTGCAGTTAAAAAGCTCGTAGTTGGATATCTGGA-GTAAC-CTGT--GTTCCCT-TC-TGGGGGAT-A-CAG-AGTACATCCATCCTTCTGTTAACGTGTGTTGGTA--CCT-A-GTACTGGACACGAGCTCGGATATTTTACCTTGAGAAAATTAGAGTGTTTCAGGCAGG---CTTGGCCGGAATACAAAAGCATGG-AATAATTGAAAT-GACACAA--CGCTGTGGTTGGCCAGA-GG-CGTGTAATGGTTAATAGGAACAGTTGGGGGCATTAGTATTTAATTGTCAGAGGTGAAATTCTT-GGATTTGTTAAAGACTAACTAAAGCGAAAGCATCTGCCAAGGATGTTTTC-ATTAATCAAGAACGAAAGTTAGGGGATCAAAGACGATCAGATACCGTCGTAGTCTTAACCATAAACGATGCCGACTAGAGATTGGAGG-AGATATTCGAGCTCCTTC-AGCATCTAAGGAGAAATCA-AAGTCTTTGGGTTCT-GGGGGGAGTATGGTCGCAAGGCTGAAACTTGAAGGAATTGACGGAAGGGCACCACCAGGAGTGGAGCCTGCGGCTTAATCTGACTCAACACTGAGAAATTTACCAGGTCCAGACATTGATAGGATTGACAG-ATTGATAGCTCTTTCTTGATTCTATGGGTGGTGGTGCATGGCCGTTCTTAGTTGGTGGAGTGA-TTTG-TCTGGTTAATTCCGATAACGAACGAGACCTTAACCTGCTAACTAG-ATCT--GCGAGTTATTACTT-TTGGA---TGCTTCTTAGAGGGACTGTGTGGTAAAACCTCAAGGAAGTTTAAGGCAATAACAGGTCTGTGATGCCCTTAGATGTCCTGGGCTGCACGCGTGCTACACTGATGCAC-TCAGCGAG---TACCTGGTCTGAAAGGTAT-TAGGCAATCTT--CAATATGCATCGTGATTGGGATAGATC-TTTGTAATTATGGATCTTG--AACGAGGAATTCCTAGTAAGCGCAAGTCATCAACTTGCGCTGATTAAGTC--CC-TGCCCTTTGTACACAC-CGCCCGTCGCTCCTACCGATTCCGAGTGATTCGGTGAACCTTTTGGACTTGCCAAAAGCG-AGAAAATTAAGTGAACCA-AATCACTTAGAGGAAGGAGAAGTCGTAACAAGG
>SUSBARB_Urostomides_denarius_KY025575
AGTCATATGCTTGTCTCAAAGATTAACCCATGCATGTGCAAGTATAGTTA-TATACCGCGAAACTGCGAATGGCTCATTAAATCAGTTATAATTTATTTGATGGATAAA--GGATATGGATAACCGTAGAAATTCTAGAGCTAATACATGCGTGAAA-GCTCGACGC--AAGGAGAGCTGTATTTATTAGATA--AAGCCAGCATTTAGGTGATTCATAATAACTTAGCGAATCGCAGA-TTT-TTCTGCGATATATCATTCAAGTATCTGCCCTAT-CAGCTTT-GATGGTAGTGTATTGGACTACCATGGCACTAACGGGTAACGGAGAATTAGGGTTCGGTTCCGGAGAAAGAGCCTGAGAAACGGCTATTACATCTAAGGACGGCAGCAGGGGCGTAAATTACCCAATCTTAATTTAAGGAGGTAGTGACAAGAAATAT-CGACTTTGGAG------AAAT-CCAAGATTGGAATGGACTAAACACAAAACACTTAGCGAGTAACAATTGGAGGGCAAG-TCTGGTGCCAGCAGCCGCGGTAATTCCAG-CTCCAATAGCGTATATTAAAGTTGTTGCAGTTAAAAAGCTCGTAGTTGGATATCTGGA-GTAGT-CTAC--ATACCTC-TT-TGGGGCGT-G-TAG-AATATATCCATCCTTCTGTTAACGTGTGTTGGTA--GCA-A--TACTGGACACGGGCTCGGATATTTTACCTTGAGAAAATTAGAGTGTTTCAGGCAGG---CTTGGCCGGAATACAAAAGCATGG-AATAATAGAAAT-GACACAA--CGCTGTGGTTGGCCAGA-GG-CGTGTAATGGTTAATAGGAACAGTTGGGGGCATTAGTATTTAATTGTCAGAGGTGAAATTCTT-GGATTTGTTAAAGACTAACTAAAGCGAAAGCATCTGCCAAGGATGTTTTC-ATTAATCAAGAACGAAAGTTAGGGGATCAAAGACGATCAGATACCGTCGTAGTCTTAACCATAAACGATGCCGACTAGAGATTGGAGG-AGATATTCGAGCTCCTTC-AGCATCTAAGGAGAAATCA-AAGTCTTTGGGTTCT-GGGGGGAGTATGGTCGCAAGGCTGAAACTTGAAGGAATTGACGGAAGGGCACCACCAGGAGTGGAGCCTGCGGCTTAATCTGACTCAACACTGAGAAATTTACCAGGTCCAGACATTGATAGGATTGACAG-ATTGATAGCTCTTTCTTGATTCTATGGGTGGTGGTGCATGGCCGTTCTTAGTTGGTGGAGTGA-TTTG-TCTGGTTAATTCCGATAACGAACGAGACCTTAACCTGCTAACTAG-ATCT--GCGAGTTATTACTT-TTGGA---TGCTTCTTAG----------------------------------------------------------------------------------------------------------------------------------------------------------------------------------------------------------------------------------------------------------------------------------------------------------------------------------------------------------------------------------------
>CKMOCBO_Urostomides_pullus_18S
AGTCATATGCTTGTCTCAAAGATTAACCCATGCATGTGCAAGTATAGTTA-TATACAGCGAAACTGCGAATGGCTCATTAAATCAGTTATAATTTATTTGATGGATAAA--GGATATGGATAACCGTAGAAATTCTAGAGCTAATACATGCGTGAAA-GCTCGACGC--AAGAAGAGCTGTATTTATTAGATA--AAGCCAGCATTTAGGTGATTCATAATAACTAAGCGAATCGCAGG-TTT-ACCTGCGATATATCATTCAAGTATCTGCCCTAT-CAGCTTT-GATGGTAGTGTATTGGACTACCATGGCATTAACGGGTAACGGAGAATTAGGGTTCGGTTCCGGAGAAAGAGCCTGAGAAACGGCTATTACATCTAAGGACGGCAGCAGGGGCGTAAATTACCCAATCTTAATTTAAGGAGGTAGTGACAAGAAATAT-CGACTTTGGAG------CAAT-CCAAGATTGGAATGGGCTAAATACAAAACACTTAGCGAGTAACAATTGGAGGGCAAG-TCTGGTGCCAGCAGCCGCGGTAATTCCAG-CTCCAATAGCGTATATTAAAGTTGTTGCAGTTAAAAAGCTCGTAGTTGGATATCTGGA-GTAGT-CTAT--GTTCTCC-TA-TGGGGATA-CATAG-AATACATCCATCCTTCTGTTAACGTGTGTTGGTA--CTT-G--TACTGGACACGAGCTCGGATATTTTACCTTGAGAAAATCAGAGTGTTTCAGGCAGG---CTTGGCCGGAATACAAAAGCATGG-AATAATGGAAAT-GACACAA--CGCTGTGGTTGGCCAGA-GG-CGTGTAATGGTTAATAGGAACAGTTGGGGGCATTAGTATTTAATTGTCAGAGGTGAAATTCTT-GGATTTGTTAAAGACTAACTAAAGCGAAAGCATCTGCCAAGGATGTTTTC-ATTAATCAAGAACGAAAGTTAGGGGATCAAAGACGATCAGATACCGTCGTAGTCTTAACCATAAACGATGCCGACTAGAGATTGGAGG-AGATATTCGAGCTCCTTC-AGCATCTAAGGAGAAATCA-AAGTCTTTGGGTTCT-GGGGGGAGTATGGTCGCAAGGCTGAAACTTGAAGGAATTGACGGAAGGGCACCACCAGGAGTGGAGCCTGCGGCTTAATCTGACTCAACACTGAGAAATTTACCAGGTCCAGACATTGATAGGATTGACAG-ATTGATAGCTCTTTCTTGATTCTATGGGTGGTGGTGCATGGCCGTTCTTAGTTGGTGGAGTGA-TTTG-TCTGGTTAATTCCGATAACGAACGAGACCTTAACCTGCTAACTAG-ATCT--GCGAGTTATT-CTC-TTAGT---TTCTTCTTAG----------------------------------------------------------------------------------------------------------------------------------------------------------------------------------------------------------------------------------------------------------------------------------------------------------------------------------------------------------------------------------------
>KLAN25B_Urostomides_pullus_18S_KY025572
AGTCATATGCTTGTCTCAAAGATTAACCCATGCATGTGCAAGTATAGTTA-TATACAGCGAAACTGCGAATGGCTCATTAAATCAGTTATAATTTATTTGATGGATAAA--GGATATGGATAACCGTAGAAATTCTAGAGCTAATACATGCGTGAAA-GCTCGACGC--AAGAAGAGCTGTATTTATTAGATA--AAGCCAGCATTTAGGTGATTCATAATAACTAAGCGAATCGCAGG-TTT-ACCTGCGATATATCATTCAAGTATCTGCCCTAT-CAGCTTT-GATGGTAGTGTATTGGACTACCATGGCATTAACGGGTAACGGAGAATTAGGGTTCGGTTCCGGAGAAAGAGCCTGAGAAACGGCTATTACATCTAAGGACGGCAGCAGGGGCGTAAATTACCCAATCTTAATTTAAGGAGGTAGTGACAAGAAATAT-CGACTTTGGAG------CAAT-CCAAGATTGGAATGGGCTAAATACAAAACACTTAGCGAGTAACAATTGGAGGGCAAG-TCTGGTGCCAGCAGCCGCGGTAATTCCAG-CTCCAATAGCGTATATTAAAGTTGTTGCAGTTAAAAAGCTCGTAGTTGGATATCTGGA-GTAGT-CTAT--GTTCTCC-TA-TGGGGATA-C-TAG-AATACATCCATCCTTCTGTTAACGTGTGTTGGTA--CTT-G--TACTGGACACGAGCTCGGATATTTTACCTTGAGAAAATCAGAGTGTTTCAGGCAGG---CTTGGCCGGAATACAAAAGCATGG-AATAATGGAAAT-GACACAA--CGCTGTGGTTGGCCAGA-GG-CGTGTAATGGTTAATAGGAACAGTTGGGGGCATTAGTATTTAATTGTCAGAGGTGAAATTCTT-GGATTTGTTAAAGACTAACTAAAGCGAAAGCATCTGCCAAGGATGTTTTC-ATTAATCAAGAACGAAAGTTAGGGGATCAAAGACGATCAGATACCGTCGTAGTCTTAACCATAAACGATGCCGACTAGAGATTGGAGG-AGATATTCGAGCTCCTTC-AGCATCTAAGGAGAAATCA-AAGTCTTTGGGTTCT-GGGGGGAGTATGGTCGCAAGGCTGAAACTTGAAGGAATTGACGGAAGGGCACCACCAGGAGTGGAGCCTGCGGCTTAATCTGACTCAACACTGAGAAATTTACCAGGTCCAGACATTGATAGGA-TGACAG-A-TGATAGCTC---CT-G--------------------------------------------------------------------------------------------------------------------------------------------------------------------------------------------------------------------------------------------------------------------------------------------------------------------------------------------------------------------------------------------------------------------------------------------------------------------------------------------------------------------------------
>MF360251_Metopus_vestitus
------------------------------TGCATGTGTAAGTATAGTTA-TATACAGCGAAACTGCGAATGGCTCATTAAATCACTTATCGTTTATTTGATGGATACA--GAA-ATGGATAACCGTAGTAATTCTAGAGCTAATACATGCTTGAAG-GCCTGACTC--ACGGAGGGCTGCATTTATTAGATA--AAGCCAATATTT-GGTGACTC---ATAACTTAGCGAATCGTAGA-TTATATCTGCGATATATCATTCAAGTTTCTGCCCTAT-CAGCTTT-GATGGTAGTGTATTGGACTACCATGGCTTTAACGGGTAACGGGGAATTAGGGTTCGGTTCCGGAGAAAGAGCCTGAGAAACGGCTATTACATCTAAGGACGGCAGCAGGGGCGTAAATTACCCAATCTTAACTTAAGGAGGTAGTGACAAGAAATAT-CGACATTGGAG------AAAT-CCAAGATCGGAATGGACTAAATTTAAATACTTTAGTGAGCAACAATTGGAGGGCAAG-TCTGGTGCCAGCAGCCGCGGTAATTCCAG-CTCCAATAGCGTATATTAAAGTTGTTGCAGTTAAAAAGCTCGTAGTTGGATATCTGGA-GTGCTGTACT--TAGGCAG-AG-GTCTAGGT---ACG-TGCATATCCATCCTTCTGTTAACGTGCGTTGGTC--GCG-A--GATCGGGTACGGGCTCAGATATTTTACCTTGAGAAAATTAGAGTGTTTCAGGCAGG---CAAGGCCGGAATACTACAGCATGG-AATAATGGAAAT-GATACGA--CTCTGTGGTTGGCCAGG-GA-AGTATAATGGTTAATAGGAACAGTTGGGGGCATTAGTATTTAATTGTCAGAGGTGAAATTCTT-GGATTTGTTAAAGACTAACTAAAGCGAAAGCATTTGCCAAGGATGTTTTC-ATTAATCAAGAACGAAAGTTAGGGGATCAAAGACGATCAGATACCGTCGTAGTCTTAACCATAAACGATGCCGACTAGAGATCGGAGG-AGATCTACGTGCTCCTTC-GGGATCTAAGGAGAAATCA-AAGTCTTTGGGTTCT-GGGGGGAGTATGGTCGCAAGGCTGAAACTTGAAGGAATTGACGGAAGGGCACCACCAGGAGTGGAGCCTGCGGCTTAATCTGACTCAACACGGAGAAATTTACCAGGTCCAGACATTGGCAGGATTGACAG-ATTGATAGCTCTTTCTTGATTCTATGGGTGGTGGTGCATGGCCGTTCTTAGTTGGTGGAGTGA-TTTG-TCTGGTTAATTCCGATAACGAACGAGACCTTAACCTACTAACTAG-ATAC--TGGTGTTATTACAC-CTTTA---TGCTTCTTAGAGGGACAGTGTGGTAAAACCTCAAGGAAGTTTAAGGCAATAACAGGTCTGTGATGCCCTTAGATGTCCTGGGCCGCACGCGTGCTACACTGATGCAT-GCAATAAG---TTCCTAGGCCGGAAGGCAT-TGGGAAATCTC--CAGTATGCATCGTGCTTGGGATAGATC-TTTGTAATTATGGATCTTT--AACGAGGAATTCCTAGTAAGCGCAAGTCATCAGCTTGCGCTGATTAAGTC--CC-TGCCCTTTGTACACAC-CGCCCGTCGCTCCTACCGATTCCGGGTGATTCGGTGAACCTCTTGGACTTGCCCAAAGCG-AGGAAATTAAGTGAGCCA-TATCACCTAGAGGAAGGAGAA-TCGTA-CAAG-
>OM801554_Metopus_spiculatus_ZWB2021032903
----------------CAAAGATTAACCCATGCATGTGTAAGTATAGTTA-TCTACAGCGAAACTGCGAATGGCTCATTAAATCAGTTATAGTTTATTTGATGGATAAA--GAA-ATGGATAACCGTAGTAATTCTAGAGCTAATACATGCTTGAAA-GCCTGACTC--ACGAAGGGCTGCATTTATTAGATA--AAGCCAACGTTT-GGTGACTC---ATAACTTAGCGAATCGTAGA-TTATATCTGCGATATATCATTCAAGTTTCTGCCCTAT-CAGCTTT-GATGGTAGTGTATTGGACTACCATGGCTTTAACGGGTAACGGGGAATTAGGGTTCGGTTCCGGAGAAAGAGCCTGAGAAACGGCTATTACATCTAAGGACGGCAGCAGGGGCGTAAATTACCCAATCTTAACTTAAGGAGGTAGTGACAAGAAATAT-CGACATTGGAG------AAAT-CCAAGATCGGAATGGACTAAATTTAAATACCTTAGCGAGCAACAATTGGAGGGCAAG-TCTGGTGCCAGCAGCCGCGGTAATTCCAG-CTCCAATAGCGTATATTAAAGTTGTTGCAGTTAAAAAGCTCGTAGTTGGATATCTGGA-GTGCTATACT--TAGGCAA-AT-GTCTAGGT---ACG-TGCATATCCATCCTTCTGTTAACGTGCGTTGGTC--GCG-A--GATCGGGTACGGGCTCAGATATTTTACCTTGAGAAAATTAGAGTGTTTCAGGCAGG---CAAGGCCGGAATACTACAGCATGG-AATAATGGAAAT-GACACAA--CTCTGTGGTTGGCCAGG-GA-AGTGTAATGGTTAATAGGAACAGTTGGGGGCATTAGTATTTAATTGTCAGAGGTGAAATTCTT-GGATTTGTTAAAGACTAACTAAAGCGAAAGCATTTGCCAAGGATGTTTTC-ATTAATCAAGAACGAAAGTTAGGGGATCAAAGACGATCAGATACCGTCGTAGTCTTAACCATAAACGATGCCGACTAGAGATCGGAGG-AGATCTACGTGCTCCTTC-GGGATCTAAGGAGAAATCA-AAGTCTTTGGGTTCT-GGGGGGAGTATGGTCGCAAGGCTGAAACTTGAAGGAATTGACGGAAGGGCACCACCAGGAGTGGAGCCTGCGGCTTAATCTGACTCAACACGGAGAAATTTACCAGGTCCAGACATTGGCAGGATTGACAG-ATTGATAGCTCTTTCTTGATTCTATGGGTGGTGGTGCATGGCCGTTCTTAGTTGGTGGAGTGA-TTTG-TCTGGTTAATTCCGATAACGAACGAGACCTTAACCTACTAACTAG-ATAT--CGGTGTTATTACAC-CTCTA---TGCTTCTTAGAGGGACTGTGTTGTAAAACCTCAAGGAAGTTTAAGGCAATAACAGGTCTGTGATGCCCTTAGATGTCCTGGGCCGCACGCGTGCTACACTGATGCAT-GCAATAAG---TACCTAAGTCGGAAGACGT-TGGGAAATCTG--CAGTATGCATCGTGCTTGGGATAGATC-TTTGTAATTATGGATCTTT--AACGAGGAATTCCTAGTAAGCGCAAGTCATCAGCTTGCGCTGATTAAGTC--CC-TGCCCTTTGTACACAC-CGCCCGTCGCTCCTACCGATTCCGGGTGATTCGGTGAACCTCTTGGACTTGCCAAAAGCG-AGAAAATTAAGTGAACCA-TATCACCTAGAGGAAGGAGAAGTCGTAACAAGG
>NARROWRIVER_Marine_Metopid_sp1_18S
AGTCATATGCTTGTCTCAAAGATTAACCCATGCATGTGTAAGTATAGTTA-TATACAGCGAAACTGCGAATGGCTCATTAAATCAGTTATAGTTTATTTGATGGATAAA--GAA-ATGGATAACCGTAGTAATTCTAGAGCTAATACATGCTAGAAA-GCCTGACTC--ACGAAGGGCTGCATTTATTAGATA--AAGCCAACGTTT-GGTGACTC---ATAACTTAGCGAATCGTAGA-TTATATCTGCGATATATCATTCAAGTTTCTGCCCTAT-CAGCTTT-GATGGTAGTGTATTGGACTACCATGGCTTTAACGGGTAACGGGGAATTAGGGTTCGGTTCCGGAGAAAGAGCCTGAGAAACGGCTATTACATCTAAGGACGGCAGCAGGGGCGTAAATTACCCAATCTTAACTTAAGGAGGTAGTGACAAGAAATAT-CGACATTGGAG------AAAT-CCAAGATCGGAATGGACTAAATGTAAATACTT-AGCGAGCAGCAAATAA-G--C----T--------A-C--C------A---C-----TCC----GC------TAAAGGTGTTGCAGATTTAAGGCTCGTAGTTGGATATCTGGA-GTGCTGTACT--TAGGCAA-TC-GTCTAGGT---ACG-TGCATATCCATCCTTCTGTTAACGTGCGTTGGTC--GCG-A--GATCGGGTACGGGCTCAGATATTTTACCTTGAGAAAATTAGAGTGTTTCAGGCAGG---CAAGGCCGGAATACTACAGCATGG-AATAATGGAAAT-GACACAA--CTCTGTGGTTGGCCAGG-GA-AGTGTAATGGTTAATAGGAACAGTTGGGGGCATTAGTATTTAATTGTCAGAGGTGAAATTCTT-GGATTTGTTAAAGACTAACTAAAGCGAAAGCATTTGCCAAGGATGTTTTC-ATTAATCAAGAACGAAAGTTAGGGGATCAAAGACGATCAGATACCGTCGTAGTCTTAACCATAAACGATGCCGACTAGAGATCGGAGG-AGATCTACGTGCTCCTTC-GGGATCTAAGGAGAAATCA-AAGTCTTTGGGTTCT-GGGGGGAGTATGGTCGCAAGGCTGAAACTTGAAGGAATTGACGGAAGGGCACCACCAGGAGTGGAGCCTGCGGCTTAATCTGACTCAACACGGAGAAATTTACCAGGTCCAGACATTGGCAGGATTGACAG-ATTGATAGCTCTTTCTTGATTCTATGGGTGGTGGTGCATGGCCGTTCTTAGTTGGTGGAGTGA-TTTG-TCTGGTTAATTCCGATAACGAACGAGACCTTAACCTACTAACTAG-ATAC--TGGTGTTATTACAC-CTTTA---TGCTTCTTAGAGGGACAGTGTGGTAAAACCTCAAGGAAGTTTAAGGCAATAACAGGTCTGTGATGCCCTTAGATGTCCTGGGCCGCACGCGTGCTACACTGATGCAT-GCAATAAG---TACCTAGGCCGGAAGGCAT-TGGGAAATCTG--CAGTATGCATCGTGCTTGGGATAGATC-TTTGTAATTATGGATCTTT--AACGAGGAATTCCTAGTAAGCGCAAGTCATCAGCTTGCGCTGATTAAGTC--CC-TGCCCTTTGTACACAC-CGCCCGTCGCTCCTACCGATTCCGGGTGATTCGGTGAACCTTTTGGACTTGCCAAAAGCG-AGGAAATTAAGTGAGCCA-TATCACCTAGAGGAAGGAGAAGTCGTAACAAGG
>F26_Marine_Metopid_sp4_18S
----------------------------------------------------------------------------------------------------------------------------------------AAAGCTAATACATGCTTGAAA-GCCCGACTC--ACGGAGGGCTGCATTTATTASATA--AAGCCAGCATAA-GGTGATTCACAATARCTAAGCGAATCGTGGA-CATTGTCTGCGATATATCATTCAAGTATCTGCCCTAT-CAGCTTT-GATGGTAGTGTATTGGACTACCATGGCTTTAACGGGTAACGGAGAATTAGGGTTCGGTTCCGGASAAAGAGCCTGAGAAACGGCTATTACATCTAAGGACGGCAGCAGGGGCGTAAATTACCCAATCTTAACTTAAGGAGGTAGTGACAAGAAATAT-CGACATTGGAG------AAAT-CCAAGATCGGAATGGACTAAATGTAAAACCCTTAGCGAGTAACAATTGGAGGGCAAG-TCTGGTGCCAGCAGCCGCGGTAATTCCAG-CTCCAATAGCGTATATTAAAGTTGTTGCAGTTAAAAAGCTCGTAGTTGGATTTCTGGA-GTGCTTCTCT--TCGGCAA-TC-GTCGGGGA---GCT-AGCATATCCATCCTTCTGTTAACGTGCGTTGGTC--GCA-A--GATCGGGTACGGGCTCAGATATTTTACCTTGAGAAAATTAGAGTGTTTCAGGCAGG---CAAGGCCGGGATACTACAGCATGGAAATAATAGAAAT-GACACAA--CTCTGTGGTTGGCCAGG-GA-AGTGTAATGGTTAATAGGAACAGTTGGGGGCATTAGTATTTAATTGTCAGAGGTGAAATTCTT-GGATTTGTTAAAGACTAACTAAAGCGAAAGCATTTGCCAAGGATGTTTTC-ATTAATCAAGAACGAAAGTTAGGGGATCAAAGACGATCAGATACCGTCGTAGTCTTAACCATAAACGATGCCGACTAGASSTCGGAGRAAGATCATCGAGCTTCTTC-GGGATCTAAGGAGAAATCA-AAGTC-TTGGGTTYT-GGGGGGAGTATGGTC-C---------------------------------------------------------------------------------------------------------------------------------------------------------------------------------------------------------------------------------------------------------------------------------------------------------------------------------------------------------------------------------------------------------------------------------------------------------------------------------------------------------------------------------------------------------------------------------------------------------------------------------------------------------------------
>FAMO1_Marine_Metopid_sp4_18S
AGTCATATGCTTGTCTCAAAGATTAACCCATGCATGTGTAAGTATAGTTA-TCTACAGCGAAACTGCGAATGGCTCATTAAATCAGTTATAGTTTATTTGATGGATACA--GAA-ATGGATAACCGTAGTAATTCTAGAGCTAATACATGCTTGAAA-GCCCGACTC--ACGGAGGGCTGCATTTATTAGATA--AAGCCAGCATAA-GGTGATTCACAATAACTAAGCGAATCGTGGA-CATTGTCTGCGATATATCATTCAAGTATCTGCCCTAT-CAGCTTT-GATGGTAGTGTATTGGACTACCATGGCTTTAACGGGTAACGGAGAATTAGGGTTCGGTTCCGGAGAAAGAGCCTGAGAAACGGCTATTACATCTAAGGACGGCAGCAGGGGCGTAAATTACCCAATCTTAACTTAAGGAGGTAGTGACAAGAAATAT-CGACATTGGAG------AAAT-CCAAGATCGGAATGGACTAAATGTAAAACCCTTAGCGAGTAACAATTGGAGGGCAAG-TCTGGTGCCAGCAGCCGCGGTAATTCCAG-CTCCAATAGCGTATATTAAAGTTGTTGCAGTTAAAAAGCTCGTAGTTGGATTTCTGGA-GTGCTTCTCT--TCGGCAA-TC-GTCGGGGA---GCT-AGCATATCCATCCTTCTGTTAACGTGCGTTGGTC--GCA-A--GATCGGGTACGGGCTCAGATATTTTACCTTGAGAAAATTAGAGTGTTTCAGGCAGG---CAAGGCCGGGATACTACAGCATGG-AATAATAGAAAT-GACACAA--CTCTGTGGTTGGCCAGG-GA-CGTGTAATGGTTAATAGGAACAGTTGGGGGCATTAGTATTTAATTGTCAGAGGTGAAATTCTT-GGATTTGTTAAAGACTAACTAAAGCGAAAGCATTTGCCAAGGATGTTTTC-ATTAATCAAGAACGAAAGTTAGGGGATCAAAGACGATCAGATACCGTCGTAGTCTTAACCATAAACGATGCCGACTAGAGATCGGAGG-AGATCATCGAGCTTCTTC-GGGATCTAAGGAGAAATCA-AAGTCTTTGGGTTCT-GGGGGGAGTATGGTCGCAAGGCTGAAACTTGAAGGAATTGACGGAAGGGCACCACCAGGAGTGGAGCCTGCGGCTTAATCTGACTCAACACGGAGAAATTTACCAGGTCCAGACATTGGCAGGATTGCCAG-ATTGATAGCTCTTTCTTGATTCTATGGGTGGTGGTGCATGGCCGTTCTTAGTTGGTGGAGTGA-TTTG-TCTGGTTAATTCCGATAACGAACGAGACCTTAACCTACTAACTAG-ATTT--CGGTGTTATTATAC-CGATA---TGCTTCTTAG----------------------------------------------------------------------------------------------------------------------------------------------------------------------------------------------------------------------------------------------------------------------------------------------------------------------------------------------------------------------------------------
>OM801553_Metopus_paraes_ZWB2020062201
-------------------------------GCATGTGCAAGTATAGTTA-TATACAGCGAAACTGCGAATGGCTCATTAAATCAGTTATAGTTTATTTGATGGATAAA--GAA-ATGGATAACCGTAGTAATTCTAGAGCTAATACATGCGTGAAA-GCCTGACTT--ACGGAGGGCTGTATTTATTAGATA--AAGCCAGCATTTAGGTGATTCATAATAACTAAACGAATCGCGGA-CATTGTCTGCGATATATCATTCAAGTATCTGCCCTAT-CAGCTTT-GATGGTAGTGTATTGGACTACCATGGCATTAACGGGTAACGGAGAATTAGGGTTCGGTTCCGGAGAAAGAGCCTGAGAAACGGCTATTACATCTAAGGACGGCAGCAGGGGCGTAAATTACCCAATCTTAACTTAAGGAGGTAGTGACAAGAAATAT-CGACTTTGGAG------AAAT-CCAAGATTGGAATGGGCTAAATGTAAAACCCTTTGTGAGTAACAATTGGAGGGCAAG-TCTGGTGCCAGCAGCCGCGGTAATTCCAG-CTCCAATAGCGTATATTAAAGTTGTTGCAGTTAAAAAGCTCGTAGTTGAATATCTGGA-GTGCC-TGTA--GCTCTGC-TC-TGCGGACT---ACT-GGCATTTCCATCCTTCTGTTAACGTGTGATGGTC--TCA-C--GACCGGGCATGGGCTCAGATATTTTACCTTGAGAAAATTAGAGTGTTTCAGGCAGG---CAAGGCCGGAATATAAAAGCATGG-AATAATGGAATT-GACACAA--CTCTGTGGTTGGCCAGA-GA-CGTGTAATGATTAATAGGAACAGTTGGGGGCATTAGTATTTAATTGTCAGAGGTGAAATTCTT-GGATTTGTTAAAGACTAACTAAAGCGAAAGCATTTGCCAAGGATGTTTTC-ATTAATCAAGAACGAAAGTTAGGGGATCAAAGACGATCAGATACCGTCGTAGTCTTAACCATAAACGATGCCGACTAGGGATTGGAGG-AGATCATCGAGCTCCTTC-AGCACCTAAGGAGAAATCA-AAGTCTTTGGGTTCT-GGGGGGAGTATGGTCGCAAGGCTGAAACTTGAAGGAATTGACGGAAGGGCACCACCAGGAGTGGAGCCTGCGGCTTAATCTGACTCAACACGGAGAAATTTACCAGGTCCAGACATTGATAGGATTGACAG-ATTGATAGCTCTTTCTTGATTCTATGGGTGGTGGTGCATGGCCGTTCTTAGTTGGTGGAGTGA-TTTG-TCTGGTTAATTCCGATAACGAACGAGACCTTAACCTGCTAACTAG-ATCG--CAGAGTTATTACTC-TTAGA---TGCTTCTTAGAGGGACTGTGTGGTAAAACCTCAAGGAAGTTTAAGGCAATAACAGGTCTGTGATGCCCTTAGATGTCCTGGGCCGCACGCGTGCTACACTGATGCAT-TCAACAAG---TACCTAGGCCGAAAGGCAA-TGGGCAATCTT--TAGTATGCATCGTGCTTGGGATAGATC-TTTGTAATTATGGATCTTT--AACGAGGAATTCCTAGTAAGCGCAAGTCATCAGCTTGCGCTGATTAAGTC--CC-TGCCCTTTGTACACAC-CGCCCGTCGCTCCTACCGATTTCGAGTGATTCGGTGAACCTTTTGGACTTGCCAAAAGCG-AGAAAATTATGTGAACCA-TATCACTTAGAGGAAGGAGAAGTCGTAACAAGG
>GOOSE2B_Marine_metopid_sp3_18S
AGTCATATGCTTGTCTCAAAGATTAACCCATGCATGTGCAAGTATAGTTA-TATACAGCGAAACTGCGAATGGCTCATTAAATCAGTTATAGTTTATTTGATGGATAAA--GAA-ATGGATAACCGTAGTAATTCTAGAGCTAATACATGCGTGAAA-GCCTGACTT--ACGGAGGGCTGTATTTATTAGATA--AAGCCAGCATTTAGGTGATTCATAATAACTAAACGAATCGCGGA-CATTGTCTGCGATATATCATTCAAGTATCTGCCCTAT-CAGCTTT-GATGGTAGTGTATTGGACTACCATGGCATTAACGGGTAACGGAGAATTAGGGTTCGGTTCCGGAGAAAGAGCCTGAGAAACGGCTATTACATCTAAGGACGGCAGCAGGGGCGTAAATTACCCAATCTTAACTTAAGGAGGTAGTGACAAGAAATAT-CGACTTTGGAG------AAAT-CCAAGATTGGAATGGGCTAAATGTAAAACCCTTTGTGAGTAACAATTGGAGGGCAAG-TCTGGTGCCAGCAGCCGCGGTAATTCCAG-CTCCAATAGCGTATATTAAAGTTGTTGCAGTTAAAAAGCTCGTAGTTGAATATCTGGA-GTGCC-TGTT--GCTCTGC-TC-TGCGGACT---ACT-GGCATTTCCATCCTTCTGTTAACGTGTGATGGTC--TCA-C--GACCGGACATGGGCTCAGATATTTTACCTTGAGAAAATTAGAGTGTTTCAGGCAGG---CAAGGCCGGAATATAAAAGCATGG-AATAATGGAATT-GACACAA--CTCTGTGGTTGGCCAGA-GA-CGTGTAATGATTAATAGGAACAGTTGGGGGCATTAGTATTTAATTGTCAGAGGTGAAATTCTT-GGATTTGTTAAAGACTAACTAAAGCGAAAGCATTTGCCAAGGATGTTTTC-ATTAATCAAGAACGAAAGTTAGGGGATCAAAGACGATCAGATACCGTCGTAGTCTTAACCATAAACGATGCCGACTAGGGATTGGAGG-AGATCATCGAGCTCCTTC-AGCACCTAAGGAGAAATCA-AAGTCTTTGGGTTCT-GGGGGGAGTATGGTCGCAAGGCTGAAACTTGAAGGAATTGACGGAAGGGCACCACCAGGAGTGGAGCCTGCGGCTTAATCTGACTCAACACGGAGAAATTTACCAGGTCCAGACATTGATAGGATTGACAG-ATTGATAGCTCTTTCTTGATTCTATGGGTGGTGGTGCATGGCCGTTCTTAGTTGGTGGAGTGA-TTTG-TCTGGTTAATTCCGATAACGAACGAGACCTTAACCTGCTAACTAG-ATCG--CAGAGTTATTACTC-TTAGA---TGCTTCTTAGAGGGACTGTGTGGTAAAACCTCAAGGAAGTTTAAGGCAATAACAGGTCTGTGATGCCCTTAGATGTCCTGGGCCGCACGCGTGCTACACTGATGCAT-TCAACAAG---TACCTAGGCCGAAAGGCAA-TGGGCAATCTT--TAGTATGCATCGTGCTTGGGATAGATC-TTTGTAATTATGGATCTTT--AACGAGGAATTCCTAGTAAGCGCAAGTCATCAGCTTGCGCTGATTAAGTC--CC-TGCCCTTTGTACACAC-CGCCCGTCGCTCCTACCGATTTCGAGTGATTCGGTGAACCTTTTGGACTTGCCAAAAGCG-AGAAAATTATGTGAACCA-TATCACTTAGAGGAAGGAGAAGTCGTAACAAGG
>AJ009658_Caenomorphidae_Ucaducus
-------------------------------------------------------------------------------------------------------------------------------------------------------------------------------------------------------------------------------------------------------------------------------------------------------------------------------------------------------------------GAGCTGAGAAACGGCTATTACATCTAAGGACGGCAGCAGGGGCGTAAATTACCCAATCTTAATTTAAGGAGGTAGTGACAAGAAATAT-CGACTTTGGAG------AAAT-CCAAGATTGGAATGGACCTAACGCAAAACCCTTGGCGAGTAACAATTGGAGGGCAAG-TCTGGTGCCAGCAGCCGCGGTAATTCCAG-CTCCAATAGCGTATATTAAAGTTGTTGCAGTTAAAAAGCTCGTAGTTGGATATCTGAA-TAAGC-CTCTAGAGGGTAT-CT-TACCTGAT-T-CTG-GCTTTATTCATCCTTCTGCTAACGTATCGTGGTAT-TAC-C--TACTGGATACGAGCACAGATATTTTACCTTGAGAAAATCAGA-TGTT-CAGGCAGG---CAAGGCCGGAATACAAAAGCATGG-AATAATAGAAAC-GACACAA--CTTTGTGGTTGGACAGA-GG-CGTGCAATAGTTAATAGGAACAGTTGGGGGCATTAGTATTTAATTGTCAGAGGTGAAATTCTT-GGATTTGTTAAAGACTAACTAAAGCGAAAGCATCTGCCAAGGATGTTTTC-ATTAATCAAGAACGAAAGTTAGGGGATCAAAGACGATCAGATACCGTCGTAGTCTTAACTATAAACGATGCCGACTAGAGATTGGAGG-AGATATT--AGCTCCTTC-AGCATCTAAGGAGAAATCA-AAGTCTTTGGGTTCT-GGGGGGAGTATGGTCGCAAGGCTGAAACTTGAAGGAATTGACGGAAGGGCACCACCAGGAGTGGAGCCTGCGGCTTAATCTGACTCAACACTGAGAAATTTACCAGGTCCAGACATTGATAGGATTGACAG-ATTGATAGCTCTTTCTTGATTCTTTGGGTGGTGGTGCATGGCCGTTCTTAGTTGGTGGAGTGA-TTTG-TCTGGTTAATTCCGATAACGAACGAGACCTTAACCTGCTAACTAG--TAA--AAGAGTTAATGCTC-TTTG----CACTTCTTAGAGGGACTGTGTGGTTAAACCTCAAGGAAGTTTAAGGCAATAACAGGTCTGTGATGCCCTTAGATGTCCTGGGCTGCACGCGTGCTACACTGATGCAC-TCAATGAG---TTTCTATACCGAAAGGTAT--TGGTAATCTT--CAATATGCATCGTGATTGGGATAGATC-TTTGTAATTATGGATCTTG--AACGAGGAATTCCTAGTAAGCGTAAGTCATCAACTTGCGCTGATTAAGTC--CC-TGCCCTTTGTACACAC-CGCCCGTCGCTCCTACCGATTCCGGGTGATTCGGTGAACCTTTTGGACTTGTCACAAGCG-AGAAAATTAAGTGAACCA-AATCACCTAGAGGAAGGAGAAGTCGTAACAAGG
>KY025568_Urostomides_caducus_ACADBLUFF
AGTCATATGCTTGTCTCAAAGATTAACCCATGCATGTGTAAGTATAGTTA-TGTACCGCGAAACTGCGAATGGCTCATTAAATCAGTTATAATTTATTTGATGGATCAA---TATATGGATAACCGTAGTAATTCTAGAGCTAATACATGCTGGAAA-GCGTGCCGC--AAGGTATGCTGCATTTATTAGATA--AAGCCGAC-CCAAGGTGATTCATAATAACTTAGCGAATCGCA----TTTTTTTGCGATATATCATTCAAGTATCTGCCCTAT-CAGCTTT-GATGGTAGTGTATTGGACTACCATGGCATTAACGGGTAACGGAGAATTAGGGTTCGGTTCCGGAGAAAGAGCCTGAGAAACGGCTATTACATCTAAGGACGGCAGCAGGGGCGTAAATTACCCAATCTTAATTTAAGGAGGTAGTGACAAGAAATAT-CGACTTTGGAG------AAAT-CCAAGATTGGAATGGACCCAACGCAAAACCCTAGGCGAGTAACAATTGGAGGGCAAG-TCTGGTGCCAGCAGCCGCGGTAATTCCAG-CTCCAATAGCGTATATTAAAGTTGTTGCAGTTAAAAAGCTCGTAGTTGGATATCTGGA-TAAGC-CTCTAGAGGGTAT-CT-TACCTGAT-T-CTG-GCTTTATCCATCCTTCTGCTAACGTATCGTGGTAT-TAC-C--TACTGGATACGAGCACAGATATTTTACCTTGAGAAAATCAGAGTGTTTCAGGCAGG---CAAGGCCGGAATACAAAAGCATGG-AATAATAGAAAC-GACACAA--CTTTGTGGTTGGACAGA-GG-CGTGCAATAGTTAATAGGAACAGTTGGGGGCATTAGTATTTAATTGTCAGAGGTGAAATTCTT-GGATTTGTTAAAGACTAACTAAAGCGAAAGCATCTGCCAAGGATGTTTTC-ATTAATCAAGAACGAAAGTTAGGGGATCAAAGACGATCAGATACCGTCGTAGTCTTAACTATAAACGATGCCGACTAGAGATTGGAGG-AGATATTCGAGCTCCTTC-AGCATCTAAGGAGAAATCA-AAGTCTTTGGGTTCT-GGGGGGAGTATGGTCGCAAGGCTGAAACTTGAAGGAATTGACGGAAGGGCACCACCAGGAGTGGAGCCTGCGGCTTAATCTGACTCAACACTGAGAAATTTACCAGGTCCAGACATTGATAGGATTGACAG-ATTGATAGCTCTTTCTTGATTCTTTGGGTGGTGGTGCATGGCCGTTCTTAGTTGGTGGAGTGA-TTTG-TCTGGTTAATTCCGATAACGAACGAGACCTTAACCTGCTAACTAG--TAA--TAGAGTTAATGCTC-TTTG----CACTTCTTAGAGGGACTGTGTGGTAAAACCTCAAGGAAGTTTAAGGCAATAACAGGTCTGTGATGCCCTTAGATGTCCTGGGCTGCACGCGTGCTACACTGATGCAC-TCAATGAG---TTTCTATACCGAAAGGTAT--TGGTAATCTT--CAATATGCATCGTGATTGGGATAGATC-TTTGTAATTATGGATCTTG--AACGAGGAATTCCTAGTAAGCGTAAGTCATCAACTTGCGCTGATTAAGTC--CC-TGCCCTTTGTACACAC-CGCCCGTCGCTCCTACCGATTCCGGGTGATTCGGTGAACCTTTTGGACTTGTCACAAGCG-AGGAAATTAAGTGAACCA-AATCACCTAGAGGAAGGAGAAGTCGTAACAAGG
>KX776462_Metopus_es_KUCR2
AGTCATATGCTTGTCTCAAAGATTAACCCATGCATGTGTAAGTATAGTTA-TATACCGCGAAACTGCGAATGGCTCATTAAAACAGTTATAGTTTATTTGATGGATAAA--GGATATGGATAACCGTAGTAATTCTAGAGCTAATACATGCTTGAAA-ACCTGACGC--AAGAAAGGTTGTATTTATTAGATA--AAGCCAGCTTTAAGGTGATTCACAATAACTTAACGGATCGCAA---TTTTTTTGCGATATATCATTCAAGTATCTGCCCTAT-CAGCTTT-GATGGTAGTGTATTGGACTACCATGGCATTAACGGGTAACGGAGAATTAGGGTTCGGTTCCGGAGAAAGAGCCTGAGAAACGGCTATTACATCTAAGGACGGCAGCAGGGGCGTAAATTACCCAATCTTAATTTAAGGAGGTAGTGACAAGAAATAT-CGACTTTGGAG------AAAT-CCAAGATTGGAATGGATTAAATTTAAAACCATTAGTGAGTAACAATTGGAGGGCAAG-TCTGGTGCCAGCAGCCGCGGTAATTCCAG-CTCCAATAGCATATATTAAAGTTGTTGCAGTTAAAAAGCTCGTAGTTGGATATCTGGA-TTGAG-TT----TGTTCGT-GG-TTTCCACA-G-CAA-ATTCAGTTCATCCTTCTGTTAAAGCACCTT-GTA--CTT-G--TACCGGGTGTCAGCTCAGATATTTTACCTTGAGAAAATTAGAGTGTTTCAGGCAGG---CAAGGCCGGAATACAACAGCATGG-AATAATAGAATT-GACATGA--CTCTGTGGTTGGCCAGA-GA-AGTGTAATGATTAATAGGAACAGTTGGGGGCATTAGTATTTAATTGTCAGAGGTGAAATTCTT-GGATTTGTTAAAGACTAACTAAAGCGAAAGCATTTGCCAAGGATGTTTTC-ATTAATCAAGAACGAAAGTTAGGGGATCAAAGACGATCAGATACCGTCGTAGTCTTAACTATAAACGATGCCGACTAGAGATTGGAGG-AGATAATAGAGCTCCTTC-AGCATCTAAGGAGAAATCA-AAGTCTTTGGGTTCT-GGGGGGAGTATGGTCGCAAGGCTGAAACTTGAAGGAATTGACGGAAGGGCACCACCAGGAGTGGAGCCTGCGGCTTAATCTGACTCAACACTGAGAAATTTACCAGGTCCAGACATTGATAGGATTGACAG-ATTGATAGCTCTTTCTTGATTCTATGGGTGGTGGTGCATGGCCGTTCTTAGTTGGTGGAGTGA-TTTG-TCTGGTTAATTCCGATAACGAACGAGACCTTAACCTGCTAACTAG-ATCG--TAGTGTTATTACAC-TTAGA---TGCTTCTTAG----------------------------------------------------------------------------------------------------------------------------------------------------------------------------------------------------------------------------------------------------------------------------------------------------------------------------------------------------------------------------------------
>KUNRAMET_Mestopus_es_18S Metopus es 18S
AGTCATATGCTTGTCTCAAAGATTAACCCATGCATGTGTAAGTATAGTTA-TATACCGCGAAACTGCGAATGGCTCATTAAAACAGTTATAGTTTATTTGATGGATAAA--GGATATGGATAACCGTAGTAATTCTAGAGCTAATACATGCTTGAAA-ACCTGACGC--AAGAAAGGTTGTATTTATTAGATA--AAGCCAGCTTTAAGGTGATTCACAATAACTTAACGGATCGCAA---TTTTTTTGCGATATATCATTCAAGTATCTGCCCTAT-CAGCTTT-GATGGTAGTGTATTGGACTACCATGGCATTAACGGGTAACGGAGAATTAGGGTTCGGTTCCGGAGAAAGAGCCTGAGAAACGGCTATTACATCTAAGGACGGCAGCAGGGGCGTAAATTACCCAATCTTAATTTAAGGAGGTAGTGACAAGAAATAT-CGACTTTGGAG------AAAT-CCAAGATTGGAATGGATTAAATTTAAAACCATTAGTGAGTAACAATTGGAGGGCAAG-TCTGGTGCCAGCAGCCGCGGTAATTCCAG-CTCCAATAGCATATATTAAAGTTGTTGCAGTTAAAAAGCTCGTAGTTGGATATCTGGA-TTGAG-TT----TGTTCGT-GG-TTTCCACA-G-CAA-ATTCAGTTCATCCTTCTGTTAAAGCACCTT-GTA--CTT-G--TACCGGGTGTCAGCTCAGATATTTTACCTTGAGAAAATTAGAGTGTTTCAGGCAGG---CAAGGCCGGAATACAACAGCATGG-AATAATAGAATT-GACATGA--CTCTGTGGTTGGCCAGA-GA-AGTGTAATGATTAATAGGAACAGTTGGGGGCATTAGTATTTAATTGTCAGAGGTGAAATTCTT-GGATTTGTTAAAGACTAACTAAAGCGAAAGCATTTGCCAAGGATGTTTTC-ATTAATCAAGAACGAAAGTTAGGGGATCAAAGACGATCAGATACCGTCGTAGTCTTAACTATAAACGATGCCGACTAGAGATTGGAGG-AGATAATAGAGCTCCTTC-AGCATCTAAGGAGAAATCA-AAGTCTTTGGGTTCT-GGGGGGAGTATGGTCGCAAGGCTGAAACTTGAAGGAATTGACGGAAGGGCACCACCAGGAGTGGAGCCTGCGGCTTAATCTGACTCAACACTGAGAAATTTACCAGGTCCAGACATTGATAGGATTGACAG-ATTGATAGCTCTTTCTTGATTCTATGGGTGGTGGTGCATGGCCGTTCTTAGTTGGTGGAGTGA-TTTG-TCTGGTTAATTCCGATAACGAACGAGACCTTAACCTGCTAACTAG-ATCG--TAGTGTTATTACAC-TTAGA---TGCTTCTTAG----------------------------------------------------------------------------------------------------------------------------------------------------------------------------------------------------------------------------------------------------------------------------------------------------------------------------------------------------------------------------------------
>MALKAL_Metopus_es_18S Metopus es 18S
AGTCATATGCTTGTCTCAAAGATTAACCCATGCATGTGTAAGTATAGTTA-TATACCGCGAAACTGCGAATGGCTCATTAAAACAGTTATAGTTTATTTGATGGATAAA--GGATATGGATAACCGTAGTAATTCTAGAGCTAATACATGCTTGAAA-ACCTGACGC--AAGAAAGGTTGTATTTATTAGATA--AAGCCAGCTTTAAGGTGATTCACAATAACTTAACGGATCGCAA---TTTTTTTGCGATATATCATTCAAGTATCTGCCCTAT-CAGCTTT-GATGGTAGTGTATTGGACTACCATGGCATTAACGGGTAACGGAGAATTAGGGTTCGGTTCCGGAGAAAGAGCCTGAGAAACGGCTATTACATCTAAGGACGGCAGCAGGGGCGTAAATTACCCAATCTTAATTTAAGGAGGTAGTGACAAGAAATAT-CGACTTTGGAG------AAAT-CCAAGATTGGAATGGATTAAANTTAAAACCATTAGTGAGTAACAATTGGAGGGCAAG-TCTGGTGCCAGCAGCCGCGGTAATTCCAG-CTCCAATAGCATATATTAAAGTTGTTGCAGTTAAAAAGCTCGTAGTTGGATATCTGGA-TTGAG-TT----TGTTCGT-GG-TTTCCACA-G-CAA-ATTCAGTTCATCCTTCTGTTAAAGCACCTT-GTA--CTT-G--TACCGGGTGTCAGCTCAGATATTTTACCTTGAGAAAATTAGAGTGTTTCAGGCAGG---CAAGGCCGGAATACAACAGCATGG-AATAATAGAATT-GACATGA--CTCTGTGGTTGGCCAGA-GA-AGTGTAATGATTAATAGGAACAGTTGGGGGCATTAGTATTTAATTGTCAGAGGTGAAATTCTT-GGATTTGTTAAAGACTAACTAAAGCGAAAGCATTTGCCAAGGATGTTTTC-ATTAATCAAGAACGAAAGTTAGGGGATCAAAGACGATCAGATACCGTCGTAGTCTTAACTATAAACGATGCCGACTAGAGATTGGAGG-AGATAATAGAGCTCCTTC-AGCATCTAAGGAGAAATCA-AAGTCTTTGGGTTCT-GGGGGGAGTATGGTCGCAAGGCTGAAACTTGAAGGAATTGACGGAAGGGCACCACCAGGAGTGGAGCCTGCGGCTTAATCTGACTCAACACTGAGAAATTTACCAGGTCCAGACATTGATAGGATTGACAG-ATTGATAGCTCTTTCTTGATTCTATGGGTGGTGGTGCATGGCCGTTCTTAGTTGGTGGAGTGA-TTTG-TCTGGTTAATTCCGATAACGAACGAGACCTTAACCTGCTAACTAG-ATCG--TAGTGTTATTACAC-TTAGA---TGCTTCTTAG----------------------------------------------------------------------------------------------------------------------------------------------------------------------------------------------------------------------------------------------------------------------------------------------------------------------------------------------------------------------------------------
>VYSLU2_Metopus_es_18S es 18S
AGTCATATGCTTGTCTCAAAGATTAACCCATGCATGTGTAAGTATAGTTA-TATACCGCGAAACTGCGAATGGCTCATTAAAACAGTTATAGTTTATTTGATGGATAAA--GGATATGGATAACCGTAGTAATTCTAGAGCTAATACATGCTTGAAA-ACCTGACGC--AAGAAAGGTTGTATTTATTAGATA--AAGCCAGCTTTAAGGTGATTCACAATAACTTAACGGATCGCAA---TTTTTTTGCGATATATCATTCAAGTATCTGCCCTAT-CAGCTTT-GATGGTAGTGTATTGGACTACCATGGCATTAACGGGTAACGGAGAATTAGGGTTCGGTTCCGGAGAAAGAGCCTGAGAAACGGCTATTACATCTAAGGACGGCAGCAGGGGCGTAAATTACCCAATCTTAATTTAAGGAGGTAGTGACAAGAAATAT-CGACTTTGGAG------AAAT-CCAAGATTGGAATGGATTAAANTTAAAACCATTAGTGAGTAACAATTGGAGGGCAAG-TCTGGTGCCAGCAGCCGCGGTAATTCCAG-CTCCAATAGCATATATTAAAGTTGTTGCAGTTAAAAAGCTCGTAGTTGGATATCTGGA-TTGAG-TT----TGTTCGT-GG-TTTCCACA-G-CAA-ATTCAGTTCATCCTTCTGTTAAAGCACCTT-GTA--CTT-G--TACCGGGTGTCAGCTCAGATATTTTACCTTGAGAAAATTAGAGTGTTTCAGGCAGG---CAAGGCCGGAATACAACAGCATGG-AATAATAGAATT-GACATGA--CTCTGTGGTTGGCCAGA-GA-AGTGTAATGATTAATAGGAACAGTTGGGGGCATTAGTATTTAATTGTCAGAGGTGAAATTCTT-GGATTTGTTAAAGACTAACTAAAGCGAAAGCATTTGCCAAGGATGTTTTC-ATTAATCAAGAACGAAAGTTAGGGGATCAAAGACGATCAGATACCGTCGTAGTCTTAACTATAAACGATGCCGACTAGAGATTGGAGG-AGATAATAGAGCTCCTTC-AGCATCTAAGGAGAAATCA-AAGTCTTTGGGTTCT-GGGGGGAGTATGGTCGCAAGGCTGAAACTTGAAGGAATTGACGGAAGGGCACCACCAGGAGTGGAGCCTGCGGCTTAATCTGACTCAACACTGAGAAATTTACCAGGTCCAGACATTGATAGGATTGACAG-ATTGATAGCTCTTTCTTGATTCTATGGGTGGTGGTGCATGGCCGTTCTTAGTTGGTGGAGTGA-TTTG-TCTGGTTAATTCCGATAACGAACGAGACCTTAACCTGCTAACTAG-ATCG--TAGTGTTATTACAC-TTAGA---TGCTTCTTAG----------------------------------------------------------------------------------------------------------------------------------------------------------------------------------------------------------------------------------------------------------------------------------------------------------------------------------------------------------------------------------------
>KX776464_Metopus_es_MEBLUFF
AGTCATATGCTTGTCTCAAAGATTAACCCATGCATGTGTAAGTATAGTTA-TATACCGCGAAACTGCGAATGGCTCATTAAAACAGTTATAGTTTATTTGATGGATAAA--GGATATGGATAACCGTAGTAATTCTAGAGCTAATACATGCTTGAAA-ACCTGACGC--AAGAAAGGTTGTATTTATTAGATA--AAGCCAGCTTTAAGGTGATTCACAATAACTTAACGGATCGCAA---TTTTTTTGCGATATATCATTCAAGTATCTGCCCTAT-CAGCTTT-GATGGTAGTGTATTGGACTACCATGGCATTAACGGGTAACGGAGAATTAGGGTTCGGTTCCGGAGAAAGAGCCTGAGAAACGGCTATTACATCTAAGGACGGCAGCAGGGGCGTAAATTACCCAATCTTAATTTAAGGAGGTAGTGACAAGAAATAT-CGACTTTGGAG------AAAT-CCAAGATTGGAATGGATTAAATTTAAAACCATTAGTGAGTAACAATTGGAGGGCAAG-TCTGGTGCCAGCAGCCGCGGTAATTCCAG-CTCCAATAGCATATATTAAAGTTGTTGCAGTTAAAAAGCTCGTAGTTGGATATCTGGA-TTGAG-TT----TGTTCGT-GG-TTTCCACA-G-CAA-ATTCAGTTCATCCTTCTGTTAAAGCACCTT-GTA--CTT-G--TACCGGGTGTCAGCTCAGATATTTTACCTTGAGAAAATTAGAGTGTTTCAGGCAGG---CAAGGCCGGAATACAACAGCATGG-AATAATAGAATT-GACATGA--CTCTGTGGTTGGCCAGA-GA-AGTGTAATGATTAATAGGAACAGTTGGGGGCATTAGTATTTAATTGTCAGAGGTGAAATTCTT-GGATTTGTTAAAGACTAACTAAAGCGAAAGCATTTGCCAAGGATGTTTTC-ATTAATCAAGAACGAAAGTTAGGGGATCAAAGACGATCAGATACCGTCGTAGTCTTAACTATAAACGATGCCGACTAGAGATTGGAGG-AGATAATAGAGCTCCTTC-AGCATCTAAGGAGAAATCA-AAGTCTTTGGGTTCT-GGGGGGAGTATGGTCGCAAGGCTGAAACTTGAAGGAATTGACGGAAGGGCACCACCAGGAGTGGAGCCTGCGGCTTAATCTGACTCAACACTGAGAAATTTACCAGGTCCAGACATTGATAGGATTGACAG-ATTGATAGCTCTTTCTTGATTCTATGGGTGGTGGTGCATGGCCGTTCTTAGTTGGTGGAGTGA-TTTG-TCTGGTTAATTCCGATAACGAACGAGACCTTAACCTGCTAACTAG-ATCG--TAGTGTTATTACAC-TTAGA---TGCTTCTTAGAGGGACTGTGTGGTAAAACCTCAAGGAAGTTTAAGGCAATAACAGGTCTGTGATGCCCTTAGATGTCCTGGGCCGCACGCGTGCTACACTGATGCAT-CCAACAAG---TTCCGAAGTCGAAAGGC-T-GAGGCAATCTC--TAATATGCATCGTGCTTGGGATAGATC-TTTGTAATTATGGATCTTT--AACGAGGAATTCCTAGTAAGCGCAAGTCATCAACTTGCGCTGATTAAGTC--CC-TGCCCTTTGTACACAC-CGCCCGTCGCTCCTACCGATTCCGAGTGATTCGGTGAACCTTTTGGACTTGCCAAAAGCG-AGAAAATTAAGTGAGCCA-TATCACTTAGAGGAAGGAGAAGTCGTAACAAGG
>TRIANGLE_Metopus_es_18S_final
AGTCATATGCTTGTCTCAAAGATTAACCCATGCATGTGTAAGTATAGTTA-TATACCGCGAAACTGCGAATGGCTCATTAAAACAGTTATAGTTTATTTGATGGATAAA--GGATATGGATAACCGTAGTAATTCTAGAGCTAATACATGCTTGAAA-ACCTGACGC--AAGAAAGGTTGTATTTATTAGATA--AAGCCAGCTTTAAGGTGATTCACAATAACTTAACGGATCGCAA---TTTTTTTGCGATATATCATTCAAGTATCTGCCCTAT-CAGCTTT-GATGGTAGTGTATTGGACTACCATGGCATTAACGGGTAACGGAGAATTAGGGTTCGGTTCCGGAGAAAGAGCCTGAGAAACGGCTATTACATCTAAGGACGGCAGCAGGGGCGTAAATTACCCAATCTTAATTTAAGGAGGTAGTGACAAGAAATAT-CGACTTTGGAG------AAAT-CCAAGATTGGAATGGATTAAATTTAAAACCATTAGTGAGTAACAATTGGAGGGCAAG-TCTGGTGCCAGCAGCCGCGGTAATTCCAG-CTCCAATAGCATATATTAAAGTTGTTGCAGTTAAAAAGCTCGTAGTTGGATATCTGGA-TTGAG-TT----TGTTCGT-GG-TTTCCACA-G-CAA-ATTCAGTTCATCCTTCTGTTAAAGCACCTT-GTA--CTT-G--TACCGGGTGTCAGCTCAGATATTTTACCTTGAGAAAATTAGAGTGTTTCAGGCAGG---CAAGGCCGGAATACAACAGCATGG-AATAATAGAATT-GACATGA--CTCTGTGGTTGGCCAGA-GA-AGTGTAATGATTAATAGGAACAGTTGGGGGCATTAGTATTTAATTGTCAGAGGTGAAATTCTT-GGATTTGTTAAAGACTAACTAAAGCGAAAGCATTTGCCAAGGATGTTTTC-ATTAATCAAGAACGAAAGTTAGGGGATCAAAGACGATCAGATACCGTCGTAGTCTTAACTATAAACGATGCCGACTAGAGATTGGAGG-AGATAATAGAGCTCCTTC-AGCATCTAAGGAGAAATCA-AAGTCTTTGGGTTCT-GGGGGGAGTATGGTCGCAAGGCTGAAACTTGAAGGAATTGACGGAAGGGCACCACCAGGAGTGGAGCCTGCGGCTTAATCTGACTCAACACTGAGAAATTTACCAGGTCCAGACATTGATAGGATTGACAG-ATTGATAGCTCTTTCTTGATTCTATGGGTGGTGGTGCATGGCCGTTCTTAGTTGGTGGAGTGA-TTTG-TCTGGTTAATTCCGATAACGAACGAGACCTTAACCTGCTAACTAG-ATCG--TAGTGTTATTACAC-TTAGA---TGCTTCTTAGAGGGACTGTGTGGTAAAACCTCAAGGAAGTTTAAGGCAATAACAGGTCTGTGATGCCCTTAGATGTCCTGGGCCGCACGCGTGCTACACTGATGCAT-CCAACAAG---TTCCGAAGTCGAAAGGC-T-GAGGCAATCTC--TAATATGCATCGTGCTTGGGATAGATC-TTTGTAATTATGGATCTTT--AACGAGGAATTCCTAGTAAGCGCAAGTCATCAACTTGCGCTGATTAAGTC--CC-TGCCCTTTGTACACAC-CGCCCGTCGCTCCTACCGATTCCGAGTGATTCGGTGAACCTTTTGGACTTGCCAAAAGCG-AGAAAATTAAGTGAGCCA-TATCACTTAGAGGAAGGAGAAGTCGTAACAAGG
>GDUKABAS_Metopus_es_18S
AGTCATATGCTTGTCTCAAAGATTAACCCATGCATGTGTAAGTATAGTTA-TATACCGCGAAACTGCGAATGGCTCATTAAAACAGTTATAGTTTATTTGATGGATAAA--GGATATGGATAACCGTAGTAATTCTAGAGCTAATACATGCTTGAAA-ACCTGACGC--AAGAAAGGTTGTATTTATTAGATA--AAGCCAGCTTTAAGGTGATTCACAATAACTTAACGGATCGCAA---TTTTTTTGCGATATATCATTCAAGTATCTGCCCTAT-CAGCTTT-GATGGTAGTGTATTGGACTACCATGGCATTAACGGGTAACGGAGAATTAGGGTTCGGTTCCGGAGAAAGAGCCTGAGAAACGGCTATTACATCTAAGGACGGCAGCAGGGGCGTAAATTACCCAATCTTAATTTAAGGAGGTAGTGACAAGAAATAT-CGACTTTGGAG------AAAT-CCAAGATTGGAATGGATTAAATTTAAAACCATTAGTGAGTAACAATTGGAGGGCAAG-TCTGGTGCCAGCAGCCGCGGTAATTCCAG-CTCCAATAGCATATATTAAAGTTGTTGCAGTTAAAAAGCTCGTAGTTGGATATCTGGA-TTGAG-TT----TGTTCGT-GG-TTTCCACA-G-CAA-ATTCAGTTCATCCTTCTGTTAAAGCACCTT-GTA--CTT-G--TACCGGGTGTCAGCTCAGATATTTTACCTTGAGAAAATTAGAGTGTTTCAGGCAGG---CAAGGCCGGAATACAACAGCATGG-AATAATAGAATT-GACATGA--CTCTGTGGTTGGCCAGA-GA-AGTGTAATGATTAATAGGAACAGTTGGGGGCATTAGTATTTAATTGTCAGAGGTGAAATTCTT-GGATTTGTTAAAGACTAACTAAAGCGAAAGCATTTGCCAAGGATGTTTTC-ATTAATCAAGAACGAAAGTTAGGGGATCAAAGACGATCAGATACCGTCGTAGTCTTAACTATAAACGATGCCGACTAGAGATTGGAGG-AGATAATAGAGCTCCTTC-AGCATCTAAGGAGAAATCA-AAGTCTTTGGGTTCT-GGGGGGAGTATGGTCGCAAGGCTGAAACTTGAAGGAATTGACGGAAGGGCACCACCAGGAGTGGAGCCTGCGGCTTAATCTGACTCAACACTGAGAAATTTACCAGGTCCAGACATTGATAGGATTGACAG-ATTGATAGCTCTTTCTTGATTCTATGGGTGGTGGTGCATGGCCGTTCTTAGTTGGTGGAGTGA-TTTG-TCTGGTTAATTCCGATAACGAACGAGACCTTAACCTGCTAACTAG-ATCG--TAGTGTTATTACACTTTAGA---TGCTTCTTAGAGGGACTG--------------------------------------------------------------------------------------------------------------------------------------------------------------------------------------------------------------------------------------------------------------------------------------------------------------------------------------------------------------------------------
>MT825671_Metopus_paravestitus_LS2016031401
------------GTCTCAAAGATTAACCCATGCATGTGTAAGTATAGTTA-TCTACAGCGAAACTGCGAATGGCTCATTAAATCAGTTATAGTTTATTTGATGGATACA---GAAATGGATAACCGTAGTAATTCTAGAGCTAATACATGCTTGAAA-GCCCG-------AGGAGGGCTGCATTTATTAGATA--AAGCCAGCA-TAAGGTGATTCACAATAACTAAGCGAATCGTG----------TGCGATATATCATTCAAGTATCTGCCCTAT-CAGCTTT-GATGGTAGTGTATTGGACTACCATGGCTTTAACGGGTAACGGAGAATTAGGGTTCGGTTCCGGAGAAAGAGCCTGAGAAACGGCTATTACATCTAAGGACGGCAGCAGGGGCGTAAATTACCCAATCTTAACTTAAGGAGGTAGTGACAAGAAATAT-CGACATTGGAG-----------CCAAGATCGGAATGGACTAAATGTAAAACCCTTAGCGAGTAACAATTGGAGGGCAAG-TCTGGTGCCAGCAGCCGCGGTAATTCCAG-CTCCAATAGCGTATATTAAAGTTGTTGCAGTTAAAAAGCTCGTAGTTGGATTTCTGG-----------------------------------------------CCATCCTTCTGTTAAC--------------------------------GCTCAGATATTTTACCTTGAGAAAATTAGAGTGTTTCAGGCAGG---CAAGGCCGGGATACTACAGCATGG-AATAATAGAAAT-GACACAA--CTCTGTGGTTGGCCAGG-GA-AGTGTAATGGTTAATAGGAACAGTTGGGGGCATTAGTATTTAATTGTCAGAGGTGAAATTCTT-GGATTTGTTAAAGACTAACTAAAGCGAAAGCATTTGCCAAGGATGTTTTC-ATTAATCAAGAACGAAAGTTAGGGGATCAAAGACGATCAGATACCGTCGTAGTCTTAACCATAAACGATGCCGACTAGAGATCGGAGG-A-------GAGCTTCTTC-GGGATCTAAGGAGAAATCA-AAGTCTTTGGGTTCT-GGGGGGAGTATGGTCGCAAGGCTGAAACTTGAAGGAATTGACGGAAGGGCACCACCAGGAGTGGAGCCTGCGGCTTAATCTGACTCAACACGGAGAAATTTACCAGGTCCAGACATTGGCAGGATTGACAG-ATTGATAGCTCTTTCTTGATTCTATGGGTGGTGGTGCATGGCCGTTCTTAGTTGGTGGAGTGA-TTTG-TCTGGTTAATTCCGATAACGAACGAGACCTTAACCTACTAACTAG--------------------------------CTTCTTAGAGGGACTGTGTGGTAAAACCTCAAGGAAGTTTAAGGCAATAACAGGTCTGTGATGCCCTTAGATGTCCTGGGCCGCACGCGTGCTACACTGATGCAT-GCAATAAG---TACCTAGGCCGGAAGG------GGAAATCTC--CAGTATGCATCGTGCTTGGGATAGATC-TTTGTAATTATGGATCTTT--AACGAGGAATTCCTAGTAAGCGCAAGTCATCAGCTTGCGCTGATTAAGTC--CC-TGCCCTTTGTACACAC-CGCCCGTCGCTCCTACCGATTCCGGGTGATTCGGTGAACCTTTTGGACTTGCCAAAAGCG-AGAAAATTAAGTGAGCCA-TATCACCTAGAGGAAGGAGAAGTCGTAACAAGG
>Z29516_Metopus_contortus
AGTCATATGCTTGTCTCAAAGATTAACCCATGCATGTGTAAGTATAG-TA-TCTACAGCGAAACTGCGAATGGCTCATTAAATCAGTTATAGTTTATTTGATGGATTCA---GATATGGATAACCGTAGTAATTCTAGAGCTAATACATGCTTGAAA-GCCCAACTC--ACGAAGGGCTGCATTTATTAGATA--AAGCCAGCATTTAGGTGATTCATAATAACTTAGCGGATCGCGGA---TTTTCTGCGATATATCATTCAAGTATCTGCCCTAT-CAGCTCT-GATGGTAGTGTATTGGACTACCATGGCTTTTACGGGTAACGGAGAATTAGGGTTCGATTCCGGAGAAAGAGCCTGAGAAACGGCTATTACATCTAAGGACGGCAGCAGGGGCGTAAATTACCCAATCTTAACTTAAGGAGGTAGTGACAAGAAATAT-CGACATTGGAG------AAAT-CCAAGATCGGAATGGGCTTAATTTAAATCCCTAAGTGAGTAACCATTGGAGGGCAAG-TCTGGTGCCAGCAGCCGCGGTAATTCCAG-CTCCAATAGCGTATATTAAAGTTGTTGCAGTTAAAAAGCTCGTAGTTGGATATCTGGA-GTGCC-TCCT--TTGGACG-TT-AGTCCAGA-G-ACT-GGTATTTCCATCCTTCTGTTAACTTACGTTACCGC---G-A--GGTCGCGTGAGGGCTCAGATATTTTACCTTGAGAAAATTAGAGTGTTTCAGGCAGG---CAAGGCCAGAATACTACAGCATGG-AATAATAGAATT-GACGCAA--CTCTGTGGTTGGCCAGA-GA-AGTGTAATGATTAATAGGAACAGTTGGGGGCATTAGTATTTAATTGTCAGAGGTGAAATTCTT-GGATTTGTTAAAGACTAACTAAAGCGAAAGCATTTGCCAAGGATGTTTTC-ATTAATCAAGAACGAAAGTTAGGGGATCAAAGACGATCAGATACCGTCGTAGTCTTAACCATAAACGATGCCGACTAGAGATCGGAGG-AGATTTTCGAGCTCCTTC-GGGATCATAGGAGAAATCA-AAGTCTTTGGGTTCT-GGGGGGAGTATGGTCGCAAGGCTGAAACTTGAAGGAATTGACGGAAGGGCACCACCAGGAGTGGNNNGTGCGGCTTAATCTGACTCAACACGGAGAAATTTACCAGGTCCAGACATTGGCAGGATTGACAG-ATTGATAGCTCTTTCTTGATTCTATGGGTGGTGGTGCATGGCCGTTCTTAGTTGGTGGAGTGA-TTTG-TCTGGTTAATTCCGATAACGAACGAGACCTTAACCTACTAACTAG-ATCT--CTTAGCTATTGCTA-TGGGC---TACTTCTTAGAGGGACTGTGTGGTAAAACCTCAAGGAAGTTTAAGGCAATAACAGGTCTGTGATGCCCTTAGATGTCCTGGGCCGCACGCGTGCTACACTGATGCAT-GCAATAAG---TACCTAGGCTGAAAGGCAT-TGGGTAATCTC--CAGTATGCATCGTGCTTGGGCTAGATC-TTTGTAATTATGGATCTTT--AACGAGGAATTCCTAGTAAGCGTAAGTCATCACGTTGCGCTGNNNNNNNN--NN-NNNNNNNNNNNNNNNN-NNNNNNNNNNNNNNNNNNNNNNNNNNNNATTCGGTGAACCTTTTGGACTTGCCAAAAGCG-NGAAAATCATGTGAACCA-TATCACCTAGAGGAAGGAGAAGTCGTAACAAGG
>BLME_Marinemetopid_18S
AGTCATATGCTTGTCTCAAAGATTAACCCATGCATGTGTAAGTATAG-TA-TCTACAGCGAAACTGCGAATGGCTCATTAAATCAGTTATAGTTTATTTGATGGATTCA---GATATGGATAACCGTAGTAATTCTAGAGCTAATACATGCTTGAAA-GCCCAACTC--ACGAAGGGCTGCATTTATTAGATA--AAGCCAGCATTTAGGTGATTCATAATAACTTAGCGGATCGCGGA---TTTTCTGCGATATATCATTCAAGTATCTGCCCTAT-CAGCTCT-GATGGTAGTGTATTGGACTACCATGGCTTTTACGGGTAACGGAGAATTAGGGTTCGATTCCGGAGAAAGAGCCTGAGAAACGGCTATTACATCTAAGGACGGCAGCAGGGGCGTAAATTACCCAATCTTAACTTAAGGAGGTAGTGACAAGAAATAT-CGACATTGGAG------AAAT-CCAAGATCGGAATGGGCTTAATTTAAATCCCTAAGTGAGTAACCATTGGAGGGCAAG-TCTGGTGCCAGCAGCCGCGGTAATTCCAG-CTCCAATAGCGTATATTAAAGTTGTTGCAGTTAAAAAGCTCGTAGTTGGATATCTGGA-GTGCC-TCCT--TTGGACG-TT-AGTCCAGA-G-ACT-GGTATTTCCATCCTTCTGTTAACTTACGTTACCGC---G-A--GGTCGCGTGAGGGCTCAGATATTTTACCTTGAGAAAATTAGAGTGTTTCAGGCAGG---CAAGGCCAGAATACTACAGCATGG-AATAATAGAATT-GACGCAA--CTCTGTGGTTGGCCAGA-GA-AGTGTAATGATTAATAGGAACAGTTGGGGGCATTAGTATTTAATTGTCAGAGGTGAAATTCTT-GGATTTGTTAAAGACTAACTAAAGCGAAAGCATTTGCCAAGGATGTTTTC-ATTAATCAAGAACGAAAGTTAGGGGATCAAAGACGATCAGATACCGTCGTAGTCTTAACCATAAACGATGCCGACTAGAGATCGGAGG-AGATTTTCGAGCTCCTTC-GGGATCATAGGAGAAATCA-AAGTCTTTGGGTTCT-GGGGGGAGTATGGTCGCAAGGCTGAAACTTGAAGGAATTGACGGAAGGGCACCACCAGGAGTGGAGCCTGCGGCTTAATCTGACTCAACACGGAGAAATTTACCAGGTCCAGACATTGGCAGGATTGACAG-ATTGATAGCTCTTTCTTGATTCTATGGGTGGTGGTGCATGGCCGTTCTTAGTTGGTGGAGTGA-TTTG-TCTGGTTAATTCCGATAACGAACGAGACCTTAACCTACTAACTAG-ATCT--CTTAGCTATTGCTA-TGGGC---TACTTCTTAGAGGGACTGTGTGGTAAAACCTCAAGGAAGTTTAAGGCAATAACAGGTCTGTGATGCCCTTAGATGTCCTGGGCCGCACGCGTGCTACACTGATGCAT-GCAATAAG---TACCTAGGCTGAAAGGCAT-TGGGTAATCTC--CAGTATGCATCGTGCTTGGGATAGATC-TTTGTAATTATGGATCTTT--AACGAGGAATTCCTAGTAAGCGTAAGTCATCAGCTTGCGCTGATTAAGTC--CC-TGCCCTTTGTACACAC-CGCCCGTCGCTCCTACCGATTTCGGGTGATTCGGTGAACCTTTTGGACTTGCCAAAAGCG-AGAAAATCATGTGAACCA-TATCACCTAGAGGAAGGAGAAGTCGTAACAAGG
>BI27A_Metopussp2
-------------------------acccatgcatgtgtaagtatag-ta-tctacagcgaaactgcgaatggctcattaaatcagttatagtttatttgatggattca---gatatggataaccgtagtaattctagagctaatacatgcttgaaa-gcccaactc--acgaagggctgcatttattagata--aagccagcatttaggtgattcataataacttagcggatcgcgga---ttttctgcgatatatcattcaagtatctgccctat-cagctct-gatggtagtgtattggactaccatggcttttacgggtaacggagaattagggttcgattccggagaaagagcctgagaaacggctattacatctaaggacggcagcaggggcgtaaattacccaatcttaacttaaggaggtagtgacaagaaatat-cgacattggag------aaat-ccaagatcggaatgggcttaatttaaatccctaagtgagtaaccattggagggcaag-tctggtgccagcagccgcggtaattccag-ctccaatagcgtatattaaagttgttgcagttaaaaagctcgtagttggatatctgga-gtgcc-tcct--ttggacg-tt-ag-ccaga-g-act-ggtatttccatccttctgttaacttacgttaccgc---g-a--ggtcgcgtgagggctcagatattttaccttgagaaaattagagtgtttcaggcagg---caaggccagaatactacagcatgg-aataatagaatt-gacgcaa--ctctgtggttggccaga-ga-agtgtaatgattaataggaacagttgggggcattag---------------------------------------------------------------------------------------------------------------------------------------------------------------------------------------------------------------------------------------------------------------------------------------------------------------------------------------------------------------------------------------------------------------------------------------------------------------------------------------------------------------------------------------------------------------------------------------------------------------------------------------------------------------------------------------------------------------------------------------------------------------------------------------------------------------------------------------------------------------------------------------------------------------------
>OP880426_Metopus_major_LM2
----------------------------------------------------------------------------------CGGGTTAGGTTTTATTTGATGGATTCA---GATATGGATAACCGTAGTAATTCTAGAGCTAATACATGCTTGAAA-GCCTGACTC--ACGAAGGGCTGCATTTATTAGATA--AAGCCAGCATTTAGGTGATTCATAATAACTTAGCGGATCGCGGA---CTTTCTGCGATATATCATTCAAGTATCTGCCCTAT-CAGCTTT-GATGGTAGTGTATTGGACTACCATGGCTTTTACGGGTAACGGAGAATTAGGGTTCGATTCCGGAGAAAGAGCCTGAGAAACGGCTATTACATCTAAGGACGGCAGCAGGGGCGTAAATTACCCAATCTTAACTTAAGGAGGTAGTGACAAGAAATAT-CGACATTGGAG------AAAT-CCAAGATCGGAATGGGCTTAATTTAAATCCCTAAGTGAGTAACCATTGGAGGGCAAG-TCTGGTGCCAGCAGCCGCGGTAATTCCAG-CTCCAATAGCGTATATTAAAGTTGTTGCAGTTAAAAAGCTCGTAGTTGGATATCTGGA-GTGCC-GGCT--TTGGGCT-AT-CGTCCAAG-G-TTT-GGTATTTCCATCCTTCTGTTAACTCACGTTACCGC---A-A--GGTCGCGTGAGGGCTCAGATATTTTACCTTGAGAAAATTAGAGTGTTTCAGGCAGG---CAAGGCCAGAATACTACAGCATGG-AATAATAGAATT-GACGCAA--CTCTGTGGTTGGCCAGA-GA-AGTGTAATGATTAATAGGAACAGTTGGGGGCATTAGTATTTAATTGTCAGAGGTGAAATTCTT-GGATTTGTTAAAGACTAACTAAAGCGAAAGCATTTGCCAAGGATGTTTTC-ATTAATCAAGAACGAAAGTTAGGGGATCAAAGACGATCAGATACCGTCGTAGTCTTAACCATAAACGATGCCGACTAGAGATCGGAGG-AGATTATCGAGCTCCTTC-GGGATCATAGGAGAAATCA-AAGTCTTTGGGTTCT-GGGGGGAGTATGGTCGCAAGGCTGAAACTTGAAGGAATTGACGGAAGGGCACCACCAGGAGTGGAGCCTGCGGCTTAATCTGACTCAACACGGAGAAATTTACCAGGTCCAGACATTGGCAGGATTGACAG-ATTGATAGCTCTTTCTTGATTCTATGGGTGGTGGTGCATGGCCGTTCTTAGTTGGTGGAGTGA-TTTG-TCTGGTTAATTCCGATAACGAACGAGACCTTAACCTACTAACTAG-ATCT--CTTAGCTATTGCTA-TGGGC---TACTTCTTAGAGGGACTGTGTGGTAAAACCTCAAGGAAGTTTAAGGCAATAACAGGTCTGTGATGCCCTTAGATGTCCTGGGCCGCACGCGTGCTACACTGATGCAT-GCAATAAG---TACCTAGGCTGAAAGGCAT-TGGGTAATCTC--CAGTATGCATCGTGCTTGGGATAGATC-TTTGTAATTATGGATCTTT--AACGAGGAATTCCTAGTAAGCGTAAGTCATCAGCTTGCGCTGATTAAGTC--CC-TGCCCTTTGTACACAC-CGCCCGTCGCTCCTACCGATTTCGGGTGATTCGGTGAACCTTTTGGACTTGCCAAAAGCG-AGGAAATCAAGTGAACCA-TATCACCTAGAGGAAGGAGAAGTCG-AGCATGC
>KY432957_Metopus_contortus
----------------------------------A------------------------------------------TTAAATCAGTTATAGTTTATTTGATGGATTCA---GATATGGATAACCGTAGTAATTCTAGAGCTAATACATGCTTGAAA-GCCTGACTC--ACGAAGGGCTGCATTTATTAGATA--AAGCCAGCATTTAGGTGACTCATAATAACTTAGCGAATCGCGGA---TTTTCTGCGATATATCATTCAAGTATCTGCCCTAT-CAGCTTT-GATGGTAGTGTATTGGACTACCATGGCTTTAACGGGTAACGGAGAATTAGGGTTCGGTTCCGGAGAAAGAGCCTGAGAAACGGCTATTACATCTAAGGACGGCAGCAGGGGCGTAAATTACCCAATCTTAACTTAAGGAGGTAGTGACAAGAAATAT-CGACATTGGAG------AAAT-CCAAGATCGGAATGGGCTTAATTTAAATCCCTAAGTGAGTAACCATTGGAGGGCAAG-TCTGGTGCCAGCAGCCGCGGTAATTCCAG-CTCCAATAGCGTATATTAAAGTTGTTGCAGTTAAAAAGCTCGTAGTTGGATATCTGGA-GTGCC-GGCT--TTGGACA-AT-CGTTCAGA-G-TTT-GGTATGTCCATCCTTCTGTTAACTTACGTTACCGC---A-A--GGTCGCGTGAGGGCTCAGATATTTTACCTTGAGAAAATTAGAGTGTTTCAGGCAGG---CAAGGCCAGAATACTACAGCATGG-AATAATAGAATT-GACGCAA--CTCTGTGGTTGGCCAGA-GA-AGTGTAATGATTAATAGGAACAGTTGGGGGCATTAGTATTTAATTGTCAGAGGTGAAATTCTT-GGATTTGTTAAAGACTAACTAAAGCGAAAGCATTTGCCAAGGATGTTTTC-ATTAATCAAGAACGAAAGTTAGGGGATCAAAGACGATCAGATACCGTCGTAGTCTTAACCATAAACGATGCCGACTAGAGATCGGAGG-AGATTATCGAGCTCCTTC-GGGATCATAGGAGAAATCA-AAGTCTTTGGGTTCT-GGGGGGRGTATGGTCGCAAGGCTGAAACTTGAAGGAATTGACGGAAGGGCACCACCAGGAGTGGAGCCTGCGGCTTAATCTGACTCAACACGGAGAAATTTACCAGGTCCAGACATTGGCAGGATTGACAG-ATTGATAGCTCTTTCTTGATTCTACGGGTGGTGGTGCATGGCCGTTCTTAGTTGGTGGAGTGA-TTTG-TCTGGTTAATTCCGATAACGAACGAGACCTTAACCTACTAACTAG-ATCT--CTTAGCTATTGCTA-TGAGC---TACTTCTTAGAGGGACTGTGTTGTCAAACCTCAAGGAAGTTTAAGGCAATAACAGGTCTGTGATGCCCTTAGATGTCCTGGGCCGCACGCGTGCTACACTGATGCAT-GCAATAAG---TACCTAGGCCGAAAGGCAT-TGGGTAATCTC--CAGTATGCATCGTGCTTGGGATAGATC-TTTGTAATTATGGATCTTT--AACGAGGAATTCCTAGTAAGCGTAAGTCATCAGCTTACGCTGATTAAGTC--CC-TGCCCTTTGTACACAC-CGCCCGTCGCTCCTACCGATTTCGGGTGATTCGGTGAACCTTTTGGACTTGCCAAAAGCG-AGGAAATCATGTGAACCA-TATCACCTAGAGGAAGGAGAAGTCGTAACAAGG
>QDUFF_Marine_Metopid_sp2_18S
----------------------------------------------------------------------------------------------------------------------------------------------------------------------T--ACGAAGGGCTGCATTTATTAGATA--AAGCCAGCATTTAGGTGATTCATAATAACTTAGCGGATCGCGGA---TTTTCTGCGATATATCATTCAAGTATCTGCCCTAT-CAGCTTT-GATGGTAGTGTATTGGACTACCATGGCTTTAACGGGTAACGGAGAATTAGGGTTCGGTTCCGGAGAAAGAGCCTGAGAAACGGCTATTACATCTAAGGACGGCAGCAGGGGCGTAAATTACCCAATCTTAATTTAAGGAGGTAGTGACAAGAAATAT-CGACATTGGAG------AAAT-CCAAGATCGGAATGGGCTTAATTTAAATCCCTAAGTGAGTAACCATTGGAGGGCAAG-TCTGGTGCCAGCAGCCGCGGTAATTCCAG-CTCCAATAGCGTATATTAAAGTTGTTGCAGTTAAAAAGCTCGTAGTTGGATATCTGGA-GTGCC-GGCC--TTGGGCT-AT-CGTTCAGG-G-TTT-GGTATTTCCATCCTTCTGTTAACTCCCGTTACCGC---A-A--GGTCGCGAGAGGGCTCAGATATTTTACCTTGAGAAAATTAGAGTGTTTCAGGCAGG---CAAGGCCAGAATACTACAGCATGG-AATAATAGAATT-GACGCAA--CTCTGTGGTTGGCCAGA-GA-AGTGTAATGATTAATAGGAACAGTTGGGGGCATTAGTATTTAATTGTCAGAGGTGAAATTCTT-GGATTTGTTAAAGACTAACTAAAGCGAAAGCATTTGCCAAGGATGTTTTC-ATTAATCAAGAACGAAAGTTAGGGGATCAAAGACGATCAGATACCGTCGTAGTCTTAACCATAAACGATGCCGACTAGAGATCGGAGG-AGATTATCGAGCTCCTTC-GGGATCATAGGAGAAATCA-AAGTCTTTGGGTTCT-GGGGGGAGTATGGTCGCAAGGCTGAAACTTGAAGGAATTGACGGAAGGGCACCACCAGGAGTGGAGCCTGCGGCTTAATCTGACTCAACACGGAGAAATTTACCAGGTCCAGACATTGGCAGGATTGACAG-ATTGATAGCTCTTTCTTGATTCTATGGGTGGTGGTGCATGGCCGTTCTTAGTTGGTGGAGTGA-TTTG-TCTGGTTAATTCCGATAACGAACGAGACCTTAACCTACTAACTAG-ATCT--CTTAGCTATTGCTA-TGGGC---TACTTCTTAGAGGGACTGTGTGGTAAAACCTCAAGGAAGTTTAAGGCAATAACAGGTCTGTGATGCCCTTAGATGTCCTGGGCCGCACGCGTGCTACACTGATGCAT-GCAATAAG---TACCTAGGCCGAAAGGCAT-TGGGTAATCTC--CAGTATGCATCGTGCTTGGGATAGATC-TTTGTAATTATGGATCTTT--AACGAGGAATTCCTAGTAAGCGTAAGTCATCAGCTTGCGCTGATTAAGTC--CC-TGCCCTTTGTACACAC-CGCCCGTCGCTCCTACCGATTTCGGGTGATTCGGTGAACCTTTTGGACTTGCCAAAAGCG-AGGAAATCAAGTGAACCA-TATCACCTAGAGGAAGGAGAAGTCGTAACAAGG
>OM801555_Metopus_parapellitus_ZWB2021031701
----------------------------------------------------------------------------------TCAGTTATAGTTTATTTGATGGATACA---GATATGGATAACCGTAGTAATTCTAGAGCTAATACATGCTTGAAA-GCCTGACTC--ACGAAGGGCTGCATTTATTAGATA--AAGCCAGCATTTAGGTGATTCATAATAACTTAGCGAATCGCGGA---ATTTCTGCGATATATCATTCAAGTATCTGCCCTAT-CAGCTCT-GATGGTAGTGTATTGGACTACCATGGCTTTAACGGGTAACGGAGAATTAGGGTTCGGTTCCGGAGAAAGAGCCTGAGAAACGGCTATTACATCTAAGGACGGCAGCAGGGGCGTAAATTACCCAATCTTAACTTAAGGAGGTAGTGACAAGAAATAT-CGACATTGGAG------AAAT-CCAAGATCGGAATGGGCTTAATTTAAATCCCTAAGTGAGTAACCATTGGAGGGCAAG-TCTGGTGCCAGCAGCCGCGGTAATTCCAG-CTCCAATAGCGTATATTAAAGTTGTTGCAGTTAAAAAGCTCGTAGTTGGATATCTGGA-GTGCC-GGTC--TTGGGCT-AT-CGTCCGAG-A-TAC-GGTATTTCCATCCTTCTGTTAACTTACGTTACCGC---G-A--GGTCGCGTGAGGGCTCAGATATTTTACCTTGAGAAAATTAGAGTGTTTCAGGCAGG---CAAGGCCCGAATACTACAGCACGG-AATAATAGAATT-GACGCAA--CTCTGTGGTTGGCCAGA-GA-AGTGTAATGATTAATAGGAACAGTTGGGGGCATTAGTATTTAATTGTCAGAGGTGAAATTCTT-GGATTTGTTAAAGACTAACTAAAGCGAAAGCATTTGCCAAGGATGTTTTC-ATTAATCAAGAACGAAAGTTAGGGGATCAAAGACGATCAGATACCGTCGTAGTCTTAACCATAAACGATGCCGACTAGAGATCGGAGG-AGATTATCGAGCTCCTTC-GGGATCATAGGAGAAATCA-AAGTCTTTGGGTTCT-GGGGGGAGTATGGTCGCAAGGCTGAAACTTGAAGGAATTGACGGAAGGGCACCACCAGGAGTGGAGCCTGCGGCTTAATCTGACTCAACACGGAGAAATTTACCAGGTCCAGACATTGGCAGGATTGACAG-ATTGATAGCTCTTTCTTGATTCTATGGGTGGTGGTGCATGGCCGTTCTTAGTTGGTGGAGTGA-TTTG-TCTGGTTAATTCCGATAACGAACGAGACCTTAACCTACTAACTAG-ATCT--CTTAGCTATTGCTT-CGAGA---AGCTTCTTAGAGGGACTGTGTGGTAAAACCTCAAGGAAGTTTAAGGCAATAACAGGTCTGTGATGCCCTTAGATGTCCTGGGCCGCACGCGTGCTACACTGATGCAT-GCAATAAG---TACCTAGGCCGAAAGGCAA-TGGGTAATCTC--CAGTATGCATCGTGCTTGGGATAGATC-TTTGTAATTATGGATCTTT--AACGAGGAATTCCTAGTAAGCGTAAGTCATCAGCTTACGCTGATTAAGTC--CC-TGCCCTTTGTACACAC-CGCCCGTCGCTCCTACCGATTTCGGGTGATTCGGTGAACCTCTTGGACTTGCCAAAAGCG-AGAAAATTAAGTGAACCA-TATCACCTAGAGGAAGGAGAAGTCGTAACAAGG
>MF360250_Metopus_contortus
----------------------------------TGTGTAAGTATAG-TA-TCTACAGCGAAACTGCGAATGGCTCATTAAATCAGTTATAGTTTATTTGATGGATTCA---GATATGGATAACCGTAGTAATTCTAGAGCTAATACATGCTTGAAA-GCCTGACTC--ACGAAGGGCTGCATTTATTAGATA--AAGCCAGCATTTAGGTGACTCATAATAACTTAGCGAATCGCGGA---CTTTCTGCGATATATCATTCAAGTATCTGCCCTAT-CAGCTTT-GATGGTAGTGTATTGGACTACCATGGCTTTAACGGGTAACGGAGAATTAGGGTTCGGTTCCGGAGAAAGAGCCTGAGAAACGGCTATTACATCTAAGGACGGCAGCAGGGGCGTAAATTACCCAATCTTAACTTAAGGAGGTAGTGACAAGAAATAT-CGACATTGGAG------AAAT-CCAAGATCGGAATGGGCTTAATTTAAATCCCTAAGTGAGTAACCATTGGAGGGCAAG-TCTGGTGCCAGCAGCCGCGGTAATTCCAG-CTCCAATAGCGTATATTAAAGTTGTTGCAGTTAAAAAGCTCGTAGTTGGATATCTGGA-GTGCC-GGCT--TTGGACA-AT-CGTTCAGA-G-TTT-GGTATTTCCATCCTTCTGTTAACTTACGTTACCGC---A-A--GGTCGCGTGAGGGCTCAGATATTTTACCTTGAGAAAATTAGAGTGTTTCAGGCAGG---CAAGGCCAGAATACTACAGCATGG-AATAATAGAATT-GACGCAA--CTCTGTGGTTGGCCAGA-GA-AGTGTAATGATTAATAGGAACAGTTGGGGGCATTAGTATTTAATTGTCAGAGGTGAAATTCTT-GGATTTGTTAAAGACTAACTAAAGCGAAAGCATTTGCCAAGGATGTTTTC-ATTAATCAAGAACGAAAGTTAGGGGATCAAAGACGATCAGATACCGTCGTAGTCTTAACCATAAACGATGCCGACTAGAGATCGGAGG-AGATTATCGAGCTCCTTC-GGGATCATAGGAGAAATCA-AAGTCTTTGGGTTCT-GGGGGGAGTATGGTCGCAAGGCTGAAACTTGAAGGAATTGACGGAAGGGCACCACCAGGAGTGGAGCCTGCGGCTTAATCTGACTCAACACGGAGAAATTTACCAGGTCCAGACATTGGCAGGATTGACAG-ATTGATAGCTCTTTCTTGATTCTATGGGTGGTGGTGCATGGCCGTTCTTAGTTGGTGGAGTGA-TTTG-TCTGGTTAATTCCGATAACGAACGAGACCTTAACCTACTAACTAG-ATCT--CTTAGCTATTGCTA-TGAGC---TGCTTCTTAGAGGGACTGTGTTGTCAAACCTCAAGGAAGTTTAAGGCAATAACAGGTCTGTGATGCCCTTAGATGTCCTGGGCCGCACGCGTGCTACACTGATGCAT-GCAATAAG---TACCTAGGCCGAAAGGCAT-TGGGTAATCTC--CAGTATGCATCGTGCTTGGGATAGATC-TTTGTAATTATGGATCTTT--AACGAGGAATTCCTAGTAAGCGTAAGTCATCAGCTTGCGCTGATTAAGTC--CC-TGCCCTTTGTACACAC-CGCCCGTCGCTCCTACCGATTT-GGGTGATTCGGTGAACCTTTTGGACTTGCCAAAAGCG-AGGAAATCATGTGAACCA-TATCACCTARAGGAAGGA-AAATCGTA-CAAGG
>LC062510_Metopus_contortus
---------------------------------------------------------------------------------------CCAAGATAATTTGATGGATTCA---GATATGGATAACCGTAGTAATTCTAGAGCTAATACATGCTTGAAA-GCCTGACTT--ACGAAGGGCTGCATTTATTAGATA--AAGCCAGCATTTAGGTGATTCATAATAATTTAGCGAATCGCGGA---TTTTCTGCGATATATCATTCAAGTATCTGCCCTAT-CAGCTCT-GATGGTAGTGTATTGGACTACCATGGCTTTTACGGGTAACGGAGAATTAGGGTTCGGTTCCGGAGAAAGAGCCTGAGAAACGGCTATTACATCTAAGGACGGCAGCAGGGGCGTAAATTACCCAATCTTAATTTAAGGAGGTAGTGACAAGAAATAT-CGACATTGGAG------CAAT-CCAAGATCGGAATGGGCTTAATTTAAATCCCTAAGTGAGTAACCATTGGAGGGCAAG-TCTGGTGCCAGCAGCCGCGGTAATTCCAG-CTCCAATAGCGTATATTAAAGTTGTTGCAGTTAAAAAGCTCGTAGTTGGAACTCTGGA-GTGCC-GGCT--TTGGACT-AT-CGTCCAAG-G-TTT-GGTATTTCCATCCTTCTGTTAACTCAAGTTACCGC---A-A--GGTCGCTTGGGGGCTCAGATATTTTACCTTGAGAAAATTAGAGTGTTTCAGGCAGG---CAAGGCCAGAATACTACAGCATGG-AATAATAGAATT-GACGCAA--CTCTGTGGTTGGCCAGA-GA-AGTGTAATGATTAATAGGAACAGTTGGGGGCATTAGTATTTAATTGTCAGAGGTGAAATTCTT-GGATTTGTTAAAGACTAACTAAAGCGAAAGCATTTGCCAAGGATGTTTTC-ATTAATCAAGAACGAAAGTTAGGGGATCAAAGACGATCAGATACCGTCGTAGTCTTAACCATAAACGATGCCGACTAGAGATCGGAGG-AGATTATCGAGCTCCTTC-GGGATCATAGGAGAAATCA-AAGTCTTTGGGTTCT-GGGGGGAGTATGGTCGCAAGGCTGAAACTTGAAGGAATTGACGGAAGGGCACCACCAGGAGTGGAGCCTGCGGCTTAATCTGACTCAACACGGAGAAATTTACCAGGTCCAGACATTGGCA-GATTGACAG-ATTGATAGCTCTTTCTTGATTCTATGGGTGGTGGTGCATGGCCGTTCTTAG-TGGTGGAGTGA-TTTGTTTTGGTTA-TTCCGATAACGAACG-----------------------------------------------------------------------------------------------------------------------------------------------------------------------------------------------------------------------------------------------------------------------------------------------------------------------------------------------------------------------------------------------------------------------------------------------------
>JUD82_Metopussp
------------------------------tgcatgtgt-agtata--ta-tctacagcgaaactgcgaatggctcattaaatcagttatagtttatttgatggatt-a---gatatggataaccgtagtaattctagagctaatacatgcttgaaa-gcccaactc--acgaagggctgcatttattagata--aa-ccagca--taggtgattcataataacttagcggatcgcgga---ttttctgcgatatatcattcaagtatctgccctat-cagctct-gatggtagtgtattggactaccatggcttttacgggtaacggagaattagggttcgattccggagaaagagcctgagaaacggctattacatctaaggacggcagcaggggcgtaaattacccaatcttaacttaaggaggtagtgacaagaaatat-cgacattgga-------aaat-ccaagatcggaatgggcttaatttaaatccctaagtgagtaaccattggagggcaag-tctggtgccagcagccgcggtaattccag-ctccaatagcgtatattaaagttgttgcagttaaaaagctcgtagttggatatctgga-tgcct---ct--ttgga------cgttccag-a-gat-ggtatttccatccttctgttaacttacgttaccgc-----a--ggtcgcgtgagggctcagatattttaccttgagaaaattagagtgtttcaggcagg---caaggccagaatactacagcatgg-aataatagaatt-gacgcaa--ctctgtggttggccaga-ga-agtgtaatgattaataggaacagttgggggcattagtatttaattgtcagaggtgaaattctt-ggatttgttaaagactaactaaagcgaaagcatttgccaaggatgttttc-attaatcaagaacgaaagttaggggatcaaagacgatcagataccgtcgtagtcttaaccataaacgatgccgactagagatcggagg-agattttcgagctccttc-gggatcataggagaaatca-aagtctttgggttct-ggggggagtatggtcgcaaggctgaaacttgaaggaattgacggaagggcaccaccaggagtggagcctgcggcttaatctgactcaacacggagaaatttaccaggtccagacattggcaggattgacag-attgatagctctttcttgattctatgggtggtggtgcatggccgttcttagttggtggagtga-tttg-tctggttaattccgataacgaacgagaccttaacctactaactag-atct--c------------------------------------------------------------------------------------------------------------------------------------------------------------------------------------------------------------------------------------------------------------------------------------------------------------------------------------------------------------------------------------------------------------------------
>SALT15A_Metopussp
------------------------------tgcatgtgt-agtata--ta-tctacagcgaaactgcgaatggctcattaaatcagttatagtttatttgatggatt-a---gatatggataaccgtagtaattctagagctaatacatgcttgaaa-gcccaactc--acgaagggctgcatttattagata--aa-ccagca--taggtgattcataataacttagcggatcgcgga---ttttctgcgatatatcattcaagtatctgccctat-cagcttt-gatggtagtgtattggactaccatggcttttacgggtaacggagaattagggttcgattccggagaaagagcctgagaaacggctattacatctaaggacggcagcaggggcgtaaattacccaatcttgacttaaggaggtagtgacaagaaatat-cgacattgga-------aaat-ccaagatcggaatgggcttaattcaaatccctaagtgagtaaccattggagggcaag-tctggtgccagcagccgcggtaattccag-ctccaatagcgtatattaaagttgttgcagttaaaaagctcgtagttggatatctgga-tgcct---ct--ttgga------cgttccag-a-gat-ggtatttccatccttctgttaacttacgttaccgc-----a--ggtcgcgtgagggctcagatattttaccttgagaaaattagagtgtttcaggcagg---caaggccagaatactacagcatgg-aataatagaatt-gacgcaa--ctctgtggttggccaga-ga-agtgtaatgattaataggaacagttgggggcattagtatttaattgtcagaggtgaaattctt-ggatttgttaaagactaactaaagcgaaagcatttgccaaggatgttttc-attaatcaagaacgaaagttaggggatcaaagacgatcagataccgtcgtagtcttaaccataaacgatgccgactagagatcggagg-agatcatcgagctccttc-gggatcataggagaaatca-aagtctttgggttct-ggggggagtatggtcgcaaggctgaaacttgaaggaattgacggaagggcaccaccaggagtggagcctgcggcttaatctgactcaacacggagaaatttaccaggtccagacattggcaggattgacag-attgatagctctttcttgattctatgggtggtggtgcatggccgttcttagttggtggagtga-tttg-tctggttaattccgataacgaacgagaccttaacctactaactag-atct--cttagc-------------------------------------------------------------------------------------------------------------------------------------------------------------------------------------------------------------------------------------------------------------------------------------------------------------------------------------------------------------------------------------------------------------------
>KT247989_Nyctotheroides_hubeiensis
AGTCATATGCTTGTCTCAAAGATTAACCCATGCATGTGTAAGTATAGTAT-TATACGGCGAAACTGCGAATGGCTCCTTAAAACAGTTATAATTTATTTGATGGAAAAA---GATATGGATAACCGTGGGAAATCTAGAGCTAATACATGCTTG-AA-GCCCAACGC--AAGGAGGGCTGTATTTATTAGATA--AAGCCAATATTTAGGTGATTCATAATAACTAAGCGGATCGCGAG-TTTTGCTTGCGACAAATCATTCAAGTGTCTGACCTAT-CAGCTTT-GATGGTAGTGTATTGGACTACCATGGCACTAACGGGTAACGGGGAATTAGGGTTCGATTCCGGAGAAAGAGCTTGAGAAACGGCTATTACATCTATGGAGGGCAGCAGGGGCGTAAATTACCCAATCTTAATTTAAGGAGGTAGTGACAAGAAATAT-CGA-ACTAGCGA------AAG-CTAGGATTGAAATGGACCAAATACAAAACCCTTGGCGAGTAACAATTGGAGGGCAAG-TCTGGTGCCAGCAGCCGCGGTAATTCCAG-CTCCAATAGCATATATTAAAGTTGTTGCAGTTAAAAAGCTCGTAGTTGGATATCTGGA-GTAGT-TTAT--TTA--ACCTC-TAGGTTAT-G-TAA-ACCACATCCATCCTTCTGTTAACATGTGTTGGTA--TTC-G--TACTGGACATGGGCTCAGATATTTTACCTTGAGAAAATCAGAGTGTTTCAGGCAGG---CATGGCCGGAATACAAAAGCATGG-AATAATAGAATTTGGCACGA--CTCTGTGGTTGGCCAGG-GA-AGTGTAATGATTAATAGGAACAGTTGGGGGCATTAGTATTTAATTGTCAGAGGTGAAATTCTTGGGATTTGTTAAAGACTAACTAAAGCGAAAGCATTTGCCAAGGATGTTTTC-ATTAATCAAGAACGAAAGTTGAGGGATCAAAGACGATCAGATACCGTCGTAGTCTTAACCATAAACGATGCCGACTAGAGATTGGAGG-AGA---ACTATCTCCTTC-AGCATCTAAGGAGAAATCA-AAGTCTTTGGGTTCT-GGGGGAAGTATGGTCGCAAGGCTGAAACTTGAAGGAATTGACGGAAGGGCACCTCCAGGAGTGGAGCCTGCGGCTTAATCTGACTCAACACGGAGAAACTCACCAGGCCCAGACATTGGCAGGATTGACAG-ATTGATAGCTCTTTCTTGATTCTTTGGGTGGTGGTGCATGGCCGTTCTTAGTTGGTGGAGTGA-TTTG-TCTGGTTAATTCCGATAACGAACGAGACCTTAACCTACTAACTAG-ACTG--CGGAGATACTTTTC-CGTAG---GACTTCTTAGAGGGACTATTTGG-ACAACCTCAAGGAAGTTTAAGGCAATAACGGGTCTGTGATGCCCTTAGATGTCCTGGGCTGCACGCGTGCTACACTGATGCAT-ACAACGAG---TTCCCGGATCGAAAGATCT-GTGGCAATCTT--CAATATGCATCGTGATTGGGATAGATC-TTTGTAATTATGGATCTTT--AACGAGGAATTCCTAGTAATCGCAAGTCATCAGCTTGCGATGATTAAGTC--CC-TGCCCTTTGTACACAC-CGCCCGTCGCTCCTACCGATTCCGAGTGATTCGGTGAGCATTTTGGACCTGCCAAAAGCG-GGGAAATTATGCGAACCA-AATCACTTAGAGGAAGGAGAAGTCGTAACAAGG
>KX010599_Nyctotheroides_pyriformis
AGTCATATGCTTGTCTCAAAGATTAACCCATGCATGTGTAAGTATAGTAT-TATACGGCGAAACTGCGAATGGCTCCTTAAAACAGTTATAATTTATTTGATGGAAAAA---GATATGGATAACCGTGGGAAATCTAGAGCTAATACATGCTTG-AA-GCCTGACGT--AAGGAGGGCTGTATTTATTAGATA--AAGCCAATATTTAGGTGATTCATAATAACTAAGCGGATCGCGAG-TTTTGCTTGCGACAGATCATTCAAGTATCTGACCTAT-CAACTTT-GATGGTAGTGTATTGGACTACCATGGCGTTAACGGGTAACGGGGAATTAGGGTTCGATTCCGGAGAAAGAGCTTGAGAAACGGCTATTACATCTATGGAGGGCAGCAGGGGCGTAAATTACCCAATCTTAACTTAAGGAGGTAGTGACAAGAAATAT-CGA-ACTAGCGA------AAG-CTAGGATTGAAATGGACCAAATACAAAACCCTTGGCGAGTAACAATTGGAGGGCAAG-TCTGGTGCCAGCAGCCGCGGTAATTCCAG-CTCCAATAGCATATATTAAAGTTGTTGCAGTTAAAAAGCTCGTAGTTGGATATCTGGA-GTAGT-TTGC--TTG--GCCTT-TCGGTCCT-G-TAA-ACCACATCCATCCTTCTGTTAACATGTGTTGGTA--TCC-G--TACTGGACATGGGCTCAGATATTTTACCTTGAGAAAATCAGAGTGTTTCGGGCAGG---CATGGCCGGAATACAAAAGCATGG-AATAATAGAATTCGACACGA--CTCTGTGGTTGGCCAGG-GA-AGTGTAATGATTAATAGGAACAGTTGGGGGCATTAGTATTTAATTGTCAGAGGTGAAATTCTT-GGATTTGTTAAAGACTAACTAAAGCGAAAGCATTTGCCAAGGATGTTTTC-ATTAATCAAGAACGAAAGTTAGGGGATCAAAGACGATCAGATACCGTCGTAGTCTTAACCATAAACGATGCCGACTAGAGATTGGAGG-AGA---TCTATCTCCTTC-AGCATCTAAGGAGAAATCA-AAGTCTTTGGGTTCT-GGGGGGAGTATGGTCGCAAGGCTGAAACTTGAAGGAATTGACGGAAGGGCACCACCAGGAGTGGAGCCTGCGGCTTAATCTGACTCAACACGGAGAAACTCACCAGGTCCAGACATTGGCAGGATTGACAG-ATTGATAGCTCTTTCTTGATTCTTTGGGTGGTGGTGCATGGCCGTTCTTAGTTGGTGGAGTGA-TTTG-TCTGGTTAATTCCGATAACGAACGAGACCTTAACCTACTAACTAG-ACTG--CGTAGATACTTCTT-CGCAG---GACTTCTTAGAGGGACTATTTGG-ACAACCTCAAGGAAGTTTAAGGCAATAACAGGTCTGTGATGCCCTTAGATGTCCTGGGCTGCACGCGTGCTACACTGATGCAT-ACAATGAG---TTCCCGGATCGAAAGATCT-GTGGCAATCTT--CAAAATGCATCGTGATTGGGATAGATC-TTTGTAATTATGGATCTTT--AACGAGGAATTCCTAGTAATCGTAAGTCATCAGCTTACGATGATTAAGTC--CC-TGCCCTTTGTACACAC-CGCCCGTCGCTCCTACCGATTCCGAGTGATTCGGTGAGCATTTTGGACCTGTCAAAAGCG-GGAAAATTATGCGAACCA-AATCACTTAGAGGAAGGAGAAGTCGTAACAAGG
>AJ006711_Nyctotherus_cordiformis
--------------------------------------------------------------------------------------------------------------------------------------------------------------------------------------------------------------------------------------------------------------------------------------------------------------------------------------------------------------------------GAAACGGCTATTACATCTATGGAGGGCAGCAGGGGCGTAAATTACCCAATCTTAATTTAAGGAGGTAGTGACAAGAAATAT-CGA-ACTAGCGA------AAG-CTAGGATTGAAATGGACCAAATACAAATACCTTGGCGAGTAACAATTGGAGGGCAAG-TCTGGTGCCAGCAGCCGCGGTAATTCCAG-CTCCAATAGCATATATTAAAGTTGTTGCAGTTAAAAAGCTCGTAGTTGGATATCTGGA-GTAGT-TTAC--TTG--GCCTC-TCGGTCCT-G-TAA-ACCACATCCATCCTTCTGTTAACATGTGTTGGTA--TTC-G--TACTGGACATGGGCTCAGATATTTTACCTTGAGAAAATCAGAGTGTTTCAGGCAGG---CATGGCCGGAATACAAAAGCATGG-AATAATAGAATTTGACACGA--CTCTGTGGTTGGCCAGG-GA-AGTGTAATGATTAATAGGAACAGTTGGGGGCATTAGTATTTAATTGTCAGAGGTGAAATTCTT-GGATTTGTTAAAGACTAACTAAAGCGAAAGCATTTGCCAAGGATGTTTTC-ATTAATCAAGAACGAAAGTTGGGGGATCAAAGACGATCAGATACCGTCGTAGTCTTAACCATAAACGATGCCGACTAGAGATTGGAGG-AGA---ATTATCTCCTTC-AGCATCTAAGGAGAAATCA-AAGTCTTTGGGTTCT-GGGGGGAGTATGGTCGCAAGGCTGAAACTTGAAGGAATTGACGGAAGGGCACCACCAGGAGTGGAGCCTGCGGCTTAATCTGACTCAACACGGAGAAACTCACCAGGTCCAGACATTGGCAGGATTGACAG-ATTGATAGCTCTTTCTTGATTCTTTGGGTGGTGGTGCATGGCCGTTCTTAGTTGGTGGAGTGA-TTTG-TCTGGTTAATTCCGATAACGAACGAGACCTTAACCTACTAACTAG-ACTG--CGTAGATACTTCTT-CGCAG---GACTTCTTAGAGGGACTATTTGG-ATAACCTCAAGGAAGTTTAAGGCAATAACAGGTCTGTGATGCCCTTAGATGTCCTGGGCTGCACGCGTGCTACACTGATGCAT-ACAATGAG---TTCCCGGACCGAAAGGTCT-GTGGCAATCTT--CAAAATGCATCGTGATTGGGATAGATC-TTTGTAATTATGGATCTTT--AACGAGGAATTCCTAGTAATCGTAAGTCATCAACTTACGATGATTAAGTC--CC-TGCCCTTTGTACACAC-CGCCCGTCGCTCCTACCGATTCCGAGTGATTCGGTGAGCATTTTGGACCTGTCAAAAGCG-GGAAAATTATGCGAACCA-AATCACTTAGAGGAAGGAGAAGTCGTAACAAGG
>KC139712_Clevelandella_constricta_CC1
AGTCATATGCTTGTCTCAAAGATTAACCCATGCATGTGTAAGTATAGTTA-TGTACAGCGAAACTGCGAATGGCTCCTTAAAACAGTTATAATTTATTTGATGGATAAA--GGATATGGATAACCGTAGTAATTCTAGAGCTAATACATGCTTGAAA-GCCTGACTT--ACGAAGGGCTGCATTTATTAGATA--AAGCCAGCATTTAGGTGATTCATAATAAATTAGCGGATCGCGG--CTTTTGTCGCGACATATCATTCAAGTATCTGACCTAT-CAGCTTT-GATGGTAGTGTATTGGACTACCATGGCGTTAACAGGTAACGGGGAATTAGGGTTCGATTCCGGAGAAAGAGCCTGAGAAACGGCTATTACATCTACGGACGGCAGCAGGGGCGTAAATTACCCAATCTTAATTTAAGGAGGTAGTGACAAGAAATAT-CGA-ACTAGCGA-----TAAG-CTAGGATTGGAATGGACCAAATTCAATACCCTTGGCGAGTAACAATTGGAGGGCAAG-TCTGGTGCCAGCAGCCGCGGTAATTCCAG-CTCCAATAGCATATATTAAAGTTGTTGCAGTTAAAAAGCTCGTAGTTGGATATCTGGG-GTAGC-TGA---GAG--GCTTT-TAAGCCCC-T-TAT-GCCACACCCATCTTTCTGTTAACACGTGTTGGTA--TTC-G--TACTGGACGTGGGCTCAGATATTTTACCTTGAGAAAACTAGAGTGTTTCAGGCAGG---CTTGGCCGGAATACAAAAGCATGG-AATAATAGAATTTGGCATGA--CTCTGTGGTTGGCCAGA-GG-AGTGTAACGATTAATAGGAACAGTTGGGGGCATTAGTATTTAATTGTCAGAGGTGAAATTCTC-GGATTTGTTAAAGACTAACTAAAGCGAAAGCATTTGCCAAGGATGTTTTC-ATTAATCAAGAACGAAAGTTAGGGGATCAAAGACGATCAGATACCGTCGTAGTCTTAACCATAAACGATGCCGACTAGAGATTGGAGG-AG----ACGAACTCCTTC-AGCATCTAAGGAGAAATCA-AAGTCTTTGGGTTCT-GGGGGGAGTATGGTCGCAAGGCTGAAACTTGAAGGAATTGACGGAAGGGCACCACCAGGAGTGGAGCCTGCGGCTTAATCTGACTCAACACGGAGAAATTTACCAGGTCCAGACATTAGAAGGATTGACAG-ATTGATAGCTCTTTCTTGATTTTATGGGTGGTGGTGCATGGCCGTTCTTAGTTGGTGGAGTGA-TTTG-TCTGGTTAATTCCGATAACGAACGAGACCTTAACCTACTAACTAG-ACCG--CTTAGTTAC-TCTT-TGCGG---GACTTCTTAGAGGGACTGTCTGGCTAAACCTCAAGGAAGTTTAAGGCAATAACAGGTCTGTGATGCCCTTAGATGTCCTGGGCTGCACGCGTGCTACACTGATGCAT-ACAATAAG---TTCCTGGATCGAAAGATCT-GTGGCAATCTT--TAATGTGCATCGTGATTGGGATAGATC-TTTGTAATTATGGATCTTT--AACGAGGAATTCCTAGTAAGCGTAAGTCATCAGCTTACGCTGATTAAGTC--CC-TGCCCTTTGTACACAC-CGCCCGTCGCTCCTACCGATTTTGAGTGATTCGGTGAGCATTTTGGACCTGCCACAAGCG-GGGAAATTATGCGAACCA-AATCACTTAGAGGAAGGAGAAGTCGTAACAAGG
>MT675972_Anteclevelandella_constricta_TH9EPaa
AGTCATATGCTTGTCTCAAAGATTAACCCATGCATGTGTAAGTATAGTTA-TGTACAGCGAAACTGCGAATGGCTCCTTAAAACAGTTATAATTTATTTGATGGATAAA--GGATATGGATAACCGTAGTAATTCTAGAGCTAATACATGCTTGAAA-GCCTGACTT--ACGAAGGGCTGCATTTATTAGATA--AAGCCAGCATTTAGGTGATTCATAATAAATTAGCGGATCGCGG--CTTTTGTCGCGACATATCATTCAAGTATCTGACCTAT-CAGCTTT-GATGGTAGTGTATTGGACTACCATGGCGTTAACAGGTAACGGGGAATTAGGGTTCGATTCCGGAGAAAGAGCCTGAGAAACGGCTATTACATCTACGGACGGCAGCAGGGGCGTAAATTACCCAATCTTAATTTAAGGAGGTAGTGACAAGAAATAT-CGA-ACTAGCGA-----TAAG-CTAGGATTGGAATGGACCAAATTCAATACCCTTGGCGAGTAACAATTGGAGGGCAAG-TCTGGTGCCAGCAGCCGCGGTAATTCCAG-CTCCAATAGCATATATTAAAGTTGTTGCAGTTAAAAAGCTCGTAGTTGGATATCTGGG-GTAGC-TGA---GAG--GCTTT-TAAGCCCC-T-TAT-GCCACTCCCATCTTTCTGTTAACACGTGTTGGTA--TTC-G--TACTGGACGTGGGCTCAGATATTTTACCTTGAGAAAACTAGAGTGTTTCAGGCAGG---CTTGGCCGGAATACAAAAGCATGG-AATAATAGAATTTGGCATGA--CTCTGTGGTTGGCCAGA-GG-AGTGTAACGATTAATAGGAACAGTTGGGGGCATTAGTATTTAATTGTCAGAGGTGAAATTCTC-GGATTTGTTAAAGACTAACTAAAGCGAAAGCATTTGCCAAGGATGTTTTC-ATTAATCAAGAACGAAAGTTAGGGGATCAAAGACGATCAGATACCGTCGTAGTCTTAACCATAAACGATGCCGACTAGAGATTGGAGG-AG----ACGAACTCCTTC-AGCATCTAAGGAGAAATCA-AAGTCTTTGGGTTCT-GGGGGGAGTATGGTCGCAAGGCTGAAACTTGAAGGAATTGACGGAAGGGCACCACCAGGAGTGGAGCCTGCGGCTTAATCTGACTCAACACGGAGAAATTTACCAGGTCCAGACATTAGAAGGATTGACAG-ATTGATAGCTCTTTCTTGATTTTATGGGTGGTGGTGCATGGCCGTTCTTAGTTGGTGGAGTGA-TTTG-TCTGGTTAATTCCGATAACGAACGAGACCTTAACCTACTAACTAG-ACCG--CTTAGTTAC-TCTT-TGCGG---GACTTCTTAGAGGGACTGTCTGGCTAAACCTCAAGGAAGTTTAAGGCAATAACAGGTCTGTGATGCCCTTAGATGTCCTGGGCTGCACGCGTGCTACACTGATGCAT-ACAATAAG---TTCCTGGATCGAAAGATCT-GTGGCAATCTT--TAATGTGCATCGTGATTGGGATAGATC-TTTGTAATTATGGATCTTT--AACGAGGAATTCCTAGTAAGCGTAAGTCATCAGCTTACGCTGATTAAGTC--CC-TGCCCTTTGTACACAC-CGCCCGTCGCTCCTACCGATTTTGAGTGATTCGGTGAGCCTTTTGGACCTGCCACAAGCG-GGAAAATTATGCGAACCA-AATCACTTAGAGGAAGGAGAAGTCGTAACAAGG
>KC139715_Clevelandella_panesthiae_CP1
AGTCATATGCTTGTCTCAAAGATTAACCCATGCATGTGTAAGTATAGTTA-TATACAGCGAAACTGCGAATGGCTCCTTAAAACAGTTATAATTTATTTGATGGATAAA--GGATATGGATAACCGTAGTAATTCTAGAGCTAATACATGCTTGAAA-GCCTGACTC--ACGAAGGGCTGCATTTATTAGATA--AAGCCAGCATTTAGGTGATTCATAATAAATTAGCGGATCGCGA--CTTTGTTTGCGACATGTCATTCAAGTATCTGACCTAT-CAGCTTT-GATGGTAGTGTATTGGACTACCATGGCATTAACAGGTAACGGGGAATTAGGGTTCGATTCCGGAGAAAGAGCCTGAGAAACGGCTATTACATCTACGGACGGCAGCAGGGGCGTAAATTACCCAATCTTAATTTAAGGAGGTAGTGACAAGAAATAT-CGA-ACTAGCGA-----CAAG-CTAGGATTGGAATGGACCAAATTTAATACCCTTGGCGAGTAACAATTGGAGGGCAAG-TCTGGTGCCAGCAGCCGCGGTAATTCCAG-CTCCAATAGCATATATTAAAGTTGTTGCAGTTAAAAAGCTCGTAGTTGGATATCTGGA-GTAGC-TGA---GGA--GCCAA-TAAGTTCC-G-TAA-GCCACATCCATCATTCTGTTAACACGTGTTGGTA--TTC-G--TACTGGACGTGGGCTCAGATATTTTACCTTGAGAAAACTAGAGTGTTTCAGGCAGG---CTTGGCCGGAATACAAAAGCATGG-AATAATAGAATTTGGCATGA--CTCTGTGGTTGGCCAGA-GG-AGTGTAACGATTAATAGGAACAGTTGGGGGCATTAGTATTTAATTGTCAGAGGTGAAATTCTC-GGATTTGTTAAAGACTAACTAAAGCGAAAGCATTTGCCAAGGATGTTTTC-ATTAATCAAGAACGAAAGTTAGGGGATCAAAGACGATCAGATACCGTCGTAGTCTTAACCATAAACGATGCCGACTAGAGATTGGAGG-AG----TTGAACTCCTTC-AGCATCTAAGGAGAAATCA-AAGTCTTTGGGTTCT-GGGGGGAGTATGGTCGCAAGGCTGAAACTTGAAGGAATTGACGGAAGGGCACCACCAGGAGTGGAGCCTGCGGCTTAATCTGACTCAACACGGAGAAATTTACCAGGTCCAGACATTAGAAGGATTGACAG-ATTGATAGCTCTTTCTTGATTTTATGGGTGGTGGTGCATGGCCGTTCTTAGTTGGTGGAGTGA-TTTG-TCTGGTTAATTCCGATAACGAACGAGACCTTAACCTACTAACTAG-ACCG--CTTAGTCAA-TCTT-GGCGG---GACTTCTTAGAGGGACTGTCTGGCTTAACCTCAAGGAAGTTTAAGGCAATAACAGGTCTGTGATGCCCTTAGATGTCCTGGGCTGCACGCGTGCTACACTGATGCAT-ACAATAAG---CTCCTGGATCGAAAGATCT-GCGGCAATCTT--CAATGTGCATCGTGATTGGGATAGATC-TTTGTAATTATGGATCTTT--AACGAGGAATTCCTAGTAAGCGTAAGTCATCAGCTTACGCTGATTAAGTC--CC-TGCCCTTTGTACACAC-CGCCCGTCGCTCCTACCGATTTCGAGTGATTCGGTGAGTCTTTTGGACTTGCCACAAGCG-GGAAAATTATACGAACCA-AATCACTTAGAGGAAGGAGAAGTCGTAACAAGG
>AJ222678_Nyctotherus_ovalis
AGTCATATGCTTGTCTCAAAGATTAACCCATGCATGTGTAAGTATAGTTA-TATACAGCGAAACTGCGAATGGCTCCTTAAAACAGTTATAATTTATTTGATGGATAAA---GATATGGATAACCGTAGTAATTCTAGAGCTAATACATGCTTGAAA-GCCTGACTT--ACGAAGGGCTGCATTTATTAGATA--AAGCCAGCATTTAGGTGATTCATAATAAATTAGCGGATCGCGA--TCTTGGTCGCGACATGTCATTCAAGTATCTGACCTAT-CAGCTTT-GATGGTAGTGTATTGGACTACCATGGCATTAACGGGTAACGGGGAATTAGGGTTCGATTCCGGAGAAAGAGCCTGAGAAACGGCTATTACATCTAAGGAGGGCAGCAGGGGCGTAAATTACCCAATCTTGACTTAAGGAGGTAGTGACAAGAAATAT-CGA-ACTAGCGA-----TAAG-CTAGGATTGAAATGGACCAAATCTAAAACCCTTGGCGAGTAACAATTGGAGGGCAAG-TCTGGTGCCAGCAGCCGCGGTAATTCCAG-CTCCAATAGCATATATTAAAGTTGTTGCAGTTAAAAAGCTCGTAGTTGGATATCTGGA-GTAGT-TTG---GGA--GGCTT-CAA-CCTT-T-CAA-ACGACATCCATCCTTCTGTTAACGCGTGTTGGTA--TTC-G--TACTGGACGTGGGCTCAGATATTTTACCTTGAGAAAACTAGAGTGTTTCAGGCAGG---CTTAGCCGGAATACAAAAGCATGG-AATAATAGAATTTGGCACGA--CTCTGTGGTTGGCCAGA-GA-AGTGTAATGATTAATAGGAACAGTTGGGGGCATTAGTATTTAATTGTCAGAGGTGAAATTCTC-GGATTTGTTAAAGACTAACTAAAGCGAAAGCATTTGCCAAGGATGTTTTC-ATTAATCAAGAACGAAAGTTAGGGGATCAAAGACGATCAGATACCGTCGTAGTCTTAACCATAAACGATGCCGACTAGAGATTGGAGG-AGT---TTAAGCTCCTTC-AGCATCTAAGGAGAAATCA-AAGTCTTTGGGTTCT-GGGGGGAGTATGGTCGCAAGGCTGAAACTTGAAGGAATTGACGGAAGGGCACCACCAGGAGTGGAGCCTGCGGCTTAATCTGACTCAACACGGAGAAATTTACCAGGTCCAGACATTAGAAGGATTGACAG-ATTGATAGCTCTTTCTTGATTTATTGGGTGGTGGTGCATGGCCGTTCTTAGTTGGTGGAGTGA-TTTG-TCTGGTTAATTCCGATAACGAACGAGACCTTAACCTACTAACTAG-ACTG--CGGAGTTAC-TCTT-CGCAG---GGCTTCTTAGAGGGACTGTCTGGCTTAACCTCAAGGAAGTTTAAGGCAATAACAGGTCTGTGATGCCCTTAGATGTCCTGGGCTGCACGCGTGCTACACTGATGCAT-ACAATAAG---TTCCTGGATCGAAAGATCT-GCGGCAATCTT--TAATGTGCATCGTGATTGGGATAGATC-TTTGTAATTATGGATCTTT--AACGAGGAATTCCTAGTAAGCGTAAGTCATCAGCTTACGTTGATTAAGTC--CC-TGCCCTTTGTACACAC-CGCCCGTCGCTCCTACCGATTCCGAGTGATTCGGTGAGCCTTTTGGACCTGCCACAAGCG-GGAAACTTATGCGAACCA-AATCACTTAGAGGAAGGAGAAGTCGTAACAAGG
>MH301103_Sicuophora_multigranularis
AGTCATATGCTTGTTTCAAAGATTTACCCATGCATGTGTAAGTATAGTAT-TATACAGCGAAACTGCGAATGGCTCCTTAAAACAGTTATAATTTATTTGATGGATAAA---GATATGGATAACCGTAGTAATTCTAGAGCTAATACATGCGTG-AA-GCCCAACGC--AAGGAGGGTTGTATTTATTAGATA--AAGCTAGCATCTAGGTGATTCATAATAATTTAGCGGATCGCGGG-CCCTGTCCGCGACATGTCATTCAAGTATCTGCCCTAT-CAGCTTT-GATGGTAGTGTATTGGACTACCATGGCGCTAACGGGTAACGGGGAATTAGGGTTCGATTCCGGAGAAAGAGCCTGAGAAACGGCTATTACATCTACGGACGGCAGCAGGGGCGTAAATTACCCAATCTTAATTTAAGGAGGTGGTGACAAGAAATAC-CGA-GCTAGTGA-----ATAA-CTAGGATTGGAATGGGCCAAATACAAAACCCTTGGCGAGTAACAATTGGAGGGCAAG-TCTGGTGCCAGCAGCCGCGGTAATTCCAG-CTCCAATAGCATATATTAAAGTTGTTGCAGTTAAAAAGCTCGTAGTTGGATATCTGAG-GTAGT-TAGT--TGAACACCTT-CGTGGGAT-A-CTA-ACCACACTCATCCTTCTGTTAAAGCGCGTTGGCA--CTCTG--TGCTGGGCGCGGGCTCAGATATTTTACCTTGAGAAAAATAGAGTGTTTCAGGCAGG---CTTGGCCGGAATACGACAGCATGG-AATAATAGAATTTGGTGCGA--CTCTGTGGTTGGCCAGG-GA-AGTGCAATGATTAATAGGAACAGTTGGGGGCATTAGTATTTAATTGTCAGAGGTGAAATTCTT-GGATTTGTTAAAGACTAACTGAAGCGAAAGCGTTTGCCAAGGATGTTTTC-ATTAATCAAGAACGAAAGTTAGGGGATCAAAGACGATCAGATACCGTCGTAGTCTTAACCATAAACGATGCCGACTAGAGATTGGAGG-AGTT--AAGAGCTCCTTC-AGCATCTAAGGAGAAATCA-AAGTCTTTGGGTTCT-GGGGGGAGTATGGTCGCAAGGCTGAAACTTGAAGGAATTGACGGAAGGGCACCACCAGGAGTGGAGCCTGCGGCTTAATCTGACTCAACACGGAGAAATTCACCAGGTCCAGACATTGGAAGGATTGACAG-ATTGATAGCTCTTTCTTGATTCTTTGGGTGGTGGTGCATGGCCGTTCTTAGTTGGTGGAGTGA-TTTG-TCTGGTTAATTCCGATAACGAACGAGACCTTAACCTACTAACTAG-ACCA--CAGAGATACATCGA-TGTGG---GGCTTCTTAGAGGGACTATGGGGATCAACCTCAAGGAAGTTTAAGGCAATAACAGGTCTGTGATGCCCTTAGATGTCCTGGGCTGCACGCGTGCTACACTGATGCAC-ACAATAAGT--TTCCTGGGCCGAAAGGCCT-GTGGCAATCTC--CAATATGCATCGTGATTGGGATAGATC-TTTGTAATTATAGATCTTT--AACGAGGAATTCCTAGTAAGCGCAAGTCATCAGCTTGCGTTGATTAAGTC--CC-TGCCCTTTGTACACAC-CGCCCGTCGCTCCTACCGATTCCGAGTAATTCGGTGAGCATTTTGGACCTGCCTCCAGCG-GGAAAATTCTGCGAACCA-AATCACTTAGAGGAAGGAGAAGTCGTAACAAGG
>AJ009664_Brachonella
---------------------------------------------------------------------------------------------------------------------------------------------------------------------------------------------------------------------------------------------------------------------------------------------------------------------------------------------------------------AAAGGACCTGAGAAACGGCTATTACATCTAAGGACGGCAGCAGGGGCGTAAATTACCCAATCTTAATTTAAGGAGGTAGTGACAAGAAATAT-CGACTTTGGAG------AAATCCAGAGATTGGAATGGGCTAAACACAAAACCCTTAGTGAGTAACAATTGGAGGGCAAG-TCTGGTGCCAGCAGCCGCGGTAATTCCAG-CTCCAATAGCATATATTAAAGTTGTTGCAGTTAAAAAGCTCGTAGTTGGATATCTGGT-TCTAC-TGAG--TTTGTGC-----ATAACGA-A-CGA-GGTGGGGCCATCCTTCTGATAAAACCCCTGGTAC--CCA-G--TATCGGGCGGTGGCTCAGATATTTTACCTTGAGAAAATTAGAGTGTTTCAGGCAGG---CTAGGCCAGAATACAACAGCACGG-AATAATGGAATT-GACACAA--CTCTGTGGTTGGCCAGA-GA-AGTGTAATGGTTAATAGGAACAGTTGGGGGCATTAGTATTTAATTGTCAGAGGTGAAATTCTT-GGATTTGTTAAAGACTAACTAAAGCGAAAGCATTTGCCAAGGATGTTTTC-ATTAATCAAGAACGAAAGTTAGGGGATCAAAGACGATCAGATACCGTCGTAGTCTTAACCATAAACGATGCCGACTAGGGATTGGAAG-AGATACACGAGCTCTTTC-AGCACCTAAGGAGAAATCA-AAGTCTTTGGGTTCT-GGGGGGAGTATGGTCGCAAGGCTGAAACTTGAAGGAATTGACGGAAGGGCACCACCAGGAGTGGAGCCTGCGGCTTAATCTGACTCAACACTGAAAAATTTACCAGGTCCAGACATTGACAGGATTGACAG-ATTGATAGTTCTTTCTAGATTCTATGGGTGGTGGTGCATGGCCGTTCTTAGTTGGTGGAGTGA-TTTG-TCTGGTTAATTCCGATAACGAACGAGACCTTAGCCTGCTAACTAG-CTCT--ATCAGATACTTCTC-TTAGG---CGCTTCTTAGAGGGACTGTGTGGTACAACCTCAAGGAAGATTAAGGCAATAACAGGTCTGTGATGCCCTTAGATGTCCTGGGCTGCACGCGTGCTACACTGATGCAC-ACATCGAG---TTCCTTAACCGAAAGGATTCAGGGAAATCTT--CAATATGCATCGTGATTGGGATAGATC-TTTGTAATTATGGATCTTG--AACGAGGAATTCCTAGTAAGCGTTAGTCATCAGCTTGCGCTGAATACGTC--CC-TGCCCTTTGTACACAC-CGCCCGTCGCTCCTACCGATTCCGAGTGATCCGGTGAACCTTTTTGACCTGACCAAATTG-GGGAAATCAAGTGAGCCA-TATCACTTAGAGGAAGGAGAAGTCGTAACAAGG
>AJ009665_Brachonella
---------------------------------------------------------------------------------------------------------------------------------------------------------------------------------------------------------------------------------------------------------------------------------------------------------------------------------------------------------------AAAGGACCTGAGAAACGGCTATTACATCTAAGGACGGCAGCAGGGGCGTAAATTACCCAATCTTAATTTAAGGAGGTAGTGACAAGAAATAT-CGACTTTGGAG------AAATCCAGAGATTGGAATGGGCTAAACACAAAACCCTTAGTGAGTAACAATTGGAGGGCAAG-TCTGGTGCCAGCAGCCGCGGTAATTCCAG-CTCCAATAGCATATATTAAAGTTGTTGCAGTTAAAAAGCTCGTAGTTGGATATCTGGT-TCTAC-TGAG--TTTGTGC-----ATAACGA-A-CGA-GGTGGGGCCATCCTTCTGATAAAACCCCTGGTAC--CCA-G--TATCGGGCGGTGGCTCAGATATTTTACCTTGAGAAAATTAGAGTGTTTCAGGCAGG---CTAGGCCAGAATACAACAGCACGG-AATAATGGAATT-GACACAA--CTCTGTGGTTGGCCAGA-GA-AGTGTAATGGTTAATAGGAACAGTTGGGGGCATTAGTATTTAATTGTCAGAGGTGAAATTCTT-GGATTTGTTAAAGACTAACTAAAGCGAAAGCATTTGCCAAGGATGTTTTC-ATTAATCAAGAACGAAAGTTAGGGGATCAAAGACGATCAGATACCGTCGTAGTCTTAACCATAAACGATGCCGACTAGGGATTGGAAG-AGATACACGAGCTCTTTC-AGCACCTAAGGAGAAATCA-AAGTCTTTGGGTTCT-GGGGGGAGTATGGTCGCAAGGCTGAAACTTGAAGGAATTGACGGAAGGGCACCACCAGGAGTGGAGCCTGCGGCTTAATCTGACTCAACACTGAAAAATTTACCAGGTCCAGACATTGACAGGATTGACAG-ATTGATAGTTCTTTCTAGATTCTATGGGTGGTGGTGCATGGCCGTTCTTAGTTGGTGGAGTGA-TTTG-TCTGGTTAATTCCGATAACGAACGAGACCTTAGCCTGCTAACTAG-CTCT--ATCAGATACTTCTC-TTAGG---CGCTTCTTAGAGGGACTGTGTGGTACAACCTCAAGGAAGATTAAGGCAATAACAGGTCTGTGATGCCCTTAGATGTCCTGGGCTGCACGCGTGCTACACTGATGCAC-ACATCGAG---TTCCTTAACCGAAAGGATTCAGGGAAATCTT--CAATATGCATCGTGATTGGGATAGATC-TTTGTAATTATGGATCTTG--AACGAGGAATTCCTAGTAAGCGTTAGTCATCAGCTTGCGCTGAATACGTC--CC-TGCCCTTTGTACACAC-CGCCCGTCGCTCCTACCGATTCCGAGTGATCCGGTGAACCTTTTTGACCTGACCAAATTG-GGGAAATCAAGTGAGCCA-TATCACTTAGAGGAAGGAGAAGTCGTAACAAGG
>KX776468_Brachonella_contorta_STORCH7
-------------------------ACCCATGCATGTGTAAGTATAG-TA-TCTACAGCGAAACTGCGAATGGCTCATTAAAACAGTTATAGTTTATTTGATGGATTCC---TATATGGATAACCGTAGTAATTCTAGAGCTAATACATGCTTGAAATGTCCGACTT--AAAGAGGACAGTGTTTATTAGATA--AAGCCAGCA-TAAGGTGATTCACAATAACTACACAAATCGCAC---TTTTGGTACGATGCGTCATTCAAGTATCTGCCCTAT-CAGCTTT-GATGGTAGTGTATTGGACTACCATGGCTTTAACGGGTAACGGAGAATTAGGGTTCGGTTCCGGAGAAAGAGCCTGAGAAACGGCTATTACATCTAAGGACGGCAGCAGGGGCGTAAATTACCCAATCTTAATTTAAGGAGGTAGTGACAAGAAATAT-CGACTTTGGAG------AAATCCAGAGATTGGAATGGGCTAAACACAAAACCCTTAGTGAGTAACAATTGGAGGGCAAG-TCTGGTGCCAGCAGCCGCGGTAATTCCAG-CTCCAATAGCATATATTAAAGTTGTTGCAGTTAAAAAGCTCGTAGTTGGATATCTGGC-TCTAC-TGAG--TCTATGA-----ATAATGG-A-CGA-GGTGGGACCATCCTTCTGATAAAACCCCTGGTAC--CCA-G--TATCGGGCGGTGGCTCAGATATTTTACCTTGAGAAAATTAGAGTGTTTCAGGCAGG---CTTGGCCGGAATACAACAGCATGG-AATAATGGAATT-GACACAA--CTCTGTGGTTGGCCAGA-GA-AGTGTAATGGTTAATAGGAACAGTTGGGGGCATTAGTATTTAATTGTCAGAGGTGAAATTCTT-GGATTTGTTAAAGACTAACTAAAGCGAAAGCATTTGCCAAGGATGTTTTC-ATTAATCAAGAACGAAAGTTAGGGGATCAAAGACGATCAGATACCGTCGTAGTCTTAACCATAAACGATGCCGACTAGGGATTGGAAG-AGATATATGAGCTCTTTC-AGCACCTAAGGAGAAATCA-AAGTCTTTGGGTTCT-GGGGGGAGTATGGTCGCAAGGCTGAAACTTGAAGGAATTGACGGAAGGGCACCACCAGGAGTGGAGCCTGCGGCTTAATCTGACTCAACACTGAAAAATTTACCAGGTCCAGACAGTGACAGGATTGACAG-ATTGATAGCTCTTTCTAGATTCTATGGGTGGTGGTGCATGGCCGTTCTTAGTTGGTGGAGTGA-TTTG-TCTGGTTAATTCCGATAACGAACGAGACCTTAGCCTGCTAACTAG-CTCT--ATCAGATACTTCTC-TTAGA---CGCTTCTTAG----------------------------------------------------------------------------------------------------------------------------------------------------------------------------------------------------------------------------------------------------------------------------------------------------------------------------------------------------------------------------------------
>JACO_Brachonella_contorta_18S
AGTCATATGCTTGTCTCAAAGATTAACCCATGCATGTGTAAGTATAG-TA-TCTACAGCGAAACTGCGAATGGCTCATTAAAACAGTTATAGTTTATTTGATGGATTCC---TATATGGATAACCGTAGTAATTCTAGAGCTAATACATGCTTGAAATGTCCGACTT--AAAGAGGACAGTGTTTATTAGATA--AAGCCAGCA-TAAGGTGATTCACAATAACTACACAAATCGCAC---TTTTGGTACGATGCGTCATTCAAGTATCTGCCCTAT-CAGCTTT-GATGGTAGTGTATTGGACTACCATGGCTTTAACGGGTAACGGAGAATTAGGGTTCGGTTCCGGAGAAAGAGCCTGAGAAACGGCTATTACATCTAAGGACGGCAGCAGGGGCGTAAATTACCCAATCTTAATTTAAGGAGGTAGTGACAAGAAATAT-CGACTTTGGAG------AAATCCAGAGATTGGAATGGGCTAAACACAAAACCCTTAGTGAGTAACAATTGGAGGGCAAG-TCTGGTGCCAGCAGCCGCGGTAATTCCAG-CTCCAATAGCATATATTAAAGTTGTTGCAGTTAAAAAGCTCGTAGTTGGATATCTGGC-TCTAC-TGAG--TCTATGC-----ATAATGG-A-CGA-GGTGGGACCATCCTTCTGATAAAACCCCTGGTAC--CCC-G--TATCGGGCGGTGGCTCAGATATTTTACCTTGAGAAAATTAGAGTGTTTCAGGCAGG---CTAGGCCGGAATACAACAGCATGG-AATAATGGAATT-GACACAA--CTCTGTGGTTGGCCAGA-GA-AGTGTAATGGTTAATAGGAACAGTTGGGGGCATTAGTATTTAATTGTCAGAGGTGAAATTCTT-GGATTTGTTAAAGACTAACTAAAGCGAAAGCATTTGCCAAGGATGTTTTC-ATTAATCAAGAACGAAAGTTAGGGGATCAAAGACGATCAGATACCGTCGTAGTCTTAACCATAAACGATGCCGACTAGGGATTGGAAG-AGATATATGAGCTCTTTC-AGCACCTAAGGAGAAATCA-AAGTCTTTGGGTTCT-GGGGGGAGTATGGTCGCAAGGCTGAAACTTGAAGGAATTGACGGAAGGGCACCACCAGGAGTGGAGCCTGCGGCTTAATCTGACTCAACACTGAAAAATTTACCAGGTCCAGACAGTGACAGGATTGACAG-ATTGATAGCTCTTTCTAGATTCTATGGGTGGTGGTGCATGGCCGTTCTTAGTTGGTGGAGTGA-TTTG-TCTGGTTAATTCCGATAACGAACGAGACCTTAGCCTGCTAACTAG-CTCT--ATCAGATACTTCTC-TTAGA---CGCTTCTTAGAGGGACTGTGTGGTACAACCTCAAGGAAGATTAAGGCAATAACAGGTCTGTGATGCCCTTAGATGTCCTGGGCTGCACGCGTGCTACACTGATGCAC-ACATCGAG---TTCCTTAACCGAAAGGATTCAGGGAAATCTT--CAATATGCATCGTGATTGGGATAGATC-TTTGTAATTATGGATCTTG--AACGAGGAATTCCTAGTAAGCGTTAGTCATCAGCTTGCGCTGAATACGTC--CC-TGCCCTTTGTACACAC-CGCCCGTCGCTCCTACCGATTCCGAGTGATCCGGTGAACCTTTTTGACCTGACTCAATTG-GGGAAATCAAGTGAGCCA-TATCACTTAGAGGAAGGAGAAGTCGTAACAAGG
>LEDY_Brachonella_contorta_18S_f
AGTCATATGCTTGTCTCAAAGATTAACCCATGCATGTGTAAGTATAG-TA-TCTACAGCGAAACTGCGAATGGCTCATTAAAACAGTTATAGTTTATTTGATGGATTCC---TATATGGATAACCGTAGTAATTCTAGAGCTAATACATGCTTGAAATGTCCGACTT--AAAGAGGACAGTGTTTATTAGATA--AAGCCAGCA-TAAGGTGATTCACAATAACTACACAAATCGCAC---TTTTGGTACGATGCGTCATTCAAGTATCTGCCCTAT-CAGCTTT-GATGGTAGTGTATTGGACTACCATGGCTTTAACGGGTAACGGAGAATTAGGGTTCGGTTCCGGAGAAAGAGCCTGAGAAACGGCTATTACATCTAAGGACGGCAGCAGGGGCGTAAATTACCCAATCTTAATTTAAGGAGGTAGTGACAAGAAATAT-CGACTTTGGAG------AAATCCAGAGATTGGAATGGGCTAAACACAAAACCCTTAGTGAGTAACAATTGGAGGGCAAG-TCTGGTGCCAGCAGCCGCGGTAATTCCAG-CTCCAATAGCATATATTAAAGTTGTTGCAGTTAAAAAGCTCGTAGTTGGATATCTGGC-TCTAC-TGAG--TCTATGC-----ATAATGG-A-CGA-GGTGGGACCATCCTTCTGATAAAACCCCTGGTAC--CTA-G--TATCGGGCGGTGGCTCAGATATTTTACCTTGAGAAAATTAGAGTGTTTCAGGCAGG---CTAGGCCGGAATACAACAGCATGG-AATAATGGAATT-GACACAA--CTCTGTGGTTGGCCAGA-GA-AGTGTAATGGTTAATAGGAACAGTTGGGGGCATTAGTATTTAATTGTCAGAGGTGAAATTCTT-GGATTTGTTAAAGACTAACTAAAGCGAAAGCATTTGCCAAGGATGTTTTC-ATTAATCAAGAACGAAAGTTAGGGGATCAAAGACGATCAGATACCGTCGTAGTCTTAACCATAAACGATGCCGACTAGGGATTGGAAG-AGATATATGAGCTCTTTC-AGCACCTAAGGAGAAATCA-AAGTCTTTGGGTTCT-GGGGGGAGTATGGTCGCAAGGCTGAAACTTGAAGGAATTGACGGAAGGGCACCACCAGGAGTGGAGCCTGCGGCTTAATCTGACTCAACACTGAAAAATTTACCAGGTCCAGACAGTGACAGGATTGACAG-ATTGATAGCTCTTTCTAGATTCTATGGGTGGTGGTGCATGGCCGTTCTTAGTTGGTGGAGTGA-TTTG-TCTGGTTAATTCCGATAACGAACGAGACCTTAGCCTGCTAACTAG-CTCT--ATCAGATACTTCTC-TTAGA---CGCTTCTTAGAGGGACTGTGTGGTACAACCTCAAGGAAGATTAAGGCAATAACAGGTCTGTGATGCCCTTAGATGTCCTGGGCTGCACGCGTGCTACACTGATGCAC-ACATCGAG---TTCCTTAACCGAAAGGATTCAGGGAAATCTT--CAATATGCATCGTGATTGGGATAGATC-TTTGTAATTATGGATCTTG--AACGAGGAATTCCTAGTAAGCGTTAGTCATCAGCTTGCGCTGAATACGTC--CC-TGCCCTTTGTACACAC-CGCCCGTCGCTCCTACCGATTCCGAGTGATCCGGTGAACCTTTTTGACCTGACTCAATTG-GGGAAATCAAGTGAGCCA-TATCACTTAGAGGAAGGAGAAGTCGTAACAAGG
>VELKAL_Brachonella_contorta_18S
AGTCATATGCTTGTCTCAAAGATTAACCCATGCATGTGTAAGTATAG-TA-TCTACAGCGAAACTGCGAATGGCTCATTAAAACAGTTATAGTTTATTTGATGGATTCC---TATATGGATAACCGTAGTAATTCTAGAGCTAATACATGCTTGAAATGTCCGACTT--AAAGAGGACAGTGTTTATTAGATA--AAGCCAGCA-TAAGGTGATTCACAATAACTACACAAATCGCAC---TTTTGGTACGATGCGTCATTCAAGTATCTGCCCTAT-CAGCTTT-GATGGTAGTGTATTGGACTACCATGGCTTTAACGGGTAACGGAGAATTAGGGTTCGGTTCCGGAGAAAGAGCCTGAGAAACGGCTATTACATCTAAGGACGGCAGCAGGGGCGTAAATTACCCAATCTTAATTTAAGGAGGTAGTGACAAGAAATAT-CGACTTTGGAG------AAATCCAGAGATTGGAATGGGCTAAACACAAAACCCTTAGTGAGTAACAATTGGAGGGCAAG-TCTGGTGCCAGCAGCCGCGGTAATTCCAG-CTCCAATAGCATATATTAAAGTTGTTGCAGTTAAAAAGCTCGTAGTTGGATATCTGGC-TCTAC-TGAG--TCTATGA-----ACAATGG-A-CGA-GGTGGGACCATCCTTCTGATAAAACCCCTGGTAC--CCA-G--TATCGGGCGGTGGCTCAGATATTTTACCTTGAGAAAATTAGAGTGTTTCAGGCAGG---CTTGGCCGGAATACAACAGCATGG-AATAATGGAATT-GACACAA--CTCTGTGGTTGGCCAGA-GA-AGTGTAATGGTTAATAGGAACAGTTGGGGGCATTAGTATTTAATTGTCAGAGGTGAAATTCTT-GGATTTGTTAAAGACTAACTAAAGCGAAAGCATTTGCCAAGGATGTTTTC-ATTAATCAAGAACGAAAGTTAGGGGATCAAAGACGATCAGATACCGTCGTAGTCTTAACCATAAACGATGCCGACTAGGGATTGGAAG-AGATATATGAGCTCTTTC-AGCACCTAAGGAGAAATCA-AAGTCTTTGGGTTCT-GGGGGGAGTATGGTCGCAAGGCTGAAACTTGAAGGAATTGACGGAAGGGCACCACCAGGAGTGGAGCCTGCGGCTTAATCTGACTCAACACTGAAAAATTTACCAGGTCCAGACAGTGACAGGATTGACAG-ATTGATAGCTCTTTCTAGATTCTATGGGTGGTGGTGCATGGCCGTTCTTAGTTGGTGGAGTGA-TTTG-TCTGGTTAATTCCGATAACGAACGAGACCTTAGCCTGCTAACTAG-CTCT--ATCAGATACTTCTC-TTAGA---CGCTTCTTAGAGGGACTGTGTGGTACAACCTCAAGGAAGATTAAGGCAATAACAGGTCTGTGATGCCCTTAGATGTCCTGGGCTGCACGCGTGCTACACTGATGCAC-ACAT----------------------------------------------------------------------------------------------------------------------------------------------------------------------------------------------------------------------------------------------------------------------------------
>GRANCA_Brachonella_contorta_18S
AGTCATATGCTTGTCTCAAAGATTAACCCATGCATGTGTAAGTATAG-TA-TCTACGGCGAAACTGCGAATGGCTCATTAAAACAGTTATAGTTTATTTGATGGATCCC---TATATGGATAACCGTAGTAATTCTAGAGCTAATACATGCTTGAAATGTCCGACTT--AAAGAGGACAGTGTTTATTAGATA--AAGCCAACA-TAAGGTGATTCACAATATCTACACAAATCGCAC---TTTTGGTACGATGCGTCATTCAAGTATCTGCCCTAT-CAGCTTT-GATGGTAGTGTATTGGACTACCATGGCTTTAACGGGTAACGGAGAATTAGGGTTCGGTTCCGGAGAAAGAGCCTGAGAAACGGCTATTACATCTAAGGACGGCAGCAGGGGCGTAAATTACCCAATCTTAATTTAAGGAGGTAGTGACAAGAAATAT-CGACTTTGGAG------CAATCCAGAGATTGGAATGGGCTAAACACAAAACCCTTAGTGAGTAACAATTGGAGGGCAAG-TCTGGTGCCAGCAGCCGCGGTAATTCCAG-CTCCAATAGCATATATTAAAGTTGTTGCAGTTAAAAAGCTCGTAGTTGGATATCTGGT-TTTAC-TGAG--TCTATGC-----ATAATGG-A-CGA-GGTGGGACCATCCTTCTGATTAAACCTCTGATAC--CTC-G--TATCGGGCGGTGGCTCAGATATTTTACCTTGAGAAAATTAGAGTGTTTCAGGCAGG---CTAGGCCAGAATACAACAGCATGG-AATAATGGAATT-GACACAA--CTCTGTGGTTGGCCAGA-GA-AGTGTAATGGTTAATAGGAACAGTTGGGGGCATTAGTATTTAATTGTCAGAGGTGAAATTCTT-GGATTTGTTAAAGACTAACTAAAGCGAAAGCATTTGCCAAGGATGTTTTC-ATTAATCAAGAACGAAAGTTAGGGGATCAAAGACGATCAGATACCGTCGTAGTCTTAACCATAAACGATGCCGACTAGGGATTGGAAG-AGATATAAGAGCTCTTTC-AGCACCTAAGGAGAAATCA-AAGTCTTTGGGTTCT-GGGGGGAGTATGGTCGCAAGGCTGAAACTTGAAGGAATTGACGGAAGGGCACCACCAGGAGTGGAGCCTGCGGCTTAATCTGACTCAACACTGAAAAATTTACCAGGTCCAGACATTGACAGGATTGACAG-ATTGATAGCTCTTTCTAGATTCTATGGGTGGTGGTGCATGGCCGTTCTTAGTTGGTGGAGTGA-TTTG-TCTGGTTAATTCCGATAACGAACGAGACCTTAGCCTGCTAACTAG-CTCT--ATCAGATACTTCTC-TTAGA---CGCTTCTTAGAGGGACTGTCTGGTACAACCTCAAGGAAGATTAAGGCAATAACAGGTCTGTGATGCCCTTAGATGTCCTGGGCTGCACGCGTGCTACACTGATGCAC-ACATCGAG---TTCCTTAACCGAAAGGATTCAGGGAAATCTT--CAATATGCATCGTGATTGGGATAGATC-TTTGTAATTATGGATCTTG--AACGAGGAATTCCTAGTAAGCGTTAGTCATCAGCTTGCGCTGAATACGTC--CC-TGCCCTTTGTACACAC-CGCCCGTCGCTCCTACCGATTCCGAGTGATCCGGTGAACCTTTTTGACCTGACTCAATTG-GGGAAATCAAGTGAGCCA-TATCACTTAGAGGAAGGAGAAGTCGTAACAAGG
>MH108621_Brachonella_pulchra_HAJENKA
AGTCATATGCTTGTCTCAAAGATTAACCCATGCATGTGTAAGTATAG-TA-TCTACAGCGAAACTGCGAATGGCTCATTAAAACAGTTATAGTTTATTTGATGGATAAA---GATATGGATAACCGTAGTAATTCTAGAGCTAATACATGCTTGAAA-GCCCGACTC--AAAGAGGGCTGTGTTTATTAGATA--AAGCCAACT-TAAGGTGATTCACAATAACTTCACAAATCGTAC---TTTTGGTCCGATGCGTCATTCAAGTATCTGCCCTAT-CAGCTTT-GATGGTAGTGTATTGGACTACCATGGCTTTAACGGGTAACGGAGAATTAGGGTTCGGTTCCGGAGAAAGAGCCTGAGAAACGGCTATTACATCTAAGGACGGCAGCAGGGGCGTAAATTACCCAATCTTAATTTAAGGAGGTAGTGACAAGAAATAT-CGACTTTGGAG------AAATCCAGAGATTGGAATGGACTAAACGCAAAACCCTTAGCGAGTAACAATTGGAGGGCAAG-TCTGGTGCCAGCAGCCGCGGTAATTCCAG-CTCCAATAGCATATATTAAAGTTGTTGCAGTTAAAAAGCTCGTAGTTGGATATCTGAT-TTTGC-CAAA--CCTATAC------CAATGG-G-GGC-GGTGAGATCATCCTTCTGTTAAACTGCCTTACAC--CCA-G--TGTCGGGCAGCAGCTCAGATATTTTACCTTGAGAAAATTAGAGTGTTTCAGGCAGGT-TTTGCGCCAGAATACAACAGCATGG-AATAATAGAATT-GACACAA--CTCTGTGGTTGGCCAGA-GGTGGTGGAATGGTTAATAGGAACAGTTGGGGGCATTAGTATTTAATTGTCAGAGGTGAAATTCTT-GGATTTGTTAAAGACTAACTAAAGCGAAAGCATTTGCCAAGGATGTTTTC-ATTAATCAAGAACGAAAGTTAGGGGATCAAAGACGATCAGATACCGTCGTAGTCTTAACCATAAACGATGCCGACTAGGGATTGGAAG-AGATATATGAGCTCTTTC-AGCACCTAAGGAGAAATCA-AAGTCTTTGGGTTCT-GGGGGGAGTATGGTCGCAAGGCTGAAACTTGAAGGAATTGACGGAAGGGCACCACCAGGAGTGGAGCCTGCGGCTTAATTTGACTCAACACTGAAAAATTTACCAGGTCCAGACATTGACAGGATTGACAG-ATTGATAGCTCTTTCTAGATTCTATGGGTGGTGGTGCATGGCCGTTCTTAGTTGGTGGAGTGA-TTTG-TCTGGTTAATTCCGATAACGAACGAGACCTTAGCCTGCTAACTAG-TTCT--ATCAGATACTTCTC-TTAGA---CGCTTCTTAGAGGGACTGTGTGGTACAACCTCAAGGAAGATTAAGGCAATAACAGGTCTGTGATGCCCTTAGATGTCCTGGGCTGCACGCGTGCTACACTGATGCAC-ACATCGAG---TTCCTGTACCGAAAGGAATCAGGGAAATCTT--CAATATGCATCGTGATTGGGATAGATC-TTTGTAATTATGGATCTTG--AACGAGGAATTCCTAGTAAGCGTTAGTCATCAGCTTGCGCTGAATACGTC--CC-TGCCCTTTGTACACAC-CGCCCGTCGCTCCTACCGATTCCGAGTGATCCGGTGAACCTTTTCGACCTGCCCAAAGCG-GGGAAATCAAGTGAGCCA-TATCACTTAGAGGAAGGAGAAGTCGTAACAAGG
>BOPAT_Brachonella_pulchra_18S
AGTCATATGCTTGTCTCAAAGATTAACCCATGCATGTGTAAGTATAG-TA-TCTACAGCGAAACTGCGAATGGCTCATTAAAACAGTTATAGTTTATTTGATGGATAAA---GATATGGATAACCGTAGTAATTCTAGAGCTAATACATGCTTGAAA-GCCCGACTC--AAAGAGGGCTGTGTTTATTAGATA--AAGCCAACT-TAAGGTGATTCACAATAACTTCACAAATCGTAC---TTTTGGTCCGATGCGTCATTCAAGTATCTGCCCTAT-CAGCTTT-GATGGTAGTGTATTGGACTACCATGGCTTTAACGGGTAACGGAGAATTAGGGTTCGGTTCCGGAGAAAGAGCCTGAGAAACGGCTATTACATCTAAGGACGGCAGCAGGGGCGTAAATTACCCAATCTTAATTTAAGGAGGTAGTGACAAGAAATAT-CGACTTTGGAG------AAATCCAGAGATTGGAATGGACTAAACGCAAAACCCTTAGCGAGTAACAATTGGAGGGCAAG-TCTGGTGCCAGCAGCCGCGGTAATTCCAG-CTCCAATAGCATATATTAAAGTTGTTGCAGTTAAAAAGCTCGTAGTTGGATATCTGAT-TTTGC-CAAA--CCTATAC------CAATGG-G-GGC-GGTGAGATCATCCTTCTGTTAAACTGCCTTACAC--CCA-G--TGTCGGGCAGCAGCTCAGATATTTTACCTTGAGAAAATTAGAGTGTTTCAGGCAGGT-TTTGCGCCAGAATACAACAGCATGG-AATAATAGAATT-GACACAA--CTCTGTGGTTGGCCAGA-GGTGGTGGAATGGTTAATAGGAACAGTTGGGGGCATTAGTATTTAATTGTCAGAGGTGAAATTCTT-GGATTTGTTAAAGACTAACTAAAGCGAAAGCATTTGCCAAGGATGTTTTC-ATTAATCAAGAACGAAAGTTAGGGGATCAAAGACGATCAGATACCGTCGTAGTCTTAACCATAAACGATGCCGACTAGGGATTGGAAG-AGATATATGAGCTCTTTC-AGCACCTAAGGAGAAATCA-AAGTCTTTGGGTTCT-GGGGGGAGTATGGTCGCAAGGCTGAAACTTGAAGGAATTGACGGAAGGGCACCACCAGGAGTGGAGCCTGCGGCTTAATTTGACTCAACACTGAAAAATTTACCAGGTCCAGACATTGACAGGATTGACAG-ATTGATAGCTCTTTCTAGATTCTATGGGTGGTGGTGCATGGCCGTTCTTAGTTGGTGGAGTGA-TTTG-TCTGGTTAATTCCGATAACGAACGAGACCTTAGCCTGCTAACTAG-TTCT--ATCAGATACTTCTC-TTAGA---CGCTTCTTAGAGGGACTGTGTGGTACAACCTCAAGGAAGATTAAGGCAATAACAGGTCTGTGATGCCCTTAGATGTCCTGGGCTGCACGCGTGCTACACTGATGCAC-ACATCGAG---TTCCTGTACCGAAAGGAATCAGGGAAATCTT--CAATATGCATCGTGATTGGGATAGATC-TTTGTAATTATGGATCTTG--AACGAGGAATTCCTAGTAAGCGTTAGTCATCAGCTTGCGCTGAATACGTC--CC-TGCCCTTTGTACACAC-CGCCCGTCGCTCCTACCGATTCCGAGTGATCCGGTGAACCTTTTCGACCTGCCCAAAGCG-GGGAAATCAAGTGAGCCA-TATCACTTAGAGGAAGGAGAAGTCGTAACAAGG
>OK335177_Brachonella_sp_BCGLW
AGTCATATGCTTGTCTCAAAGACTAACCCATGCATGTGTAAGTAT------TCTACAGCGAAACTGCGAATGGCTCATTAAAACAGTTATAGTTTATTTGATGGATACA---TATATGGATAACCGTAGTAATTCTAGAGCTAATACATGCTTGAAA-GCCTGACT---AAAGAAGGCTGTGTTTATTAGATA--AAGCCAGCA-TAAGGTGATTCACAATAACTTTACAGATCGCAT---TTTT-ATGCGATGCTTCATTCAAGTATCTGCCCTAT-CAGCTTT-GATGGTAGTGTATTGGACTACCATGGCTTTAACGGGTAACGGAGAATTAGGGTTCGGTTCCGGAGAAAGAGCCTGAGAAACGGCTATTACATCTAAGGACGGCAGCAGGGGCGTAAATTACCCAATCTTAATTTAAGGAGGTAGTGACAAGAAATAT-CGACTTTGAA-----------TCCAAGATTGGAATGGGTTAAACATAAAACCCTTAACGAGTAACAATTGGAGGGCAAG-TCTGGTGCCAGCAGCCGCGGTAATTCCAG-CTCCAATAGCGTATATTAAAGTTGTTGCAGTTAAAAAGCTCGTAGTTGGATATCTGGA-CTCAT-GGCG-------------------------------GGATCCATCCTTCTGTTAAAGCGGTTG----------G--TATCAGTCGCCGGCTCAGATATTTTACCTTGAGAAAATTAGAGTGTTTCAGGCAGG---CAAGGCCGGAATACAACAGCATGG-AATAATGGA-----ACGCAA--CTCTGTGGTTGGCCAGA-G--AGTGTAATGGTTAATAGGAACAGTTGGGGGCATTAGTATTTAATTGTCAGAGGTGAAATTCTT-GGATTTGTTAAAGACTAACTAAAGCGAAAGCATTTGCCAAGGATGTTTTC-ATTAATCAAGAACGAAAGTTAGGGGATCAAAGACGATCAGATACCGTCGTAGTCTTAACCATAAACGATGCCGACTAGGGATTGGAAG-AGATTTTCGAGCTCTTTC-AGCACCTAAGGAGAAATCA-AAGTCTTTGGGTTCT-GGGGGGAGTATGGTCGCAAGGCTGAAACTTGAAGGAATTGACGGAAGGGCACCACCAGGAGTGGAGCCTGCGGCTTAATTTGACTCAACACTGAGAAATTTACCAGGTCCAGACATTGACAGGATTGACAG-ATTGATAGCTCTTTCTTGATTCTATGGGTGGTGGTGCATGGCCGTTCTTAGTTGGTGGAGTGA-TTTG-TCTGGTTAATTCCGATAACGAACGAGACCTTAGCCTGCTAACTAG-TCT----ATGGGTATTACAC-TTAGA---CGCTTCTTAGAGGGACTGTGT-----AACCTCAAGGAAGTTTAAGGCAATAACAGGTCTGTGATGCCCTTAGATGTCCTGGGCTGCACGCGTGCTACACTGATGCAC-TCATCGAG---CCT-----------GGACCGAAAGGAATCTT--CAATATGCATCGTGATTGGGATAGATC-TTTGTAATTATAGATCTTG--AACGAGGAATTCCTAGTAAGCGTTAGTCATCAGCTTGCGCTGAATACGTC--CC-TGCCCTTTGTACACAC-CGCCCGTCGCTCCTACCGATTCCGAGTGATCCGGTGAACCTTTTGGACCTGCACAA-----GGAAAATCAAGTGAGCCA-TATCACTTAGAGGAAGGAGAAGTCGTAACAAGG
>MG896710_Palmarella_salina_BUSSPRAND
AGTCATATGCTTGTCTCAAAGATTAAGCCATGCATGTGCAAGTATAGTAT-TATACAGCGAAACTGCGAATGGCTCATTAAATCAGTTATAGTTTATTTGATGGATAAA---GATATGGATAACCGTAGTAATTCTAGAGCTAATACATGCGTGAAA-GC----------CGAAAGGCTGTATTTATTAGATA--ATGCCAAAT-AATGGTGATTCATAATAACTTAACGAATCGTGGG--TTTTCCTGCGATATATCATTCAAGTATCTGCCCTAT-CAGCTTT-GATGGTAGTGTATTGGACTACCATGGCTTTAACGGGTAACGGAGAATTAGGGTTCGATTCCGGAGAGGGAGCCTGAGAAACGGCTACCACATCTAAGGAAGGCAGCAGGCGCGTAAATTACCCACTCCTGACTCAGGGAGGTAGTGACAAGAAATAT-CGGCCTTGGAG------CAATCCA-AGAACGGAATGGGTTTAATGTAAAGACCTTTACGAGGAACAATTGGAGGGCAAG-TCTGGTGCCAGCAGCCGCGGTAATTCCAG-CTCCAATAGCATATATTAAAGTTGTTGCAGTTAAAAAGCTCGTAGTTGGATATCTGGC-GGGAT-TTTT--CGCTTCCCCT-AGGTCGTG-G-AAA-ATCCTCGTCATCCGTCTGTTAACTCATATGCTAC--CCT-G--TAGTGTATGGGGGCTCAGGCATTTTACCTTGAGAAAATTAGAGTGTTTCAGGCAGG---CTAGGCCGGAATACATTAGCATGG-AATAATAGAATT-GGCACAA--GTCTGTGGTCGCAGATG----AGTGTAATGGTTAATAGGAACAGTTGGGGGCATTAGTATTTAATTGTCAGAGGTGAAATTCTT-GGATTTTTTAAAGACTAACTAAAGCGAAAGCATTTGCCAAGGATGTTTTC-ATTAATCAAGAACGAAAGTTAGGGGATCGAAGACGATCAGATACCGTCGTAGTCTTAACTATAAACGATGCCGACTAGAGATTGGAGG-AGAT-TTCAAACTCCTTC-AGCATCTAAGGAGAAATCA-AAGTCTTTGGGTTCT-GGGGGGAGTATGGTCGCAAGGCTGAAACTTGAAGGAATTGACGGAAGGGCACCACCAGGAGTGGAGCCTGCGGCTCAATCTGACTCAACACTGAGAAATTTACCAGGTCCAGACATTGGAAGGATTGACAG-ATTGATAGCTCTTTCTTGATTCTATGGGTGGTGGTGCATGGCCGTTCTTAGTTGGTGGAGTGA-TTTG-TCTGGTTAATTCCGATAACGAACGAGACCTTAACCTACTAACTAG-ACCA--TTCGGTTACTACCG-GATGG---AGCTTCTTAGAGGGACTATGTGGTAAAACCTCAAGGAAGTTTAAGGCAATAACAGGTCTGTGATGCCCTTAGATGTCCTGGGCCGCACGCGTGCTACACTGATGCAT-GCAATAAGA--TTGCTGCTCCGAAAGGCAG-TGGCAAATCTA--AAATATGCATCGTGATTGGGATAGATC-TTTGTAATTATGGATCTTG--AACGAGGAATTCCTAGTAAGCGTAAGTCATCAGCTTACGCTGACTAAGTC--CC-TGCCCTTTGTACACAC-CGCCCGTCGCTCCTACCGATTCCGAGTGATTTGGTGAACTCTTTGGACTTGT-ACCCGCG-AGAAAATTGCGTGAACTA-AATCACTTAGAGGAAGGAGAAGTCGTAACAAGG
>WH5_Palmarella_salina_18S
AGTCATATGCTTGTCTCAAAGATTAAGCCATGCATGTGCAAGTATAGTAT-TATACAGCGAAACTGCGAATGGCTCATTAAATCAGTTATAGTTTATTTGATGGATAAA---GATATGGATAACCGTAGTAATTCTAGAGCTAATACATGCGTGAAA-GC----------CGAAAGGCTGTATTTATTAGATA--ATGCCAAAT-AATGGTGATTCATAATAACTTAACGAATCGTGGG--TTTTCCTGCGATATATCATTCAAGTATCTGCCCTAT-CAGCTTT-GATGGTAGTGTATTGGACTACCATGGCTTTAACGGGTAACGGAGAATTAGGGTTCGATTCCGGAGAGGGAGCCTGAGAAACGGCTACCACATCTAAGGAAGGCAGCAGGCGCGTAAATTACCCACTCCTGACTCAGGGAGGTAGTGACAAGAAATAT-CGGCCTTGGAG------CAATCCA-AGAACGGAATGGGT-----------------------------------------------------------------------------------------------------TTAAAAAGCTCGTAGTTGGATATCTGGC-GGGAT-TTTT--CGCTTCCCCT-AGGTCGTG-G-AAA-ATCCTCGTCATCCGTCTGTTAACTCATATGCTAC--CCT-G--TAGTGTATGGGGGCTCAGGCATTTTACCTTGAGAAAATTAGAGTGTTTCAGGCAGG---CTAGGCCGGAATACATTAGCATGG-AATAATAGAATT-GGCACAA--GTCTGTGGTCGCAGATG----AGTGTAATGGTTAATAGGAACAGTTGGGGGCATTAGTATTTAATTGTCAGAGGTGAAATTCTT-GGATTTTTTAAAGACTAACTAAAGCGAAAGCATTTGCCAAGGATGTTTTC-ATTAATCAAGAACGAAAGTTAGGGGATCGAAGACGATCAGATACCGTCGTAGTCTTAACTATAAACGATGCCGACTAGAGATTGGAGG-AGAT-TTCAAACTCCTTC-AGCATCTAAGGAGAAATCA-AAGTCTTTGGGTTCT-GGGGGGAGTATGGTCGCAAGGCTGAAACTTGAAGGAATTGACGGAAGGGCACCACCAGGAGTGGAGCCTGCGGCTCAATCTGACTCAACACTGAGAAATTTACCAGGTCCAGACATTGGAAGGATTGACAG-ATTGATAGCTCTTTCTTGATTCTATGGGTGGTGGTGCATGGCCGTTCTTAGTTGGTGGAGTGA-TTTG-TCTGGTTAATTCCGATAACGAACGAGACCTTAACCTACTAACTAG-ACCA--TTCGGTTACTACCG-GATGG---AGCTTCTTAGAGGGACTATGTGGTAAAACCTCAAGGAAGTTTAAGGCAATAACAGGTCTGTGATGCCCTTAGATGTCCTGGGCCGCACGCGTGCTACACTGATGCAT-GCAATAAGA--TTGCTGCTCCGAAAGGCAG-TGGCAAATCTA--AAATATGCATCGTGATTGGGATAGATC-TTTGTAATTATGGATCTTG--AACGAGGAATTCCTAGTAAGCGTAAGTCATCAGCTTACGCTGACTAAGTC--CC-TGCCCTTTGTACACAC-CGCCCGTCGCTCCTACCGATTCCGAGTGATTTGGTGAACTCTTTGGACTTGT-ACCCGCG-AGAAAATTGCGTGAACTA-AATCACTTAGAGGAAGGAGAAGTCGTAACAAGG
>MG896712_Tropidoatractus_levanderi_PANT3
AGTCATATGCTTGTCTCAAAGATTAAGCCATGCATGTGCAAGTATAAGTG-GATACTGCGAGACTGCGAATGGCTCATTAAATCAGCTATAGTTTATTTGATGGATAAA---GATATGGATAACCGTAGTAATTCTAGAGCTAATACATGCGCGAAC-GCGT-TCGC--AAGG-ACGCCGTATTTATTAGATA--ATGCCACCG-TATGGTGAATCATAATAACTTAACGAATCGT-AG--TAATACTGCGATATATCATTCAAGTATCTGCCCTAT-CAGCTTT-GATGGTAGTGTATTGGACTACCATGGCACTTACGGGTAACGGAGAATTAGGGTTCGGTTCCGGAGAGGGAGCCTGAGAAATGGCTACCACATCTAAGGAAGGCAGCAGGCGCGTAAATTACCCAATCCTGACTCAGGGAGGTAGTGACAAGAAATAT-CGACTTTGGAG------TAATCCAGAGATTGGAATGGGTTTAATGTAAAAACCTTTACGAGTAACAATTGGAGGGCAAG-TCTGGTGCCAGCAGCCGCGGTAATTCCAG-CTCCAATAGCATATATTAAAGTTGTTGCAGTTAAAAAGCTCGTAGTTGAAATTCTGGA-GAGGT-TGTT--GGCTGATACT-TGTCAGTT-A-GCA-ATTTTCTTCATCCTTCTGTTAACTCTCTGCACAT----C-G--TGTTGGAGTAGAGCTCAGATATTTTACCTTGAGAAAATTAGAGTGTTTCAGGCAGG---CTAGGCCCGAATACAACAGCATGG-AATAATGGAATT-GACAATA--CTCTGTGGTTGCGCAGAAGT-GTTGTAATGGTTAATAGGAACAGTTGGGGGCATTAGTATTTAATTGTCAGAGGTGAAATTCTT-GGATTTGTTAAAGACTAACTAAAGCGAAAGCATTTGCCAAGGATGTTTTC-ATTAATCAAGAACGAAAGTTAGGGGATCAAAGACGATCAGATACCGTCGTAGTCTTAACTATAAACGATGCCGACTAGAGATTGGAGG-AGATATTCGAGCTCCTTC-AGCATCTAAGGAGAAATCA-AAGTCTTTGGGTTCT-GGGGGGAGTATGGTCGCAAGTCTGAAACTTGAAGGAATTGACGGAAGGGCACCACCAGGAGTGGAGCCTGCGGCTCAATCTGACTCAACACTGAGAAATTTACCAGGTCCAGACATTGGCAGGATTGACAG-ATTGATAGCTCTTTCTTGATTCTATGGGTGGTGGTGCATGGCCGTTCTTAGTTGGTGGAGTGA-TTTG-TCTGGTTAATTCCGATAACGAACGAGACCTCAACCTACTAAATAG-ATCC--AGGTGTTTCTACAA-CTGGA---CGCTTCTTAGAGGGACTGTGTGGTAAAACCTCAAGGAAGTTTGAGGCAATAACAGGTCTGTGATGCCCTTAGATGTCCTGGGCTGCACGCGTGCTACACTGATGCAC-TCAGCTAGT--ATCCTGCCTCGAAAGGTGG-CGGGAAATCTT--CAAAATGCATCGTGATTGGGATAGATC-TTTGTAATTATGGATCTTA--AACGAGGAATTCCTAGTAAGCGCAAGTCATCAGCTTGCGCTGACTAAGTC--CC-TGCCCTTTGTACACAC-CGCCCGTCGCTCCTACCGATTCCGAGTGATTCGGTGAACCTTTTGGACCTGTCCAAAGCG-GGAAAATTAAGTAAACCA-AATCACTTAGAGGAAGGAGAAGTCGTAACAAGG
>MORETES_Tropidoatractus_levanderi_MG896713
AGTCATATGCTTGTCTCAAAGATTAAGCCATGCATGTGCAAGTATAAGTG-GATACTGCGAGACTGCGAATGGCTCATTAAATCAGCTATAGTTTATTTGATGGATAAA---GATATGGATAACCGTAGTAATTCTAGAGCTAATACATGCGCGAAC-GCGT-TCGC--AAGG-ACGCCGTATTTATTAGATA--ATGCCACCG-TATGGTGAATCATAATAACTTAACGAATCGT-AG--TAATACTGCGATATATCATTCAAGTATCTGCCCTAT-CAGCTTT-GATGGTAGTGTATTGGACTACCATGGCACTTACGGGTAACGGAGAATTAGGGTTCGGTTCCGGAGAGGGAGCCTGAGAAATGGCTACCACATCTAAGGAAGGCAGCAGGCGCGTAAATTACCCAATCCTGACTCAGGGAGGTAGTGACAAGAAATAT-CGACTTTGGAG------TAATCCAGAGATTGGAATGGGTTTAATGTAAAAACCTTTACGAGTAACAATTGGAGGGCAAG-TCTGGTGCCAGCAGCCGCGGTAATTCCAG-CTCCAATAGCATATATTAAAGTTGTTGCAGTTAAAAAGCTCGTAGTTGAAATTCTGGA-GAGGT-TGTT--GGCTGATACT-TGTCAGTT-A-GCA-ATTTTCTTCATCCTTCTGTTAACTCTCTGCACAT----C-G--TGTTGGAGTAGAGCTCAGATATTTTACCTTGAGAAAATTAGAGTGTTTCAGGCAGG---CTAGGCCCGAATACAACAGCATGG-AATAATGGAATT-GACAATA--CTCTGTGGTTGCGCAGAAGT-GTTGTAATGGTTAATAGGAACAGTTGGGGGCATTAGTATTTAATTGTCAGAGGTGAAATTCTT-GGATTTGTTAAAGACTAACTAAAGCGAAAGCATTTGCCAAGGATGTTTTC-ATTAATCAAGAACGAAAGTTAGGGGATCAAAGACGATCAGATACCGTCGTAGTCTTAACTATAAACGATGCCGACTAGAGATTGGAGG-AGATATTCGAGCTCCTTC-AGCATCTAAGGAGAAATCA-AAGTCTTTGGGTTCT-GGGGGGAGTATGGTCGCAAGTCTGAAACTTGAAGGAATTGACGGAAGGGCACCACCAGGAGTGGAGCCTGCGGCTCAATCTGACTCAACACTGAGAAATTTACCAGGTCCAGACATTGGCAGGATTGACAG-ATTGATAGCTCTTTCTTGATTCTATGGGTGGTGGTGCATGGCCGTTCTTAGTTGGTGGAGTGA-TTTG-TCTGGTTAATTCCGATAACGAACGAGACCTCAACCTACTAAATAG-ATCC--AGGTGTTTCTACAA-CTGGA---CGCTTCTTAGAGGGACTGTGTGGTAAAACCTCAAGGAAGTTTGAGGCAATAACAGGTCTGTGATGCCCTTAGATGTCCTGGGCTGCACGCGTGCTACACTGATGCAC-TCAGCTAGT--ATCCTGCCTCGAAAGGTGG-CGGGAAATCTT--CAAAATGCATCGTGATTGGGATAGATC-TTTGTAATTATGGATCTTA--AACGAGGAATTCCTAGTAAGCGCAAGTCATCAGCTTGCGCTGACTAAGTC--CC-TGCCCTTTGTACACAC-CGCCCGTCGCTCCTACCGATTCCGAGTGATTCGGTGAACCTTTTGGACCTGTCCAAAGCG-GGAAAATTAAGTAAACCA-AATCACTTAGAGGAAGGAGAAGTCGTAACAAGG
>LUKIFOREST_Tropidoatractus_levanderi_18S_F
AGTCATATGCTTGTCTCAAAGATTAAGCCATGCATGTGCAAGTATAAGTG-GATACTGCGAGACTGCGAATGGCTCATTAAATCAGCTATAGTTTATTTGATGGATAAA---GATATGGATAACCGTAGTAATTCTAGAGCTAATACATGCGCGAAC-GCGT-TCGT--AAGG-ACGCCGTATTTATTAGATA--ATGCCACCG-TATGGTGAATCATAATAACTTAACGAATCGT-AG--TAATACTGCGATATATCATTCAAGTATCTGCCCTAT-CAGCTTT-GATGGTAGTGTATTGGACTACCATGGCACTTACGGGTAACGGAGAATTAGGGTTCGGTTCCGGAGAGGGAGCCTGAGAAATGGCTACCACATCTAAGGAAGGCAGCAGGCGCGTAAATTACCCAATCCTGACTCAGGGAGGTAGTGACAAGAAATAT-CGACTTTGGAG------TAATCCAGAGATTGGAATGGGTTTAATGTAAAAACCTTTACGAGTAACAATTGGAGGGCAAG-TCTGGTGCCAGCAGCCGCGGTAATTCCAG-CTCCAATAGCATATATTAAAGTTGTTGCAGTTAAAAAGCTCGTAGTTGAAATTCTGGA-GAGGT-TGTT--GGCTGATTAT-CGTCAGTT-A-GCA-ATTTTCTTCATCCTTCTGTTAACTCTCTGCACAT----C-G--TGTTGGAGTAGAGCTCAGATATTTTACCTTGAGAAAATTAGAGTGTTTCAGGCAGG---CTAGGCCCGAATACAACAGCATGG-AATAATGGAATT-GACAATA--CTCTGTGGTTGCGCAGAAGT-GTTGTAATGGTTAATAGGAACAGTTGGGGGCATTAGTATTTAATTGTCAGAGGTGAAATTCTT-GGATTTGTTAAAGACTAACTAAAGCGAAAGCATTTGCCAAGGATGTTTTC-ATTAATCAAGAACGAAAGTTAGGGGATCAAAGACGATCAGATACCGTCGTAGTCTTAACTATAAACGATGCCGACTAGAGATTGGAGG-AGATATTCGAGCTCCTTC-AGCATCTAAGGAGAAATCA-AAGTCTTTGGGTTCT-GGGGGGAGTATGGTCGCAAGTCTGAAACTTGAAGGAATTGACGGAAGGGCACCACCAGGAGTGGAGCCTGCGGCTCAATCTGACTCAACACTGAGAAATTTACCAGGTCCAGACATTGGCAGGATTGACAG-ATTGATAGCTCTTTCTTGATTCTATGGGTGGTGGTGCATGGCCGTTCTTAGTTGGTGGAGTGA-TTTG-TCTGGTTAATTCCGATAACGAACGAGACCTCAACCTACTAAATAG-ATCC--AGGTGTTTCTACAA-CTGGA---CGCTTCTTAGAGGGACTGTGTGGTAAAACCTCAAGGAAGTTTGAGGCAATAACAGGTCTGTGATGCCCTTAGATGTCCTGGGCTGCACGCGTGCTACACTGATGCAC-TCAGCTAGT--ATCCTGCCTCGAAAGGTGG-CGGGAAATCTT--CAAAATGCATCGTGATTGGGATAGATC-TTTGTAATTATAGATCTTA--AACGAGGAATTCCTAGTAAGCGCAAGTCATCAGCTTGCGCTGACTAAGTC--CC-TGCCCTTTGTACACAC-CGCCCGTCGCTCCTACCGATTCCGAGTGATTCGGTGAACCTTTTGGACCTGTCCAAAGCG-GGAAAATTAAGTAAACCA-AATCACTTAGAGGAAGGAGAAGTCGTAACAAGG
>RIOZ_Tropidoatractus_levanderi_MG896702
AGTCATATGCTTGTCTCAAAGATTAAGCCATGCATGTGCAAGTATAAGTG-GATACTGCGAGACTGCGAATGGCTCATTAAATCAGCTATAGTTTATTTGATGGATAAA---GATATGGATAACCGTAGTAATTCTAGAGCTAATACATGCGCGAAC-GCGT-TCGC--AAGG-ACGCCGTATTTATTAGATA--ATGCCACCG-TATGGTGAATCATAATAACTTAACGAATCGT-AG--TAATACTGCGATATATCATTCAAGTATCTGCCCTAT-CAGCTTT-GATGGTAGTGTATTGGACTACCATGGCACTTACGGGTAACGGAGAATTAGGGTTCGGTTCCGGAGAGGGAGCCTGAGAAATGGCTACCACATCTAAGGAAGGCAGCAGGCGCGTAAATTACCCAATCCTGACTCAGGGAGGTAGTGACAAGAAATAT-CGACTTTGGAG------TAATCCAGAGATTGGAATGGGTTTAATGTAAAAACCTTTACGAGTAACAATTGGAGGGCAAG-TCTGGTGCCAGCAGCCGCGGTAATTCCAG-CTCCAATAGCATATATTAAAGTTGTTGCAGTTAAAAAGCTCGTAGTTGAAATTCTGGA-GAGGT-TGTT--GGCTGATACT-TGTCAGTT-A-GCA-ATTTTCTTCATCCTTCTGTTAACTCTCTGCACAT----C-G--TGTTGGAGTAGAGCTCAGATATTTTACCTTGAGAAAATTAGAGTGTTTCAGGCAGG---CTAGGCCCGAATACAACAGCATGG-AATAATGGAATT-GACAATA--CTCTGTGGTTGCGCAGAAGT-GTTGTAATGGTTAATAGGAACAGTTGGGGGCATTAGTATTTAATTGTCAGAGGTGAAATTCTT-GGATTTGTTAAAGACTAACTAAAGCGAAAGCATTTGCCAAGGATGTTTTC-ATTAATCAAGAACGAAAGTTAGGGGATCAAAGACGATCAGATACCGTCGTAGTCTTAACTATAAACGATGCCGACTAGAGATTGGAGG-AGATATTCGAGCTCCTTC-AGCATCTAAGGAGAAATCA-AAGTCTTTGGGTTCT-GGGGGGAGTATGGTCGCAAGTCTGAAACTTGAAGGAATTGACGGAAGGGCACCACCAGGAGTGGAGCCTGCGGCTCAATCTGACTCAACACTGAGAAATTTACCAGGTCCAGACATTGGCAGGATTGACAG-ATTGATAGCTCTTTCTTGATTCTATGGGTGGTGG----------------------------------------------------------------------------------------------------------------------------------------------------------------------------------------------------------------------------------------------------------------------------------------------------------------------------------------------------------------------------------------------------------------------------------------------------------------------------------------------------------------
>RIOT_Tropidoatractus_levanderi_MG896728
AGTCATATGCTTGTCTCAAAGATTAAGCCATGCATGTGCAAGTATAAGTG-GATACTGCGAGACTGCGAATGGCTCATTAAATCAGCTATAGTTTATTTGATGGATAAA---GATATGGATAACCGTAGTAATTCTAGAGCTAATACATGCGCGAAC-GCGT-TCGT--AAGG-ACGCCGTATTTATTAGATA--ATGCCACCG-TATGGTGAATCATAATAACTTAACGAATCGT-AG--TAATACTGCGATATATCATTCAAGTATCTGCCCTAT-CAGCTTT-GATGGTAGTGTATTGGACTACCATGGCACTTACGGGTAACGGAGAATTAGGGTTCGGTTCCGGAGAGGGAGCCTGAGAAATGGCTACCACATCTAAGGAAGGCAGCAGGCGCGTAAATTACCCAATCCTGACTCAGGGAGGTAGTGACAAGAAATAT-CGACTTTGGAG------TAATCCAGAGATTGGAATGGGTTTAATGTAAAAACCTTTACGAGTAACAATTGGAGGGCAAG-TCTGGTGCCAGCAGCCGCGGTAATTCCAG-CTCCAATAGCATATATTAAAGTTGTTGCAGTTAAAAAGCTCGTAGTTGAAATTCTGGA-GAGGT-TGTT--GGCTGATACT-TGTCAGTT-A-GCA-ATTTTCTTCATCCTTCTGTTAACTCTCTGCACAT----C-G--TGTTGGAGTAGAGCTCAGATATTTTACCTTGAGAAAATTAGAGTGTTTCAGGCAGG---CTAGGCCCGAATACAACAGCATGG-AATAATGGAATT-GACAATA--CTCTGTGGTTGCGCAGAAGT-GTTGTAATGGTTAATAGGAACAGTTGGGGGCATTAGTATTTAATTGTCAGAGGTGAAATTCTT-GGATTTGTTAAAGACTAACTAAAGCGAAAGCATTTGCCAAGGATGTTTTC-ATTAATCAAGAACGAAAGTTAGGGGATCAAAGACGATCAGATACCGTCGTAGTCTTAACTATAAACGATGCCGACTAGAGATTGGAGG-AGATATTCGAGCTCCTTC-AGCATCTAAGGAGAAATCA-AAGTCTTTGGGTTCT-GGGGGGAGTATGGTCGCAAGTCTGAAACTTGAAGGAATTGACGGAAGGGCACCACCAGGAGTGGAGCCTGCGGCTCAATCTGACTCAACACTGAGAAATTTACCAGGTCCAGACATTGGCAGGATTGACAG-ATTGATAGCTCTTTCTTGATTCTATGGGTGGTGGTGCATGGCCGTTCTTAGTTGGTGGAGTGA-TTTG-TCTGGTTAATTCCGATAACGAACGAGACCTCAACCTACTAAATAG-ATCC--AGGTGTTTCTACAA-CTGGA---CGCTTCTTAG----------------------------------------------------------------------------------------------------------------------------------------------------------------------------------------------------------------------------------------------------------------------------------------------------------------------------------------------------------------------------------------
>KAENG_Tropidoatrctus_levanderi_18S
AGTCATATGCTTGTCTCAAAGATTAAGCCATGCATGTGCAAGTATAAGTG-GATACTGCGAGACTGCGAATGGCTCATTAAATCAGCTATAGTTTATTTGATGGATAAA---GAAATGGATAACCGTAGTAATTCTAGAGCTAATACATGCGCGAAC-GCGT-TCGC--AAGG-ACGCCGTATTTATTAGATA--ATGCCACCG-TATGGTGAATCATAATAACTTAACGAATCGT-AG--TAATACTGCGATATATCATTCAAGTATCTGCCCTAT-CAGCTTT-GATGGTAGTGTATTGGACTACCATGGCACTTACGGGTAACGGAGAATTAGGGTTCGGTTCCGGAGAGGGAGCCTGAGAAATGGCTACCACATCTAAGGAAGGCAGCAGGCGCGTAAATTACCCAATCCTGACTCAGGGAGGTAGTGACAAGAAATAT-CGACTTTGGAG------CAATCCAGAGATTGGAATGGGTTTAATGTAAAAACCTTTACGAGTAACAATTGGAGGGCAAG-TCTGGTGCCAGCAGCCGCGGTAATTCCAG-CTCCAATAGCATATATTAAAGTTGTTGCAGTTAAAAAGCTCGTAGTTGAAATTCTGGA-GAGGT-TGTT--GGCTGAT-CA-TATCAGTT-A-GCA-ATCTTCTTCATCCTTCTGTTAACTCTCTGCACTT----C-G--TGTTGGAGTAGAGCTCAGATATTTTACCTTGAGAAAATTAAAGTGTTTCAGGCAGG---CTAGGCCCGAATACAACAGCATGG-AATAATAGAATT-GACAATA--CTCTGTGGTTGCGCAGACGT-GTTGTAATGGTTAATAGGAACAGTTGGGGGCATTAGTATTTAATTGTCAGAGGTGAAATTCTT-GGATTTGTTAAAGACTAACTAAAGCGAAAGCATTTGCCAAGGATGTTTTC-ATTAATCAAGAACGAAAGTTAGGGGATCAAAGACGATCAGATACCGTCGTAGTCTTAACTATAAACGATGCCGACTAGAGATTGGAGG-AGATATTCGAGCTCCTTC-AGCATCTAAGGAGAAATCA-AAGTCTTTGGGTTCT-GGGGGGAGTATGGTCGCAAGTCTGAAACTTGAAGGAATTGACGGAAGGGCACCACCAGGAGTGGAGCCTGCGGCTCAATCTGACTCAACACTGAGAAATTTACCAGGTCCAGACATTGGCAGGATTGACAG-ATTGATAGCTCTTTCTTGATTCTATGGGTGGTGGTGCATGGCCGTTCTTAGTTGGTGGAGTGA-TTTG-TCTGGTTAATTCCGATAACGAACGAGACCTCAACCTACTAAATAG-ATCC--AGGTGTTACTACAA-CTGGA---CGCTTCTTAGAGGGACTGTGTGGTATAACCTCAAGGAAGTTTGAGGCAATAACAGGTCTGTGATGCCCTTAGATGTCCTGGGCTGCACGCGTGCTACACTGATGCAC-TCAGCTAGT--ATCCTGCCTCGAAAGGTGG-CGGGAAATCTT--CAAAATGCATCGTGATTGGGATAGATC-TTTGTAATTATGGATCTTA--AACGAGGAATTCCTAGTAAGCGCAAGTCATCAGCTTGCGCTGACTAAGTC--CC-TGCCCTTTGTACACAC-CGCCCGTCGCTCCTACCGATTCCGAGTGATTCGGTGAACCTTTTGGACCTGTCAAAAGCG-GGAAAATTAAGTAAACCA-AATCACTTAGAGGAAGGAGAAGTCGTAACAAGG
>VERNON_Tropidoatractus_levanderi_18S
AGTCATATGCTTGTCTCAAAGATTAAGCCATGCATGTGCAAGTATAAGTG-GATACTGCGAGACTGCGAATGGCTCATTAAATCAGTTATAGTTTATTTGATGGATAAA---GATATGGATAACCGTAGTAATTCTAGAGCTAATACATGCGTGAAC-GCGT-TCGC--AAGG-ACGCCGTATTTATTAGATA--ATGCCACCG-TATGGTGAATCATAATAACTTAACGAATCGT-AG--AATTTCTGCGATATATCATTCAAGTATCTGCCCTAT-CAGC-TA-GATGGTAGTGTATTGGACTACCATGGCACTTACGGGTAACGGAGAATTAGGGTTCGGTTCCGGAGAGGGAGCCTGAGAAATGGCTACCACATCTAAGGAAGGCAGCAGGCGCGTAAATTACCCAATCCTGACTCAGGGAGGTAGTGACAAGAAATAT-CGACTTTGGAG------CAATCCAGAGATTGGAATGGGTTTAATGTAAAAACCTTTACGAGTAACAATTGGAGGGCAAG-TCTGGTGCCAGCAGCCGCGGTAATTCCAG-CTCCAATAGCATATATTAAAGTTGTTGCAGTTAAAAAGCTCGTAGTTGAAATTCTGAA-GAGGT-TGCA--GGCTGATTCT-T-TCAGTT-T-GCA-ATCTTCTTCATCCTTCTGTTAACTCTCTGCACCT----A-G--TGTTGGAGTAGAGCTCAGATATTTTACCTTGAGAAAATTAGAGTGTTTCAGGCAGG---CTAGGCCCGAATACAACAGCATGG-AATAATGGAATT-GACAATA--CTCTGTGGTTGCGCAGAAGT-GTTGTAATGGTTAATAGGAACAGTTGGGGGCATTAGTATTTAATTGTCAGAGGTGAAATTCTT-GGATTTGTTAAAGACTAACTAAAGCGAAAGCATTTGCCAAGGATGTTTTC-ATTAATCAAGAACGAAAGTTAGGGGATCAAAGACGATCAGATACCGTCGTAGTCTTAACTATAAACGATGCCGACTAGGGATTGGAGG-AGATATATGAGCTCCTTC-AGCACTTAAGGAGAAATCA-AAGTCTTTGGGTTCT-GGGGGGAGTATGGTCGCAAGTCTGAAACTTGAAGGAATTGACGGAAGGGCACCACCAGGAGTGGAGCCTGCGGCTCAATCTGACTCAACACTGAGAAATTTACCAGGTCCAGACATTGGCAGGATTGACAG-ATTGATAGCTCTTTCTTGATTCTATGGGTGGTGGTGCATGGCCGTTCTTAGTTGGTGGAGTGA-TTTG-TCTGGTTAATTCCGATAACGAACGAGACCTCAACCTACTAAATAG-ATCC--AGGAGTTACTACTT-CTGGA---CGCTTCTTAG----------------------------------------------------------------------------------------------------------------------------------------------------------------------------------------------------------------------------------------------------------------------------------------------------------------------------------------------------------------------------------------
>LERMA5_Tropidoatractidae_18S
AGTCATATGCTTGTCTCAAAGATTAAGCCATGCATGTGCAAGTATAAGTATTATACAGCGAGACTGCGAATGGCTCATTAAATCAGTTATAGTTTATTTGATGGATAAA---GATATGGATAACCGTAGTAATTCTAGAGCTAATACATGCGTGAAC-GCCTGTCGC--AAGGCAGGCTGTATTTATTAGATA--ATGCCACCG-TATGGTGAATCATAATAACTTAGCGAATC----G--CCTTTTGGCGATATATCATTCAAGTATCTGCCCTAT-CAGCTTT-GATGGTAGTGTATTGGACTACCATGGCATTCACGGGTAACGGAGAATTAGGGTTCGGTTCCGGAGAGGGAGCCTGAGAAATGGCTACCACATCTAAGGAAGGCAGCAGGCGCGTAAATTACCCAATCCTGACTCAGGGAGGTAGTGACAAGAAATAT-CGACTTTGGAG------AAATCCAGAGATTGGAATGGGTTTAATGTAAAAACCTTTACGAGTAACAATTGGAGGGCAAG-TCTGGTGCCAGCAGCCGCGGTAATTCCAG-CTCCAATAGCATATATTAAAGTTGTTGCAGTTAAAAAGCTCGTAGTTGAAATTCTGGA-GAGGT-TGTG--AGCTTCCAAT-CGGGAGTTCA-ATA-ATCTTCTTCATCCTTCTGTTAACATATCAGGCAT---AC-G--TGTTGGGTATGAGCTCAGATATTTTACCTTGAGAAAATTAAAGTGTTTCAGGCAGG---CTAGGCCAGAATACAAAAGCATGG-AATAATGGAATT-GACAGCT--CTCTGTGGTTGCGCAGAGGT-GTTGTAATGGTTAATAGGAACAGTTGGGGGCATTAGTATTTAATTGTCAGAGGTGAAATTCTT-GGATTTGTTAAAGACTAACTAAAGCGAAAGCATTTGCCAAGGATGTTTTC-ATTAATCAAGAACGAAAGTTAGGGGATCAAAGACGATCAGATACCGTCGTAGTCTTAACTATAAACGATGCCGACTAGAGATTGGAGG-AGATATTCGAGCTCCTTC-AGCATCTAAGGAGAAATCA-AAGTCTTTGGGTTCT-GGGGGGAGTATGGTCGCAAGTCTGAAACTTGAAGGAATTGACGGAAGGGCACCACCAGGAGTGGAGCCTGCGGCTCAATCTGACTCAACACTGAGAAATTTACCAGGTCCAGACATTGGCAGGATTGACAG-ATTGATAGCTCTTTCTTGATTCTATGGGTGGTGGTGCATGGCCGTTCTTAGTTGGTGGAGTGA-TTTG-TCTGGTTAATTCCGATAACGAACGAGACCTCAACCTACTAAATAG-ATCC--AGTTCTCACCAGAG-CTGGA---CGCTTCTTAGAGGGACTGTGTGGTATAACCTCAAGGAAGTTTGAGGCAATAACAGGTCTGTGATGCCCTTAGATGTCCTGGGCTGCACGCGTGCTACACTGATGCAC-TCAACTAGT--ATCCTGCTCCGAAAGGCTG-TGGGAAATCTT--CAAAATGCATCGTGATTGGGATAGATC-TTTGTAATTATAGATCTTA--AACGAGGAATTCCTAGTAATCGCAAGTCATCAGCTTGCGATGACTAAGTC--CC-TGCCCTTTGTACACAC-CGCCCGTCGCTCCTACCGATTCCGAGTGATTCGGTGAACCTTTTGGACTTGCCAAAAGCG-AGAAAATTAAGTAAACCA-AATCACTTAGAGGAAGGAGAAGTCGTAACAAGG
>MG896724_Tropidoatractus_acuminatus_SAGL
AGTCATATGCTTGTCTCAAAGATTAAGCCATGCATGTGCAAGTATAGTAT-CCTACAGCGAAACTGCGAATGGCTCATTAAATCAGTTATAATTTATTTGATGGATAAA---GATATGGATAACCGTAGTAATTCTAGAGCTAATACATGCATGAAA-GCCTAACTC--ACGAAGGGCTGTATTTATTAGATA--ATGCC-TCA-TATGGTGAATCATAATAACTAAGCGAATCGTTAC--TTTTGTAGCGATATATCATTCAAGTATCTGCCCTAT-CAGCTTT-GATGGTAGTGTATTGGACTACCATGGCATTCACGGGTAACGGAGAATTAGGGTTCGGTTCCGGAGAGGGAGCCTGAGAAACGGCTACCACATCTAAGGAAGGCAGCAGGCGCGTAAATTACCCAATCCTGACTCAGGGAGGTAGTGACAAGAAATAT-CGACTTTGGAG------TTTTCCAAAGATTGGAATGGGTTTAATGTAAATACCTTTACGAGTAACAATTGGAGGGCAAG-TCTGGTGCCAGCAGCCGCGGTAATTCCAG-CTCCAATAGCATATATTAAAGTTGTTGCAGTTAAAAAGCTCGTAGTTGGATTTCTGGA-GAGGT-TATC--TGATGCAGCAATGTATCGT-G-ACA-ATCTTCTTCATCCTTCTGTTAACATATATGGCGC--TAG-T--CGCTGGATATGAGCTCAGATATTTTACCTTGAGAAAATTAGAGTGTTTCAGGCAGG---CAAGGCCGGAATACAAAAGCATGG-AATAATGGAATT-GGCACAG--CTCTGATGGTTCAGAG--TC-AGTGTAATGGTTAATAGGAACAGTTGGGGGCATTAGTATTTAATTGTCAGAGGTGAAATTCTT-GGATTTGTTAAAGACTAACTAAAGCGAAAGCATTTGCCAAGGATGTTTTC-ATTAATCAAGAACGAAAGTTAGGGGATCAAAGACGATCAGATACCGTCGTAGTCTTAACTATAAACGATGCCGACTAGAGATTGGAGG-AGATATTCGAGCTCCTTC-AGCATCTAAGGAGAAATCA-AAGTCTTTGGGTTCT-GGGGGGAGTATGGTCGCAAGTCTGAAACTTGAAGGAATTGACGGAAGGGCACCACCAGGAGTGGAGCCTGCGGCTCAATCTGACTCAACACTGAGAAATTTACCAGGTCCAGACATTGGCAGGATTGACAG-ATTGATAGCTCTTTCTTGATTCTATGGGTGGTGGTGCATGGCCGTTCTTAGTTGGTGGAGTGA-TTTG-TCTGGTTAATTCCGATAACGAACGAGACCTCAACCTACTAAATAG-TTCTAAGTGACTTGCGTCAC-TTAGG---CACTTCTTAGAGGGACTGTGTGGTATAACCTCAAGGAAGTTTGAGGCAATAACAGGTCTGTGATGCCCTTAGATGTCCTGGGCTGCACGCGTGCTACACTGATGCAC-TCAACTAGT--ATCCTGCCCCGAAAGGCGG-TGGGAAATCTT--CAAAATGCATCGTGATTGGGATAGATC-TTTGCAATTATAGATCTTA--AACGAGGAATTCCTAGTAAGCGCAAGTCATCAGCTTGCGCTGACTAAGTC--CC-TGCCCTTTGTACACAC-CGCCCGTCGCTCCTACCGATTCCGAGTGATTCGGTGAACCTTTTGGACTTGCCCAAAGCG-AGAAAATTAAGTAAACTG-AATCACTTAGAGGAAGGAGAAGTCGTAACAAGG
>KU13_Tropidoatractus_ariella_18S_F
AGTCATATGCTTGTCTCAAAGATTAAGCCATGCATGTGCAAGTATAGTAG-TATACAGCGAAACTGCGAATGGCTCATTAAATCAGTTATAATTTATTTGATGGATAAA---GATATGGATAACCGTAGAAAATCTAGAGCTAATACATGCGTGAAA-GCCTAACTT--ACGAAGGGCTGTATTTATTAGATA--ATGCCACCG-TATGGTGAATCATAATAACTTAGCGAATCGCAGG--GTTTCCTGCGATATATCATTCAAGTTTCTGCCCTAT-CAGCTTT-GATGGTAGTGTATTGGACTACCATGGCTTTAACGGGTAACGGAGAATTAGGGTTCGATTCCGGAGAGGGAGCCTGAGAAATGGCTACCACATCTAAGGAAGGCAGCAGGCGCGTAAATTACCCAATCCTGACTCAGGGAGGTAGTGACAAGAAATAT-CGACCTTGGCT------ATTGCCAAGGATTGGAATGGGTTTAATGTTAAAACCTTTACGAGTAACAATTGGAGGGCAAG-TCTGGTGCCAGCAGCCGCGGTAATTCCAG-CTCCAATAGCGTATATTAAAGTTGTTGCAGTTAAAAAGCTCGTAGTTGGATTTCTGGG-GGGGC---TT--AGTTGTGTCTATGGCACGG-C-TAA-GCTTTCCTCATCCATCTGTTAACATATGTGGTAC--TAG-T--TACTGGATATGAGCTCAGATATTTTACCTTGAGAAAATTAGAGTGTTTCAGGCAGG---CTTGGCCGGAATACAAAAGCATGG-AATAATAGAATT-GGCACAG--CTCTGTGGTTGCGCAGA-GA-AGTGTAATGGTTAATAGGAACAGTTGGGGGCATTAGTATTTAATTGTCAGAGGTGAAATTCTT-GGATTTGTTAAAGACTAACTAAAGCGAAAGCATTTGCCAAGGATGTTTTC-ATTAATCAAGAACGAAAGTTAGGGGATCAAAGACGATCAGATACCGTCGTAGTCTTAACTATAAACGATGCCGACTAGGGATTGGAGG-AGATTTTCGAGCTCCTTC-AGCATCTAAGGAGAAATCA-AAGTCTTTGGGTTCT-GGGGGGAGTATGGTCGCAAGTCTGAAACTTGAAGGAATTGACGGAAGGGCACCACCAGGAGTGGAGCCTGCGGCTCAATCTGACTCAACACTGAGAAATTTACCAGGTCCAGACATTGGCAGGATTGACAG-TTTGATAGCGCTTTCTTGATTCTATGGGTGGTGGTGCATGGCCGTTCTTAGTTGGTGGAGTGA-TTTG-TCTGGTTAATTCCGATAACGAACGAGACCTTAACCTACTAACTAG-ACCT--GTTGGATATGTCCA-ACAGG---CGCTTCTTAGAGGGACTATGTGGTATAACCTCAAGGAAGTTTAAGGCAATAACAGGTCTGTGATGCCCTTAGATGTCCTGGGCTGCACGCGTGCTACACTGATGCAT-TCAGCCAGT--ATCCTGCCCCGAAAGGCGG-TGGGAAATCTC--GAAAATGCATCGTGATTGGGATAGATC-TTTGCAATTATAGATCTTA--AACGAGGAATTCCTAGTAATCGCAAGTCATCAGCTTGCGATGACTAAGTC--CC-TGCCCTTTGTACACAC-CGCCCGTCGCTCCTACCGATTCCGAGTGATTTGGTGAACCTTTTGGACTTGCCAAAAGCG-GGGAAATTAAGTAAACCG-AATCACTTAGAGGAAGGAGAAGTCGTAACAAGG
>RAJ_Tropidoatractus_ariella_MG896726
AGTCATATGCTTGTCTCAAAGATTAAGCCATGCATGTGCAAGTATAGTAG-TATACAGCGAAACTGCGAATGGCTCATTAAATCAGTTATAATTTATTTGATGGATAAA---GATATGGATAACCGTAGAAAATCTAGAGCTAATACATGCGTGAAA-GCCTAACTT--ACGAAGGGCTGTATTTATTAGATA--ATGCCACCG-TATGGTGAATCATAATAACTTAGCGAATCGCAGG--GTTTCCTGCGATATATCATTCAAGTTTCTGCCCTAT-CAGCTTT-GATGGTAGTGTATTGGACTACCATGGCTTTAACGGGTAACGGAGAATTAGGGTTCGATTCCGGAGAGGGAGCCTGAGAAATGGCTACCACATCTAAGGAAGGCAGCAGGCGCGTAAATTACCCAATCCTGACTCAGGGAGGTAGTGACAAGAAATAT-CGACCTTGGCT------ATTGCCAAGGATTGGAATGGGTTTAATGTTAAAACCTTTACGAGTAACAATTGGAGGGCAAG-TCTGGTGCCAGCAGCCGCGGTAATTCCAG-CTCCAATAGCGTATATTAAAGTTGTTGCAGTTAAAAAGCTCGTAGTTGGATTTCTGGG-GGGGC---TT--AGTTGTGTCTATGGCACGG-C-TAA-GCTTTCCTCATCCATCTGTTAACATATGTGGTAC--TAG-T--TACTGGATATGAGCTCAGATATTTTACCTTGAGAAAATTAGAGTGTTTCAGGCAGG---CTTGGCCGGAATACAAAAGCATGG-AATAATAGAATT-GGCACAG--CTCTGTGGTTGCGCAGA-GA-AGTGTAATGGTTAATAGGAACAGTTGGGGGCATTAGTATTTAATTGTCAGAGGTGAAATTCTT-GGATTTGTTAAAGACTAACTAAAGCGAAAGCATTTGCCAAGGATGTTTTC-ATTAATCAAGAACGAAAGTTAGGGGATCAAAGACGATCAGATACCGTCGTAGTCTTAACTATAAACGATGCCGACTAGGGATTGGAGG-AGATTTTCGAGCTCCTTC-AGCATCTAAGGAGAAATCA-AAGTCTTTGGGTTCT-GGGGGGAGTATGGTCGCAAGTCTGAAACTTGAAGGAATTGACGGAAGGGCACCACCAGGAGTGGAGCCTGCGGCTCAATCTGACTCAACACTGAGAAATTTACCAGGTCCAGACATTGGCAGGATTGACAG-TTTGATAGCGCTTTCTTGATTCTATGGGTGGTGGTGCATGGCCGTTCTTAGTTGGTGGAGTGA-TTTG-TCTGGTTAATTCCGATAACGAACGAGACCTTAACCTACTAACTAG-ACCT--GTTGGATATGTCCA-ACAGG---CGCTTCTTAG----------------------------------------------------------------------------------------------------------------------------------------------------------------------------------------------------------------------------------------------------------------------------------------------------------------------------------------------------------------------------------------
>MG896717_Tropidoatractus_spinosus_BLUFF8
AGTCATATGCTTGTCTCAAAGATTAAGCCATGCATGTGCAAGTATAGTAT-TCTACAGCGAAACTGCGAATGGCTCATTAAATCAGTTATAATTTATTTGATGGAT-TT---TATATGGATAACCGTAGAAATTCTAGAGCTAATACATGCGTGAAA-GTCCATGT----AAGTGGACTGTATTTATTAGATA--AGACAACCA--ATGGTGAATCATAATAACTAAACGGATCGCAGG--TTTTCCCGCGATATATCATTCAAGTATCTGCCCTAT-CAGCTTT-GATGGTAGTGTATTGGACTACCATGGCTTTCACGGGTAACGGAGAATTAGGGTTCGGTTCCGGAGAGGGAGCCTGAAAAATGGCTACCACATCTAAGGAAGGCAGCAGGCGCGTAAATTACCCAATCCTGACTCAGGGAGGTAGTGACAAGAAATAT-CGACTTTGGCG------CAAGCCAAAGATTGGAATGGGTTGAATGTAAAAACCTTAACGAGTAACAATTGGAGGGCAAG-TCTGGTGCCAGCAGCCGCGGTAATTCCAG-CTCCAATAGCGTATATTAAAGTTGTTGCAGTTAAAAAGCTCGTAGTTGGATATCTGGG-GAAGT-TCGA--CTTTCGA----ATAGATTG-G-CGG-ATTTTTCCCATCCTTCTGTTAA-ACGTGTGGCAC---TT-G--TGTTACA-CGCAGCGCAGATATTTTACCTTGAGAAAATTAGAGTGTTTCAGGCAGG---CATGGCCGGAATACAAAAGCATGG-AATAATGGAATT-GGCGTCG--CTCTGTGGTTGTGCAGA-GA-AACGTAATGGTTAATAGGAACAGTTGGGGGCATTAGTATTTAATTGTCAGAGGTGAAATTCTT-GGATTTGTTAAAGACTAACTAAAGCGAAAGCATTTGCCAAGGATGTTTTC-ATTAATCAAGAACGAAAGTTAGGGGATCAAAGACGATCAGATACCGTCGTAGTCTTAACTATAAACGATGCCGACTAGAGATTGGAGG-AGATTTATGTGCTCCTTC-AGCATCTAAGGAGAAATCA-AAGTCTTTGGGTTCT-GGGGGGAGTATGGTCGCAAGTCTGAAACTTGAAGGAATTGACGGAAGGGCACCACCAGGAGTGGAGCCTGCGGCTCAATCTGACTCAACACTGAGAAATTTACCAGGTCCAGACATTGGCAGGATTGACAG-ATTGATAGCTCTTTCTTGATTCTATGGGTGGTGGTGCATGGCCGTTCTTAGTTGGTGGAGTGA-TTTG-TCTGGTTAATTCCGATAACGAACGAGACCTTAACCTACTAACTAG-ACTT---GAGTTTATTAACT-CAATG---AGCTTCTTAGAGGGACTGTGTGGTAAAACCTCAAGGAAGTTTAAGGCAATAACAGGTCTGTGATGCCCTTAGATGTCCTGGGCTGCACGCGTGCTACACTGATGCAC-TCAATTAGT--ATCCTGCCCCGAAAGGTGG-TGGGGAATCTT--CAAAATGCATCGTGATTGGGATAGATC-TTTGCAATTATAGATCTTA--AACGAGGAATTCCTAGTAAGCGTAAGTCATCAGCTTGCGCTGACTAAGTC--CC-TGCCCTTTGTACACAC-CGCCCGTCGCTCCTACCGATTCCGAGTGATTCGGTGAACCTTTTGGACTGAC-TAACGTT-AGGAAATTATGTAAACCA-AATCACTTAGAGGAAGGAGAAGTCGTAACAAGG
>AJ009663_Caenomorpha_Plasmolen
-----------------------------------------------------------------------------------------------------------------------------------------------------------------------------------------------------------------------------------------------------------------------------------------------------------------------------------------------------------------GGAGC-TGAGAATTGGCTACCACATCTAAGGAAGGCAGCAGGCGCGCAAATTACCCAATCCTGACACAGGGAGGCAGCGACAAGATATAA-CAACGTAGGCACT--CTGTGC-TTGCGGTTGTAATGAATCGGGCGTAAAAACCCCGGTGAAT-TCCATTGGAGGGCAAG-TCTGGTGCCAGCAGCCGCGGTAATTCCAG-CTCCAGTAGCGTATATTAAAGTTGTTGCAGTTAAAAAGCTCGTAGTTGGATTTCTGAG-GGGCC-----------------------------CTC-GGGCATCTCATCCTTCGGAGAGGCGTCACGGAGGT-CAT-A--CTCTGGATTGCTGATCCGATACTTTACTTTGAGAAAATTAGAGTGTTTCAGGCGGG---CTTTGCCGGAATACATCAGCATGG-AATAAT-GCACG-GTCTTCG--CTCTATGTTGGTTTAGTGCG-GAGGCAATGATTAATAGGAACAGTCGGGGGCATTGGTATTTAATTGTCAGAGGTGAAATTCTT-TGATTTGTTAAAGACTAACCTATGCGAAAGCATTTGCCAAGGATGTCTTC-GTTAATCAAGAACGAAAGTTAGGGGATCAAAGACGATCAGATACCGTCGTAGTCTTAACCATAAACTATGCCGACTAGGGATTGGAGA-GG-AACT---ACCTCTTCAAGCACCTTACGAGAAATCA-AAGTCTTCGGGTTCT-GGGGGGAGTATGGTCGCAAGGCTGAAACTTAAAGGAATTGACGGAAGGGCACCACCAGGAGTGGAGCTTGCGGCTTAATTTGACTCAACACGGGGAAACTTACCAGGTCAAGACATGGTTAGGATTGACAG-ATTGATAGCTCTTTCTTGATTCTATGGGTGGTGGTGCATGGCCGTTCTTAGTTGGTGGAGTGA-TTTG-TCTGGTTAATTCCGTTAACGAACGAGACCTTAACCTGCTAACTAG-TCCG---AGGGTTACGACCC-GAAGT---GACTTCTTAGAGGGACTTTTTGG-GCAACCAAAAGGAAGTTTGAGGCAATAACAGGTCTGTGATGCCCTTAGATGTCCTGGGCCGCACGCGTGCTACACTGATGCGT-TTAACGAG---TCCCTGCATCGAGAGATGT--GGGAAATCTG--CAATACGCATCGTGATGGGGATAGACC-TTTGTAATTATAGGTCTTC--AACGAGGAATTCCTAGTAAGCGTATGTCATCAGCATACGCTGACTAAGTC--CC-TGCCCTTTGTACACAC-CGCCCGTCGCTCCTACCGATTTCGAGTGATTCGGTGAACCTTTTGGACCGCCAATGC----GGAAAATCAAGTAAACCA-TATCACTTAGAGGAAGGAGAAGTCGTCACCAGG
>MH472608_Caenomorpha_medusula_LS2016081001
AGTCATATGCTTGTCTCAAGGACTAAGCCATGCATGTCTAAGTATAATAG-GATACTGTGAAACTGCGAATGGCTCATTAAAACAGTTATAGTTTACTTGACGAACTTC---TAAATGGATAACCGTAGTAAGACCAGAGCTAATACATGCACCGGT-----GGCTG--TCAAAGGCCCGCATTTATTAGATA--AAACCATC--TGTGGTGAATCATAATAACTGAACGAATCGCTCGGCGTATGCCGCGATGCGTCATTCAAGTTTCTGCCCTAT-CAGCTTTCGATGGTAGTGTATTGGACTACCATGGCGTTAACGGGTAACGGAGAATTAGGGTTCGATTCCGGAGAGGGAGCCTGAGAAATGGCTACCACATCTAAGGAAGGCAGCAGGCGCGCAAATTACCCAATCCTGACACAGGGAGGCAGCGACAAGATATAA-CAACGTAGGCACT--CTGTGC-TTGCGGTTGTAATGAATCGGGCGTAAAAACCCCGGTGAAT-TCCATTGGAGGGCAAG-TCTGGTGCCAGCAGCCGCGGTAATTCCAG-CTCCAGTAGCGTATATTAAAGTTGTTGCAGTTAAAAAGCTCGTAGTTGGATTTCTGAG-GGGCC-----------------------------CTC-GGGCATCTCATCCTTCGGAGAGGCGTCACGGAGGT-CAT-A--CTCTGGATTGCTGATCCGATACTTTACTTTGAGAAAATTAGAGTGTTTCAGGCGGG---CTTTGCCGGAATACATCAGCATGG-AATAAT-GCACG-GTCTTCG--CTCTATGTTGGTTTAGTGCG-GAGGCAATGATTAATAGGAACAGTCGGGGGCATTGGTATTTAATTGTCAGAGGTGAAATTCTT-TGATTTGTTAAAGACTAACCTATGCGAAAGCATTTGCCAAGGATGTCTTC-GTTAATCAAGAACGAAAGTTAGGGGATCAAAGACGATCAGATACCGTCGTAGTCTTAACCATAAACTATGCCGACTAGGGATTGGAGA-GG-AACT---ACCTCTTC-AGCACCTTACGAGAAATCA-AAGTCTTCGGGTTCT-GGGGGGAGTATGGTCGCAAGGCTGAAACTTAAAGGAATTGACGGAAGGGCACCACCAGGAGTGGAGCTTGCGGCTTAATTTGACTCAACACGGGGAAACTTACCAGGTCAAGACATGGTTAGGATTGACAG-ATTGATAGCTCTTTCTTGATTCTATGGGTGGTGGTGCATGGCCGTTCTTAGTTGGTGGAGTGA-TTTG-TCTGGTTAATTCCGTTAACGAACGAGACCTTAACCTGCTAACTAG-TCCG---AGGGTTACGACCC-GAAGT---GACTTCTTAGAGGGACTTTTTGG-GCAACCAAAAGGAAGTTTGAGGCAATAACAGGTCTGTGATGCCCTTAGATGTCCTGGGCCGCACGCGTGCTACACTGATGCGT-TTAACGAG---CCCCTGCATCGAGAGATGT--GGGAAATCTG--CAATACGCATCGTGATGGGGATAGACC-TTTGTAATTATAGGTCTTC--AACGAGGAATTCCTAGTAAGCGTATGTCATCAGCATACGCTGACTAAGTC--CC-TGCCCTTTGTACACAC-CGCCCGTCGCTCCTACCGATTTCGAGTGATTCGGTGAACCTTTTGGACCGCCAATGC----GGAAAATCAAGTAAACCA-TATCACTTAGAGGAAGGAGAAGTCGTAACAAGG
>GROSERDU_Caenomopha_medusula_18S
AGTCATATGCTTGTCTCAAGGACTAAGCCATGCATGTCTAAGTATAATAG-GATACTGTGAAACTGCGAATGGCTCATTAAAACAGTTATAGTTTACTTGACGAACTTC---TAAATGGATAACCGTAGTAAGACCAGAGCTAATACATGCACCGGT-----GGCTG--TCAAAGGCCCGCATTTATTAGATA--AAACCATC--TGTGGTGAATCATAATAACTGAACGAATCGCTCGGCGTATGCCGCGATGCGTCATTCAAGTTTCTGCCCTAT-CAGCTTTCGATGGTAGTGTATTGGACTACCATGGCGTTAACGGGTAACGGAGAATTAGGGTTCGATTCCGGAGAGGGAGCCTGAGAAATGGCTACCACATCTAAGGAAGGCAGCAGGCGCGCAAATTACCCAATCCTGACACAGGGAGGCAGCGACAAGATATAACCAACGTAGGCACT--CTGTGC-TTGCGGTTGTAATGAATCGGGCGTAAAAACCCCGGTGAAT-TCCATTGGAGGGCAAG-TCTGGTGCCAGCAGCCGCGGTAATTCCAG-CTCCAGTAGCGTATATTAAAGTTGTTGCAGTTAAAAAGCTCGTAGTTGGATTTCTGAG-GGGCC-----------------------------CTC-GGGCATCTCATCCTTCGGAGAGGCGTCACGGAGGT-CAT-A--CTCTGGATTGCTGATCCGATACTTTACTTTGAGAAAATTAGAGTGTTTCAGGCGGG---CTTTGCCGGAATACATCAGCATGG-AATAAT-GCACG-GTCTTCG--CTCTATGTTGGTTTAGTGCG-GAGGCAATGATTAATAGGAACAGTCGGGGGCATTGGTATTTAATTGTCAGAGGTGAAATTCTT-TGATTTGTTAAAGACTAACCTATGCGAAAGCATTTGCCAAGGATGTCTTC-GTTAATCAAGAACGAAAGTTAGGGGATCAAAGACGATCAGATACCGTCGTAGTCTTAACCATAAACTATGCCGACTAGGGATTGGAGA-GG-AACT---ACCTCTTC-AGCACCTTACGAGAAATCA-AAGTCTTCGGGTTCT-GGGGGGAGTATGGTCGCAAGGCTGAAACTTAAAGGAATTGACGGAAGGGCACCACCAGGAGTGGAGCTTGCGGCTTAATTTGACTCAACACGGGGAAACTTACCAGGTCAAGACATGGTTAGGATTGACAG-ATTGATAGCTCTTTCTTGATTCTATGGGTGGTGGTGCATGGCCGTTCTTAGTTGGTGGAGTGA-TTTG-TCTGGTTAATTCCGTTAACGAACGAGACCTTAACCTGCTAACTAG-TCCG---AGGGTTACGACCC-GAAGT---GACTTCTTAGAGGGACTTTTTGG-GCAACCAAAAGGAAGTTTGAGGCAATAACAGGTCTGTGATGCCCTTAGATGTCCTGGGCCGCACGCGTGCTACACTGATGCGT-TTAACGAG---CCCCTGCATCGAGAGATGT--GGGAAATCTG--CAATACGCATCGTGATGGGGATAGACCTTTTGTAATTATAGGTCTTTCAACGAGGGAATTCCTAGTAAGCGTATGTCATCAGCATACGCTGACTAAGTC--CCTTGCCCTTTGTACACAC-CGCCCGTCGCTCCT---------------------------------------------------------------------------------------------------
>AJ009659_Caenomorpha_10
-----------------------------------------------------------------------------------------------------------------------------------------------------------------------------------------------------------------------------------------------------------------------------------------------------------------------------------------------------------------GGAGC-TGAGAAATGCCTACCACATCTAAGGAAGGCAGCAGGCGCGCAAATTACCCAATCCTGACACAGGGAGGCAGCGACAAGATATAA-CAACGTAGGCACT--ATGTGC-ATGCGGTTGTAATGAACTGGGCGCAAACACCCCAGCGAAT-TCCATTGGAGGGCACG-TCTGGTGCCAGCATCCGCGGTAATTCGAG-CTCCANTNGCGTANATTAANNNNGTTGCAGTTAAGAAGCTCGTAGTTGGATTTCTGAA-----------------------------------CCT-TTACTGTTCATCCTTCGGAAAACCTTCGTGATGNN-NNN-N--NNNNNNNNNNNNNNNNNNNNNNNNNNNNNNNNNNNNNNNNNNNNNNNNNNNNNNNN---NNNNNNNNNNNNNNNNNNNNNNNN-NNNNNNNNNNNN-NNNNNNN--NNNNNNNNNNNNNNNNNNNN-NNNNNNNNNNNNNNNNNNNNNNNNNGGGGGCATTGGTATGTAATTGTCAGAGGTGAAAATCTT-TGATTTGTTAAAGACTAACCTATGCGAAAGCATTTGCCAAGGATGTCTTC-GTTAATCAAGAACGAAAGTTAGGGGATCAAAGACGATCAGATACCGTCGTANTCTTAACCATAAACGATGCCGANTAGGGATTGGAGG-GGCTAAT---ACCCCTTC-AGCACCTTACGAGAAATCA-AAGTCTTTGGGTTCT-GGGGGGAGTATGGTCGCAAGGCTGAAACTTAAAGGAATTGACGGAAGGGCACCACCAGGAGTGGAGCTTGCGGCTTAATTTGACTCAACACGGGGAAACTTACCAGGTCAAGACATAGTTGGGATTGACAG-ATTGATAGCTCTTTCTTGATTCTATG--------------------CTTAGTTGGTGGAGTGA-TTTG-TCTGGTTAATTCCGTTAACGAACGAGACCTTAACCTGCTAACTAG-TCCG---GTGTCCTCTG-AC-ATCGT---GACTTCTTAGAGGGACTTTTTGG-GCAACCAAAAGGAAGTTTGAGGCAATAACAGGTCTGTGATGCCCTTAGATGTCCTGGGCCGCACGCGTGCTACACTGATGCGT-TTAACAAG---TCCCTGCTTCGCGAGGGGT--GGGAAATCTG--CAATACGCATCGTGATGGGGATAGACC-TTTGTAATTATAGGTCTTC--AACGAGGAATTCCTAGTAAGCGTAAGTCATCAGCTTACGCTGACTAAGTC--CC-TGCCCTTTGTACACAC-CGCCCGTCGCTCCTACCGATTTCGAGTGATTCGGTGAACCTTTTGGACCGTTTACAC----GGGAAATCAAGTAAACCA-TATCACTTAGAGGAAGGAGAAGTCGTAACAAGG
>AJ009660_Caenomorpha_2
-----------------------------------------------------------------------------------------------------------------------------------------------------------------------------------------------------------------------------------------------------------------------------------------------------------------------------------------------------------------GGAGC-TGAGAANTGGCTACCACATCTAAGGAAGGCAGCAGGCGCGCAAATTACCCAATCCTGACACAGGGAGGCAGCGACAAGATATAA-CAACGTAGGCACT--ATGTGC-ATGCGGTTGTAATGAACTGGGCGCAAACACCCCAGCGAAT-TCCATTGGAGGGCAAG-TCTGGTGCCAGCAGCCGCGGTAATTCCAG-CTCCAGTAGCGTATATTAAAGTTGTTGCAGTTAAAAAGCTCGTAGTTGGATTTCTGAA-----------------------------------CCT-TTAAGGTTCATCCTTCGGAAAACCTTTGCGATGCA-TCC-C--TTCGCGAATGACTATCCGATACTTTACTTTGAGAAAATTAGAGTGTTTCAGGCAGG---CTAAGCCGGAATACATCAGCATGG-AATAATGGAATG-GCTTTTT--CTCTACATTGGTTGAGGGAG-AGAGCAATGATTAATAGGAACAGTCGGGGGCATTGGTATTTAATTGTCAGAGGTGAAATTCTT-TGATTTGTTAAAGACTAACCTATGCGAAAGCATTTGCCAAGGATGTCTTC-GTTAATCAAGAACGAAAGTTAGGGGATCAAAGACGATCAGATACCGTCGTAGTCTTAACCATAAACGATGCCGACTAGGGATTGGAGG-GGCTTTT---ACCCCTTC-AGCACCTTACGAGAAATCA-AAGTCTTTGGGTTCT-GGGGGGAGTATGGTCGCAAGGCTGAAACTTAAAGGAATTGACGGAAGGGCACCACCAGGAGTGGAGCTTGCGGCTTAATTTGACTCAACACGGGGAAACTTACCAGGTCAAGACATAGTTGGGATTGACAG-ATTGATAGCTCTTTCTTGATTCTATGGGTGGTGGTGCATGGCCGTTCTTAGTTGGTGGAGTGA-TTTG-TCTGGTTAATTCCGTTAACGAACGAGACCTTAACCTGCTAACTAG-TCCG---G-GTCTTCTG-AT-TCCGT---GACTTCTTAGAGGGACTTTTTGG-GCAACCAAAAGGAAGTTTGAGGCAATAACAGGTCTGTGATGCCCTTAGATGTCCTGGGCCGCACGCGTGCTACACTGATGCGT-TTAACAAG---TCCCTGCTTCGCGAGGGGT--GGGAAATCTG--CAATACGCATCGTGATGGGGATAGACC-TTTGTAATTATAGGTCTTC--AACGAGGAATTCCTAGTAAGCGTAAGTCATCAGCTTACGCTGACTAAGTC--CC-TGCCCTTTGTACACAC-CGCCCGTCGCTCCTACCGATTTCGAGTGATTCGGTGAACCTTTTGGACCGTTTACAC----GGGAAATCAAGTAAACCA-TATCACTTAGAGGAAGGAGAAGTCGTAACAAGG
>KX911870_Sulfonecta_uniserialis_LS2015052601
AGTCATATGCTTGTCTCAAGGACTAAGCCATGCATGTCTAAGTATAATAG-GATACTGTGAAACTGCGAATGGCTCATTAAAACAGTTATAGTTTATTTGACGAACTTC---TAAATGGATAACCGTAGTAAGACCAGAGCTAATACATGCCCCAAA-----GGCCG--TCAAAAGCCTGCATTTATTAGATA--AAGCCAAT--GTTGGTGAATCATAATAACTGATTGAATCGCTCGGCTCGTGCCGCGATGCGTCATTCAAGTTTCTGCCCTAT-CAGCTTTCGATGGTAGTGTATTGGACTACCATGGCGTTAACGGGTAACGGAGAATTAGGGTTCGATTCCGGAGAGGGAGCCTGAGAAATGGCTACCACATCTAAGGAAGGCAGCAGGCGCGCAAATTACCCAATCCTGACACAGGGAGGCAGCGACAAGATATAA-CAACGTAGGCACT--ATGTGC-ATGCGGTTGTAATGAACTGGGCGCAAACACCCCAGCGAAT-TCCATTGGAGGGCAAG-TCTGGTGCCAGCAGCCGCGGTAATTCCAG-CTCCAGTAGCGTATATTAAAGTTGTTGCAGTTAAAAAGCTCGTAGTTGGATTTCTGGA-----------------------------------CCT-ATTAGGTTCATCCTTCGGAAAACCTTTGCGATGCA-TCC-C--TTCGCGAATGACTATCCGATACTTTACTTTGAGAAAATTAGAGTGTTTCAGGCAGG---CTAAGCCGGAATACATCAGCATGG-AATAATGGAATG-GCTCGTT--TTCTACGTTGGTTTAGGGAG-CGGGCAATGATTAATAGGAACAGTCGGGGGCATTGGTATTTAATTGTCAGAGGTGAAATTCTT-TGATTTGTTAAAGACTAACCTATGCGAAAGCATTTGCCAAGGATGTCTTC-GTTAATCAAGAACGAAAGTTAGGGGATCAAAGACGATCAGATACCGTCGTAGTCTTAACCATAAACGATGCCGACTAGGGATTGGAGG-GGCTTTT---ACCCCTTC-AGCACCTTACGAGAAATCA-AAGTCTTTGGGTTCT-GGGGGGAGTATGGTCGCAAGGCTGAAACTTAAAGGAATTGACGGAAGGGCACCACCAGGAGTGGAGCTTGCGGCTTAATTTGACTCAACACGGGGAAACTTACCAGGTCAAGACATAGTTGGGATTGACAG-ATTGATAGCTCTTTCTTGATTCTATGGGTGGTGGTGCATGGCCGTTCTTAGTTGGTGGAGTGA-TTTG-TCTGGTTAATTCCGTTAACGAACGAGACCTTAACCTGCTAACTAG-TCCA---GTGTCCACTG-AC-ATTGT---GACTTCTTAGAGGGACTTTTTGG-GCAACCAAAAGGAAGTTTGAGGCAATAACAGGTCTGTGATGCCCTTAGATGTCCTGGGCCGCACGCGTGCTACACTGATGCGT-TTAACAAG---TCCCTGCTTCGCGAGGGGT--GGGAAATCTG--CAATACGCATCGTGATGGGGATAGACC-TTTGTAATTATAGGTCTTC--AACGAGGAATTCCTAGTAAGCGTAAGTCATCAGCTTACGCTGACTAAGTC--CC-TGCCCTTTGTACACAC-CGCCCGTCGCTCCTACCGATTTCGAGTGATTCGGTGAACCTTTTGGACCGTTTACAC----GGGAAATCAAGTAAACCA-TATCACTTAGAGGAAGGAGAAGTCGTAACAAGG
>LC027271_Caenomorpha
----------------------------------------------------------------------------------------GACAGCTACTTGACGA--CTT---CTAATGGATAACCGTAGTAAGACCAGAGCTAATACATGCACCGGT-----GGCTG--TCAAAGGCCCGCATTTATTAGATA--AAACCATC--TGTGGTGAATCATAATAACTGAACGAATCGCTCGGCGTATGCCGCGATGCGTCATTCAAGTTTCTGCCCTAT-CAGCTTTCGATGGTAGTGTATTGGACTACCATGGCGTTAACGGGTAACGGAGAATTAGGGTTCGATTCCGGAGAGGGAGCCTGAGAAATGGCTACCACATCTAAGGAAGGCAGCAGGCGCGCAAATTACCCAATCCTGACACAGGGAGGCAGCGACAAGATATAA-CAACGTAGGCACT--CTGTGC-TTGCGGTTGTAATGAATCGGGCGTAAAAACCCCGGTGAAT-TCCATTGGAGGGCAAG-TCTGGTGCCAGCAGCCGCGGTAATTCCAG-CTCCAGTAGCGTATATTAAAGTTGTTGCAGTTAAAAAGCTCGTAGTTGGATTTCTGAG-GGGCC-----------------------------CTC-GGGCATCTCATCCTTCGGAGAGGCGTCACGGAGGT-CAT-A--CTCTGGATTGCTGATCCGATACTTTACTTTGAGAAAATTAGAGTGTTTCAGGCGGG---CTTTGCCGGAATACATCAGCATGG-AATAAT-GCACG-GTCTTCG--CTCTATGTTGGTTTAGTGCG-GAGGCAATGATTAATAGGAACAGTCGGGGGCATTGGTATTTAATTGTCAGAGGTGAAATTCTT-TGATTTGTTAAAGACTAACCTATGCGAAAGCATTTGCCAAGGATGTCTTC-GTTAATCAAGAACGAAAGTTAGGGGATCAAAGACGATCAGATACCGTCGTAGTCTTAACCATAAACTATGCCGACTAGGGATTGGAGA-GG-AACT---ACCTCTTC-AGCACCTTACGAGAAATCA-AAGTCTTCGGGTTCTGGGGGGGAGTATGGTCGCAAGGCTGAAACTTAAAGGAATTGACGGAA-GGCACCACCA-GAGTGGAGCTTGCGGCTTAATTTGACTCAACAC-GGGAAACTTACCAGGTC-AGACATGGTTAGGATTGACAG-ATTGATAGCTCTTTCT-GAT-CTATGGGTGGTGGTGCATGGCCGT-CT-AGT-GGTGGAGTGA--TTG-TCTGGGTAAATCCGGTA-CGA-CGAGACCT-AACT-GCTA-CTAG-TTCG---AGGTACG----TC-CGAAT---GACTCCT-A-AGGGACTTTTTGG-G-AAC-A-------------------------------------------------------------------------------------------------------------------------------------------------------------------------------------------------------------------------------------------------------------------------------------------------------------------------------------------------------------------
>AB285526_Trimyema_compressum
------------------------------------------------------------------------------------CGTTATAGTTTACTTGATAATTGAATTCTACAAGGATAACCGTAGTAATTCTAGAGCTAATACTTGCTATCAA-ACCTGACTTCACGGAAAGGTTGTATTTATTAGATACCAAACCAATATTGTGATGATTCATAATAACTGATCGGAGCATGA---CTA-GTCATGCTAAATCATTCAAGTTTCTGCCCTAT-CA-CCTA-GATGGTAGTGTATTGGACTACCATGGGAATAACGGGTACGCGGAATTAGGGTTTGATTTGCGGAGAGGGAGCCTGAGAAACGGCTACCACTTCTAAGGAAGGCAGCAGGCGCGCAAATTACCCAATCCCAATTCGGGGAGGTAGTGACAAGAAATAA-TGACTCGGGGTCTCACGACTTACGG-GATCAAAATGAGAACAATTTAAAAAACTTAGCGAGGAACAATTGGAGGGCAAGTTCTGGTGCCAGCAGCCGCGGTAATTCCAG-CTCCAATAGCGTATATTAAAGTTGTTGCAGTTAAAAAGCTCGTAGTCGATATTCTAAG-TACTC-TCCT--GTGGGTCTA-----ACTCA-T-TCG-AGAATACTTATCAGCTCG-AAAACTTTATCGGCA--CTG-G--TTCGATATTGCAGATCGGGCATTTTACTGAGAAAAAATTAGAGTGTTCAAAGCAGGC-TATTGTCTTGAATACACAAGCTTGG-AATAATAGAATAAGACTAATATCTTTTTTGTTGGTTATAAGATTTAGTAATGGTTAATAGAAACAGTTGGGGGCATTAGTATTTAATTGTCAGAGGTGAAATTCTT-GGATTTATTAAAGACTAACTTATGCGAAAGCATTTGCCAAGGATGTTTTCAATTGATCAAGAACGAAAGTTAGGGGATCAAAGACGATCAGATACCGTCCTAGTCTTAACTATAAACGATTCCGACTATGGATCGGAAG-AGTCATTTTAGCTCTTTC-GGCACATTATGAGAAATCATAAGTCTTTGGGTTCC-GGGGGAAGTATGGACGCAAGTCTGAAACTTAAAGGAATTGACGGAAGGGCA-CACCAGGAGAGGAACTTGCGGCTTAATTTGACTCAACACGGGGAAACTTACCAGGTCAAGACATGGGTAGGATTGACAGAAATGAGAGCTCTTTCTTGATTCTATGGGTGGTGGTGCATGGCCGTTCTTAGTTGGTGGAGTGA-TTTG-TCTGGTTAATTCCGTTAACGAACGAGACCTTAACCTGCTAAATAG-GAGC---CTGATGTTCAATC-GGGTG---TCCTTCTTAGAGGGACTATGCGT-GCAAACGCATGGAAGTTTGAGGCAATAACAGGTCTGTGATGCCCCTAGACGTCCTGGGCCGCACGCGCGTTACAATGACACGG-TCAGCAAGTATTTCCTGCCTCGATAGAGGTTCGGGTAACCTTATTAGTCCGTGTCGTAGTGGGAACTGTCC-TTTGCAATTATAGGACACG--AACTAGGATTTCCTAGTATAGGTGCGTCATCACCGCACCTAGATTAAGTC--CC-TGCCCTTTGTACACAC-CGCCCGTCGCTCCTACCGATT--GAGTGATTCGGTGAACCTTCTGGA-CTAGGCTTATCT-GGGAAGTTAAGTAAACCATTATCACTTAGAGGAAGGAGA-------------
>AB285526_Trimyema_compressum_S10
------------------------------------------------------------------------------------CGTTATAGTTTACTTGATAATTGAATTCTACAAGGATAACCGTAGTAATTCTAGAGCTAATACTTGCTATCAA-ACCTGACTTCACGGAAAGGTTGTATTTATTAGATACCAAACCAATATTGTGATGATTCATAATAACTGATCGGAGCATGA---CTA-GTCATGCTAAATCATTCAAGTTTCTGCCCTAT-CA-CCTA-GATGGTAGTGTATTGGACTACCATGGGAATAACGGGTACGCGGAATTAGGGTTTGATTTGCGGAGAGGGAGCCTGAGAAACGGCTACCACTTCTAAGGAAGGCAGCAGGCGCGCAAATTACCCAATCCCAATTCGGGGAGGTAGTGACAAGAAATAA-TGACTCGGGGTCTCACGACTTACGG-GATCAAAATGAGAACAATTTAAAAAACTTAGCGAGGAACAATTGGAGGGCAAGTTCTGGTGCCAGCAGCCGCGGTAATTCCAG-CTCCAATAGCGTATATTAAAGTTGTTGCAGTTAAAAAGCTCGTAGTCGATATTCTAAG-TACTC-TCCT--GTGGGTCTA-----ACTCA-T-TCG-AGAATACTTATCAGCTCG-AAAACTTTATCGGCA--CTG-G--TTCGATATTGCAGATCGGGCATTTTACTGAGAAAAAATTAGAGTGTTCAAAGCAGGC-TATTGTCTTGAATACACAAGCTTGG-AATAATAGAATAAGACTAATATCTTTTTTGTTGGTTATAAGATTTAGTAATGGTTAATAGAAACAGTTGGGGGCATTAGTATTTAATTGTCAGAGGTGAAATTCTT-GGATTTATTAAAGACTAACTTATGCGAAAGCATTTGCCAAGGATGTTTTCAATTGATCAAGAACGAAAGTTAGGGGATCAAAGACGATCAGATACCGTCCTAGTCTTAACTATAAACGATTCCGACTATGGATCGGAAG-AGTCATTTTAGCTCTTTC-GGCACATTATGAGAAATCATAAGTCTTTGGGTTCC-GGGGGAAGTATGGACGCAAGTCTGAAACTTAAAGGAATTGACGGAAGGGCA-CACCAGGAGAGGAACTTGCGGCTTAATTTGACTCAACACGGGGAAACTTACCAGGTCAAGACATGGGTAGGATTGACAGAAATGAGAGCTCTTTCTTGATTCTATGGGTGGTGGTGCATGGCCGTTCTTAGTTGGTGGAGTGA-TTTG-TCTGGTTAATTCCGTTAACGAACGAGACCTTAACCTGCTAAATAG-GAGC---CTGATGTTCAATC-GGGTG---TCCTTCTTAGAGGGACTATGCGT-GCAAACGCATGGAAGTTTGAGGCAATAACAGGTCTGTGATGCCCCTAGACGTCCTGGGCCGCACGCGCGTTACAATGACACGG-TCAGCAAGTATTTCCTGCCTCGATAGAGGTTCGGGTAACCTTATTAGTCCGTGTCGTAGTGGGAACTGTCC-TTTGCAATTATAGGACACG--AACTAGGATTTCCTAGTATAGGTGCGTCATCACCGCACCTAGATTAAGTC--CC-TGCCCTTTGTACACAC-CGCCCGTCGCTCCTACCGATT--GAGTGATTCGGTGAACCTTCTGGA-CTAGGCTTATCT-GGGAAGTTAAGTAAACCATTATCACTTAGAGGAAGGAGA-------------
>MF074215_Trimyema_finlayi
AGTCATATGCTTGTCTTAAAGATTAAGCCATGCATGTCTAAGTATAAATAGTATACAGTGAAACTGCGAAAGGCTCATTAAAACAGTTATAGTTTACTTGATAATTGAATTCTACAAGGATAACCGTAGTAATTCTAGAGCTAATACTTGCTGTTAA-ACCTGACTTCACGGAAAGGTTGTATTTATTAGATAGCAAACCAATATTGTGATGATTCATAATAACTGATCGGAGCAAGA---TTATATCTTGCTAAATCATTCAAGTTTCTGCCCTAT-CA-CCTA-GATGGTAGTGTATTTGACTACCATGGGAATAACGGGTACGCGGAATTAGGGTTTGATTTGCGGAGAGGGAGCCTGAGAAACGGCTACCACTTCTAAGGAAGGCAGCAGGCGCGCAAATTACCCAATCCCAATTCGGGGAGGTAGTGACAAGAAATAA-TGACTCGGGGTCTCACGACTTACGG-GATCAAAATGAGAACAATTTAAAAAACTTAGCGAGGAACAATTGGAGGGCAAGTTCTGGTGCCAGCAGCCGCGGTAATTCCAG-CTCCAATAGCGTATATTAAAGTTGTTGCAGTTAAAAAGCTCGTAGTCGATATTCTAAG-TATTC-TTTG--TACGGTCTA-----ACTGG-A-TAA-AGAATACTTATCAGCTCG-AAAACTTTACCGGCA--CTG-G--TTCGATAATGAAGATCGGGCATTTTACTGAGAAAAAATTAGAGTGTTCAAAGCAGGC-TAATGTCTTGAATACACAAGCTTGG-AATAATAGAATAAGACTAAAATCTTTTTTGTTGGTTATAAGATTTAGTAATGGTTAATAGAAACAGTTGGGGGCATTAGTATTTAATTGTCAGAGGTGAAATTCTT-GGATTTATTAAAGACTAACTTATGCGAAAGCATTTGCCAAGGATGTTTTCAATTGATCAAGAACGAAAGTTAGGGGATCAAAGACGATCAGATACCGTCCTAGTCTTAACTATAAACGATTCCGACTATGGATCGGAAG-AGTCATTTTAGCTCTTTC-GGCACATTATGAGAAATCATAAGTCTTTGGGTTCC-GGGGGAAGTATGGACGCAAGTCTGAAACTTAAAGGAATTGACGGAAGGGCA-CACCAGGAGAGGAACTTGCGGCTTAATTTGACCCAACACGGGGAAACTTACCAGGTCAAGACATGGGTAGGATTGACAGAAATGAGAGCTCTTTCTTGATTCTATGGGTGGTGGTGCATGGCCGTTCTTAGTTGGTGGAGTGA-TTTG-TCTGGTTAATTCCGTTAACGAACGAGACCTTAACCTGCTAAATAG-GAAT---CAGATGTTCAATC-TGGTG---TCCTTCTTAGAGGGACTATGCGT-GCAAACGCATGGAAGTTTGAGGCGATAACAGGTCTGTGATGCCCCTAGACGTCCTGGGCCGCACGCGCGTTACAATGACACGG-TCAGCAAGTATTTCCTGCCTCGACAGAGGTTCGGGTAATCTTTTTAGTCCGTGTCGTAGTGGGAACTGTCC-TTTGCAATTATAGGACACG--AACTAGGATTTCCTAGTATAGGTGCGTCATCACCGCACCTAGATTAAGTC--CC-TGCCCTTTGTACACAC-CGCCCGTCGCTCCTACCGATT--GAGTGATTCGGTGAACCTTCTGGA-CTAGGCTTACCT-GGGAAGTTAAGTAAACCATTATCACTTAGAGGAAGGAGAAGTCGTAACAAGG
>KLAN25B_Trimyema_finlayi_1_18S
-----------------------------------------------------------------------------------------TAGTTTACTTGATAATTGAATTCTACAAGGATAACCGTAGTAATTCTAGAGCTAATACTTGCTGTTAA-ACCTGACTTCACGGAAAGGTTGTATTTATTAGATAGCAAACCAATATTGTGATGATTCATAATAACTGATCGGAGCAAGA---TTATATCTTGCTAAATCATTCAAGTTTCTGCCCTAT-CA-CCTA-GATGGTAGTGTATTTGACTACCATGGGAATAACGGGTACGCGGAATTAGGGTTTGATTTGCGGAGAGGGAGCCTGAGAAACGGCTACCACTTCTAAGGAAGGCAGCAGGCGCGCAAATTACCCAATCCCAATTCGGGGAGGTAGTGACAAGAAATAA-TGACTCGGGGTCTCACGACTTACGG-GATCAAAATGAGAACAATTTAAAAAACTTAGCGAGGAACAATTGGAGGGCAAGTTCTGGTGCCAGCAGCCGCGGTAATTCCAG-CTCCAATAGCGTATATTAAAGTTGTTGCAGTTAAAAAGCTCGTAGTCGATATTCTAAG-TATTC-TTTG--TACGGTCTA-----ACTGG-A-TAA-AGAATACTTATCAGCTCG-AAAACTTTACCGGCA--CTG-G--TTCGATAATGAAGATCGGGCATTTTACTGAGAAAAAATTAGAGTGTTCAAAGCAGGC-TAATGTCTTGAATACACAAGCTTGG-AATAATAGAATAAGACTAAAATCTTTTTTGTTGGTTATAAGATTTAGTAATGGTTAATAGAAACAGTTGGGGGCATTAGTATTTAATTGTCAGAGGTGAAATTCTT-GGATTTATTAAAGACTAACTTATGCGAAAGCATTTGCCAAGGATGTTTTCAATTGATCAAGAACGAAAGTTAGGGGATCAAAGACGATCAGATACCGTCCTAGTCTTAACTATAAACGATTCCGACTATGGATCGGAAG-AGTCATTTTAGCTCTTTC-GGCACATTATGAGAAATCATAAGTCTTTGGGTTCC-GGGGGAAGTATGGACGCAAGTCTGAAACTTAAAGGAATTGACGGAAGGGCA-CACCAGGAGAGGAACTTGCGGCTTAATTTGACTCAACACGGGGAAACTTACCAGGTCAAGACATGGGTAGGATTGACAGAAATGAGAGCTCTTTCTTGATTCTATGGGTGGTGGTGCATG----------------------------------------------------------------------------------------------------------------------------------------------------------------------------------------------------------------------------------------------------------------------------------------------------------------------------------------------------------------------------------------------------------------------------------------------------------------------------------------------------------
>Z29440_Plagiopyla_frontata
---CATATGCTTGTCTTAAAGACTAAGCCATGCATGTCTAAGTATAAATAGTATACAGTGAAACTGCGAATGGCTCATTAAATCAGTTATAATTTACTTGATAAT-TTTTCCTACAAGGATAACCGTAGTAATTCTAGAGCTAATACTTGCCGTT-A-ACCTGACTTTTCGGAAGGGTTGTATTTATTAGATTTGAAATCATCACTGTGATGATTCATAATAACTGATCGGAGCGAGG---CCCGGCCTTGCTAAATCATTCAAGTTTCTGCCCTAT-CA-CTTT-GATGGTAGTGTATCTGACTACCATGAGGATTACGGGTACGCGGAATTAGGGTTTGATTTGCGGAGAGGGAGCCTGAGAAACGGCTACCACTTCTAAGGAAGGCAGCAGGCGCGCAAATTACCCAATCCCAATTCGGGGAGGTAGTGACAAGAAATAA-TAGCCCGGGGTCT-ATGACTTACGGCGATTAAAATGAGAACAATTTAAATCACTTAACGAGTATCAATTGGAGGGCAAGTNCTGGTGCCAGCAGCCGCGGTAATTCCAG-CTCCAATAGCGTATATTAAAGTTGTTGCAGTTAAAAAGCTCGTAGTCGATCTTCTAAG-AGTGC-AGCT--TAGGACTTCA---ATCCTG-A-GAG-TGCGCTCTTATCTGACCG-AGACCTTCGTTCGTA--CTG-T--TACGATGGAGTAAATCGGTCACTTTACTGAGAAAAAATTAGAGTGTTCAAAGCAGGCACTGAGCCTTGAATACACAAGCTTGG-AATAATAGAATATGACTAAAGTCTTTTTGTTGGTTTTAAGACTTTGGTAATGATTAATAGAAACAGTTGGGGGCATTAGTATCTAATTGTCAGAGGTGGAATTCTT-GGATTTATTAGAGACTAACCTATGCGAAAGCATTTGCCAAGGATGTTTTCAATTGATCAAGAACGAAAGTTAGGGGATCAAAGACGATCAGATACCGTCCTAGTCTTAACTATAAACGATTCCGACTATGGATTGGGAG-AGCACTTTAACCTCTCTC-AGCACATTATGAGAAATCATAAGTCTTTGGGTTCC-GGGGGAAGTATGGACACAAGTCTGAAACTTAAAGGAATTGACGGAAGGGCA-CACAAGGAGTGGNNNGTGCGGCTTAATTTGACTCAACACGGGAAAACTTACCAGGGCAAGACATAGGTGGGATTGACAGAAATGAGAGCTCTTTCTTGATTCTATGGGTGGTGGTGCATGGCCGTTCTTAGTTGGTGGAGTGA-TTTG-TCTGGTTAATTCCGTTAACGAACGAGACCTTAACCTGCTAAATAG-GAGC--TTGGATTTCTCATC-CAGTA---TCCTTCTTAGAGGGACTATGTGC-A-AAACACATGGAAGTNTGAGGCAATAACAGGTCTGTGATGCCCCTAGACGTCCTGGGCCGCACGTGCGCTACAATGACACAA-GCAACAAGTATCTCCTGCTCTGACAAGAGATCGGGTAATCTTTATAGTTTGTGTCGTGCTTGGGATTGTCC-TTTGTAATTATAGGACATG--AACTAGGAATTCCTAGTATAGGTATGTCATCAGCATGCCTAGATTAAGTC--CC-TGCCCTTTGTACACAC-CGCCCGTCGCTCCTACCGATT--GAGAGATTCAGTGAACCTTCTGGAGTTTGTCTTCTCT-GCGAAGTTAAGTAAACTATTATCTCTTAGAGGAAGGAGAAG-----------
>KY855565_Plagiopyla_nasuta_MMP5
AGTCATATGCTTGTCTTAAAGATTAAGCCATGCATGTCTAAGTATAAATAGTATACAGTGAAACTGCGAATGGCTCATTAAATCAGTTATAATTTACTTGATAAT-GTTTTCTACAAGGATAACCGTAGTAATTCTAGAGCTAATACTTGCTGTC-T-ACCTGACTTTACGGAAGGGTTGTATTTATTAGATTTTAAATCATCACTTTGATGATTCATAATAACTGATCGGAGCGAGG---CTCGGCCTTGCTAAATCATTCAAGTTTCTGCCCTAT-CA-CTTT-GATGGTAGTGTATCTGACTACCATGAGGATTACGGGTACGCGGAATTAGGGTTTGATTTGCGGAGAGGGAGCCTGAAAAATGGCTACCACTTCTAAGGAAGGCAGCAGGCGCGCAAATTACCCAATCCCGATTCGGGGAGGTAGTGACAAGAAATAA-TAGCCCGGGGTCT-ACGACTTACGGCGATTAAAATGAGAACAATTTAAATCACTTAACGAGTATCAATTGGAGGGCAAGTTCTGGTGCCAGCAGCCGCGGTAATTCCAG-CTCCAATAGCGTATATTAAAGTTGTTGCAGTTAAAAAGCTCGTAGTCGATCTTCTAAG-AGTAA-AGTT--TAGGG-TTCG---CGCCTT-A-TGC-TTTGCTCTTATCCGACCG-AGACCTTCGTTCGTA--CTG-T--TGCGATGGAGTAAATCGGTCACTTTACTGAGAAAAAATTAGAGTGTTCAAAGCAGGCACTGTGCCTTGAATACACAAGCTTGG-AATAATAGAATAGGACTAAAGTCTTTT--GTTGGTTTGAGACTTTGGTAATGGTTAATAGGAACAGTTGGGGGCATTAGTATCTAATTGTCAGAGGTGAAATTCTT-GGATTTATTAGAGACTAACCTATGCGAAAGCATTTGCCAAGGATGTTTTCAATTGATCAAGAACGAAAGTTAGGGGATCAAAGACGATCAGATACCGTCCTAGTCTTAACTATAAACGATTCCGACTATGGATTGGGAG-AGCAT----ACCTCTCTC-AGCACATTATGAGAAATCACAAGTCTTTGGGTTCC-GGGGGAAGTATGGACACAAGTCTGAAACTTAAAGGAATTGACGGAAGGGCA-CACAAGGAGTGGAGCCTGCGGCTTAATTTGACTCAACACGGGGAAACTTACCAGGGCAAGACAGAGGTGGGATTGACAGAAATGAGAGCTCTTTCTTGATTCTTTGGGTGGTGGTGCATGGCCGTTCTTAGTTGGTGGAGTGA-TTTG-TCTGGTTAATTCCGTTAACGAACGAGACCTTAACCTGCTAAATAG-GAGC---TGTATTACTCATA-CAGTA---TCCTTCTTAGAGGGACTATGTGC-A-AAACACATGGAAGTTTGAGGCAATAACAGGTCTGTGATGCCCCTAGACGTCCTGGGCCGCACGTGCGCTACAATGACACAA-GCAACAAGTATCTCCTGCTCTGACAAGAGTTCGGGTAATCTTTATAGTTTGTGTCGTGCTTGGGATTGTCC-TTTGTAATTATAGGACATG--AACTAGGAATTCCTAGTATAGGTATGTCATCAGCATGCCTAGATTAAGTC--CC-TGCCCTTTGTACACAC-CGCCCGTCGCTCCTACCGATT--GAGAGATTCAGTGAACCTTCTGGAGTTTGTTCATTCT-GCGAAGTTAAGTAAACTATTATCTCTTAGAGGAAGGAGAAGTCGTAACAAGG
>KY563719_Plagiopyla_nasuta_TP2
AGTCATATGCTTGTCTTAAAGATTAAGCCATGCATGTCTAAGTATAAATAGTATACAGTGAAACTGCGAATGGCTCATTAAATCAGTTATAATTTACTTGATAAT-GTTTTCTACAAGGATAACCGTAGTAATTCTAGAGCTAATACTTGCTGTC-T-ACCTGACTTTACGGAAGGGTTGTATTTATTAGATTTTAAATCATCACTTTGATGATTCATAATAACTGATCGGAGCGAGG---CTCGGCCTTGCTAAATCATTCAAGTTTCTGCCCTAT-CA-CTTT-GATGGTAGTGTATCTGACTACCATGAGGATTACGGGTACGCGGAATTAGGGTTTGATTTGCGGAGAGGGAGCCTGAAAAATGGCTACCACTTCTAAGGAAGGCAGCAGGCGCGCAAATTACCCAATCCCGATTCGGGGAGGTAGTGACAAGAAATAA-TAGCCCGGGGTCT-ACGACTTACGGCGATTAAAATGAGAACAATTTAAATCACTTAACGAGTATCAATTGGAGGGCAAGTTCTGGTGCCAGCAGCCGCGGTAATTCCAG-CTCCAATAGCGTATATTAAAGTTGTTGCAGTTAAAAAGCTCGTAGTCGATCTTCTAAG-AGTAA-AGTT--TAGGG-TTCG---CGCCTT-A-TGC-TTTGCTCTTATCCGACCG-AGACCTTCGTTCGTA--CTG-T--TGCGATGGAGTAAATCGGTCACTTTACTGAGAAAAAATTAGAGTGTTCAAAGCAGGCACTGTGCCTTGAATACACAAGCTTGG-AATAATAGAATAGGACTAAAGTCTTTT--GTTGGTTTGAGACTTTGGTAATGGTTAATAGGAACAGTTGGGGGCATTAGTATCTAATTGTCAGAGGTGAAATTCTT-GGATTTATTAGAGACTAACCTATGCGAAAGCATTTGCCAAGGATGTTTTCAATTGATCAAGAACGAAAGTTAGGGGATCAAAGACGATCAGATACCGTCCTAGTCTTAACTATAAACGATTCCGACTATGGATTGGGAG-AGCAT----ACCTCTCTC-AGCACATTATGAGAAATCACAAGTCTTTGGGTTCC-GGGGGAAGTATGGACACAAGTCTGAAACTTAAAGGAATTGACGGAAGGGCA-CACAAGGAGTGGAGCCTGCGGCTTAATTTGACTCAACACGGGGAAACTTACCAGGGCAAGACAGAGGTGGGATTGACAGAAATGAGAGCTCTTTCTTGATTCTTTGGGTGGTGGTGCATGGCCGTTCTTAGTTGGTGGAGTGA-TTTG-TCTGGTTAATTCCGTTAACGAACGAGACCTTAACCTGCTAAATAG-GAGC---TGTATTACTCATA-CAGTA---TCCTTCTTAGAGGGACTATGTGC-A-AAACACATGGAAGTTTGAGGCAATAACAGGTCTGTGATGCCCCTAGACGTCCTGGGCCGCACGTGCGCTACAATGACACAA-GCAACAAGTATCTCCTGCTCTGACAAGAGTTCGGGTAATCTTTATAGTTTGTGTCGTGCTTGGGATTGTCC-TTTGTAATTATAGGACATG--AACTAGGAATTCCTAGTATAGGTATGTCATCAGCATGCCTAGATTAAGTC--CC-TGCCCTTTGTACACAC-CGCCCGTCGCTCCTACCGATT--GAGAGATTCAGTGAACCTTCTGGAGTTTGTTCATTCT-GCGAAGTTAAGTAAACTATTATCTCTTAGAGGAAGGAGAAGTCGTAACAAGG
>OL986006_Sonderia_sp_LR2020102301
CGTTCTATGC-TGTCTTAAAGACTAAGCCATGCATGTCTAAGTATAAATAGTATACAGTGAAACTGCGAATGGCTCATTAAATCAGTTATAATTTACTTGATAAT--TTTTCTACAAGGATAACCGTAGTAATTCTAGAGCTAATACTTGCTGTT-A-ACCTGA----GCAATTGGGTTGTATTTATTAGATAGCAAACCAACACTGTGATGATTCATAATAACTGATCGGAGCGAGG---CTCGGCCTTGCTAAATCATTCAAGTTTCTGCCCTAT-CA-CTTA-GATGGTAGTGTATCTGACTACCATGAGGATTACGGGTACGCGGAATTAGGGTTTGATTTGCGGAGAGGGAGCCTGAGAAACGGCTACCACTTCTAAGGAAGGCAGCAGGCGCGCAAATTACCCAATCCCAATTCGGGGAGGTAGTGACAAGAAATAA-TAACCCGGGGTCTCACGACTTTACGGGATTAAAATGAGAACAATTTAAATCACTTAACGAGGAACAATTGGAGGGCAAGTTCTGGTGCCAGCAGCCGCGGTAATTCCAG-CTCCAATAGCGTATATTAAAGTTGTTGCAGTTAAAAAGCTCGTAGTCGATCTTCTAGG-GGCCG-AGCT--GTGGATCTT-----CCCAC-A-GTT-TCGGCTCTTATCTGACCGAAAACTTCCCTTCACA--CTG-T--TGTGATGAAGCAGATCGGTCACTTTACTGAGAAAAAATTAGAGTGTTCAAAGCAGGTCTTTTGCCTTGAATACACAAGCTTGG-AATAATAGAATATGACTGAAGTCTCTTTGTTGGTAGCAAGACTTTGGTAATGGTTAATAGAAACAGTTGGGGGCATTAGTATCTAATTGTCAGAGGTGAAATTCTT-GGATTTATTAGAGACTAACCTATGCGAAAGCATTTGCCAAGGATGTTTTCAATTGATCAAGAACGAAAGTTAGGGGATCAAAGACGATCAGATACCGTCCTAGTCTTAACTATAAACGATTCCGACTATGGATTGGGAG-GGCCTTAT-AACTCTCTC-AGCACATTATGAGAAATCATAAGTCTTTGGGTTCC-GGGGGAAGTATGGACACAAGTCTGAAACTTAAAGGAATTGACGGAAGGGCA-CACAAGGAGTGGAGCCTGCGGCTTAATTTGACTCAACACGGGGAAACTTACCAGGGCAAGACATAGGTGGGATTGACAGAAATGAGAGCTCTTTCTTGATTCTATGGGTGGTGGTGCATGGCCGTTCTTAGTTGGTGGAGTGA-TTTG-TCTGGTTAATTCCGTTAACGAACGAGACCTTACCCTGCTAAATAG-GAGC---CGGATTCATCATC-TGGTA---TCCTTCTTAGAGGGACTATGTGC-GCAAGCGCATGGAAGTTTGAGGCAATAACAGGTCTGTGATGCCCCTAGACGTCCTGGGCCGCACGTGCGCTACAATGACACAA-GCAACGAGTATGTCCTGCTCCGACAGGAGTTCGGGTAATCTTTATAGTTTGTGTCGTGCTTGGGATTGTCC-TTTGTAATTATAGGACATG--AACTAGGAATTCCTAGTATAGGTATGTCATCAGCATGCCTAGATTAAGTC--CC-TGCCCTTTGTACACAC-CGCCCGTCGCTCCTACCGATT--GAGAGATTCAGTGAACCTTCTGGAGTTTGTCATCTCT-GCGAAGTTAAGTAAACTATTATCTCTTAGAGGAAGGAGAAGTCGTAACAAGG
