# Supplementary material for: Methanogenic symbionts of anaerobic ciliates are host and habitat specific
Source: ISME J. 2024 Aug 20;18(1):wrae164. doi: 10.1093/ismejo/wrae164 (PMC11378729; doi:10.1093/ismejo/wrae164)
Supplement: Supplementary_material [file supplementary_material.zip › SF11_Dataset_Methanobacteriales_uniquelineages_wrae164.fasta]

>AB104858_Methanothermobacter_wolfeii
GGCTACTGCTATTGGGGTTTGATTAAGCCATGCAAGTCGAACGAGCACCTCGGTGCTCGTGGCGAACGGCTCAGTAACACGTGGATAACCTGCCCTTGGGACCGGGATAACCCCGGGAAACTGGGGATAAACCCGGATAGGTGAAGATGCCTGGAATGGTGCTTCACCCAAACACCTCCGGGTGCCCAAGGATGGGTCTGCGGCCGATTAGGTAGTTGGTAGGGTAACGGCCTACCAAGCCCATCATCGGTACGGGTTGTGAGAGCAAGAGCCCGGAGATGGAACCTGAGACAAGGTTCCAGGCCCTACGGGGCGCAGCAGGCGCGAAACCTCCGCAATGCACGCAAGTGCGACGGGGGAACCCCAAGTGCCACTCTTAACGGGGTGGCTTTTCAGAAGTGTAAAAAGCTTCTGGAATAAGGGCTGGGCAAGACCGGTGCCAGCCGCCGCGGTAACACCGGCAGCTCAAGTGGTAGCCGCTTTTATTGGGCCTAAAGCGTCCGTAGCCGGTCTGATAAGTCTCTGGTGAAATCCCACAGCTTAACTGTGGGAATTGCTGGAGATACTATCATGACTCGAGGTCGGGAGAGGCTGGAGGTACTCCCAGGGTAGGGGTGAAATCCTGTAATCCTGGGAGGACCACCTGTGGCGAAGGCGTCCAGCTGGAACGAACCTGACGGTGAGGGACGAAAGCCAGGGGCGCGAACCGGATTAGATACCCGGGTAGTCCTGGCCGTAAACGATGTGGACTTGGTGTTGGGATGGCTTCGAGCTGCCCCAGTGCCGAAGGGAAGCTGTTAAGTCCACCGCCTGGGAAGTACGGCCGCAAGGCTGAAACTTAAAGGAATTGGCGGGGGAGCACCACAACGCGTGGAGCCTGTGGTTTAATTGGATTCAACGCCGGACATCTCACCAGGGGCGACAGCAGTATGATGGCCAGGTTGATGACCTTGCTTGACAAGCTGAGAGGAGGTGCATGGCCGCCGTCAGCTCGTACCGTGAGGCGTCCTGTTAAGTCAGGCAACGAGCGAGACCCACGCCCTTAGTTACCAGCGGAACCCTTATGGGTTGCCGGGCACACTAAGGGGACCGCCAGTGATAAACTGGAGGAAGGAGTGGACGACGGTAGGTCCGTATGCCCCGAATCCCCTGGGCAACACGCGGGCTACAATGGCCTGGACAATGGGTTCCGACACTGAAAGGTGGAGGTAATCCCCTAAACCAGGTCGTAGTTCGGATCGAGGGCTGTAACTCGCCCTCGTGAAGCTGGAATGCGTAGTAATCGCGTGTCATTATCGCGCGGTGAATACGTCCCTGCTCCTTGCACACACCGCCCGTCACGCCACCCAAAAAGGGCTTGGATGAGGCCACAGCACCTTGTTGTGGTCGAATCTGGGTTCTTTGAGGAGGGCGAAGTCGTAACAAGGTAGCCGTAGGGGAACCTGC
>HQ828065_Methanothermobacter_crinale
CGGGCTACCCCGGGAAACTGGGGACATCCCGGATAGGTGAAGTGGCCTGGAATGGTACTTCACTGAAAGGCTCTTCGGAGCGCCTAAGGATGGGTCTGCGGCCGATTAGGTAGTTGGTAGGGTAACGGCCTACCAAGCCGATAATCGGTACGGGTTGTGAGAGCAAGAGCCCGGAGATGGAACCTGAGACAAGGTTCCAGGCCCTACGGGGCGCAGCAGGCGCGAAACCTCCGCAATGCACGCAAGTGCGACGGGGGGACCCCAAGTGCCACTCTTAACGGGGTGGCTTTTCAGGAGTGTAAAAAGCTCCTGGAATAAGGGCTGGGCAAGACCGGTGCCAGCCGCCGCGGTAACACCGGCAGCTCGAGTGGTAGCCGCGTTTATTGGGCCTAAAGCGTCCGTAGCCGGTCCGATAAGTCTCTGGTGAAAGCCCACAGCTCAACTGTGGGAATCGCTGGAGATACTATCGGACTTGAGGCCGGGAGAGGCTGGAGGTACTCCCAGGGTAGGGGTGAAATCCTATAATCCTGGGAGGACCACCTGTGGCGAAGGCGTCCAGCTGGAACGGACCTGACGGTGAGGGACGAAAGCCAGGGGCGCGAACCGGATTAGATACCCGGGTAGTCCTGGCCGTAAACGATGCGGACTTGGTGTTGGGANGGCTTTGAGCTGTCCCAGTGCCGAAGGGAAGCTGTTAAGTCCGCCGCCTGGGAAGTACGGCCGCAAGGCTGAAACTTAAAGGAATTGGCGGGGGAGCACCACAACGCGTGGAGCCTGCGGTTTAATTGGATTCAACGCCGGACATCTCACCAGGGGCGACAGCAGGATGATGGCCAGGTTGATGACCTTGCNTGACAAGCTGAGAGGAGGTGCATGGCCGCCGTCAGCTCGTACCGTGAGGCGTCCTGTTAAGTCAGGCAACGAGCGAGACCCACGCCCTTAGTTACCAGCGGAACCCGTAAGGGTTGCCGGGCACACTAAGGGGACCGCCAGCGATAAGCTGGAGGAAGGAGTGGGCGACGGTAGGTCCGTATGCCCCGAATCCCCTGGGCAACACGCGGGCTACAATGGCCTGGACAATGGGTTCCGACACCGAAAGGTGGAGGTAATCCCCTAAACCAGGTCGTAGTTCGGATCGAGGGCTGTAACNCGCCCTCGTGAAGCTGGAATGCGTAGTAATCGCGGTCATATCGCC
>AY196660_Methanothermobacter_thermautotrophicus
GCTCAGTAACACGTGGATAACCTGCCCTTGGGACCGGGATAACCCCGGGAAACTGGGGATAAACCCGGATAGGTGATGCTGCCTGGAATGGTTCTTCACCGAAACACCTTCGGGTGCCCAAGGATGGGTCTGCGGCCGATTAGGTAGTTGGTAGGGTAACGGCCTACCAAGCCGATCATCGGTACGGGTTGTGAGAGCAAGAGCCCGGAGATGGAACCTGAGACAAGGTTCCAGGCCCTACGGGGCGCAGCAGGCGCGAAACCTCCGCAATGCACGCAAGTGCGACGGGGGAACCCCAAGTGCCACTCTTAACGGGGTGGCTTTTCAGAAGTGTAAAAAGCTTCTGGAATAAGGGCTGGGCAAGACCGGTGCCAGCCGCCGCGGTAACACCGGCAGCTCAAGTGGTAGCCGCTTTTATTGGGCCTAAAGCGTCCGTAGCCGGTCTGATAAGTCTCTGGTGAAATCCCACAGCTTAACTGTGGGAATTGCTGGAGATACTATCATGACTCGAGGTCGGGAGAGGCTGGAGGTACTCCCAGGGTAGGGGTGAAATCCTGTAATCCTGGGAGGACCACCTGTGGCGAAGGCGTCCAGCTGGAACGAACCTGACGGTGAGGGACGAAAGCCAGGGGCGCGAACCGGATTAGATACCCGGGTAGTCCTGGCCGTAAACGATGTGGACTTGGTGTTGGGATGGCTTCGAGCTGCCCCAGTGCCGAAGGGAAGCTGTTAAGTCCACCGCCTGGGAAGTACGGCCGCAAGGCTGAAACTTAAAGGAATTGGCGGGGGAGCACCACAACGCGTGGAGCCTGCGGTTTAATTGGATTCAACGCCGGACATCTCACCAGGGGCGACAGCAGTATGATGGCCAGGTTGATGACCTTGCCTGACGAGCTGAGAGGAGGTGCATGGCCGCCGTCAGCTCGTACCGTGAGGCGTCCTGTTAAGTCAGGCAACGAGCGAGACCCACGCCCTTAGTTACCAGCGGAACCCTTATGGGTTGCCGGGCACACTAAGGGGACCGCCAGTGATAAACTGGAGGAAGGAGTGGACGACGGTAGGTCCGTATGCCCCGAATCCCCTGGGCAACACGCGGGCTACAATGGCCTGGACAATGGGTTCCGACACCGAAAGGTGGAGGTAATCCCCTAAACCAGGTCGTAGTTCGGATCGAGGGCTGTAACTCGCCCTCGTGAAGCTGGAATGCGTAGTAATCGCGTGTCATTATCGCGCGGTGAATACGTCCCTGCTCCTTGCACACACCG
>AY196673_Methanobrevibacter_millerae
GCTCAGTAACACGTGGATAACCTACCCTTAGGACCGGGATAACCTTGGGAAACTGAGGATAATACTGGATAGGCAATTATTCCTGGAATGGTTTTTTGTTTAAATGTTTTTTCGCCTAAGGATGGGTCTGCGGCCGATTAGGTAGTTGGTTAGGTAACGGCTTACCAAGCCATTGATCGGTACGGGTTGTGAGAGCAAGAGCCCGGAGATGGAACCTGAGACAAGGTTCCAGGCCCTACGGGGTGCAGCAGGCGCGAAACCTCCGCAATGTGAGAAATCGCGACGGGGGGATCCCAAGTGCCATTCTTAACGGGATGGCTTTTCATTAGTGTAAAGAGCTTTTGGAATAAGGGCTGGGCAAGACCGGTGCCAGCCGCCGCGGTAACACCGGCAGCTCTAGTGGTAGCAGTTTTTATTGGGCCTAAAGCGTCCGTAGCCGGTTTAATAAGTCTCTGGTGAAATCCTGTAGCTTAACTGTGGGAATTGCTGGAGATACTATTAGACTTGAGACCGGGAGAGGTTAGAGGTACTCCCAGGGTAGAGGTGAAATTCTGTAATCCTGGGAGGACCGCCTGTTGCGAAGGCGTCTAACTGGAACGGTTCTGACGGTGAGGGACGAAAGTTAGGGGCGCGAACCGGATTAGATACCCGGGTAGTCCTAACCGTAAACGATGCGGACTTGGTGTTGGGGTGGCTTTGAGCTGCTCCAGTGCCGAAGGGAAGCTGTTAAGTCCGCCGCCTGGGAAGTACGGTCGCAAGACTGAAACTTAAAGGAATTGGCGGGGGAGCACCACAACGCGTGGAGCCTGCGGTTTAATTGGATTCAACGCCGGACATCTCACCAGAGGCGACAGCTGTATGATGGCCAAGCTGATGACTTTGCTTGACTAGCTGAGAGGAGGTGCATGGCCGCCGTCAGCTCGTACCGTGAGGCGTCCTGTTAAGTCAGGCAACGAGCGAGACCCACGCCCTTAGTTACCAGCGGATCCTTTTTTGGATGCCGGGCACACTAAGGGGACCGCCTATGATAAATAGGAGGAAGGAGTGGACGACGGTAGGTCCGTATGCCCCGAATCCTCTGGGCAACACGCGGGCTACAATGGCTGAGACAATGGGTTCCGACACCGAAAGGTGGAGGTAATCCTCTAAACTTAGTCGTAGTTCGGATTGAGGACTGTAACTCGTTCTCATGAAGCTGGAATGCGTAGTAATCGCGTATCACTATTGCGCGGTGAATACGTTCCTGCTCCTTGCACACACCG
>U55233_Methanobrevibacter_smithii
CTGCTATTGGGATTCGATTAAGCCATGCAAGTCGAACGAGTTTAGGCTCGTGGCGTACGGCTCAGTAACACGTGGATAACCTACCCTTAGGACTGGGATAACCCTGGGAAACTGGGGATAATACTGGATAGGCAATTATTCCTGTAATGGTTTTTTGTTTAAATGTTTTTTCGCCTAAGGATGGGTCTGCGGCCGATTAGGTAGTTGGTTAGGTAATGGCTTACCAAGCCTTTGATCGGTACGGGTTGTGAGAGCAAGAGCCCGGAGATGGAACCTGAGACAAGGTTCCAGGCCCTACGGGGTGCAGCAGGCGCGAAACCTCCGCAATGTGAGAAATCGCGACGGGGGGATCCCAAGTGCCATTCTTAACGGGATGGCTTTTCATTAGTGTAAAGAGCTTTTGGAATAAGAGCTGGGCAAGACCGGTGCCAGCCGCCGCGGTAACACCGGCAGCTCTAGTGGTAGCAGTTTTTATTGGGCCTAAAGCGTCCGTAGCCGGTTTAATAAGTCTCTGGTGAAATCCTGCAGCTTAACTGTGGGAATTGCTGGAGATACTATTAGACTTGAGATCGGGAGAGGTTAGAGGTACTCCCAGGGTAGAGGTGAAATTCTGTAATCCTGGGAGGACCGCCTGTTGCGAAGGCGTCTGACTGGAACGATTCTGACGGTGAGGGACGAAAGCTAGGGGCGCGAACCGGATTAGATACCCGGGTAGTCCTAGCTGTAAACGATGCGGACTTGGTGTTGGGGTGGCTTTGAGCTGTCCCAGTGCCGAAGGGAAGCTGTTAAGTCCGCCGCCTGGGAAGTACGGTCGCAAGACTGAAACTTAAAGGAATTGGCGGGGGAGCACCACAACGCGTGGAGCCTGCGGTTTAATTGGATTCAACGCCGGACATCTCACCAGAGGCGACAGCTGTATGATAGCCAGGTTGATGACTTTGCTTGACTAGCTGAGAGGAGGTGCATGGCCGCCGTCAGCTCGTACCGTGAGGCGTCCTGTTAAGTCAGGCAACGAGCGAGACCCACGCTCTTAGTTACCAGCGGATCCTTTTTTGGATGCCGGGCACACTAAGGGGACCGCCTATGATAAATAGGAGGAAGGAGTGGACGACGGTAGGTCCGTATGCCCCGAATCCTCTGGGCAACACGCGGGCTACAATGGCTGAGACAATGGGTTCCGACGCCGAAAGGCGGAGGTAATCCTCTAAACTTAGTCGTAGTTCGGATTGAGGACTGTAACTCGTTCTCATGAAGCTGGAATGCGTAGTAATCGCGTGTCACAATCGCGCGGTGAATACGTCCCTGCTCCTTGCACACACCGCCCGTCACGCCACCCAAAAAGG
>AB118591_Endosymbiont_Trimyema_compressum
GCTACTGCTATTGGGGTTCGATTAAGCCATGCAAGTCGAACGAATTTATATTCGTGGCATACGGCTCAGTAACACGTGGATAACCTACCCTTAGGACCGGGATAACCCTGGGAAACTGGGGCTAATACTGGATAGACGGTTTTTCCTGTAATGGTATTCTGTCTAAATGTTTTTTCGCCTAAGGATGGGTCTGCGGCCGATTAGGTTGTTGGTTAGGTAATGGCTTACCAAGCCGTTTATCGGTACGGGTTGTGAGAGCAAGAGCCCGGAGATGGAACCTGAGACAAGGTTCCAGGCCCTACGGGGCGCAGCAGGCGCGAAACCTCCGCAATGTGAGAAATCGCGACGGGGGGACCCCAAGTGCCATTCTTAACGGGATGGCTTTTCTTAAGTGTAAAAAGCTTTTGGAATAAGAGCTGGGCAAGACCGGTGCCAGCCGCCGCGGTAACACCGGCAGCTCTAGTGGTAGCCATTTTTATTGGGCCTAAAGCGTTCGTAGCCGGTTTAATAAGTCTCTGGTGAAATCCCGTAGCTTAACTATGGGAATTGCTGGAGATACTATTAGACTTGAGGTCGGGAGAGGTTAGAGGTACTCCCAGGGTAGGGGTGAAATCCTGTAATCCTGGGAGGACCACCTGTGGCGAAGGCGTCTAACTGGAACGAACCTGACGGTGAGGGACGAAAGCTAGGGGCGCGAACCGGATTAGATACCCGGGTAGTCCTAGCCGTAAACGATGCGGACTTGGTGTTAGGATGGCTTTGAGCCGCCCTAGTGCCGAAGGGAAGCTGTTAAGTCCGCCGCCTGGGAAGTACGGTCGCAAGACTGAAACTTAAAGGAATTGGCGGGGGAGCACCACAACGCGTGGAGCCTGCGGTTTAATTGGATTCAACGCCGGACATCTCACCAGGGGCGACAGCAGTATGATGGCCAGGTTGATGGCTTTGCTTGACAAGCTGAGAGGAGGTGCATGGCCGCCGTCAGCTCGTACCGTGAGGCGTCCTGTTAAGTCAGGCAACGAGCGAGACCCACGCCCTTAGTTACCAGCGGATCCTTTTTGGATGCCGGGCACACTAAGGGGACCGCCAGTGATAAATTGGAGGAAGGAGTGGACGACGGTAGGTCCGTATGCCCCGAATCCCCTGGGCTACACGCGGGCTACAATGGCTAAGACAATGGGTTCCGACATTGAAAAGTGGAGGTAATCCTCTAAACTTAGTCGTAGTTCGGATTGAGGGCTGTAACTCGCCCTCATGAAGCTGGAATGCGTAGTAATCGCGTGTCATAATCGCGCGGTGAATACGTCCCTGCTCCTTGCACACACCGCCCGTCACGCCACCCAAAAAGGGCTTGGATGAGGCTTTTGCCTTTGGTTAAATTCGAATCTAGGTTTTTTGAGGAGGGCG
>NIZT01000063_Symbiont_Nycotherus_Lind_Methanobrevibacter
AATCTGTTTGATCCTGGCAGAGGCTACTGCTATTGGGGTTCGATTAAGCCATGCAAGTTGAACGAATTTATATTCGTGGCATAAGGCTCAGTAACACGTGGATAACCTACCCTTAGGACTGGGATAACCCTGGGAAACTGGGGCTAATACTGGATAGATGATTTTTCCTGTAATGGTGTTTCGTCTAAATGTTTTTTCGCCTAAGGATGGGTCTGCGGCCGATTAGGTTGTTGGTTAGGTAATAGCTTACCAAGCCGTTTATCGGTACGGGTTGTGAGAGCAAGAGCCCGGAGATGGAACCTGAGACAAGGTTCCAGGCCCTACGGGGCGCAGCAGGCGCGAAACCTCCGCAATGTGAGAAATCGCGACGGGGGGACCCTAAGTGCCATCCTTAACGGGATGGCTTTTCTTGAGTGTAAAAAGCTCTTGGAATAAGAGCTGGGCAAGACCGGTGCCAGCCGCCGCGGTAACACCGGCAGCTCTAGTGGTAGCCATTTTTATTGGGCCTAAAGCGTTCGTAGCCGGTTTAATAAGTCTCTGGTGAAATCCTATAGCTTAACTGTGGGAATTGCTGGAGATACTATTAGACTTGAGGTCGGGAGAGGTTAGAGGTACTCCCAGGGTAGGGGTGAAATCCTGTAATCCTGGGAGGACCACCTGTGGCGAAGGCGTCTAACTGGAACGAACCTGACGGTGAGGGACGAAAGCTAGGGGCGCGAACCGGATTAGATACCCGGGTAGTCCTAGCCGTAAACGATGCGGACTTGGTGTTAGGATGGTTTTGAGCCGCCTTAGTGCCGAAGGGAAGCTGTTAAGTCCGCCGCCTGGGAAGTACGGTCGCAAGACTGAAACTTAAAGGAATTGGCGGGGGAGCACCACAACGCGTGGAGCCTGCGGTTTAATTGGATTCAACGCCGGACATCTCACCAGGGGCGACAGCAGCATGATGGCCAGGTTGATGATCTTGCTTGACAAGCTGAGAGGAGGTGCATGGCCGCCGTCAGCTCGTACCGTGAGGCGTCCTGTTAAGTCAGGCAACGAGCGAGACCCACGCCCTTAGTTACCAGCGGATCCTTTTGGATGCCGGGCACACTAAGGGGACCGCCAGTGATAAACTGGAGGAAGGAGTGGACGACGGTAGGTCCGTATGCCCCGAATCCCCTGGGCTACACGCGGGCTACAATGGCTGAGACAATGGGTTCCGACATTGGAAGGTGGAGGTAATCCTCTAAACTTAGTCGTAGTTCGGATTGAGGGCTGTAACCCGCCCTCATGAAGCTGGAATGCGTAGTAATCGCGTGTCATAATCGTGCGGTGAATACGTCCCTGCTCCTTGCACACACCGCCCGTCACGTCACCCAAAAAGGGCTTGGATGAGGCTTTAGCCTTTGGTTAAATTCGAATCTAGGTTTTTTGAGGAGGGCGAAGTCGTAACAAGGTAGCCGTAGGGGAACCTGTGGCTGGATCACCTCCT
>AMPO01000020_Symbiont_Pelomyxa_Methanobacteriumformicicum
AGGATGGATCTGCGGCAGATTAGGTAGTTGGCGGGGTAAATGCCCACCAAGCCAGTAATCTGTACGGGTTGTGAGAGCAAGAGCCCGGAGATGGAACCTGAGACAAGGTTCCAGGCCCTACGGGGCGCAGCAGGCGCGAAACCTCCGCAATGCACGAAAGTGCGACGGGGGAAACCCAAGTGCCACTCTTAACGGGGTGGCTTTTCTTAAGTGTAAAAAGCTTTTGGAATAAGAGCTGGGCAAGACCGGTGCCAGCCGCCGCGGTAACACCGGCAGCTCAAGTGGTGGCCATTTTTATTGGGCCTAAAGCGTTCGTAGCCGGTTTGATAAGTCTCTGGTGAAATCTCACGGCTTAACCGTGAGAATTGCTGGAGATACTATTAGGCTTGAGGCCGGGAGAGGTTAGCGGTACTCCCAGGGTAGGGGTGAAATCCTATAATCCTGGGAGGACCACCTGTGGCGAAGGCGGCTAACTGGAACGGACCTGACGGTGAGTAACGAAAGCCAGGGGCGCGAACCGGATTAGATACCCGGGTAGTCCTGGCCGTAAACGATGTGGACTTGGTGTTGGGATGGCTCCGAGCTGCCCCAGTGCCGAAGGGAAGCTGTTAAGTCCACCGCCTGGGAAGTACGGTCGCAAGACTGAAACTTAAAGGAATTGGCGGGGGAGCACCACAACGCGTGGAGCCTGCGGTTTAATTGGATTCAACGCCGGACATCTCACCAGGGGCGACAGCAGAATGATAGCCAGGTTGATGACCTTGCTTGACAAGCTGAGAGGAGGTGCATGGCCGCCGTCAGCTCGTACCGTGAGGCGTCCTGTTAAGTCAGGCAACGAGCGAGACCCACGCCCTTAGTTACCAGCGGATCCTTTGGGATGCCGGGCACACTAAGGGGACCGCCAGTGATAAACTGGAGGAAGGAGTGGACGACGGTAGGTCCGTATGCCCCGAATCCCCTGGGCTACACGCGGGCTACAATGGCTAGGACAATGGGTTCCGACACTGAAAAGTGAAGGTAATCTCCTAAACCTAGCCTTAGTTCGGATTGAGGGCTGTAACTCGCCCTCATGAAGCTGGAATGCGTAGTAATCGCGTGTCATAACCGCGCGGTGAATACGTCCCTGCTCCTTGCACACACCGCCCGTCACGCCACCCAAAAAGGGTTTGGATGAGGCCATAGTCTTTGTTGGTTATGGTCGAATCTGGGTTCTTTGAGGAGGGCGAAGTCGTAACAAGGTAGCCGTAGGGGAACCTGCGGCTGGATCACCTCCTTAAACATAAAAAAATGTAGAA
>AF276958_Methanobacterium_curvum
AAGGAGGTGATCCAGCCGCAGGTTCCCCTACGGCTACCTTGTTACGACTTCGCCCTCCTCAAAGAACCCAGATTCGAGCCCAACCAACAAAGATTGGGGCCTCATCCAAACCCTTTTTGGGTGGCGTGACGGGCGGTGTGTGCAAGGAGCAGGGACGTATTCACCGCGCGGTTATGACACGCGATTACTACGCATTCCAGCTTCATGAGGGCGAGTTACAGCCCTCAATCCGAACTAAGACTAGGTTTAGGAGATTACCGCCACCTTTCGGTGTAGGAACCCATTGTCCCAGCCATTGTAGCCCGCGTGTAGCCCAGGGGACTCGGGGCATACGGACCTACCGTCGTCCACTCCTTCCTCCAGTTTATCACTGGCGGTCCCCTCAGTGTGCCCGGCATCCCCAAAGGGATCCGCTGGTAACTAAGGGCGTGGGTCTCGCTCGTTGCCTGACTTAACAGGACGCCTCACGGTACGAGCTGACGGCGGCCATGCACCTCCTCTCAGCTTGTCAAGCAAGGTCATCAACCTGGCTATCATACGGCTGTCGCCCCTGGTGAGATGTCCGGCGTTGAATCCAATTAAACCGCAGGCTCCACGCGTTGTGGTGCTCCCCCGCCAATTCCTTTAAGTTTCAGTCTTGCGACCGTACTTCCCAGGCGGTGGACTTAACAGCTTCCCTTCGGCACTGGAGCAGCTCGAAGCCATCCCAACACCAAGTCCACATCGTTTACGGCCAGGACTACCCGGGTATCTAATCCGGTTCGCGCCCCTGGCTTTCGTTACTCACCGTCAGGTTCGTTCCAGTTAGCAGCCTTCGCCACAGGTGGTCCTCCCAGGATTATAGGATTTCACCCCTACCCTGGGAGTACCGCTAACCTCTCCCGACCTCAAGCCTGATAGTATCCCCAGCAATTCCCACAGTTAAGCTGCGGGATTTCACCAAAGACTTATCAAGCCGGCTACGAACGCTTTAGGCCCAATAAAAATGGCCACCACTTGAGCTGCCGGTGTTACCGCGGCGGCTGGCACCGGTCTTGCCCAGCTCTTATTCCTAAAGCTTTTTACACTCTAGAAAAGCCACCCCGTTAAGAGTGGCACTTGGGGTCCCCCCGTCGCACTTGCGTGCATTGCGGAGGTTTCGCGCCTGCTGCGCCCCGTAGGGCCTGGAACCTTGTCTCAGGTTCCATCTCCGGGCTCTTGCTCTCACAACCCGTACCGATCACCGGCTTGGTGGGCCTTGACCCCACCAACTACCTAATCGGCCGCAGATCCATCCTTAGGCGTCGGAACATTTAAGTGGAGAACCATTCCAGGCATCTCCATGTATCTGGTATTGTCCCCAGTTTCCCAGGGTTATCCCAGTCCTAAGGGTAGGTTATCCACGTGTTACTGAGCCGTTTGCCACGACATCTCCGAAGAGAGTCGTTCGACTTGCATGGCTTAATCGAACCCCAATAGCAGTGGCCTCCGGCAGGATCAACCGGAA
>OQ843028_Uncultured_Methanobacterium_Legendrea
GGAGCACCACAACGCGTGGAGCCTGCGGTTTAATTGGATTCAACGCCGGACATCTCACCAGGGGCGACAGCAGAATGATGGCCAGGTTGATGACCTTGCTTGACAAGCTGAGAGGAGGTGCATGGCCGCCGTCAGCTCGTACCGTGAGGCGTCCTGTTAAGTCAGGCAACGAGCGAGACCCACGCCCTTAGTTACCAGCGGATCCTTCGGGATGCCGGGCACACTAAGGGGACCGCCAGTGATAAACTGGAGGAAGGAGTGGACGACGGTAGGTCCGTATGCCCCGAATCCCCTGGGCTACACGCGGGCTACAATGGCTAGGACAATGGGTTCCAACACCGAAAGGTGAAGGTAATCTCCTAAACCTAGTCTAAGTTCGGATTGAGGGCTGTAACCCGCCCTCATGAAGCTGGAATGCGTAGTAATCGCGTGTCATAACCGCGCGGTGAATACGTCCCTG
>MF972900_SymbiontHeterometopusspCSSMF959934
CCGTTTGATCCTGGCGGAGGCCACTGCTATTGGGGTCCGATTAAGCCATGCAAGTCGAACGAAACTCTTCGGAGTTTCGTGGCAAACGGCTCAGTAACACGTGGATAACCTACCCTTAGGACTGGGATAACCCCGGGAAACTGGGGACAATACCAGATACATAGAGATGCCTGCAATGGTTCTCTACTGAAATGTTCCGACGCCTAAGGATGGATCTGCGGCAGATTAGGTTGTTGGTGGGGTAAAGGCCCACCAAGCCTTTGATCTGTACGGGTTGTGAGAGCAAGAGCCCGGAGATGGAACCTGAGACAAGGTTCCAGGCCCTACGGGGCGCAGCAGGCGCGAAACCTCCGCAATGCGAGCAATCGCGACGGGGGGACCCCAAGTGCCACTCTTAACGGGGTGGCTTTTCTGAAGTGTAAAAAGCTTTAGGAATAAGGGCTGGGCAAGACCGGTGCCAGCCGCCGCGGTAACACCGGCAGCTCAAGTGGTGGCCATTATTATTGGGCCTAAAGCGTTCGTAGCCGGTTTGATAAGTCTCTGGTGAAATCCCGCAGCTTAACTGTGGGACTTGCTGGAGATACTATTAGACTTGAGGTCGGGAGAGGTTAGGGGTACTCCCAGGGTAGGGGTGAAATCCTATAATCCTGGGAGGACCACCTGTGGCGAAGGCGCCTAACTGGAACGAACCTGACGGTGAGTAACGAAAGCCAGGGGCGCGAACCGGATTAGATACCCGGGTAGTCCTGGCCGTAAACGATGTGGACTTGGTGTTGGAATGGCCTCGAGCTGCTCCAGTGCCGAAGGGAAGCTGTTAAGTCCACCGCCTGGGAAGTACGGTCGCAAGACTGAAACTTAAAGGAATTGGCGGGGGAGCACCACAACGCGTGGAGCCTGCGGTTTAATTGGATTCAACGCCGGACATCTCACCAGGGGCGACAGCAGGATGATGGCCAGGTTGACGACCTTGCTTGACAAGCTGAGAGGAGGTGCATGGCCGCCGTCAGCTCGTACCGTGAGGCGTCCTGTTAAGTCAGGCAACGAGCGAGACCCACGCCCTTAGTTACCAGCGGATCCTTTTTAGGATGCCGGGCACACTAAGGGGACCGCCAGTGATAAACTGGAGGAAGGAGTGGACGACGGTAGGTCCGTATGCCCCGAATCCCCTGGGCTACACGCGGGCTACAATGGCTAGGACAATGGGTTCCAACACCGAAAGGTGGAGGTAATCTCCTAAACCTAGTCTTAGTTCGGATTGAGGGCTGTAACTCGCCCTCATGAAGCTGGAATGCGTAGTAATCGCGTGTCATAACCGCGCGGTGAATACGTCCCTGCTCCTTGCACACACCGCCCGTCACGCCACCCAAAAAGGGTTTGGATGAGGCCCTAATCTTTACCGGTTAGGTTCGAATCTGGGTTCTTTGAGGAGGGCGAAGTCGTAACAAGGTAGCCGTAGGGGAACCTGCGGCTGGATCACCTCCTTATAC
>EF016285_Methanobacteriumveterum
TTTGGGGTTCGATTAAGCCATGCAAGTCGAACGAATCTTCGGATTCGTGGCGAACGGCTCAGTAACACGTGGATAATCTACCCTTAGGACTGGGATAACCCTGGGAAACTGGGGATAATACCGGATAGTTAGGAGTTCCTGGAATGGTCTTCTTTTTAAATGTTCAGGCGCCTAAGGATGGATCTGCGGCAGATTAGGTAGTTGGTGGGGTAATGGCCCACCAAGCCTTTGATCTGTACGGGTTGTGAGAGCAAGAGCCCGGAGATGGAACCTGAGACAAGGTTCCAGGCCCTACGGGGCGCAGCAGGCGCGAAACCTCCGCAATGCACGAAAGTGCGACGGGGGGACCCCAAGTGCCACTCTTAACGGGGTGGCTTTTTTTGAGTGTAAAAAGCTTTGAGAATAAGAGCTGGGCAAGACCGGTGCCAGCCGCCGCGGTAACACCGGCAGCTCAAGTGGTGGCCATTTTTATTGGGCCTAAAGCGTTCGTAGCCGGCTTGATAAGTCTCTGGTGAAATCCCATAGCTTAACTGTGGGAATTGCTGGAGATACTATTAGGCTTGAGGCCGGGAGAGGTTAGGGGTACTCCCAGGGTAGGGGTGAAATCCTATAATCCTGGGAGGACCACCTGTGGCGAAGGCGCCTAACTGGAACGGACCTGACGGTGAGTAACGAAAGCCAGGGGCGCGAACCGGATTAGATACCCGGGTAGTCCTGGCCGTAAACGATGCGGACTTGGTGTTGGAATGGCTTCGAGCTGCTCCAGTGCCGAAGGGAAGCTGTTAAGTCCGCCGCCTGGGAAGTACGGTCGCAAGACTGAAACTTAAAGGAATTGGCGGGGGAGCACCACAACGCGTGGAGCCTGCGGTTTAATTGGATTCAACGCCGGACATCTCACCAGGGGCGACAGCAGAATGATGGCCAGGTTGACGACCTTGCTTGACAAGCTGAGAGGAGGTGCATGGCCGCCGTCAGCTCGTACCGTGAGGCGTCCTGTTAAGTCAGGCAACGAGCGAGACCCACGCCCTTAGTTACCAGCGGATCCTCCGGGATGCCGGGCACACTAAGGGGACCGCCAGTGATAAACTGGAGGAAGGAGTGGACGACGGTAGGTCCGTATGCCCCGAATCCNNTGGGCAACACGCGGGCTACAATGGCTATGACAATGGGTTCCGACACTGAAAGGTGGAGGTAATCTCCTAAACATAGTCTTAGTTCGGATCGAGGGCTGTAACCCGCCCTCGTGAAGCTGGAATGCGTAGTAATCGCGTGTCATAATCGCGCGGTGAATACGTCCCTGCTCCTTGCACACACCGCCCGTCACGCCACCCAAAAAGGGTTTGGATG
>NR_104983_Methanobacteriumespanolae
TGCTTTTGGGGTTCGAGTAAGCCACGCAAGTCGAAAGAATCTTTTGGGATTCGTGGCGAACGGCTCAGTAACACGTGGATAATCTACCCTTAGGACTGGGATAACCCTGGGAAACTGGGGATAATACCGGATAGTTAGGAGTTCCTGGAATGGTCTTCTTTTTAAATGTTCAGGCGCCTAAGGATGGATCTGCGGCAGATTAGGTAGTTGGTGGGGTAATGGCCCACCAAGCCTTTGATCTGTACGGGTTGTGAGAGCAAGAGCCCGGAGATGGAACCTGAGACAAGGTTCCAGGCCCTACGGGGCGCAGCAGGCGCGAAACCTCCGCAATGCACGAAAGTGCGACGGGGGGACCCCAAGTGCCACTCTTAACGGGGTGGCTTTTTTTGAGTGTAAAAAGCTTTGAGAATAAGAGCTGGGCAAGACCGGTGCCAGCCGCCGCGGTAACACCGGCAGCTCAAGTGGTGGCCATTTTTATTGGGCCTAAAGCGTTCGTAGCCGGCTTGATAAGTCTCTGGTGAAATCCCATAGCTTAACTGTGGGAATTGCTGGAGATACTATTAGGCTTGAGGCCGGGAGAGGTTAGGGGTACTCCCAGGGTAGGGGTGAAATCCTATAATCCTGGGAGGACCACCTGTGGCGAAGGCGCCTAACTGGAACGGACCTGACGGTGAGTAACGAAAGCCAGGGGCGCGAACCGGATTAGATACCCGGGTAGTCCTGGCCGTAAACGATGCGGACTTGGTGTTGGAATGGCTTCGAGCTGCTCCAGTGCCGAAGGGAAGCTGTTAAGTCCGCCGCCTGGGAAGTACGGTCGCAAGACTGAAACTTAAAGGAATTGGCGGGGGAGCACCACAACGCGTGGAGCCTGCGGTTTAATTGGATTCAACGCCGGACATCTCACCAGGGGCGACAGCAGAATGATGGCCAGGTTGACGACCTTGCTTGACAAGCTGAGAGGAGGTGCATGGCCGCCGTCAGCTCGTACCGTGAGGCGTCCTGTTAAGTCAGGCAACGAGCGAGACCCACGCCCTTAGTTACCAGCGGATCCTCCGGGATGCCGGGCACACTAAGGGGACCGCCAGTGATAAACTGGAGGAAGGAGTGGACGACGGTAGGTCCGTATGCCCCGAATCCCCTGGGCAACACGCGGGCTACAATGGCTATGACAATGGGTTCCGACACTGAAAGGTGGAGGTAATCTCCTAAACATAGTCTTAGTTCGGATCGAGGGCTGTAACCCGCCCTCGTGAAGCTGGAATGCGTAGTAATCGCGTGTCATAATCGCGCGGTGAATACGTCCCTGCTCCTTGCACACACCGCCCGTCACGCCACCCAAAAAGGGTTTGGATGAGGCCTCAGTCTTTGGTTGGGGTCGAATCTGGGTTCTTTGAGGAGGGCGAAG
>NR115811_Methanobacterium_arcticum
gaaugcacuagugauUUCCGUUUGAUCCUGCCGGAGGCCACUGCUUUUGGGGUUCGAUUAAGCCAUGCAAGUCGAACGAAUCUUUCGGGAUUCGUGGCGAACGGCUCAGUAACACGUGGAUAAUCUACCCUUAGGACUGGGAUAACCCUGGGAAACUGGGGAUAAUACCGGAUAGUUAGGAGUUCCUGGAAUGGUCUUCUUUUUAAAUGUUCAGGCGCCUAAGGAUGGAUCUGCGGCAGAUUAGGUAGUUGGUGGGGUAAUGGCCCACCAAGCCUUUGAUCUGUACGGGUUGUGAGAGCAAGAGCCCGGAGAUGGAACCUGAGACAAGGUUCCAGGCCCUACGGGGCGCAGCAGGCGCGAAACCUCCGCAAUGCACGAAAGUGCGACGGGGGGACCCCAAGUGCCGCUCUUAACGGGGUGGCUUUUUUUGAGUGUAAAAAGCUUUGAGAAUAAGAGCUGGGCAAGACCGGUGCCAGCCGCCGCGGUAACACCGGCAGCUCAAGUGGUGGCCAUUUUUAUUGGGCCUAAAGCGUUCGUAGCCGGCUUGAUAAGUCUCUGGUGAAAUCCCAUAGCUUAACUGUGGGAAUUGCUGGAGAUACUAUUAGGCUUGAGGCCGGGAGAGGUUAGGGGUACUCCCAGGGUAGGGGUGAAAUCCUAUAAUCCUGGGAGGACCACCUGUGGCGAAGGCGCCUAACUGGAACGGACCUGACGGUGAGUAACGAAAGCCAGGGGCGCGAACCGGAUUAGAUACCCGGGUAGUCCUGGCCGUAAACGAUGCGGACUUGGUGUUGGAAUGGCUUCGAGCUGCUCCAGUGCCGAAGGGAAGCUGUUAAGUCCGCCGCCUGGGAAGUACGGUCGCAAGACUGAAACUUAAAGGAAUUGGCGGGGGAGCACCACAACGCGUGGAGCCUGCGGUUUAAUUGGAUUCAACGCCGGACAUCUCACCAGGGGCGACAGCAGAAUGAUGGCCAGGUUGACGACCUUGCUUGACAAGCUGAGAGGAGGUGCAUGGCCGCCGUCAGCUCGUACCGUGAGGCGUCCUGUUAAGUCAGGCAACGAGCGAGACCCACGCCCUUAGUUACCAGCGGAUCCUCCGGGAUGCCGGGCACACUAAGGGGACCGCCAGUGAUAAACUGGAGGAAGGAGUGGACGACGGUAGGUCCGUAUGCCCCGAAUCCCCUGGGCAACACGCGGGCUACAAUGGCUAUGACAAUGGGUUCCGACACUGAAAGGUGGAGGUAAUCUCCUAAACAUAGUCUUAGUUCGGAUCGAGGGCUGUAACCCGCCCUCGUGAAGCUGGAAUGCGUAGUAAUCGCGUGUCAUAAUCGCGCGGUGAAUACGUCCCUGCUCCUUGCACACACCGCCCGUCACGCCACCCAAAAAGGGUUUGGAUGAGGCCUCAGUCUUUGGUUGGGGUCGAAUCUGGGUUCUUUG
>M59124_Methanobacteriumbryantii
AATCCGTTTGATCCTGGCGGAGGCCACTGCTTTTGGGGTTCGATTAAGCCATGCAAGTCGAACGAATCACTTCGGTGGTTCGTGGCGAACGGCTCAGTAACACGTGGATAATCTACCCTTAGGACTGGGATAACCCTGGGAAACTGGGGATAATACCGGATAGTTAGGAGTTCCTGGAATGGTCTTCTTTTTAAATGTTCAGGCGCCTAAGGATGGATCTGCGGCAGATTAGGTAGTTGGTGGGGTAATGGCCCACCAAGCCTTTGATCTGTACGGGTTGTGAGAGCAAGAGCCCGGAGATGGAACCTGAGACAAGGTTCTAGGCCCTACGGGGCGCAGCAGGCGCGAAACCTCCGCAATGCACGAAAGTGCGACGGGGGGACCCCAAGTGCCACTCTTAACGGGGTGGCTTTTTTTGAGTGTAAAAAGCTTTGAGAATAAGAGCTGGGCAAGACCGGTGCCAGCCGCCGCGGTAACACCGGCAGCTCAAGTGGTGGCCATTTTTATTGGGCCTAAAGCGTTCGTAGCCGGCTTGATAAGTCTCTGGTGAAATCCCATAGCTTAACTGTGGGNATTGCTGGAGATACTATTAGGCTTGAGGCCGGGAGAGGTTAGGGGTACTCCCAGGGTAGGGGTGAAATCCTATAATCCTGGGAGGACCACCTGTGGCGAAGGCGCCTAACTGGAACGGACCTGACGGTGAGTAACGAAAGCCAGGGGCGCGAACCGGATTAGATACCCGGGTAGTCCTGGCCGTAAACGATGCGGACTTGGTGTTGGAATGGCTTCGAGCTGCTCCAGTGCCGAAGGGAAGCTGTTAAGTCCGCCGCCTGGGAAGTACGGTCGCAAGACTGAAACTTAAAGGAATTGGCGGGGGAGCACCACAACGCGTGGAGCNTGCGGTTTAATTGGATTCAACGCCGGACATCTCACCAGGGGCGACAGCAGAATGATGGCCAGGTTGACGACCTTGCTTGACAAGCTGAGAGGAGGTGCATGGCCGCCGTCAGCTCGTACCGTGAGGCGTCCTGTTAAGTCAGGCAACGAGCGAGACCCACGCCCTTAGTTACCAGCGGATCCTCCGGGATGCCGGGCACACTAAGGNNACCGCCAGTGATAAACTGGAGGAAGGAGTGGACGACGGTAGGTCNGTATGCCCCGAATCCCCTGGGCAACACGCGGGCTACAATGGCTATGACAATGGGTTCCGACACTGAAAGGTGAAGGTAATCTCCTAAACATAGTCTTAGTTCGGATCGAGGGCTGTAACCCGCCCTCGTGAAGCTGGAATGCGTAGTAATCGCGTGTCATAATCGCGCGGTGAATACGTCCCTGCTCCTTGCACACACCGCCCGTCACGCCACCCAAAAAGGGTTTGGATGAGGCCTCAGTCGTTGGTTGGGGTCGAATCTGGGTTCTTTGNNNNNNNNNNNNNNGTAACAAGNNNNNNNNNNNNGAACCTGNNNNNNGATCACCTCCT
>NR135896_Methanobacterium_aggregansE0
ACUGCUAUUGGGGUUCGAUUAAGCCAUGCAAGUCGAACGACCCUUUCGAGGAGGUCGUGGCAAACGGCUCAGUAACACGUGGAUAACCUACCCUUAGGACUGGGAUAACCCUGGGAAACUGGGGACAAUACCGGAUACAUGGAGAUGCCUGGAAUGGUUCUCCACUUAAAUGUUCCGACGCCUAAGGAUGGAUCUGCGGCCGAUUAGGUAGUUGGUGGGGUCAAGGCCCACCAAGCCGGUGAUCGGUACGGGUUGUGAGAGCAAGAGCCCGGAGAUGGAACCUGAGACAAGGUUCCAGGCCCUACGGGGCGCAGCAGGCGCGAAACCUCCGCAAUGCACGCAAGUGCGACGGGGGGACCCCAAGUGCCACUCUUAACGGGGUGGCUUUUCUAGAGUGUAAAAAGCUUUAGGAAUAAGAGCUGGGCAAGACCGGUGCCAGCCGCCGCGGUAACACCGGCAGCUCAAGUGGUGGCCAUUUUUAUUGGGCCUAAAGCGUUCGUAGCCGGCCUGAUAAGUCUUUGGUGAAAUCCUACAGCUUAACUGUGGGAAUUGCUGGGGAUACUAUCAGGCUUGAGGUCGGGAGAGGUUAGCGGUACUCCCAGGGUAGGGGUGAAAUCCUAUAAUCCUGGGAGGACCACCUGUGGCGAAGGCGGCUAACUGGAACGAACCUGACGGUGAGUAACGAAAGCCAGGGGCGCGAACCGGAUUAGAUACCCGGGUAGUCCUGGCCGUAAACGAUGUGGACUUGGUGUUGGGAUGGCUUCGAGCUGCUCCAGUGCCGAAGGGAAGCUGUUAAGUCCACCGCCUGGGAAGUACGGUCGCAAGACUGAAACUUAAAGGAAUUGGCGGGGGAGCACCACAACGCGUGGAGCCUGCGGUUUAAUUGGAUUCAACGCCGGACAUCUCACCAGGGGCGACAGCCGUAUGAUAGCCAGGUUGAUGACCUUGCUUGACAAGCUGAGAGGAGGUGCAUGGCCGCCGUCAGCUCGUACCGUGAGGCGUCCUGUUAAGUCAGGCAACGAGCGAGACCCACGCCCUUAGUUACCAGCGGAUCCCUUUUGGGAUGCCGGGCACACUAAGGGGACCGCCAGUGAUAAACUGGAGGAAGGAGUGGACGACGGUAGGUCCGUAUGCCCCGAAUCCCCUGGGCUACACGCGGGCUACAAUGGCUAGGACAAUGGGUUCCUACACCGAAAGGUGGCGGUAAUCUCCUAAACCUAGUCUUAGUUCGGAUUGAGGGCUGUAACUCGCCCUCAUGAAGCUGGAAUGCGUAGUAAUCGCGUGUCAUAACCGCGCGGUGAAUACGUCCCUGCUCCUUGCACACACCGCCCGUCACGCCACCCAAAAAGGGUUUGGAUGAGGCCCCAAUCUUUGUUGGUUGGGCUCGAAUCUGGGUUCUUUGAGGAGGGCG
>NR028171_Methanobacterium_oryzae
CGUUUGAUCCUGGCGGAGGCCACUGCUAUUGGGGUUCGAUUAAGCCAUGCAAGUCGAACGAUUCUUCGGAAUCGUGGCAAACGGCUCAGUAACACGUGGAUAACCUACCCUUAGGACUGGGAUAACCCCGGGAAACUGGGGAUAAUACCGGAUAUGUAGUAUUGCCUGGAAUGGUUUUCUAUUUAAAGCUCCGGCGCCUAAGGAUGGAUCUGCGGCUGAUUAGGUAGUUGGUGGGGUAAAGGCCCACCAAGCCUGUGAUCGGUACGGGUUGUGAGAGCAAGAGCCCGGAGAUGGAACCUGAGACAAGGUUCCAGGCCCUACGGGGCGCAGCAGGCGCGAAACCUCCGCAAUGCACGCAAGUGCGACGGGGGAACCCCAAGUGCCACUCUUAACGGGGUGGCUUUUAUGAAGUGUAAAAAGCUUUAAGAAUAAGAGCUGGGCAAGACCGGUGCCAGCCGCCGCGGUAACACCGGCAGCUCAAGUGGUGGCCAUUAUUAUUGGGCCUAAAGCGUUCGUAGCCGGCCUGAUAAGUCUCUGGUGAAAUCCCAUAGCUUAACUGUGGGAAUUGCUGGAGAUACUAUCAGGCUUGAGAUCGGGAGAGGUUAGGGGUACUCCCAGGGUAGGGGUGAAAUCCUAUAAUCCUGGGAGGACCACCUGUGGCGAAGGCGCCUAACUGGAACGAAUCUGACGGUGAGUAACGAAAGCCAGGGGCGCGAACCGGAUUAGAUACCCGGGUAGUCCUGGCCGUAAACGAUGCGGACUUGGUGUUGGAAUGGCUUCGAGCUGCUCCAGUGCCGAAGGGAAGCUGUUAAGUCCGCCGCCUGGGAAGUACGGUCGCAAGACUGAAACUUAAAGGAAUUGGCGGGGGAGCACCACAACGCGUGGAGCCUGCGGUUUAAUUGGAUUCAACGCCGGACAUCUCACCAGGGGCGACAGCAGAAUGAUGGCCAGGUUGACGACCUUGCUUGACAAGCUGAGAGGAGGUGCAUGGCCGCCGUCAGCUCGUACCGUGAGGCGUCCUGUUAAGUCAGGCAACGAGCGAGACCCACGCCCUUAGUUACCAGCGGAUCCUUUUUAGGAUGCCGGGCACACUAAGGGGACCGCCAGUGAUAAACUGGAGGAAGGAGUGGACGACGGUAGGUCCGUAUGCCCCGAAUCCCCUGGGCAACACGCGGGCUACAAUGGCUAGGACAAUGGGUUCCAACACUGAAAGGUGAAGGUAAUCUCCUAAACCUAGUCGUAGUUCGGAUCGAGGGCUGUAACCCGCCCUCGUGAAGCUGGAAUGCGUAGUAAUCGCGUGUCAUAAUCGCGCGGUGAAUACGUCCCUGCUCCUUGCACACACCGCCCGUCACGCCACCCAAAAAGGGUUUGGAUGAGGCCUUAGUCUUAGGCUAAGGUCGAAUCUGGGUUCUUUGAGGAGGGCGAAGUCGUAACAAGGUANCCGUA
>AY350742_Methanobacteriumbeijingense
TATTGGGGTCCGATTAAGCCATGCAAGTCGAACGTTCTTCGGAACGTGGCAAACGGCTCAGTAACACGTGGATAACCTACCCTTAGGACCGGGATAACCCTGGGAAACTGGGGATAATACCGGATATATGGAGATACCTGGAATGGTTCTCCACTTAAAGCTCCGGCGCCTAAGGATGGATCTGCGGCAGATTAGGTCGTTGGTGGGGTAATGGCCCACCAAGCCTTTGATCTGTACGGGTTGTGAGAGCAAGAGCCCGGAGATGGAACCTGAGACAAGGTTCCAGGCCCTACGGGGCGCAGCAGGCGCGAAACCTCTGCAATGCGAGCAATCGCGACGGGGGGACCCCAAGTGCCACTCTTAACGGGGTGGCTTTTCTTAAGTGTAAAAAGCTTTTGGAATAAGGGCTGGGCAAGACCGGTGCCAGCAGCCGCGGTAACACCGGCAGCCCAAGTGGTGGCCATTTTTATTGGGCCTAAAGCGTTCGTAGCCGGCCTGATAAGTCTCTGGTGAAATCCCGCAGCTTAACTGTGGGAATTGCTGGAGATACTATCAGGCTTGAGGTCGGGAGAGGTTAGAGGTACTCCCAGGGTAGGGGTGAAATCCTATAATCCTGGGAGGACCACCTGTGGCGAAGGCGTCTAACTGGAACGAACCTGACGGTGAGTAACGAAAGCCAGGGGCGCGAACCGGATTAGATACCCGGGTAGTCCTGGCCGTAAACGATGTGGACTTGGTGTTGGGATGGCCTCGAGCTGCCCCAGTGCCGAAGGGAAGCTGTTAAGTCCACCGCCTGGGAAGTACGGTCGCAAGACTGAAACTTAAAGGAATTGGCGGGGGAGCACCACAACGCGTGGAGCCTGCGGTTTAATTGGATTCAACGCCGGACATCTCACCAGGGGCGACAGCAGGATGATGGCCAGATTGACGATCTTGCTTGACAAGCTGAGAGGAGGTGCATGGCCCGCCGTCAGCTCGTACCGTGAGGCGTCCTGTTAAGTCAGGCAACGAGCGAGACCCACGCCCTTAGTTACCAGCGGATCCTTACAGGATGCCGGGCACACTAAGGGGACCGCCAGTGATAAACTGGAGGAAGGAGTGGACGACGGTAGGTCCGTATGCCCCGAATCCCCTGGGCTACACGCGGGCTACAATGGCTAGGACAATGGGTTCCAACACTGAAAAGTGAAGGTAATCTCCTAAACCTAGTCTTAGTTCGGATTGAGGGCTGTAACTCGCCCTCATGAAGCTGGAATGCGTAGTAATCGCGTGTCATAATCGCGCGGTGAATACGTCCCTGCTCCTTGCACACACCGCCCGTCACGCCACCCAAAAAGGGTTTGGATGAGGCCTTAGTCTAGCGGCTAAGGTCGAATCTAGGTTCTTTGAGGAGGGCGAAGTCGTAACAAGGTAACC
>NR117917_Methanobacterium_lacus
UUCCGGUUGAUCCCGCCGGAGGCCACUGCUAUUGGGGUCCGAUUAAGCCAUGCAGUCGAACGAACUCUUCGGAGUUUCGUGGCAAACGGCUCAGUAACACGUGGAUAACCUAACCUUAGGACUGGGAUAACCCCGGGAAACUGGGGACAAUACCAGAUAUGUAGAGAUUCCUGCAAUGGUCCUCUAUUUAAAUGUUCCGACGCCUAAGGAUGGAUCUGCGGCAGAUUAGGUAGUUGGUGGGGUAAUUGCCCACCAAGCCUUUGAUCUGUACGGGUUGUGAGAGCAAGAGCCCGGAGAUGGAACCUGAGACAAGGUUCCAGGCCCUACGGGGCGCAGCAGGCGCGAAACCUCCGCAAUGCGAGCAAUCGCGACGGGGGGACCCCAAGUGCCACUCUUAACGGGGUGGCUUUUCUGAAGUGUAAAAAGCUUUAGGAAUAAGGGCUGGGCAAGACCGGUGCCAGCCGCCGCGGUAACACCGGCAGCUCAAGUGGUGGCCAUUUUUAUUGGGCCUAAAGCGUUCGUAGCCGGUUUGAUAAGUCUCUGGUGAAAUCCCGCAGCUUAACUGUGGGACUUGCUGGAGAUACUAUUAGACUUGAGGUCGGGAGAGGUUAGGGGUACUCCCAGGGUAGGGGUGAAAUCCUAUAAUCCUGGGAGGACCACCUGUGGCGAAGGCGCCUAACUGGAACGAACCUGACGGUGAGUAACGAAAGCCAGGGGCGCGAACCGGAUUAGAUACCCGGGUAGUCCUGGCCGUAAACGAUGUGGACUUGGUGUUGGAAUGGCCUCGAGCUGCUCCAGUGCCGAAGGGAAGCUGUUAAGUCCACCGCCUGGGAAGUACGGUCGCAAGACUGAAACUUAAAGGAAUUGGCGGGGGAGCACCACAACGCGUGGAGCCUGCGGUUUAAUUGGAUUCAACGCCGGACAUCUCACCAGGGGCGACAGCAGAAUGAUGGCCAGGUUGACGACCUUGCUUGACAAGCUGAGAGGAGGUGCAUGGCCGCCGUCAGCUCGUACCGUGAGGCGUCCUGUUAAGUCAGGCAACGAGCGAGACCCACGCCCUUAGUUACCAGCGGAUCCUUUUUAGGAUGCCGGGCACACUAAGGGGACCGCCAGUGAUAAACUGGAGGAAGGAGUGGACGACGGUAGGUCCGUAUGCCCCGAAUCCCCUGGGCUACACGCGGGCUACAAUGGCUAGGACAAUGGGUUCCAACACCGAAAGGUGGAGGUAAUCUCCUAAACCUAGUCUUAGUUCGGAUUGAGGGCUGUAACUCGCCCUCAUGAAGCUGGAAUGCGUAGUAAUCGCGUGUCAUAACCGCGCGGUGAAUACGUCCCUGCUCCUUGCACACACCGC
>AY386124_ Methanobacterium_aarhusense
GTAACACGTGGATAACCTACCCTTAGGACTGGTATAACCCCGGGAAACTGGGGACAATCCCAGATATGTGAAGATTCCTGGAATGGTCCTTCACTCAAATGCTCCGGCGCCTAAGGATGGATCTGCGGCCGATTAGGTTGTTGGTGGGGTAAAGGCCCACCAAGCCGATAATCGGTACGGGTTGTGAGAGCAAGAGCCCGGAGATGGAACCTGAGACAAGGTTCCAGGCCCTACGGGGCGCAGCAGGCGCGAAACCTCCGCAATGCGAGCAATCGCGACGGGGGAACCCCAAGTGCCACTCTTAACGGGGTGGCTTTTCTGAAGTGTAAAAAGCTTCAGGAATAAGGGCTGGGCAAGACCGGTGCCAGCCGCCGCGGTAACACCGGCAGCTCAAGTGGTGGCCGTTTTTATTGGGCCTAAAGCGTTCGTAGCCGGCCTGATAAGTCTCTGGTGAAATCCTGCAGCTTAACTGTGGGAATTGCTGGAGATACTATCAGGCTTGAGGTCGGGAGAGGTTAGAGGTACTCCCAGGGTAGGGGTGAAATCCTGTAATCCTGGGAGGACCACCTGTGGCGAAGGCGTCTAACTGGAACGAACCTGACGGTGAGGAACGAAAGCCAGGGGCGCGAACCGGATTAGATACCCGGGTAGTCCTGGCCGTAAACGATGTGGACTTGGTGTTGGGATGGCTTCGAGCTGCTCCAGTGCCGAAGGGAAGCTGTTAAGTCCACCGCCTGGGAAGTACGGTCGCAAGACTGAAACTTAAAGGAATTGGCGGGGGAGCACCACAACGCGTGGAGCCTGCGGTTTAATTGGATTCAACGCCGGACATCTCACCAGGGGCGACAGCAGAATGATGGCCAGGTTGACGACCTTGCTTGACAAGCTGAGAGGAGGTGCATGGCCGCCGTCAGCTCGTACCGTGAGGCGTCCTGTTAAGTCAGGCAACGAGCGAGACCCACGCCCTTAGTTACCAGCGGATCCTTTCAGGATGCCGGGCACACTAAGGGGACCGCCAGTGATAAACTGGAGGAAGGAGTGGACGACGGTAGGTCCGTATGCCCCGAATCCCCTGGGCAACACGCGGGCTACAATGGCTAGGACAATGGGTTCCGACACCGAAAGGTGAAGGTAATCCCCTAAACCTAGTCTTAGTCCGGATCGAGGGCTGTAACCCGCCCTCGTGAAGCTGGAATGCGTAGTAATCGCGTGTCATAATCGCGCGGTGAATACGTCCCTGCTCCTTGCACACACCGCCCGTCACGCCACCCAAAAAGGGTTTGGATGAGGCTTTAATCTTAGGTTAAGGTCGAATCTGGGTTCTTTGAGGAGG
>NR133779_Methanobacterium_movilense
UGCAGUCGAACGAACUGCUUCGGUGGUUCGUGGCAAACGGCUCAGUAACACGUGGAUAACCUACCCUUAGGACUGGGAUAACCCCGGGAAACUGGGGAUAAUACCGGAUAUAUGGAGGUUCCUGGAAUGGUCCUCUACUGAAAUGCUCCGGCGCCUAAGGAUGGAUCUGCGGCCGAUUAGGUAGUUGGUGGGGUAAAGGCCCACCAAGCCUGUGAUCGGUACGGGUUGUGAGAGCAAGAGCCCGGAGAUGGAACCUGAGACAAGGUUCCAGGCCCUACGGGGCGCAGCAGGCGCGAAACCUCCGCAAUGCGAGCAAUCGCGACGGGGGGACCCCAAGUGCCACUCUUAACGGGGUGGCUUUUAUGAAGUGUAAAAAGCUUCAAGAAUAAGAGCUGGGCAAGACCGGUGCCAGCCGCCGCGGUAACACCGGCAGCUCGAGUGGUGGCCAUUUUUAUUGGGCCUAAAGCGUUCGUAGCCGGCCUGAUAAGUCUCUGGUGAAAUCCCAUAGCUUAACUGUGGGAAUUGCUGGAGAUACUAUUAGGCUUGAGAUCGGGAGAGGUUAGGGGUACUCCCAGGGUAGGGGUGAAAUCCUAUAAUCCUGGGAGGACCACCUGUGGCGAAGGCGCCUAACUGGAACGAAUCUGACGGUGAGUAACGAAAGCCAGGGGCGCGAACCGGAUUAGAUACCCGGGUAGUCCUGGCCGUAAACGAUGUGGACUUGGUGUUGGAAUGGCUUCGAGCUGCUCCAGUGCCGAAGGGAAGCUGUUAAGUCCACCGCCUGGGAAGUACGGUCGCAAGACUGAAACUUAAAGGAAUUGGCGGGGGAGCACCACAACGCGUGGAGCCUGCGGUUUAAUUGGAUUCAACGCCGGAUAUCUCACCAGGGGCGACAGCAGAAUGAUGGCCAGGUUGACGACCUUGCUUGACAAGCUGAGAGGAGGUGCAUGGCCGCCGUCAGCUCGUACCGUGAGGCGUCCUGUUAAGUCAGGCAACGAGCGAGACCCACGCCCUUAGUUACCAGCGGAUCCUCCGGGAUGCCGGGCACACUAAGGGGACCGCCAGUGAUAAACUGGAGGAAGGAGUGGACGACGGUAGGUCCGUAUGCCCCGAAUCCCCUGGGCUACACGCGGGCUACAAUGGCUAGGACAAUGGGUUCCAACACUGAAAAGUGAAGGUAAUCUCCUAAACCUAGUCUUAGUUCGGAUUGAGGGCUGUAACCCGCCCUCAUGAAGCUGGAAUGCGUAGUAAUCGCGUGUCAUAACCGCGCGGUGAAUACGUCCCUGCUCCUUGCACACACCGCCCGUCACGCCACCCAAAAAGGGUUUGGAUGAGGCCUUAGUCAUGGCU
>NR028175_Methanobacterium_congolense
UAUUGGGGUUCGAUUAAGCCAUGCAAGUCGAACGANNCUCUUCGGAGUGUCGUGGCAAACGGCUCAGUAACACGUGGAUAACCUACCCUUAGGACUGGGAUAACCCUGGGAAACUGGGGACAAUACCAGAUACAUGGAGAUGCCUGGAAUGGUUCUCCACUUAAAUGUUCCGACGCCUAAGGAUGGAUCUGCGGCCGAUUAGGUAGUUGGUGGGGUCAAGGCCACCAAGGCCGGUGAUCGGUACGGGUUGUGAGAGCAAGAGCCCGGAGAUGGAACCUGAGACAAGGUUCCAGGCCCUACGGGGCGCAGCAGGCGCGAAACCUCCGCAAUGCACGCAAGUGCGACGGGGGGACCCCAAGUGCCACUCUUAACGGGGUGGCUUUUCUAGAGUGUAAAAAGCUUUAGGAAUAAGAGCUGGGCAAGACCGGUGCCAGCCGCCGCGGUAACACCGGCAGCUCAAGUGGUGGCCAUUUUUAUUGGGCCUAAAGCGUUCGUAGCCGGCUUGAUAAGUCUUUGGUGAAAUCCCGCAGCUUAACUGUGGGAAUUGCUGGGGAUACUAUCAGGCUUGAGGUCGGGAGAGGUUAACGGUACUCCCAGGGUAGGGGUGAAAUCCUAUAAUCCUGGGAGGACCACCUGUGGCGAAGGCGGCUAACUGGAACGAACCUGACGGUGAGUAACGAAAGCCAGGGGCGCGAACCGGAUUAGAUACCCGGGUAGUCCUGGCCGUAAACGAUGUGGACUUGGUGUUGGGAUGGCUUCGAGCUGCUCCAGUGCCGAAGGGAAGCUGUUAAGUCCACCGCCUGGGAAGUACGGUCGCAAGACUGAAACUUAAAGGAAUUGGCGGGGGAGCACCACAACGCGUGGAGCCUGCGGUUUAAUUGGAUUCAACGCCGGACAUCUCACCAGGGGCGACAGCCGUAUGAUAGCCAGGUUGAUGACCUUGCUUGACAAGCUGAGAGGAGGUGCAUGGCCGCCGUCAGCUCGUACCGUGAGGCGUCUCGUUAAGUCAGGCAACGAGCGAGACCCACGCCCUUAGUUACCAGCGGAUCCCUUUGGGGAUGCCGGGCACACUAAGGGGACCGCCAGUGAUAAACUGGAGGAAGGAGUGGACGACGGUAGGUCCGUAUGCCCCGAAUCCCCUGGGCUACACGCGGGCUACAAUGGCUGGGACAAUGGGUUCCUACACCGAAAGGUGGCGGUAAUCUCCUAAACCUAGUCUUAGUUCGGAUUGAGGGCUGUAACUCGCCCUCAUGAAGCUGGAAUGCGUAGUAAUCGCGUGUCAUAACCGCGCGGUGAAUACGUCCCUGCUCCUUGCACACACCGCCCGUCACGCCACCCAAAAAGGGUUUGGAUGAGGCCCCAAUCUUUGUUGGUUGGGCUCGAAUCUGGGUUCUUUGAGGAGGGCGAAGUCGUAACAAGGUAGCCGUAGGGGAACCUGCGGCUGgaucaccuc
>NR_133895_Methanobacteriumpaludis
TTAAATCCGTTTGATCCTGGCGGAGGCCACTGCTATTGGGGTTCGATTAAGCCATGCAAGTCGAACGAAATCCTTCGGGATTTCGTGGCAAACGGCTCAGTAACACGTGGATAACCTACCCTTAGGACTGGGATAACCCTGGGAAACTGGGGATAATACCGGATACATGGAGGTTCCTGGAATGGTTCTCCATTGAAATGTTCCGACGCCTAAGGATGGATCTGCGGCCGATTAGGTAGTTGGTGGGGTAAAGGCCCACCAAGCCTGTGATCGGTACGGGTTGTGAGAGCAAGAGCCCGGAGATGGAACCTGAGACAAGGTTCCAGGCCCTACGGGGCGCAGCAGGCGCGAAACCTCCGCAATGCGAGCAATCGCGACGGGGGGACCCCAAGTGCCACTCTTAACGGGGTGGCTTTTCTTGAGTGTAAAAAGCTCTTGGAATAAGAGCTGGGCAAGACCGGTGCCAGCCGCCGCGGTAACACCGGCAGCTCAAGTGGTGGCCATTTTTATTGGGCCTAAAGCGTTCGTAGCCGGCCTGATAAGTCTCTGGTGAAATCCTACAGCTTAACTGTGGGAATTGCTGGAGATACTATTAGGCTTGAGGTCGGGAGAGGTTAGCGGTACTCCCAGGGTAGGGGTGAAATCCTATAATCCTGGGAGGACCACCTGTGGCGAAGGCGGCTAACTGGAACGAACCTGACGGTGAGTAACGAAAGCCAGGGGCGCGAACCGGATTAGATACCCGGGTAGTCCTGGCCGTAAACGATGTGGACTTGGTGTTGGAATGGCCTCGAGCTGCTCCAGTGCCGAAGGGAAGCTGTTAAGTCCATCGCCTGGGAAGTACGGTCGCAAGACTGAAACTTAAAGGAATTGGCGGGGGAGCACCACAACGCGTGGAGCCTGCGGTTTAATTGGACTCAACGCCGGACATCTCACCAGGGGCGACAGCCGGATGATAGCCAGGTTGATGACCTTGCTTGACAAGCTGAGAGGAGGTGCATGGCCGCCGTCAGCTCGTACCGTGAGGCGTCCTGTTAAGTCAGGCAACGAGCGAGACCCACGCCCTTAGTTACCAGCGGATCCTTCGGGATGCCGGGCACACTAAGGGGACCGCCAGTGATAAACTGGAGGAAGGAGTGGACGACGGTAGGTCCGTATGCCCCGAATCCCCTGGGCTACACGCGGGCTACAATGGCTAGGACAATGGGTTCCAACACCGAAAGGTGGAGGTAATCTCCTAAACCTAGTCTTAGTTCGGATTGAGGGCTGTAACTCGCCCTCATGAAGCTGGAATGCGTAGTAATCGCGTGTCATAACCGCGCGGTGAATACGTCCCTGCTCCTTGCACACACCGCCCGTCACGCCACCCAAAAAGGGTTTGGATGAGGCCCCAATCTTTCGGTTGGGCTCGAATCTAGGTTCTTTGAGGAGGGCGAAGTCGTAACAAGGTAGCCGTAGGGGAACCTGCGGCTGGATCACCTCCTTA
>NR112749_Methanobacterium_kanagiense
aauUCGAUUUUGAUCCUGGCGGAGGCUACCGCUAUUGGGUUUCGAUUAAGCCAUGCAAGUCGAACGAUCUUCGGAUCGUGGCAAACGGCUCAGUAACACGUGGAUAACCUAACCUUAGGACUGGGAUAACCCCGGGAAACUGGGGACAAUACCGGAUAUGUGGGGCUGCCUGGAAUGGUACCCCAUUGAAAUGCUCCGGCGCCUAAGGAUGGAUCUGCGGCAGAUUAGGUAGUUGGCGGGGUAAAUGCCCACCAAGCCAGUAAUCUGUACGGGUUGUGAGAGCAAGAGCCCGGAGAUGGAACCUGAGACAAGGUUCCAGGCCCUACGGGGCGCACGAGGCGCGAAACCUCCGCAAUGCGAGCAAUCGCGACGGGGGAAACCCAAGUGCCACUCUUAACGGGGUGGCUUUUCUGAAGUGUAAAAAGCUUCAGGAAUAAGAGCUGGGCAAGACCGGUGCCAGCCGCCGCGGUAACACCGGCAGCUCAAGUGGUGGCCGUUUUUAUUGGGCCUAAAGCGUUCGUAGCCGGCUUGAUAAGUCUCUGGUGAAAUCCCACAGCUUAACUGUGGGAAUUGCUGGAGAUACUAUCAGGCUUGAGGCCGGGAGAGGCUGGAGGUACUCCCAGGGUAGGGGUGAAAUCCUAUAAUCCUGGGAGGACCACCUGUGGCGAAGGCGUCCAGCUGGAACGGACUGACGGGUGAGUAACGAAAGCCAGGGGCGCGAACCGGAUUAGAUACCCGGGUAGUCCUGGCCGUAAACGAUGUGGACUUGGUGUUGGGAUGGCUCCGAGCUGCCCCAGUGCCGAAGGGAAGCUGUUAAGUCCACCGCCUGGAAGUACGGUCGCAAGACUGAAACUUAAAGGAAUUGGCGGGGGAGCACCACAACGCGUGGAGCCUGCGGUUUAAUUGGAUUCAACGCCGGACAUCUCACCAGGGGCGACAGCAGAAUGAUGGCCAGGUUGAUGACCUUGCUUGACAAGCUGAGAGGAGGUGCAUGGCCGCCGUCAGCUCGUACCGUGAGGCGUCCUGUUAAGUCAGGCAACGAGCGAGACCCACGCCCUUAGUUACCAGCGGAUCCUCCGGGAUGCCGGGCACACUAAGGGGACCGCCAGUGAUAAACUGGAGGAAGGAGUGGACGACGGUAGGUCCGUAUGCCCCGAAUCCCCUGGGCUACACGCGGGCUACAAUGGCUAGGACAAUGGGUUCCGACACUGAAAAGUGAAGGUAAUCUCCUAAACCUAGCCUUAGUUCGGAUUGAGGGCUGUAACUCGCCCUCAUGAAGCUGGAAUGCGUAGUAAUCGCGUGUCAUAACCGCGCGGUGAAUACGUCCCUGCUCCUUGCACACACCGCCCGUCACGCCACCCAAAAAGGGUUUGGAUGAGGCCUCAGUCUUUGGCUAAGGUCGAAUCUAGGUUCUUUGAGGAGGGCGAAGUCGUAACAAGGUAGCCGUAGGGGAAUCUGCGGCUGg
>NR113044_Methanobacterium_petrolearium
GGGUUUCGAUUAAGCCAUGCAAGUCGAACGAUCCUUCGGGAUCGUGGCAAACGGCUCAGUAACACGUGGAUAACCUAACCUUAGGACUGGGAUAACCCCGGGAAACUGGGGACAAUACCGGAUAUGUGGAGAUGCCUGGAAUGGUACUUCAUUGAAAUGCUCCGGCGCCUAAGGAUGGAUCUGCGGCAGAUUAGGUAGUUGGCGGGGUAAAUGCCCACCAAGCCGAUAAUCUGUACGGGUUGUGAGAGCAAGAGCCCGGAGAUGGAACCUGAGACAAGGUUCCAGGCCCUACGGGGCGCAGCAGGCGCGAAACCUCCGCAAUGCGAGCAAUCGCGACGGGGGAAACCCAAGUGCCACUCUUAACGGGGUGGCUUUUCUGAAGUGUAAAAAGCUUCAGGAAUAAGAGCUGGGCAAGACCGGUGCCAGCCGCCGCGGUAACACCGGCAGCUCAAGUGGUGGCCGUUUUUAUUGGGCCUAAAGCGUUCGUAGCCGGCUUGAUAAGUCUCUGGUGAAAUCCCGCAGCUUAACUGUGGGAAUUGCUGGAGAUACUAUCAGGCUUGAGGCCGGGAGAGGCUGGAGGUACUCCCGGGGUAGGGGUGAAAUCCUAUAAUCCCGGGAGGACCACCUGUGGCGAAGGCGUCCAGCUGGAACGGACCUGACGGUGAGUAACGAAAGCCAGGGGCGCGAACCGGAUUAGAUACCCGGGUAGUCCUGGCCGUAAACGAUGUGGACUUGGUGUUGGGAUGGCUCCGAGCUGCCCCAGUGCCGAAGGGAAGCUGUUAAGUCCACCGCCUGGGAAGUACGGUCGCAAGACUGAAACUUAAAGGAAUUGGCGGGGGAGCACCACAACGCGUGGAGCCUGCGGUUUAAUUGGAUUCAACGCCGGACAUCUCACCAGGGGCGACAGCAGAAUGAUGGCCAGGUUGAUGACCUUGCUUGACAAGCUGAGAGGAGGUGCAUGGCCGCCGUCAGCUCGUACCGUGAGGCGUCCUGUUAAGUCAGGCAACGAGCGAGACCCACGCCCUUAGUUACCAGCGGAUCCUCCGGGAUGCCGGGCACACUAAGGGGACCGCCAGUGAUAAACUGGAGGAAGGAGUGGACGACGGUAGGUCCGUAUGCCCCGAAUCCCCUGGGCUACACGCGGGCUACAAUGGCUAGGACAAUGGGUUCCGACACUGAAAAGUGAAGGUAAUCUCCUAAACCUAGUCUUAGUUCGGAUUGAGGGCUGUAACUCGCCCUCAUGAAGCUGGAAUGCGUAGUAAUCGCGUGUCAUAACCGCGCGGUGAAUACGUCCCUGCUCCUUGCACACACCGCCCGUCACGCCACCCAAAAAGGGUUUGGAUGAGGCCUUAGUCUUUGGUUAAGGUCGAAUCUAGGUUCUUUGAGGAGGGC
>NR_113045_Methanobacteriumferruginis
GGAGGCCACTGCTATTGGGTTTCGATTAAGCCATGCAAGTCGAACGATCTTTCGGGATCGTGGCAAACGGCTCAGTAACACGTGGATAACCTAACCTTAGGACTGGGATAACCCTGGGAAACTGGGGACAATACCGGATATGTAGGGCTGCCTGGAATTGGTTCCCTATTGAAATGCTCCGGCGCCTAAGGATGGATCTGCGGCAGATTAGGTAGTTGGCGGGGTAACTGCCCACCAAGCCGATAATCTGTACGGGTTGTGAGAGCAAGAGCCCGGAGATGGAACCTGAGACAAGGTTCCAGGCCCTACGGGGCGCAGCAGGCGCGAAACCTCCGCAATGCACGCAAGTGCGACGGGGGAAACCCAAGTGCCACTCTTAACGGGGTGGCTTTTTTAGAGTGTAAAAAGCTTTAAGAATAAGAGCTGGGCAAGACCGGTGCCAGCCGCCGCGGTAACACCGGCAGCTCAAGTGGTGGCCATTTTTATTGGGCCTAAAGCGTTCGTAGCCGGCTTGATAAGTCTCTGGTGAAATCCCACAGCTTAACTGTGGGAATTGCTGGAGATACTATCAGGCTTGAGGCCGGGAGAGGCTGGAGGTACTCCCGGGGTAGGGGTGAAATCCTATAATCCCGGGAGGACCACCTGTGGCGAAGGCGTCCAGCTGGAACGGACCTGACGGTGAGTAACGAAAGCCAGGGGCGCGAACCGGATTAGATACCCGGGTAGTCCTGGCCGTAAACGATGTGGACTTGGTGTTGGGATGGCTCCGAGCTGCCCCAGTGCCGAAGGGAAGCTGTTAAGTCCACCGCCTGGGAAGTACGGTCGCAAGACTGAAACTTAAAGGAATTGGCGGGGGAGCACCACAACGCGTGGAGCCTGCGGTTTAATTGGATTCAACGCCGGACATCTCACCAGGGGCGACAGCAGAATGATAGCCAGGTTGATGACCTTGCTTGACAAGCTGAGAGGAGGTGCATGGCCGCCGTCAGCTCGTACCGTGAGGCGTCCTGTTAAGTCAGGCAACGAGCGAGACCCACGCCCTTAGTTACCAGCGGGTCCTCCGGGATGCCGGGCACACTAAGGGGACCGCCAGTGATAAACTGGAGGAAGGAGTGGACGACGGTAGGTCCGTATGCCCCGAATCCCCTGGGCTACACGCGGGCTACAATGGTTAGGACAATGGGTTCCGACACCGAAAGGTGAAGGTAATCTCCTAAACCTAGCCTTAGTTCGGATTGAGGGCTGTAACTCGCCCTCATGAAGCTGGAATGCGTAGTAATCGCGTGTCATAACCGCGCGGTGAATACGTCCCTGCTCCTTGCACACACCGCCCGTCACGCCACCCAAAAAGGGTTTGGATGAGGCCCTAGTCTTTGCGGGCTAGGGTCGAATCTAGGTTCTTTGAGGAGGGC
>NR028247_Methanobacterium_subterraneum
UUGGGUUUCGAUUAAGCCAUGCAAGUCGAACGAAUCUUCGGGGUUCGUGGCAUACGGCUCAGUAACACGUGGAUAACCUACCCUUAGGACUGGGAUAACCCCGGGAAACUGGGGAUAAUACCGGAUAUGUAGGGUUGCCUGGAAUGGUACCCUAUUGAAAUGUUCCGACGCCUAAGGAUGGAUCUGCGGCAGAUUAGGUAGUUGGCGGGGUAAAUGCCCACCAAGCCAGUAAUCUGUACGGGUUGUGAGAGCAAGAGCCCGGAGAUGGAACCUGAGACAAGGUUCCAGGCCUACGGGGCCAGCAGGCGCGAAACCUCCGCAAUGCACGAAAGUGCGACGGGGAAACCCAAGUGCCACUCUUAACGGGGUGGCUUUUCUUAAGUGUAAAAAGCUUUUGGAAUAAGAGCUGGGCAAGACCGGUGCCAGCCGCCGCGGUAACACCGGCAGCUCAAGUGGUGGCCAUUUUUAUUGGGCCUAAAGCGUUCGUAGCCGGCUUGAUAAGUCUCUGGUGAAAUCCCACAGCUUAACUGUGGGAAUUGCUGGAGAUACUAUUAGGCUUGAGGCCGGGAGAGGCUGGAGGUACUCCCAGGGUAGGGGUGAAAUCCUAUAAUCCUGGGAGGACCACCUGUGGCGAAGGCGUCCAGCUGGAACGGACCUGACGGUGAGUAACGAAAGCCAGGGGCGCGAACCGGAUUAGAUACCCGGGUAGUCCUGGCCGUAAACGAUGUGGACUUGGUGUUGGGAUGGCUCCGAGCUGCCCCAGUGCCGAAGGGAAGCUGUUAAGUCCACCGCCUGGGAAGUACGGUCGCAAGACUGAAACUUAAAGGAAUUGGCGGGGGAGCACCACAACGCGUGGAGCUGCGGUUUAAUUGGAUUCAACGCCGGACAUCUCACCAGGGGCGACAGCAGAAUGAUAGCCAGGUUGAUGACCUUGCUUGACAAGCUGAGAGGAGGUGCAUGGCCGCCGUCAGCUCGUACCGUGAGCGUCCUGUUAAGUCAGGCAACGAGCGAGACCCACGCCCUUAGUUACCAGCGGAUCCUUCGGGAUGCCGGGCACACUAAGGGGACGCCAGUGAUAAACUGGAGGAAGGAGUGGACGACGGUAGGUCCGUAUGCCCCGAAUCCCCUGGGCUACACGCGGGCUACAAUGGUUAGGACAAUGGGUUCCGACACUGAAAAGUGAAGGUAAUCUCCUAAACCUGGCCUUAGUUCGGAUUGAGGGCUGUAACUCGCCCUCAUGAAGCUGGAAUGCGUAGUAAUCGCGUGUCAUAACCGCGCGGUGAAUACGUCCCUGCUCCUUGCACACACCGCCCGUCACGCCACCCAAAAAGGGUUUGGAUGAGGCCCUAGUCUUCAUUGGUUAGGGUCGAAUCUGGGUUCUUUGAGGAGGGCGAAGUCGUAACAAGGUAGCCGUAGGGGAACCUGCGGCUGgauca
>NR025028_Methanobacterium_formicicum
GAUUAAGCCAUGCAAGUCGAACGAUCCUUCGGGGUCGUGGCGUACGGCUCAGUAACACGUGGAUAACCUAACCUUAGGACUGGGAUAACCCUGGGAAACUGGGGAUAAUACCGGAUAUGUAGGGCUGCCUGGAAUGGUUCCCUAUUGAAAUGUUCCGACGCCUAAGGAUGGAUCUGCGGCAGAUUAGGUAGUUGGCGGGGUAAAUGCCCACCAAGCCAGUAAUCUGUACGGGUUGUGAGAGCAAGAGCCCGGAGAUGGAACCUGAGACAAGGUUCCAGGCCCUACGGGGCGCAGCAGGCGCGAAACCUCCGCAAUGCACGAAAGUGCGACGGGGGAAACCCAAGUGCCACUCUUAACGGGGUGGCUUUUCUUAAGUGUAAAAAGCUUUUGGAAUAAGAGCUGGGCAAGACCGGUGCCAGCCGCCGCGGUAACACCGGCAGCUCAAGUGGUGGCCGUUUUUAUUGGGCCUAAAGCGUUCGUAGCCGGCUUGAUAAGUCUCUGGUGAAAUCUCACGGCUUAACCGUGAGAAUUGCUGGAGAUACUAUUAGGCUUGAGGCCGGGAGAGGUUAGCGGUACUCCCGGGGUAGGGGUGAAAUCCUAUAAUCCCGGGAGGACCACCUGUGGCGAAGGCGGCUAACUGGAACGGACCUGACGGUGAGUAACGAAAGCCAGGGGCGCGAACCGGAUUAGAUACCCGGGUAGUCCUGGCCGUAAACGAUGUGGACUUGGUGUUGGGAUGGCUCCGAGCUGCCCCAGUGCCGAAGGGAAGCUGUUAAGUCCACCGCCUGGGAAGUACGGUCGCAAGACUGAAACUUAAAGGAAUUGGCGGGGGAGCACCACAACGCGUGGAGCCUGCGGUUUAAUUGGAUUCAACGCCGGACAUCUCACCAGGGGCGACAGCAGAAUGAUAGCCAGGUUGAUGACCUUGCUUGACAAGCUGAGAGGAGGUGCAUGGCCGCCGUCAGCUCGUACCGUGAGGCGUCCUGUUAAGUCAGGCAACGAGCGAGACCCACGCCCUUAGUUACCAGCGGAUCCUUCGGGAUGCCGGGCACACUAAGGGGACCGCCAGUGAUAAACUGGAGGAAGGAGUGGACGACGGUAGGUCCGUAUGCCCCGAAUCCCCUGGGCUACACGCGGGCUACAAUGGUUAGGACAAUGGGUUCCGACACUGAAAGGUGGAGGUAAUCUCCUAAACCUGGCCUUAGUUCGGAUUGAGGGCUGUAACUCGCCCUCAUGAAGCUGGAAUGCGUAGUAAUCGCGUGUCAUAACCGCGCGGUGAAUACGUCCCUGCUCCUUGCACACACCGCCCGUCACGCCACCCAAAAAGGGUUUGGAUGAGGCCAUAGUCUUUGGUUAUGGUCGAAUCUAGGUUCUUU
>NR114485_Methanobacterium_palustre
UCCGUUUGAUCCUGGCGGAGGCCACUGCUAUUGGGUUUCGAUUAAGCCAUGCAAGUCGUACGAUUCCUUUCGGGGNGUCGUGGCAUACGGCUCAGUAACACGUGGAUAACCUACCCUUAGGACUGGGAUAACCCCGGGAAACUGGGNAUAAUACCGGAUAUGUGGAGAUACCUGGAAUGGUACUUCAUUGAAAUGUAUUCGUGCGCCUAAGNAUGGAUCUGCGGNAGAUUAGGUAGUUGGCGGGGUAAAUGCCCACCAAGCCAGUAAUCUGUACGGGUUGUGAGAGCAAGAGCCCGGAGAUGGAACCUGAGACAAGGUUCNAGGCCCUACGGGNNGCAGCAGGCGCGAAACCUCCGCAAUGCACGAAAGUGCGACGGGGGNAACCCAAGUGCCACUCUUAACGGGGUGGCNUUUCUUAAGUGUAAAAAGCUUUUGGAAUAAGAGCUGGGCAAGACCGGUGCCAGCCGCCGCGGUAACACCGGNAGCUCAAGUGGUGGNNAUUUUUAUUGGGCCUAAAGCGUUCGUAGCCGGUUUGAUAAGUCUCUGGUGAAAUCUCACGGCUUAACCGUGAGNAUUGCUGGAGAUACUAUUAGGCUUGAGGCCGGNNGAGGUUAGCGGNACUCCCAGGGUAGGGGUGAAAUCCUAUAAUCCUGGNNGGACCACCUGUGGCGAAGGCGGNNAACUGGAACGNNCCUGACGGUGAGUAACGAAAGCCAGGNGCGCGAACCGNAUUAGAUACCCGGGUAGUCCUNGCCGUAAACGAUGUGGACUUGGUGUUGGGAUGGCUCCGAGCUGCCCCAGUGCCGAAGGGAAGCUGUUAAGUCCACCGCCUGGGAAGUACGGUCGCAAGACUGAAACUUAAAGGAAUUNNNNNNNNAGCACCACAACGCGUGGAGCCUGCGGUUUAAUUGGANNNAACGCCGGACAUCUCACCAGGGGNGACAGCAGAAUGAUAGCCAGGUUGAUGACCUUGCUUGACAAGCUGAGAGGAGGUGCAUGGCNGCCGUCAGCUCGUACCGUGAGGCGUCCUGUUAAGUCAGGCAACGAGCGAGACCCACGCCCUUAGUUACCAGCGGAUCCUUCGGGAUGCCGNGCACACUAAGGNNACCGCCAGUGAUNAACNGGAGGAAGGAGUGGACGACGGNAGGUCNGUAUGCCCCGAAUCCCCUGGNCUACACGCGGGCUACAAUGGCUAGGACAAUGGGUUCCGACACUGAAAAGUGAAGGUAAUCUCCUAAACCUAGCCNUAGUUCGGAUUGAGGGCUGUNACUCGCCCNCAUGAAGCUGGAAUGCGUAGUAAUCGCGNGUCAUAACCGCGCGGUGAAUACGUCCCUGCUCCUUGCACACACCGNCCGUCACGCCACCCAAAAAGGGUUUGGAUGAGGCCCUAGUCUUUGUUGGUUAGGGUCGAAUCUGGGUUCUUUGAGGAGGGC
>NR028228_Methanobacterium_alcaliphilum
GAUUAAGCCAUGCAAGUCGAACGAAUCCUUCGGGGUUCGUGGCAUACGGCUCAGUAACACGUGGAUAACCUACCCUUAGGACUGGGAUAACCCCGGGAAACUGGGGAUAAUACCGGAUAUGUAGGGUUGCCUGGAAUGGUACCCUAUUGAAAUGUUCCGACGCCUAAGGAUGGAUCUGCGGCAGAUUAGGUAGUUGGCGGGGUAAAUGCCCACCAAGCCAGUAAUCUGUACGGGUUGUGAGAGCAAGAGCCCGGAGAUGGAACCUGAGACAAGGUUCCAGGCCCUACGGGGCGCAGCAGGCGCGAAACCUCCGCAAUGCACGAAAGUGCGACGGGGGAAACCCAAGUGCCACUCUUAACGGGGUGGCUUUUCUUAAGUGUAAAAAGCUUUUGGAAUAAGAGCUGGGCAAGACCGGUGCCAGCCGCCGCGGUAACACCGGCAGCUCAAGUGGUGGCCAUUUUUAUUGGGCCUAAAGCGUUCGUAGCCGGUUUGAUAAGUCUCUGGUGAAAUCCUAUGGCUUAACUGUGGGAAUUGCUGGAGAUACUAUUAGACUUGAGGUCGGGAGAGGUUAGCGGUACUCCCAGGGUAGGGGUGAAAUCCUGUAAUCCUGGGAGGACCACCUGUGGCGAAGGCGGCUAACUGGAACGAACCUGACGGUGAGGGACGAAAGCCAGGGGCGCGAACCGGAUUAGAUACCCGGGUAGUCCUGGCCGUAAACGAUGUGGACUUGGUGUUGGAAUGGCUUCGAGCUGCUCCAGUGCCGAAGGGAAGCUGUUAAGUCCACCGCCUGGGAAGUACGGUCGCAAGACUGAAACUUAAAGGAAUUGGCGGGGGAGCACCACAACGCGUGGAGCCUGCGGUUUAAUUGGAUUCAACGCCGGACAUCUCACCAGGGGCGACAGCAGUAUGAUAGCCAGGUUGAUGACCUUGCUUUGACAAGCUGAGAGGAGGUGCAUGGCCGCCGUCAGCUCGUACCGUGAGGCGUCCUGUUAAGUCAGGCAACGAGCGAGACCCACGCCCUUAGUUACCAGCGGAUCCCUUUUGGGAUGCCGGGCACACUAAGGGGACCGCCAGUGAUAAACUGGAGGAAGGAGUGGACGACGGUAGGUCCGUAUGCCCCGAAUCCCCUGGGCAACACGCGGGCUACAAUGGCUUGGACAAUGGGUUCCGACACCGAAAGGUGGAGGUAAUCCCCUAAACCAAGUCUUAGUUCGGAUCGAGGGCUGUAACUCGCCCUCGUGAAGCUGGAAUGCGUAGUAAUCGCGUGUCAUAAUCGCGCGGUGAAUACGUCCCUGCUCCUUGCACACACCGCCCGUCACGCCACCCAAAAAGGGUUUGGAUGAGGACUGUAGUCUUUUUGGUUAUGGUCGAAUCUGGGUUCUUUGAGGAGGGCGAAGUCGUAACAAGGUAACC
>NR116289_Methanobacterium_movens
GCUACUGCUAUUGGGGUUCGAUUAAGCCAUGCAAGUUGAACGAUUUUUCUUAAAUCGUGGCAUACGGCUCAGUAACACGUGGAUAACCUACCCUUAGGACCGGUAUAACCCUGGGAAACUGGGGAUAAUCCCGGAUAGGUGAAACUUCCUGUAAUGGUGUUUCGUUUAAAUGUUUCGGCGCCUAAGGAUGGGUCUGCGGCCGAUUAGGUUGUUGGUAGGGUAAUGGCUUACCAAGCCGAUGAUUGGUACGGGUUGUGAGAGCAAGAGCCCGGAGAUGGAACCUGAGACAAGGUUCCAGGCCCUACGGGGCGCAGCAGGCGCGAAACCUCCGCAAUGCACGAAAGUGCGACGGGGGGACCCCAAGUGCCACUCUUAACGGGGUGGCUUUUCUUGAGUGUAAAAAGCUUUUGGAAUAAGGGCUGGGCAAGACCGGUGCCAGCCGCCGCGGUAACACCGGCAGCUCAAGUGGUAGCCAUUUUUAUUGGGCCUAAAGCGUUCGUAGCCGGUUUGAUAAGUCUCUGGUGAAAUCCUAUGGCUUAACUGUGGGAAUUGCUGGAGAUACUAUUAGACUUGAGGUCGGGAGAGGUUAGCGGUACUCCCAGGGUAGGGGUGAAAUCCUGUAAUCCUGGGAGGACCACCUGUGGCGAAGGCGGCUAACUGGAACGAACCUGACGGUGAGGGACGAAAGCCAGGGGCGCGAACCGGAUUAGAUACUCGGGUAGUCCUGGCCGUAAACGAUGUGGACUUGGUGUUGGAAUGGCUUCGAGCUGCCCCAGUGCCGAAGGGAAGCUGUUAAGUCCACCGCCUGGGAAGUACGGUCGCAAGACUGAAACUUAAAGGAAUUGGCGGGGGAGCACCACAACGCGUGGAGCCUGCGGUUUAAUUGGAUUCAACGCCGGACAUCUCACCAGGGGCGACAGCAGUAUGAUAGCCAGGUUGAUGACCUUGCUUGACAAGCUGAGAGGAGGUGCAUGGCCGCCGUCAGCUCGUACCGUGAGGCGUCCUGUUAAGUCAGGCAACGAGCGAGACCCACGCCCUUAGUUACCAGCGGAUCCCUUUGGGGAUGCCGGGCACACUAAGGGGACCGCCAGUGAUAAACUGGAGGAAGGAGUGGACGACGGUAGGUCCGUAUGCCCCGAAUCCCCUGGGCAACACGCGGGCUACAAUGGCUUGGACAAUGGGUUCCGACACCGAAAGGUGGAGGUAAUCCCCUAAACCAAGUCUUAGUUCGGAUCGAGGGCUGUAACUCGCCCUCGUGAAGCUGGAAUGCGUAGUAAUCGCGUGUCAUAAUCGCGCGGUGAAUACGUCCCUGCUCCUUGCACACACCGCCCGUCACGCCACCCAAAAAGGGUUUGGAUGAGGCUGUAGUCUUUUUGGUUAUGGUCGAAUCUGGGUUUUUUGAGGAGGGCGAAGUCGUAACAAGGUAGCCGUAGGGGAACCUGC
>NR116276_Methanobacterium_flexile
GCUACUGCUAUUGGGGUUCGAUUAAGCCAUGCAAGUCGAACGAACUCCUUCGAGGGUUCGUGGCGAACGGCUCAGUAACACGUGGAUAACCUACCCUUAGGACCGGUAUAACCCUGGGAAACUGGGGAUAAUCCCGGAUAGAUGAUUCUUUCUGCAAUGAUGUUUCAUUUAAAUGCUCCGGCGCCUAAGGAUGGGUCUGCGGCCGAUUAGGUUGUUGGUAGGGUAAUGGCUUACCAAGCCGGUGAUCGGUACGGGUUGUGAGAGCAAGAGCCCGGAGAUGGAACCUGAGACAAGGUUCCAGGCCCUACGGGGCGCAGCAGGCGCGAAACCUCCGCAAUGCGAGCAAUCGCGACGGGGGGACCCCAAGUGCCACUCUUAACGGGGUGGCUUUUCUUAAGUGUAAAAAGCUUUUGGAAUAAGGGCUGGGCAAGACCGGUGCCAGCCGCCGCGGUAACACCGGCAGCUCUAGUGGUAGCCAUUUUUAUUGGGCCUAAAGCGUUCGUAGCCGGUUUGAUAAGUCUCUGGUGAAAUCCUAUAGCUUAACUGUGGGACUUGCUGGAGAUACUAUUAGACUUGAGGUCGGGAGAGGUUAGCGGUACUCCCAGGGUAGGGGUGAAAUCCUGUAAUCCUGGGAGGACCACCUGUGGCGAAGGCGGCUAACUGGAACGAACCUGACGGUGAGGGACGAAAGCCAGGGGCGCGAACCGGAUUAGAUACCCGGGUAGUCCUGGCCGUAAACGAUGUGGACUUGGUGUUGGAAUGGCUUCGAGCUGCUCCAGUGCCGAAGGGAAGCUGUUAAGUCCACCGCCUGGGAAGUACGGUCGCAAGACUGAAACUUAAAGGAAUUGGCGGGGGAGCACCACAACGCGUGGAGCCUGCGGUUUAAUUGGAUUCAACGCCGGACAUCUCACCAGGGGCGACAGCAGUAUGAUAGCCAGGUUGAUGACCUUGCUUGACAAGCUGAGAGGAGGUGCAUGGCCGCCGUCAGCUCGUACCGUGAGGCGUCCUGUUAAGUCAGGCAACGAGCGAGACCCACGCCCUUAGUUACCAGCGGAUCCUCCGGGAUGCCGGGCACACUAAGGGGACCGCCAGUGAUAAACUGGAGGAAGGAGUGGACGACGGUAGGUCCGUAUGCCCCGAAUCCCCUGGGCAACACGCGGGCUACAAUGGCUUGGACAAUGGGUUCCGACACUGAAAGGUGGAGGUAAUCCCCUAAACCAAGUCUUAGUUCGGAUCGAGGGCUGUAACCCGCCCUCGUGAAGCUGGAAUGCGUAGUAAUCGCGUGUCAUAAUCGCGCGGUGAAUACGUCCCUGCUCCUUGCACACACCGCCCGUCACGCCACCCAAAAAGGGUUUGGAUGAGGCUAUAGUCUUUCUGGUUAUGGUCGAAUCUGGGUUCUUUGAGGAGGGCGAAGUCGUAACAAGGUAGCCGUAGGGGAACCUGC
>Methanobacterium_ASV5_BOPATUpullus
AAGGAGTGGACGACGGTAGGTCCGTATGCCCCGAATCCCCTGGGCTACACGCGGGCTACAATGGCTAGGACAATGGGTTCCAACACCGAAAGGTGGAGGTAATCTCCTAAACCTAGTCTTAGTTCGGATTGAGGGCTGTAACTCGCCCTCATGAAGCTGGAATGCGTAGTAATCGCGTGTCATAACCGCGCGGTGAATAC
>KUNRA_Bbimicronucleatum_C_FKUNRA_E
GGAGCACCACAACGCGTGGAGCCTGCGGTTTAATTGGATTCAACGCCGGACATCTCACCAGGGGCGACAGCAGAATGATGGCCAGGTTGACGACCTTGCTTGACAAGCTGAGAGGAGGTGCATGGCCGCCGTCAGCTCGTACCGTGAGGCGTCCTGTTAAGTCAGGCAACGAGCGAGACCCACGCCCTTAGTTACCAGCGGATCCTTTTTAGGATGCCGGGCACACTAAGGGGACCGCCAGTGATAAACTGGAGGAAGGAGTGGACGACGGTAGGTCCGTATGCCCCGAATCCCCTGGGCTACACGCGGGCTACAATGGCTAGGACAATGGGTTCCAACACCGAAAGGTGGAGGTAATCTCCTAAACCTAGTCTTAGTTCGGATTGAGGGCTGTAACTCGCCCTCATGAAGCTGGAATGCGTAGTAATCGCGTGTCATAACCGCGCGGTGAATACGTCCCT
>QDUF_Marine_Metopidaesp2_16S_FQDUF
GTGCGACAGCAGAATGATGGCCAGGTTGACGACCTTGCTTGACAAGCTGAGAGGAGGTGCATGGCCGCCGTCAGCTCGTACCGTGAGGCGTCCTGTTAAGTCAGGCAACGAGCGAGACCCACGCCCTTAGTTACCAGCGGATCCTTTTTAGGATGCCGGGCACACTAAGGGGACCGCCAGTGATAAACTGGAGGAAGGAGTGGACGACGGTAGGTCCGTATGCCCCGAATCCCCTGGGCTACACGCGGGCTACAATGGCTAGGACAATGGGTTCCAACACCGAAAGGTGGAGGTAATCTCCTAAACCTAGTCTTAGTTCGGATTGAGGGCTGTAACTCGCCCTCATGAAGCTGGAATGCGTAGTAATCGCGTGTCATAACCGCGCGGTGAATACGTCCCTGCTCCTTTGCACACAA
>Seq118 Methanogenic_endosymbiont_of_Metopidae_sp._GRIDI
GGAGCACCACAACGCGTGGAGCCTGCGGTTTAATTGGATTCAACGCCGGACATCTCACCAGGGGCGACAGCAGAATGATGGCCAGGTTGACGACCTTGCTTGACAAGCTGAGAGGAGGTGCATGGCCGCCGTCAGCTCGTACCGTGAGGCGTCCTGTTAAGTCAGGCAACGAGCGAGACCCACGCCCTTAGTTACCAGCGGATCCTTTTTAGGATGCCGGGCACACTAAGGGGACCGCCAGTGATAAACTGGAGGAAGGAGTGGACGACGGTAGGTCCGTATGCCCCGAATCCCCTGGGCTACACGCGGGCTACAATGGCTAGGACAATGGGTTCCAACACCGAAAGGTGGAGGTAATCTCCTAAACCTAGTCTTAGTTCGGATTGAGGGCTGTAACTCGCCCTCATGAAGCTGGAATGCGTAGTAATCGCGTGTCATAACCGCGCGGTGAATACGTCCCTG
>Seq121 Methanogenic_endosymbiont_of_Metopidae_sp._ALOOA1
GGATTCACGCCGGACATCTCACCAGGGGCGACAGCAGAATGATGGCCAGGTTGACGACCTTGCTTGACAAGCTGAGAGGAGGTGCATGGCCGCCGTCAGCTCGTACCGTGAGGCGTCCTGTTAAGTCAGGCAACGAGCGAGACCCACGCCCTTAGTTACCAGCGGATCCTCCGGGATGCCGGGCACACTAAGGGGACCGCCAGTGATAAACTGGAGGAAGGAGTGGACGACGGTAGGTCCGTATGCCCCGAATCCCCTGGGCAACACGCGGGCTACAATGGCTAGGACAATGGGTTCCAACACCGAAAGGTGAAGGTAATCTCCTAAACCTAGTCGTAGTTCGGATCGAGGGCTGTAACCCGCCCTCGTGAAGCTGGAATGCGTAGTAATCGCGTGTCATAATCGCGCGGTGAATACGTCCCTGCTCCTTGCACA
>Seq24 Methanogenic_endosymbiont_of_Castula_fusca_LERMONSTR
GGAGCACCACAACGCGTGGAGCCTGCGGTTTAATTGGATTCAACGCCGGACATCTCACCAGGGGCGACAGCAGAATGATGGCCAGGTTGATGACCTTGCTTGACAAGCTGAGAGGAGGTGCATGGCCGCCGTCAGCTCGTACCGTGAGGCGTCCTGTTAAGTCAGGCAACGAGCGAGACCCACGCCCTTAGTTACCAGCGGATCCTTCGGGATGCCGGGCACACTAAGGGGACCGCCAGTGATAAACTGGAGGAAGGAGTGGACGACGGTAGGTCCGTATGCCCCGAATCCCCTGGGCTACACGCGGGCTACAATGGCTAGGACAATGGGTTCCAACACCGAAAGGTGAAGGTAATCTCCTAAACCTAGTCTAAGTTCGGATTGAGGGCTGTAACCCGCCCTCATGAAGCTGGAATGCGTAGTAATCGCGTGTCATAACCGCGCGGTGAATACGTCCCTG
>Seq25 Methanogenic_endosymbiont_of_Castula_sp._LERM10C
GGAGCACCACAACGCGTGGAGCCTGCGGTTTAATTGGATTCAACGCCGGACATCTCACCAGGGGCGACAGCAGTATGATGGCCAGGTTGACGACCTTGCTTGACAAGCTGAGAGGAGGTGCATGGCCGCCGTCAGCTCGTACCGTGAGGCGTCCTGTTAAGTCAGGCAACGAGCGAGACCCACGCCCTTAGTTACCAGCGGATCCTTTTTAGGATGCCGGGCACACTAAGGGGACCGCCAGTGATAAACTGGAGGAAGGAGTGGACGACGGTAGGTCCGTATGCCCCGAATCCCCTGGGCTACACGCGGGCTACAATGGCTAGGACAATGGGTTCCAACACCGAAAGGTGGAGGTAATCTCCTAAACCTAGTCTTAGTTCGGATTGAGGGCTGTAACTCGTCCTCATGAAGCTGGAATGCGTAGTAATCGCGTGTCATAACCGCGCGGTGAATACGTCCCTG
>Seq27 Methanogenic_endosymbiont_of_Castula_specialis_LEDY-1
GGAGCACCACAACGCGTGGAGCCTGCGGTTTAATTGGATTCAACGCCGGACATCTCACCAGGGGCGACAGCAGGATGATGGCCAGGTTGACGACCTTGCTTGACAAGCTGAGAGGAGGTGCATGGCCGCCGTCAGCTCGTACCGTGAGGCGTCCTGTTAAGTCAGGCAACGAGCGAGACCCACGCCCTTAGTTACCAGCGGATCCTTTTTAGGATGCCGGGCACACTAAGGGGACCGCCAGTGATAAACTGGAGGAAGGAGTGGACGACGGTAGGTCCGTATGCCCCGAATCCCCTGGGCTACACGCGGGCTACAATGGCTAGGACAATGGGTTCCAACACCGAAAGGTGGAGGTAATCTCCTAAACCTAGTCTTAGTTCGGATTGAGGGCTGTAACTCGCCCTCATGAAGCTGGAATGCGTAGTAATCGCGTGTCATAACCGCGCGGTGAATACGTCCCTG
>Seq30 Methanogenic_endosymbiont_of_Castula_specialis_LERMETZ
GGAGCACCACAACGCGTGGAGCCTGCGGTTTAATTGGATTCAACGCCGGACATCTCACCAGGGGCGACAGCAGTATGATGGCCAGGTTGACGACCTTGCTTGACAAGCTGAGAGGAGGTGCATGGCCGCCGTCAGCTCGTACCGTGAGGCGTCCTGTTAAGTCAGGCAACGAGCGAGACCCACGCCCTTAGTTACCAGCGGATCCTTTTTAGGATGCCGGGCACACTAAGGGGACCGCCAGTGATAAACTGGAGGAAGGAGTGGACGACGGTAGGTCCGTATGCCCCGAATCCCCTGGGCTACACGCGGGCTACAATGGCTAGGACAATGGGTTCCAACACCGAAAGGTGGAGGTAATCTCCTAAACCTAGTCTTAGTTCGGATTGAGGGCTGTAACTCGCCCTCATGAAGCTGGAATGCGTAGTAATCGCGTGTCATAACCGCGCGGTGAATACGTCCCT
>Seq4 Methanogenic_endosymbiont_of_Bothrostoma_nasutum_LERMA7
GGAGCACCACAACGCGTGGAGCCTGCGGTTTAATTGGATTCAACGCCGGACATCTCACCAGGGGCGACAGCAGAATGATGGCCAGGTTGACGACCTTGCTTGACAAGCTGAGAGGAGGTGCATGGCCGCCGTCAGCTCGTACCGTGAGGCGTCCTGTTAAGTCAGGCAACGAGCGAGACCCACGCCCTTAGTTACCAGCGGATCCTCCGGGATGCCGGGCACACTAAGGGGACCGCCAGTGATAAACTGGAGGAAGGAGTGGACGACGGTAGGTCCGTATGCCCCGAATCCCCTGGGCTACACGCGGGCTACAATGGCTAGGACAATGGGTTCCAACACCGAAAGGTGGAGGTAATCTCCTAAACCTAGTCTAAGTTCGGATTGAGGGCTGTAACCCGCCCTCATGAAGCTGGAATGCGTAGTAATCGCGTGTCATAACCGCGCGGTGAATACGTCCCTGCTCCTTGCACACAA
>Seq45 Methanogenic_endosymbiont_of_Metopus_es_GDUKABAS
GGAGCACCACAACGCGTGGAGCCTGCGGTTTAATTGGATTCAACGCCGGACATCTCACCAGGGGCGACAGCAGAATGATGGCCAGGTTGACGACTTTGCTTGACAAGCTGAGAGGAGGTGCATGGCCGCCGTCAGCTCGTACCGTGAGGCGTCCTGTTAAGTCAGGCAACGAGCGAGACCCACGCCCTTAGTTACCAGCGGATCCTTTTTAGGATGCCGGGCACACTAAGGGGACCGCCAGTGATAAACTGGAGGAAGGAGTGGACGACGGTAGGTCCGTATGCCCCGAATCCCCTGGGCTACACGCGGGCTACAATGGCTAGGACAATGGGTTCCAACACCGAAAGGTGGAGGTAATCTCCTAAACCTAGTCTTAGTTCGGATTGAGGGCTGTAACTCGCCCTCATGAAGCTGGAATGCGTAGTAATCGCGTGTCATAACCGCGCGGTGAATACGTCCCTG
>Seq6 Methanogenic_endosymbiont_of_Bothrostoma_undulans_LERM10C
GGAGCACCACAACGCGTGGAGCCTGCGGTTTAATTGGATTCAACGCCGGACATCTCACCAGGGGCGACAGCAGAATGATGGCCAGGTTGACGACCTTGCTTGACAAGCTGAGAGGAGGTGCATGGCCGCCGTCAGCTCGTACCGTGAGGCGTCCTGTTAAGTCAGGCAACGAGCGAGACCCACGCCCTTAGTTACTAGCGGATCCTCCGGGATGCCGGGCACACTAAGGGGACCGCCAGTGATAAACTGGAGGAAGGAGTGGACGACGGTAGGTCCGTATGCCCCGAATCCCCTGGGCTACACGCGGGCTACAATGGCTAGGACAATGGGTTCCAACACCGAAAGGTGGAGGTAATCTCCTAAACCTAGTCTAAGTTCGGATTGAGGGCTGTAACCCGCCCTCATGAAGCTGGAATGCGTAGTAATCGCGTGTCATAACCGCGCGGTGAATACGTCCCTG
