# Supplementary material for: Methanogenic symbionts of anaerobic ciliates are host and habitat specific
Source: ISME J. 2024 Aug 20;18(1):wrae164. doi: 10.1093/ismejo/wrae164 (PMC11378729; doi:10.1093/ismejo/wrae164)
Supplement: Supplementary_material [file supplementary_material.zip › SF12_Dataset_Methanobacteriales_uniquelineages_aln_wrae164.fasta]

>AB104858_Methanothermobacter_wolfeii
-----------------------------------GGCUACUGCUAUUGGGGUUUG-AUUAAGCCAUGCAAGUCGAACGA---G------CA-C---CUCG-GUG-C-U-CGUGGCGAACGGCUCAGUAACACGUGGAUAACCUGCCCUUGGGACCGGGAUAACCCCGGGAAACUGGGGAUAAACCCGGAUA-GGUGAAGAUG-CCUGGAAU-GG-UGCUUCACCCAAACAC--CUCCG--GGUGCCCAAGGAUGGGUCUGCGGCCGAUUAGGUAGUUGGUAGGGUAACGGCCUACCAA-GCCCAUCAUCGGUACGGGUUGUGAGAGCAAGAGCCCGGAGAUGGAACCUGAGACAAGGUUCCAGGCCCUACGGGGCGCAGCAGGCGCGAAACCUCCGCAAUGCACGCAAGUGCGACGGGGGAACCCCAAGUGCCA-C-UCUUAAC-GGG--G-UGGCUUUUCAGAAGUGUAAAAAGCUUCUGGAAUAAGGGCUGGGCAAGACCGGUGCCAGCCGCCGCGGUAACACCGGCAGCUCAAGUGGUAGCCGCUUUUAUUGGGCCUAAAGCGUCCGUAGCCGGUCUGAUAAGUCUCUGGUGAAAUCCCACAGCUUAACUGUGGGAAU-UGCUGGAGAUACUAUCAUGACUCGAGGUCGGGAGAGGCUGGAGGUACUCCCAGGGUAGGGGUGAAAUCCUGUAAUCCUGGGAGGACCACCUGU-GGCGAAGGCGUCCAGCUGGAACGAACCUGACGG-UGAGGGACGAAAGCCAGGGGCGCGAACCGGAUUAGAUACCCGGGUAGUCCUGGCCGUAAACGAUGUGGACUUGGUGUUGGGAUGGCUUCGAGCUGCCCCAGUGCCGAAGGGAAGCUGUUAAGUCCACCGCCUGGGAAGUACGGCCGCAAGGCUGAAACUUAAAGGAAUUGGCGGGGGAGCACCACAACGC-GUGGAGCCUGUGGUUUAAUUGGAUUCAACGCCGGACAUCUCACCAGGGGCGACAGCAGU-AUGAUGGCCAGGUUGAUGACCUUGCU-UGAC-AAGCUGAGAGGAGGUGCAUGGCC-GCCGUCAGCUCGUACCGUGAGGCGUCCUGUUAAGUCAGGCAACGAGCGAGACCCACGCCCUUAGUUACCAGCG-GAACCCUUAUG--GGUUGCCGGGCACACUAAGGGGACCGCCAGUGA-UAAACUGGAGGAAGGAGUGGACGACGGUAGGUCCGUAUGCCCCGAAUCCCCUGGGCAACACGCGGGCUACAAUGGCCUGGACAAUGGGUUCCGACACUGAAAGGUGGAGGUAAUCCCCUAAACCAGGUCGUAGUUCGGAUCGAGGGCUGUAACUCGCCCUCGUGAAGCUGGAAUGCGUAGUAAUCGCGUGUCAU-UAUCGCGCGGUGAAUACGUCCCUGCUCCU-UGCACACACCGCCCGUCACGCCACCCAAAAAGGGCUUGGAUGA-GGCCAC-A------GCACCUUGUUGUGGUCGAAUCUGGGUUCUUUGAGGAGGGCGAAGUCGUAACAAGGUAGCCGUAGGGGAACCUGC-----------------------------------------
>HQ828065_Methanothermobacter_crinale
-----------------------------------------------------------------------------------------------------------------------------------------------------------CGGGCUA-CCCCGGGAAACUGGGGACA-UCCCGGAUA-GGUGAAGUGG-CCUGGAAU-GG-UACUUCACUGAAAGGCUC-UUCGGAGCG-CCUAAGGAUGGGUCUGCGGCCGAUUAGGUAGUUGGUAGGGUAACGGCCUACCAA-GCCGAUAAUCGGUACGGGUUGUGAGAGCAAGAGCCCGGAGAUGGAACCUGAGACAAGGUUCCAGGCCCUACGGGGCGCAGCAGGCGCGAAACCUCCGCAAUGCACGCAAGUGCGACGGGGGGACCCCAAGUGCCACU-CUUA-AC-GGG--G-UGGCUUUUCAGGAGUGUAAAAAGCUCCUGGAAUAAGGGCUGGGCAAGACCGGUGCCAGCCGCCGCGGUAACACCGGCAGCUCGAGUGGUAGCCGCGUUUAUUGGGCCUAAAGCGUCCGUAGCCGGUCCGAUAAGUCUCUGGUGAAAGCCCACAGCUCAACUGUGGGAAU-CGCUGGAGAUACUAU-CGGACUUGAGGCCGGGAGAGGCUGGAGGUACUCCCAGGGUAGGGGUGAAAUCCUAUAAUCCUGGGAGGACCACC-UGUGGCGAAGGCGUCCAGCUGGAACGGACCUGACGG-UGAGGGACGAAAGCCAGGGGCGCGAACCGGAUUAGAUACCCGGGUAGUCCUGGCCGUAAACGAUGCGGACUUGGUGUUGGGANGGCUUUGAGCUGUCCCAGUGCCGAAGGGAAGCUGUUAAGUCCGCCGCCUGGGAAGUACGGCCGCAAGGCUGAAACUUAAAGGAAUUGGCGGGGGAGCACCACAACGC-GUGGAGCCUGCGGUUUAAUUGGAUUCAACGCCGGACAUCUCACCAGGGGCGACAGCAGG-AUGAUGGCCAGGUUGAUGACCUUGCN-UGAC-AAGCUGAGAGGAGGUGCAUGGCC-GCCGUCAGCUCGUACCGUGAGGCGUCCUGUUAAGUCAGGCAACGAGCGAGACCCACGCCCUUAGUUACCAGCG-GAACCCGUAAG--GGUUGCCGGGCACACUAAGGGGACCGCCAGCGA-UAAGCUGGAGGAAGGAGUGGGCGACGGUAGGUCCGUAUGCCCCGAAUCCCCUGGGCAACACGCGGGCUACAAUGGCCUGGACAAUGGGUUCCGACACCGAAAGGUGGAGGUAAUCCCCUAAACCAGGUCGUAGUUCGGAUCGAGGGCUGUAACNCGCCCUCGUGAAGCUGGAAUGCGUAGUAAUCGCG-GUCAU--AUCGCC----------------------------------------------------------------------------------------------------------------------------------------------------------------------------------------------------
>AY196660_Methanothermobacter_thermautotrophicus
-------------------------------------------------------------------------------------------------------------------------GCUCAGUAACACGUGGAUAACCUGCCCUUGGGACCGGGAUAACCCCGGGAAACUGGGGAUAAACCCGGAUA-GGUGAUGCUG-CCUGGAAU-GG-UUCUUCACCGAAACAC--CUUCG--GGUGCCCAAGGAUGGGUCUGCGGCCGAUUAGGUAGUUGGUAGGGUAACGGCCUACCAA-GCCGAUCAUCGGUACGGGUUGUGAGAGCAAGAGCCCGGAGAUGGAACCUGAGACAAGGUUCCAGGCCCUACGGGGCGCAGCAGGCGCGAAACCUCCGCAAUGCACGCAAGUGCGACGGGGGAACCCCAAGUGCCA-C-UCUUAAC-GGG--G-UGGCUUUUCAGAAGUGUAAAAAGCUUCUGGAAUAAGGGCUGGGCAAGACCGGUGCCAGCCGCCGCGGUAACACCGGCAGCUCAAGUGGUAGCCGCUUUUAUUGGGCCUAAAGCGUCCGUAGCCGGUCUGAUAAGUCUCUGGUGAAAUCCCACAGCUUAACUGUGGGAAU-UGCUGGAGAUACUAUCAUGACUCGAGGUCGGGAGAGGCUGGAGGUACUCCCAGGGUAGGGGUGAAAUCCUGUAAUCCUGGGAGGACCACCUGU-GGCGAAGGCGUCCAGCUGGAACGAACCUGACGG-UGAGGGACGAAAGCCAGGGGCGCGAACCGGAUUAGAUACCCGGGUAGUCCUGGCCGUAAACGAUGUGGACUUGGUGUUGGGAUGGCUUCGAGCUGCCCCAGUGCCGAAGGGAAGCUGUUAAGUCCACCGCCUGGGAAGUACGGCCGCAAGGCUGAAACUUAAAGGAAUUGGCGGGGGAGCACCACAACGC-GUGGAGCCUGCGGUUUAAUUGGAUUCAACGCCGGACAUCUCACCAGGGGCGACAGCAGU-AUGAUGGCCAGGUUGAUGACCUUGCC-UGAC-GAGCUGAGAGGAGGUGCAUGGCC-GCCGUCAGCUCGUACCGUGAGGCGUCCUGUUAAGUCAGGCAACGAGCGAGACCCACGCCCUUAGUUACCAGCG-GAACCCUUAUG--GGUUGCCGGGCACACUAAGGGGACCGCCAGUGA-UAAACUGGAGGAAGGAGUGGACGACGGUAGGUCCGUAUGCCCCGAAUCCCCUGGGCAACACGCGGGCUACAAUGGCCUGGACAAUGGGUUCCGACACCGAAAGGUGGAGGUAAUCCCCUAAACCAGGUCGUAGUUCGGAUCGAGGGCUGUAACUCGCCCUCGUGAAGCUGGAAUGCGUAGUAAUCGCGUGUCAU-UAUCGCGCGGUGAAUACGUCCCUGCUCCU-UGCACACACCG------------------------------------------------------------------------------------------------------------------------------------------------------------------
>AY196673_Methanobrevibacter_millerae
-------------------------------------------------------------------------------------------------------------------------GCUCAGUAACACGUGGAUAACCUACCCUUAGGACCGGGAUAACCUUGGGAAACUGAGGAUAAUACUGGAUA-GGCAAUUAUU-CCUGGAAU-GG-UUUUUUGUUUAAAUGU---UUUU--UCG-CCUAAGGAUGGGUCUGCGGCCGAUUAGGUAGUUGGUUAGGUAACGGCUUACCAA-GCCAUUGAUCGGUACGGGUUGUGAGAGCAAGAGCCCGGAGAUGGAACCUGAGACAAGGUUCCAGGCCCUACGGGGUGCAGCAGGCGCGAAACCUCCGCAAUGUGAGAAAUCGCGACGGGGGGAUCCCAAGUGCCAUU---CU-UA-ACGGGAUG-GCUUUUCAUUAGUGUAAAGAGCUUUUGGAAUAAGGGCUGGGCAAGACCGGUGCCAGCCGCCGCGGUAACACCGGCAGCUCUAGUGGUAGCAGUUUUUAUUGGGCCUAAAGCGUCCGUAGCCGGUUUAAUAAGUCUCUGGUGAAAUCCUGUAGCUUAACUGUGGGAAU-UGCUGGAGAUACUAU-UAGACUUGAGACCGGGAGAGGUUAGAGGUACUCCCAGGGUAGAGGUGAAAUUCUGUAAUCCUGGGAGGACCGCC-UGUUGCGAAGGCGUCUAACUGGAACGGUUCUGACGG-UGAGGGACGAAAGUUAGGGGCGCGAACCGGAUUAGAUACCCGGGUAGUCCUAACCGUAAACGAUGCGGACUUGGUGUUGGGGUGGCUUUGAGCUGCUCCAGUGCCGAAGGGAAGCUGUUAAGUCCGCCGCCUGGGAAGUACGGUCGCAAGACUGAAACUUAAAGGAAUUGGCGGGGGAGCACCACAACGC-GUGGAGCCUGCGGUUUAAUUGGAUUCAACGCCGGACAUCUCACCAGAGGCGACAGCUGU-AUGAUGGCCAAGCUGAUGACUUUGCU-UGAC-UAGCUGAGAGGAGGUGCAUGGCC-GCCGUCAGCUCGUACCGUGAGGCGUCCUGUUAAGUCAGGCAACGAGCGAGACCCACGCCCUUAGUUACCAGCG-GAUCCUU-UUUU-GGAUGCCGGGCACACUAAGGGGACCGCCUAUGA-UAAAUAGGAGGAAGGAGUGGACGACGGUAGGUCCGUAUGCCCCGAAUCCUCUGGGCAACACGCGGGCUACAAUGGCUGAGACAAUGGGUUCCGACACCGAAAGGUGGAGGUAAUCCUCUAAACUUAGUCGUAGUUCGGAUUGAGGACUGUAACUCGUUCUCAUGAAGCUGGAAUGCGUAGUAAUCGCGUAUCAC-UAUUGCGCGGUGAAUACGUUCCUGCUCCU-UGCACACACCG------------------------------------------------------------------------------------------------------------------------------------------------------------------
>U55233_Methanobrevibacter_smithii
----------------------------------------CUGCUAUUGGGAUUCG-AUUAAGCCAUGCAAGUCGAACGA---GU----UUA-G------------GCU-CGUGGCGUACGGCUCAGUAACACGUGGAUAACCUACCCUUAGGACUGGGAUAACCCUGGGAAACUGGGGAUAAUACUGGAUA-GGCAAUUAUU-CCUGUAAU-GG-UUUUUUGUUUAAAUGU---UUUU--UCG-CCUAAGGAUGGGUCUGCGGCCGAUUAGGUAGUUGGUUAGGUAAUGGCUUACCAA-GCCUUUGAUCGGUACGGGUUGUGAGAGCAAGAGCCCGGAGAUGGAACCUGAGACAAGGUUCCAGGCCCUACGGGGUGCAGCAGGCGCGAAACCUCCGCAAUGUGAGAAAUCGCGACGGGGGGAUCCCAAGUGCCAUU---CU-UA-ACGGGAUG-GCUUUUCAUUAGUGUAAAGAGCUUUUGGAAUAAGAGCUGGGCAAGACCGGUGCCAGCCGCCGCGGUAACACCGGCAGCUCUAGUGGUAGCAGUUUUUAUUGGGCCUAAAGCGUCCGUAGCCGGUUUAAUAAGUCUCUGGUGAAAUCCUGCAGCUUAACUGUGGGAAU-UGCUGGAGAUACUAU-UAGACUUGAGAUCGGGAGAGGUUAGAGGUACUCCCAGGGUAGAGGUGAAAUUCUGUAAUCCUGGGAGGACCGCC-UGUUGCGAAGGCGUCUGACUGGAACGAUUCUGACGG-UGAGGGACGAAAGCUAGGGGCGCGAACCGGAUUAGAUACCCGGGUAGUCCUAGCUGUAAACGAUGCGGACUUGGUGUUGGGGUGGCUUUGAGCUGUCCCAGUGCCGAAGGGAAGCUGUUAAGUCCGCCGCCUGGGAAGUACGGUCGCAAGACUGAAACUUAAAGGAAUUGGCGGGGGAGCACCACAACGC-GUGGAGCCUGCGGUUUAAUUGGAUUCAACGCCGGACAUCUCACCAGAGGCGACAGCUGU-AUGAUAGCCAGGUUGAUGACUUUGCU-UGAC-UAGCUGAGAGGAGGUGCAUGGCC-GCCGUCAGCUCGUACCGUGAGGCGUCCUGUUAAGUCAGGCAACGAGCGAGACCCACGCUCUUAGUUACCAGCG-GAUCCUU-UUUU-GGAUGCCGGGCACACUAAGGGGACCGCCUAUGA-UAAAUAGGAGGAAGGAGUGGACGACGGUAGGUCCGUAUGCCCCGAAUCCUCUGGGCAACACGCGGGCUACAAUGGCUGAGACAAUGGGUUCCGACGCCGAAAGGCGGAGGUAAUCCUCUAAACUUAGUCGUAGUUCGGAUUGAGGACUGUAACUCGUUCUCAUGAAGCUGGAAUGCGUAGUAAUCGCGUGUCAC-AAUCGCGCGGUGAAUACGUCCCUGCUCCU-UGCACACACCGCCCGUCACGCCACCCAA-AAAGG-------------------------------------------------------------------------------------------------------------------------------------------
>AB118591_Endosymbiont_Trimyema_compressum
------------------------------------GCUACUGCUAUUGGGGUUCGA-UUAAGCCAUGCAAGUCGAACGA---AU----UUA-U------------AUU-CGUGGCAUACGGCUCAGUAACACGUGGAUAACCUACCCUUAGGACCGGGAUAACCCUGGGAAACUGGGGCUAAUACUGGAUA-GACGGUUU-UUCCUGUAAU-GG-UAUUCUGUCUAAAUGU---UUUU--UCG-CCUAAGGAUGGGUCUGCGGCCGAUUAGGUUGUUGGUUAGGUAAUGGCUUACCAA-GCCGUUUAUCGGUACGGGUUGUGAGAGCAAGAGCCCGGAGAUGGAACCUGAGACAAGGUUCCAGGCCCUACGGGGCGCAGCAGGCGCGAAACCUCCGCAAUGUGAGAAAUCGCGACGGGGGGACCCCAAGUGCCAUU-CUUA-AC-GGG--A-UGGCUUUUCUUAAGUGUAAAAAGCUUUUGGAAUAAGAGCUGGGCAAGACCGGUGCCAGCCGCCGCGGUAACACCGGCAGCUCUAGUGGUAGCCAUUUUUAUUGGGCCUAAAGCGUUCGUAGCCGGUUUAAUAAGUCUCUGGUGAAAUCCCGUAGCUUAAC-UAUGGGAAUUGCUGGAGAUACUAU-UAGACUUGAGGUCGGGAGAGGUUAGAGGUACUCCCAGGGUAGGGGUGAAAUCCUGUAAUCCUGGGAGGACCACC-UGUGGCGAAGGCGUCUAACUGGAACGAACCUGACGG-UGAGGGACGAAAGCUAGGGGCGCGAACCGGAUUAGAUACCCGGGUAGUCCUAGCCGUAAACGAUGCGGACUUGGUGUUAGGAUGGCUUUGAGCCGCCCUAGUGCCGAAGGGAAGCUGUUAAGUCCGCCGCCUGGGAAGUACGGUCGCAAGACUGAAACUUAAAGGAAUUGGCGGGGGAGCACCACAACGC-GUGGAGCCUGCGGUUUAAUUGGAUUCAACGCCGGACAUCUCACCAGGGGCGACAGCAGU-AUGAUGGCCAGGUUGAUGGCUUUGCU-UGAC-AAGCUGAGAGGAGGUGCAUGGCC-GCCGUCAGCUCGUACCGUGAGGCGUCCUGUUAAGUCAGGCAACGAGCGAGACCCACGCCCUUAGUUACCAGCG-GAUCCUU-UUU--GGAUGCCGGGCACACUAAGGGGACCGCCAGUGA-UAAAUUGGAGGAAGGAGUGGACGACGGUAGGUCCGUAUGCCCCGAAUCCCCUGGGCUACACGCGGGCUACAAUGGCUAAGACAAUGGGUUCCGACAUUGAAAAGUGGAGGUAAUCCUCUAAACUUAGUCGUAGUUCGGAUUGAGGGCUGUAACUCGCCCUCAUGAAGCUGGAAUGCGUAGUAAUCGCGUGUCAU-AAUCGCGCGGUGAAUACGUCCCUGCUCCU-UGCACACACCGCCCGUCACGCCACCCAAAAAGGGCUUGGAUGA-GGCUUUUGCC----UUU---GGUUAAAUUCGAAUCUAGGUUUUUUGAGGAGGGCG--------------------------------------------------------------------------
>NIZT01000063_Symbiont_Nycotherus_Lind_Methanobrevibacter
--------------aAUCUGUUUGAUCCUGGCAGAGGCUACUGCUAUUGGGGUUCGA-UUAAGCCAUGCAAGUUGAACGA---AU----UUA-U------------AUU-CGUGGCAUAAGGCUCAGUAACACGUGGAUAACCUACCCUUAGGACUGGGAUAACCCUGGGAAACUGGGGCUAAUACUGGAUA-GAUGAUUU-UUCCUGUAAU-GG-UGUUUCGUCUAAAUGU---UUUU--UCG-CCUAAGGAUGGGUCUGCGGCCGAUUAGGUUGUUGGUUAGGUAAUAGCUUACCAA-GCCGUUUAUCGGUACGGGUUGUGAGAGCAAGAGCCCGGAGAUGGAACCUGAGACAAGGUUCCAGGCCCUACGGGGCGCAGCAGGCGCGAAACCUCCGCAAUGUGAGAAAUCGCGACGGGGGGACCCUAAGUGCCA-UCCUUA-AC-GGG--A-UGGCUUUUCUUGAGUGUAAAAAGCUCUUGGAAUAAGAGCUGGGCAAGACCGGUGCCAGCCGCCGCGGUAACACCGGCAGCUCUAGUGGUAGCCAUUUUUAUUGGGCCUAAAGCGUUCGUAGCCGGUUUAAUAAGUCUCUGGUGAAAUCCUAUAGCUUAAC-UGUGGGAAUUGCUGGAGAUACUAU-UAGACUUGAGGUCGGGAGAGGUUAGAGGUACUCCCAGGGUAGGGGUGAAAUCCUGUAAUCCUGGGAGGACCACC-UGUGGCGAAGGCGUCUAACUGGAACGAACCUGACGG-UGAGGGACGAAAGCUAGGGGCGCGAACCGGAUUAGAUACCCGGGUAGUCCUAGCCGUAAACGAUGCGGACUUGGUGUUAGGAUGGUUUUGAGCCGCCUUAGUGCCGAAGGGAAGCUGUUAAGUCCGCCGCCUGGGAAGUACGGUCGCAAGACUGAAACUUAAAGGAAUUGGCGGGGGAGCACCACAACGC-GUGGAGCCUGCGGUUUAAUUGGAUUCAACGCCGGACAUCUCACCAGGGGCGACAGCAGC-AUGAUGGCCAGGUUGAUGAUCUUGCU-UGAC-AAGCUGAGAGGAGGUGCAUGGCC-GCCGUCAGCUCGUACCGUGAGGCGUCCUGUUAAGUCAGGCAACGAGCGAGACCCACGCCCUUAGUUACCAGCG-GAUCC-U-UUU--GGAUGCCGGGCACACUAAGGGGACCGCCAGUGA-UAAACUGGAGGAAGGAGUGGACGACGGUAGGUCCGUAUGCCCCGAAUCCCCUGGGCUACACGCGGGCUACAAUGGCUGAGACAAUGGGUUCCGACAUUGGAAGGUGGAGGUAAUCCUCUAAACUUAGUCGUAGUUCGGAUUGAGGGCUGUAACCCGCCCUCAUGAAGCUGGAAUGCGUAGUAAUCGCGUGUCAU-AAUCGUGCGGUGAAUACGUCCCUGCUCCU-UGCACACACCGCCCGUCACGUCACCCAAAAAGGGCUUGGAUGA-GGCUUUAGCC----UUUG---GUUAAAUUCGAAUCUAGGUUUUUUGAGGAGGGCGAAGUCGUAACAAGGUAGCCGUAGGGGAACCUGUggcuggaucaccuccu-------------------------
>AMPO01000020_Symbiont_Pelomyxa_Methanobacteriumformicicum
---------------------------------------------------------------------------------------------------------------------------------------------------------------------------------------------------------------------------------------------------------AGGAUGGAUCUGCGGCAGAUUAGGUAGUUGGCGGGGUAAAUGCCCACCAA-GCCAGUAAUCUGUACGGGUUGUGAGAGCAAGAGCCCGGAGAUGGAACCUGAGACAAGGUUCCAGGCCCUACGGGGCGCAGCAGGCGCGAAACCUCCGCAAUGCACGAAAGUGCGACGGGGGAAACCCAAGUGCCA-C-UCUUAAC-GGG--G-UGGCUUUUCUUAAGUGUAAAAAGCUUUUGGAAUAAGAGCUGGGCAAGACCGGUGCCAGCCGCCGCGGUAACACCGGCAGCUCAAGUGGUGGCCAUUUUUAUUGGGCCUAAAGCGUUCGUAGCCGGUUUGAUAAGUCUCUGGUGAAAUCUCACGGCUUAACCGUGAGAAU-UGCUGGAGAUACUAU-UAGGCUUGAGGCCGGGAGAGGUUAGCGGUACUCCCAGGGUAGGGGUGAAAUCCUAUAAUCCUGGGAGGACCACC-UGUGGCGAAGGCGGCUAACUGGAACGGACCUGACGG-UGAGUAACGAAAGCCAGGGGCGCGAACCGGAUUAGAUACCCGGGUAGUCCUGGCCGUAAACGAUGUGGACUUGGUGUUGGGAUGGCUCCGAGCUGCCCCAGUGCCGAAGGGAAGCUGUUAAGUCCACCGCCUGGGAAGUACGGUCGCAAGACUGAAACUUAAAGGAAUUGGCGGGGGAGCACCACAACGC-GUGGAGCCUGCGGUUUAAUUGGAUUCAACGCCGGACAUCUCACCAGGGGCGACAGCAGA-AUGAUAGCCAGGUUGAUGACCUUGCU-UGAC-AAGCUGAGAGGAGGUGCAUGGCC-GCCGUCAGCUCGUACCGUGAGGCGUCCUGUUAAGUCAGGCAACGAGCGAGACCCACGCCCUUAGUUACCAGCG-GAUCC-U-UUG--GGAUGCCGGGCACACUAAGGGGACCGCCAGUGA-UAAACUGGAGGAAGGAGUGGACGACGGUAGGUCCGUAUGCCCCGAAUCCCCUGGGCUACACGCGGGCUACAAUGGCUAGGACAAUGGGUUCCGACACUGAAAAGUGAAGGUAAUCUCCUAAACCUAGCCUUAGUUCGGAUUGAGGGCUGUAACUCGCCCUCAUGAAGCUGGAAUGCGUAGUAAUCGCGUGUCAU-AACCGCGCGGUGAAUACGUCCCUGCUCCU-UGCACACACCGCCCGUCACGCCACCCAAAAAGGGUUUGGAUGA-GGCCAUAGUC----UUUGUUGGUUAUGGUCGAAUCUGGGUUCUUUGAGGAGGGCGAAGUCGUAACAAGGUAGCCGUAGGGGAACCUGC-G--GC-UGgaucaccuccuuaaacauaaaaaaauguagaa
>AF276958_Methanobacterium_curvum
---------------UUCCGGUUGAUCCUGCCGGAGGCCACUGCUAUUGGGGUUCG-AUUAAGCCAUGCAAGUCGAACGA---CUCUC-UUC-G--------GAGAUGU-CGUGGCAAACGGCUCAGUAACACGUGGAUAACCUACCCUUAGGACUGGGAUAACCCUGGGAAACUGGGGACAAUACCAGAUA-CAUGGAGA-UGCCUGGAAU-GG-UUCUCCACUUAAAUGU---UCCG--ACG-CCUAAGGAUGGAUCUGCGGCCGAUUAGGUAGUUGGUGGGGUCAAGGCCCACCAA-GCCGGUGAUCGGUACGGGUUGUGAGAGCAAGAGCCCGGAGAUGGAACCUGAGACAAGGUUCCAGGCCCUACGGGGCGCAGCAGGCGCGAAACCUCCGCAAUGCACGCAAGUGCGACGGGGGGACCCCAAGUGCCA-C-UCUUAAC-GGG--G-UGGCUUUUCUAGAGUGUAAAAAGCUUUAGGAAUAAGAGCUGGGCAAGACCGGUGCCAGCCGCCGCGGUAACACCGGCAGCUCAAGUGGUGGCCAUUUUUAUUGGGCCUAAAGCGUUCGUAGCCGGCUUGAUAAGUCUUUGGUGAAAUCCCGCAGCUUAACUGUGGGAAU-UGCUGGGGAUACUAU-CAGGCUUGAGGUCGGGAGAGGUUAGCGGUACUCCCAGGGUAGGGGUGAAAUCCUAUAAUCCUGGGAGGACCACC-UGUGGCGAAGGCUGCUAACUGGAACGAACCUGACGG-UGAGUAACGAAAGCCAGGGGCGCGAACCGGAUUAGAUACCCGGGUAGUCCUGGCCGUAAACGAUGUGGACUUGGUGUUGGGAUGGCUUCGAGCUGCUCCAGUGCCGAAGGGAAGCUGUUAAGUCCACCGCCUGGGAAGUACGGUCGCAAGACUGAAACUUAAAGGAAUUGGCGGGGGAGCACCACAACGC-GUGGAGCCUGCGGUUUAAUUGGAUUCAACGCCGGACAUCUCACCAGGGGCGACAGCCGU-AUGAUAGCCAGGUUGAUGACCUUGCU-UGAC-AAGCUGAGAGGAGGUGCAUGGCC-GCCGUCAGCUCGUACCGUGAGGCGUCCUGUUAAGUCAGGCAACGAGCGAGACCCACGCCCUUAGUUACCAGCG-GAUCCCU-UUGG-GGAUGCCGGGCACACUGAGGGGACCGCCAGUGA-UAAACUGGAGGAAGGAGUGGACGACGGUAGGUCCGUAUGCCCCGAGUCCCCUGGGCUACACGCGGGCUACAAUGGCUGGGACAAUGGGUUCCUACACCGAAAGGUGGCGGUAAUCUCCUAAACCUAGUCUUAGUUCGGAUUGAGGGCUGUAACUCGCCCUCAUGAAGCUGGAAUGCGUAGUAAUCGCGUGUCAU-AACCGCGCGGUGAAUACGUCCCUGCUCCU-UGCACACACCGCCCGUCACGCCACCCAAAAAGGGUUUGGAUGA-GGCCCCAAUC----UUUGUUGGUUGGGCUCGAAUCUGGGUUCUUUGAGGAGGGCGAAGUCGUAACAAGGUAGCCGUAGGGGAACCUGC-G--GC-UGgaucaccuccuu--------------------
>OQ843028_Uncultured_Methanobacterium_Legendrea
-------------------------------------------------------------------------------------------------------------------------------------------------------------------------------------------------------------------------------------------------------------------------------------------------------------------------------------------------------------------------------------------------------------------------------------------------------------------------------------------------------------------------------------------------------------------------------------------------------------------------------------------------------------------------------------------------------------------------------------------------------------------------------------------------------------------------------------------------------------------------------------------------------------------------------------------------------------GG-AGCACCACAACGC-GUGGAGCCUGCGGUUUAAUUGGAUUCAACGCCGGACAUCUCACCAGGGGCGACAGCAGA-AUGAUGGCCAGGUUGAUGACCUUGCU-UGAC-AAGCUGAGAGGAGGUGCAUGGCC-GCCGUCAGCUCGUACCGUGAGGCGUCCUGUUAAGUCAGGCAACGAGCGAGACCCACGCCCUUAGUUACCAGCG-GAUCC-U-UCG--GGAUGCCGGGCACACUAAGGGGACCGCCAGUGA-UAAACUGGAGGAAGGAGUGGACGACGGUAGGUCCGUAUGCCCCGAAUCCCCUGGGCUACACGCGGGCUACAAUGGCUAGGACAAUGGGUUCCAACACCGAAAGGUGAAGGUAAUCUCCUAAACCUAGUCUAAGUUCGGAUUGAGGGCUGUAACCCGCCCUCAUGAAGCUGGAAUGCGUAGUAAUCGCGUGUCAU-AACCGCGCGGUGAAUACGUCCCUG-----------------------------------------------------------------------------------------------------------------------------------------------------------------------------------
>MF972900_SymbiontHeterometopusspCSSMF959934
----------------CC-GUUUGAUCCUGGCGGAGGCCACUGCUAUUGGGGUCCG-AUUAAGCCAUGCAAGUCGAACGA---AACUC-UUC-GG---------A-GUUUCGUGGCAAACGGCUCAGUAACACGUGGAUAACCUACCCUUAGGACUGGGAUAACCCCGGGAAACUGGGGACAAUACCAGAUA-CAUAGAGA-UGCCUGCAAU-GG-UUCUCUACUGAAAUGU---UCCG--ACG-CCUAAGGAUGGAUCUGCGGCAGAUUAGGUUGUUGGUGGGGUAAAGGCCCACCAA-GCCUUUGAUCUGUACGGGUUGUGAGAGCAAGAGCCCGGAGAUGGAACCUGAGACAAGGUUCCAGGCCCUACGGGGCGCAGCAGGCGCGAAACCUCCGCAAUGCGAGCAAUCGCGACGGGGGGACCCCAAGUGCCA-C-UCUUAAC-GGG--G-UGGCUUUUCUGAAGUGUAAAAAGCUUUAGGAAUAAGGGCUGGGCAAGACCGGUGCCAGCCGCCGCGGUAACACCGGCAGCUCAAGUGGUGGCCAUUAUUAUUGGGCCUAAAGCGUUCGUAGCCGGUUUGAUAAGUCUCUGGUGAAAUCCCGCAGCUUAAC-UGUGGGACUUGCUGGAGAUACUAU-UAGACUUGAGGUCGGGAGAGGUUAGGGGUACUCCCAGGGUAGGGGUGAAAUCCUAUAAUCCUGGGAGGACCACC-UGUGGCGAAGGCGCCUAACUGGAACGAACCUGACGG-UGAGUAACGAAAGCCAGGGGCGCGAACCGGAUUAGAUACCCGGGUAGUCCUGGCCGUAAACGAUGUGGACUUGGUGUUGGAAUGGCCUCGAGCUGCUCCAGUGCCGAAGGGAAGCUGUUAAGUCCACCGCCUGGGAAGUACGGUCGCAAGACUGAAACUUAAAGGAAUUGGCGGGGGAGCACCACAACGC-GUGGAGCCUGCGGUUUAAUUGGAUUCAACGCCGGACAUCUCACCAGGGGCGACAGCAGG-AUGAUGGCCAGGUUGACGACCUUGCU-UGAC-AAGCUGAGAGGAGGUGCAUGGCC-GCCGUCAGCUCGUACCGUGAGGCGUCCUGUUAAGUCAGGCAACGAGCGAGACCCACGCCCUUAGUUACCAGCG-GAUCCUU-UUUA-GGAUGCCGGGCACACUAAGGGGACCGCCAGUGA-UAAACUGGAGGAAGGAGUGGACGACGGUAGGUCCGUAUGCCCCGAAUCCCCUGGGCUACACGCGGGCUACAAUGGCUAGGACAAUGGGUUCCAACACCGAAAGGUGGAGGUAAUCUCCUAAACCUAGUCUUAGUUCGGAUUGAGGGCUGUAACUCGCCCUCAUGAAGCUGGAAUGCGUAGUAAUCGCGUGUCAU-AACCGCGCGGUGAAUACGUCCCUGCUCCU-UGCACACACCGCCCGUCACGCCACCCAAAAAGGGUUUGGAUGA-GGCCCU-AAUC--UUUACC-GGUUAGGUUCGAAUCUGGGUUCUUUGAGGAGGGCGAAGUCGUAACAAGGUAGCCGUAGGGGAACCUGC-G--GC-UGgaucaccuccuuauac----------------
>EF016285_Methanobacteriumveterum
---------------------------------------------UUUGGGGUUCG-AUUAAGCCAUGCAAGUCGAACGA---AU---CUUC-GG-----------AUU-CGUGGCGAACGGCUCAGUAACACGUGGAUAAUCUACCCUUAGGACUGGGAUAACCCUGGGAAACUGGGGAUAAUACCGGAUA-GUUAGGAG-UUCCUGGAAU-GG-UCUUCUUUUUAAAUGU---UCAG--GCG-CCUAAGGAUGGAUCUGCGGCAGAUUAGGUAGUUGGUGGGGUAAUGGCCCACCAA-GCCUUUGAUCUGUACGGGUUGUGAGAGCAAGAGCCCGGAGAUGGAACCUGAGACAAGGUUCCAGGCCCUACGGGGCGCAGCAGGCGCGAAACCUCCGCAAUGCACGAAAGUGCGACGGGGGGACCCCAAGUGCCA-C-UCUUAAC-GGG--G-UGGCUUUUUUUGAGUGUAAAAAGCUUUGAGAAUAAGAGCUGGGCAAGACCGGUGCCAGCCGCCGCGGUAACACCGGCAGCUCAAGUGGUGGCCAUUUUUAUUGGGCCUAAAGCGUUCGUAGCCGGCUUGAUAAGUCUCUGGUGAAAUCCCAUAGCUUAACUGUGGGAAU-UGCUGGAGAUACUAU-UAGGCUUGAGGCCGGGAGAGGUUAGGGGUACUCCCAGGGUAGGGGUGAAAUCCUAUAAUCCUGGGAGGACCACC-UGUGGCGAAGGCGCCUAACUGGAACGGACCUGACGG-UGAGUAACGAAAGCCAGGGGCGCGAACCGGAUUAGAUACCCGGGUAGUCCUGGCCGUAAACGAUGCGGACUUGGUGUUGGAAUGGCUUCGAGCUGCUCCAGUGCCGAAGGGAAGCUGUUAAGUCCGCCGCCUGGGAAGUACGGUCGCAAGACUGAAACUUAAAGGAAUUGGCGGGGGAGCACCACAACGC-GUGGAGCCUGCGGUUUAAUUGGAUUCAACGCCGGACAUCUCACCAGGGGCGACAGCAGA-AUGAUGGCCAGGUUGACGACCUUGCU-UGAC-AAGCUGAGAGGAGGUGCAUGGCC-GCCGUCAGCUCGUACCGUGAGGCGUCCUGUUAAGUCAGGCAACGAGCGAGACCCACGCCCUUAGUUACCAGCG-GAUCC-U-CCG--GGAUGCCGGGCACACUAAGGGGACCGCCAGUGA-UAAACUGGAGGAAGGAGUGGACGACGGUAGGUCCGUAUGCCCCGAAUCCNNUGGGCAACACGCGGGCUACAAUGGCUAUGACAAUGGGUUCCGACACUGAAAGGUGGAGGUAAUCUCCUAAACAUAGUCUUAGUUCGGAUCGAGGGCUGUAACCCGCCCUCGUGAAGCUGGAAUGCGUAGUAAUCGCGUGUCAU-AAUCGCGCGGUGAAUACGUCCCUGCUCCU-UGCACACACCGCCCGUCACGCCACCCAAAAAGGGUUUGGAUG-----------------------------------------------------------------------------------------------------------------------------------
>NR_104983_Methanobacteriumespanolae
-----------------------------------------UGCUUUUGGGGUUCG-AGUAAGCCACGCAAGUCGAAAGA-AUCU----UUU-GG---------G-AUU-CGUGGCGAACGGCUCAGUAACACGUGGAUAAUCUACCCUUAGGACUGGGAUAACCCUGGGAAACUGGGGAUAAUACCGGAUA-GUUAGGAGUU-CCUGGAAU-GG-UCUUCUUUUUAAAUGU---UCAG--GCG-CCUAAGGAUGGAUCUGCGGCAGAUUAGGUAGUUGGUGGGGUAAUGGCCCACCAA-GCCUUUGAUCUGUACGGGUUGUGAGAGCAAGAGCCCGGAGAUGGAACCUGAGACAAGGUUCCAGGCCCUACGGGGCGCAGCAGGCGCGAAACCUCCGCAAUGCACGAAAGUGCGACGGGGGGACCCCAAGUGCCA-C-UCUUAAC-GGG--G-UGGCUUUUUUUGAGUGUAAAAAGCUUUGAGAAUAAGAGCUGGGCAAGACCGGUGCCAGCCGCCGCGGUAACACCGGCAGCUCAAGUGGUGGCCAUUUUUAUUGGGCCUAAAGCGUUCGUAGCCGGCUUGAUAAGUCUCUGGUGAAAUCCCAUAGCUUAACUGUGGGAAU-UGCUGGAGAUACUAU-UAGGCUUGAGGCCGGGAGAGGUUAGGGGUACUCCCAGGGUAGGGGUGAAAUCCUAUAAUCCUGGGAGGACCACC-UGUGGCGAAGGCGCCUAACUGGAACGGACCUGACGG-UGAGUAACGAAAGCCAGGGGCGCGAACCGGAUUAGAUACCCGGGUAGUCCUGGCCGUAAACGAUGCGGACUUGGUGUUGGAAUGGCUUCGAGCUGCUCCAGUGCCGAAGGGAAGCUGUUAAGUCCGCCGCCUGGGAAGUACGGUCGCAAGACUGAAACUUAAAGGAAUUGGCGGGGGAGCACCACAACGC-GUGGAGCCUGCGGUUUAAUUGGAUUCAACGCCGGACAUCUCACCAGGGGCGACAGCAGA-AUGAUGGCCAGGUUGACGACCUUGCU-UGAC-AAGCUGAGAGGAGGUGCAUGGCC-GCCGUCAGCUCGUACCGUGAGGCGUCCUGUUAAGUCAGGCAACGAGCGAGACCCACGCCCUUAGUUACCAGCG-GAUCC-U-CCG--GGAUGCCGGGCACACUAAGGGGACCGCCAGUGA-UAAACUGGAGGAAGGAGUGGACGACGGUAGGUCCGUAUGCCCCGAAUCCCCUGGGCAACACGCGGGCUACAAUGGCUAUGACAAUGGGUUCCGACACUGAAAGGUGGAGGUAAUCUCCUAAACAUAGUCUUAGUUCGGAUCGAGGGCUGUAACCCGCCCUCGUGAAGCUGGAAUGCGUAGUAAUCGCGUGUCAU-AAUCGCGCGGUGAAUACGUCCCUGCUCCU-UGCACACACCGCCCGUCACGCCACCCAAAAAGGGUUUGGAUGA-GGCCUCAGUC----UUU---GGUUGGGGUCGAAUCUGGGUUCUUUGAGGAGGGCGAAG-----------------------------------------------------------------------
>NR115811_Methanobacterium_arcticum
gaaugcacuagugauUUCCGUUUGAUCCUGCCGGAGGCCACUGCUUUUGGGGUUCG-AUUAAGCCAUGCAAGUCGAACGA-AUCU----UUC-GG---------G-AUU-CGUGGCGAACGGCUCAGUAACACGUGGAUAAUCUACCCUUAGGACUGGGAUAACCCUGGGAAACUGGGGAUAAUACCGGAUA-GUUAGGAGUU-CCUGGAAU-GG-UCUUCUUUUUAAAUGU---UCAG--GCG-CCUAAGGAUGGAUCUGCGGCAGAUUAGGUAGUUGGUGGGGUAAUGGCCCACCAA-GCCUUUGAUCUGUACGGGUUGUGAGAGCAAGAGCCCGGAGAUGGAACCUGAGACAAGGUUCCAGGCCCUACGGGGCGCAGCAGGCGCGAAACCUCCGCAAUGCACGAAAGUGCGACGGGGGGACCCCAAGUGCC-GC-UCUUAAC-GGG--G-UGGCUUUUUUUGAGUGUAAAAAGCUUUGAGAAUAAGAGCUGGGCAAGACCGGUGCCAGCCGCCGCGGUAACACCGGCAGCUCAAGUGGUGGCCAUUUUUAUUGGGCCUAAAGCGUUCGUAGCCGGCUUGAUAAGUCUCUGGUGAAAUCCCAUAGCUUAACUGUGGGAAU-UGCUGGAGAUACUAU-UAGGCUUGAGGCCGGGAGAGGUUAGGGGUACUCCCAGGGUAGGGGUGAAAUCCUAUAAUCCUGGGAGGACCACC-UGUGGCGAAGGCGCCUAACUGGAACGGACCUGACGG-UGAGUAACGAAAGCCAGGGGCGCGAACCGGAUUAGAUACCCGGGUAGUCCUGGCCGUAAACGAUGCGGACUUGGUGUUGGAAUGGCUUCGAGCUGCUCCAGUGCCGAAGGGAAGCUGUUAAGUCCGCCGCCUGGGAAGUACGGUCGCAAGACUGAAACUUAAAGGAAUUGGCGGGGGAGCACCACAACGC-GUGGAGCCUGCGGUUUAAUUGGAUUCAACGCCGGACAUCUCACCAGGGGCGACAGCAGA-AUGAUGGCCAGGUUGACGACCUUGCU-UGAC-AAGCUGAGAGGAGGUGCAUGGCC-GCCGUCAGCUCGUACCGUGAGGCGUCCUGUUAAGUCAGGCAACGAGCGAGACCCACGCCCUUAGUUACCAGCG-GAUCC-U-CCG--GGAUGCCGGGCACACUAAGGGGACCGCCAGUGA-UAAACUGGAGGAAGGAGUGGACGACGGUAGGUCCGUAUGCCCCGAAUCCCCUGGGCAACACGCGGGCUACAAUGGCUAUGACAAUGGGUUCCGACACUGAAAGGUGGAGGUAAUCUCCUAAACAUAGUCUUAGUUCGGAUCGAGGGCUGUAACCCGCCCUCGUGAAGCUGGAAUGCGUAGUAAUCGCGUGUCAU-AAUCGCGCGGUGAAUACGUCCCUGCUCCU-UGCACACACCGCCCGUCACGCCACCCAAAAAGGGUUUGGAUGA-GGCCUCAGUC----UUU---GGUUGGGGUCGAAUCUGGGUUCUUUG-----------------------------------------------------------------------------------
>M59124_Methanobacteriumbryantii
--------------aAUCCGUUUGAUCCUGGCGGAGGCCACUGCUUUUGGGGUUCG-AUUAAGCCAUGCAAGUCGAACGA---AUCAC-UUC-G--------GUG-GUU-CGUGGCGAACGGCUCAGUAACACGUGGAUAAUCUACCCUUAGGACUGGGAUAACCCUGGGAAACUGGGGAUAAUACCGGAUA-GUUAGGAGUU-CCUGGAAU-GG-UCUUCUUUUUAAAUGU---UCAG--GCG-CCUAAGGAUGGAUCUGCGGCAGAUUAGGUAGUUGGUGGGGUAAUGGCCCACCAA-GCCUUUGAUCUGUACGGGUUGUGAGAGCAAGAGCCCGGAGAUGGAACCUGAGACAAGGUUCUAGGCCCUACGGGGCGCAGCAGGCGCGAAACCUCCGCAAUGCACGAAAGUGCGACGGGGGGACCCCAAGUGCCA-C-UCUUAAC-GGG--G-UGGCUUUUUUUGAGUGUAAAAAGCUUUGAGAAUAAGAGCUGGGCAAGACCGGUGCCAGCCGCCGCGGUAACACCGGCAGCUCAAGUGGUGGCCAUUUUUAUUGGGCCUAAAGCGUUCGUAGCCGGCUUGAUAAGUCUCUGGUGAAAUCCCAUAGCUUAACUGUGGGNAU-UGCUGGAGAUACUAU-UAGGCUUGAGGCCGGGAGAGGUUAGGGGUACUCCCAGGGUAGGGGUGAAAUCCUAUAAUCCUGGGAGGACCACC-UGUGGCGAAGGCGCCUAACUGGAACGGACCUGACGG-UGAGUAACGAAAGCCAGGGGCGCGAACCGGAUUAGAUACCCGGGUAGUCCUGGCCGUAAACGAUGCGGACUUGGUGUUGGAAUGGCUUCGAGCUGCUCCAGUGCCGAAGGGAAGCUGUUAAGUCCGCCGCCUGGGAAGUACGGUCGCAAGACUGAAACUUAAAGGAAUUGGCGGGGGAGCACCACAACGC-GUGGAGCNUGCGGUUUAAUUGGAUUCAACGCCGGACAUCUCACCAGGGGCGACAGCAGA-AUGAUGGCCAGGUUGACGACCUUGCU-UGAC-AAGCUGAGAGGAGGUGCAUGGCC-GCCGUCAGCUCGUACCGUGAGGCGUCCUGUUAAGUCAGGCAACGAGCGAGACCCACGCCCUUAGUUACCAGCG-GAUCC-U-CCG--GGAUGCCGGGCACACUAAGGNNACCGCCAGUGA-UAAACUGGAGGAAGGAGUGGACGACGGUAGGUCNGUAUGCCCCGAAUCCCCUGGGCAACACGCGGGCUACAAUGGCUAUGACAAUGGGUUCCGACACUGAAAGGUGAAGGUAAUCUCCUAAACAUAGUCUUAGUUCGGAUCGAGGGCUGUAACCCGCCCUCGUGAAGCUGGAAUGCGUAGUAAUCGCGUGUCAU-AAUCGCGCGGUGAAUACGUCCCUGCUCCU-UGCACACACCGCCCGUCACGCCACCCAAAAAGGGUUUGGAUGA-GGCCUC-AGUC---GUU---GGUUGGGGUCGAAUCUGGGUUCUUUGNNNNNNNNNNNNNNGUAACAAGNNNNNNNNNNNNGAACCUGN-N--NN-NNgaucaccuccu---------------------
>NR135896_Methanobacterium_aggregansE0
---------------------------------------ACUGCUAUUGGGGUUCG-AUUAAGCCAUGCAAGUCGAACGA---CC----CUU-U---CGAGGAGG---U-CGUGGCAAACGGCUCAGUAACACGUGGAUAACCUACCCUUAGGACUGGGAUAACCCUGGGAAACUGGGGACAAUACCGGAUA-CAUGGAGAUG-CCUGGAAU-GGUUCUCCAC-UUAAAUGU---UCCG--ACG-CCUAAGGAUGGAUCUGCGGCCGAUUAGGUAGUUGGUGGGGUCAAGGCCCACCAA-GCCGGUGAUCGGUACGGGUUGUGAGAGCAAGAGCCCGGAGAUGGAACCUGAGACAAGGUUCCAGGCCCUACGGGGCGCAGCAGGCGCGAAACCUCCGCAAUGCACGCAAGUGCGACGGGGGGACCCCAAGUGCCA-C-UCUUAAC-GGG--G-UGGCUUUUCUAGAGUGUAAAAAGCUUUAGGAAUAAGAGCUGGGCAAGACCGGUGCCAGCCGCCGCGGUAACACCGGCAGCUCAAGUGGUGGCCAUUUUUAUUGGGCCUAAAGCGUUCGUAGCCGGCCUGAUAAGUCUUUGGUGAAAUCCUACAGCUUAACUGUGGGAAU-UGCUGGGGAUACUAU-CAGGCUUGAGGUCGGGAGAGGUUAGCGGUACUCCCAGGGUAGGGGUGAAAUCCUAUAAUCCUGGGAGGACCACCUGU-GGCGAAGGCGGCUAACUGGAACGAACCUGACGG-UGAGUAACGAAAGCCAGGGGCGCGAACCGGAUUAGAUACCCGGGUAGUCCUGGCCGUAAACGAUGUGGACUUGGUGUUGGGAUGGCUUCGAGCUGCUCCAGUGCCGAAGGGAAGCUGUUAAGUCCACCGCCUGGGAAGUACGGUCGCAAGACUGAAACUUAAAGGAAUUGGCGGGGGAGCACCACAACGC-GUGGAGCCUGCGGUUUAAUUGGAUUCAACGCCGGACAUCUCACCAGGGGCGACAGCCGU-AUGAUAGCCAGGUUGAUGACCUUGCU-UGAC-AAGCUGAGAGGAGGUGCAUGGCC-GCCGUCAGCUCGUACCGUGAGGCGUCCUGUUAAGUCAGGCAACGAGCGAGACCCACGCCCUUAGUUACCAGCGGAUCCCUU-UUGG-GAUG-CCGGGCACACUAAGGGGACCGCCAGUGA-UAAACUGGAGGAAGGAGUGGACGACGGUAGGUCCGUAUGCCCCGAAUCCCCUGGGCUACACGCGGGCUACAAUGGCUAGGACAAUGGGUUCCUACACCGAAAGGUGGCGGUAAUCUCCUAAACCUAGUCUUAGUUCGGAUUGAGGGCUGUAACUCGCCCUCAUGAAGCUGGAAUGCGUAGUAAUCGCGUGUCAU-AACCGCGCGGUGAAUACGUCCCUGCUCCU-UGCACACACCGCCCGUCACGCCACCCAAAAAGGGUUUGGAUGA-GGCCCCAAUC----UUUGUUGGUUGGGCUCGAAUCUGGGUUCUUUGAGGAGGGCG--------------------------------------------------------------------------
>NR028171_Methanobacterium_oryzae
-----------------C-GUUUGAUCCUGGCGGAGGCCACUGCUAUUGGGGUUCG-AUUAAGCCAUGCAAGUCGAACGA---UU---CUUC-GG-----------AAU-CGUGGCAAACGGCUCAGUAACACGUGGAUAACCUACCCUUAGGACUGGGAUAACCCCGGGAAACUGGGGAUAAUACCGGAUA-UGUAGUAUUG-CCUGGAAU-GG-UUUUCUAUUUAAA-GC---UCCG--GCG-CCUAAGGAUGGAUCUGCGGCUGAUUAGGUAGUUGGUGGGGUAAAGGCCCACCAA-GCCUGUGAUCGGUACGGGUUGUGAGAGCAAGAGCCCGGAGAUGGAACCUGAGACAAGGUUCCAGGCCCUACGGGGCGCAGCAGGCGCGAAACCUCCGCAAUGCACGCAAGUGCGACGGGGGAACCCCAAGUGCCA-C-UCUUAAC-GGG--G-UGGCUUUUAUGAAGUGUAAAAAGCUUUAAGAAUAAGAGCUGGGCAAGACCGGUGCCAGCCGCCGCGGUAACACCGGCAGCUCAAGUGGUGGCCAUUAUUAUUGGGCCUAAAGCGUUCGUAGCCGGCCUGAUAAGUCUCUGGUGAAAUCCCAUAGCUUAACUGUGGGAAU-UGCUGGAGAUACUAU-CAGGCUUGAGAUCGGGAGAGGUUAGGGGUACUCCCAGGGUAGGGGUGAAAUCCUAUAAUCCUGGGAGGACCACCUGU-GGCGAAGGCGCCUAACUGGAACGAAUCUGACGG-UGAGUAACGAAAGCCAGGGGCGCGAACCGGAUUAGAUACCCGGGUAGUCCUGGCCGUAAACGAUGCGGACUUGGUGUUGGAAUGGCUUCGAGCUGCUCCAGUGCCGAAGGGAAGCUGUUAAGUCCGCCGCCUGGGAAGUACGGUCGCAAGACUGAAACUUAAAGGAAUUGGCGGGGGAGCACCACAACGC-GUGGAGCCUGCGGUUUAAUUGGAUUCAACGCCGGACAUCUCACCAGGGGCGACAGCAGA-AUGAUGGCCAGGUUGACGACCUUGCU-UGAC-AAGCUGAGAGGAGGUGCAUGGCC-GCCGUCAGCUCGUACCGUGAGGCGUCCUGUUAAGUCAGGCAACGAGCGAGACCCACGCCCUUAGUUACCAGCG-GAUCCUU-UUUA-GGAUGCCGGGCACACUAAGGGGACCGCCAGUGA-UAAACUGGAGGAAGGAGUGGACGACGGUAGGUCCGUAUGCCCCGAAUCCCCUGGGCAACACGCGGGCUACAAUGGCUAGGACAAUGGGUUCCAACACUGAAAGGUGAAGGUAAUCUCCUAAACCUAGUCGUAGUUCGGAUCGAGGGCUGUAACCCGCCCUCGUGAAGCUGGAAUGCGUAGUAAUCGCGUGUCAU-AAUCGCGCGGUGAAUACGUCCCUGCUCCU-UGCACACACCGCCCGUCACGCCACCCAAAAAGGGUUUGGAUGA-GGCCUUAGUC----UUAG---GCUAAGGUCGAAUCUGGGUUCUUUGAGGAGGGCGAAGUCGUAACAAGGUANCCGUA----------------------------------------------------
>AY350742_Methanobacteriumbeijingense
--------------------------------------------UAUUGGGGUCCG-AUUAAGCCAUGCAAGUCGAACGU---UC----UUC-GG-----------AA--CGUGGCAAACGGCUCAGUAACACGUGGAUAACCUACCCUUAGGACCGGGAUAACCCUGGGAAACUGGGGAUAAUACCGGAUA-UAUGGAGAUA-CCUGGAAU-GGUUCUCCAC-UUAAA-GC---UCCG--GCG-CCUAAGGAUGGAUCUGCGGCAGAUUAGGUCGUUGGUGGGGUAAUGGCCCACCAA-GCCUUUGAUCUGUACGGGUUGUGAGAGCAAGAGCCCGGAGAUGGAACCUGAGACAAGGUUCCAGGCCCUACGGGGCGCAGCAGGCGCGAAACCUCUGCAAUGCGAGCAAUCGCGACGGGGGGACCCCAAGUGCCACU---CUUAACGGG--G-UGGCUUUUCUUAAGUGUAAAAAGCUUUUGGAAUAAGGGCUGGGCAAGACCGGUGCCAGCAGCCGCGGUAACACCGGCAGCCCAAGUGGUGGCCAUUUUUAUUGGGCCUAAAGCGUUCGUAGCCGGCCUGAUAAGUCUCUGGUGAAAUCCCGCAGCUUAACUGUGGGAAU-UGCUGGAGAUACUAU-CAGGCUUGAGGUCGGGAGAGGUUAGAGGUACUCCCAGGGUAGGGGUGAAAUCCUAUAAUCCUGGGAGGACCACCUGU-GGCGAAGGCGUCUAACUGGAACGAACCUGACGG-UGAGUAACGAAAGCCAGGGGCGCGAACCGGAUUAGAUACCCGGGUAGUCCUGGCCGUAAACGAUGUGGACUUGGUGUUGGGAUGGCCUCGAGCUGCCCCAGUGCCGAAGGGAAGCUGUUAAGUCCACCGCCUGGGAAGUACGGUCGCAAGACUGAAACUUAAAGGAAUUGGCGGGGGAGCACCACAACGC-GUGGAGCCUGCGGUUUAAUUGGAUUCAACGCCGGACAUCUCACCAGGGGCGACAGCAGG-AUGAUGGCCAGAUUGACGAUCUUGCU-UGAC-AAGCUGAGAGGAGGUGCAUGGCCCGCCGUCAGCUCGUACCGUGAGGCGUCCUGUUAAGUCAGGCAACGAGCGAGACCCACGCCCUUAGUUACCAGCG-GAUCC-U-UACA-GGAUGCCGGGCACACUAAGGGGACCGCCAGUGA-UAAACUGGAGGAAGGAGUGGACGACGGUAGGUCCGUAUGCCCCGAAUCCCCUGGGCUACACGCGGGCUACAAUGGCUAGGACAAUGGGUUCCAACACUGAAAAGUGAAGGUAAUCUCCUAAACCUAGUCUUAGUUCGGAUUGAGGGCUGUAACUCGCCCUCAUGAAGCUGGAAUGCGUAGUAAUCGCGUGUCAU-AAUCGCGCGGUGAAUACGUCCCUGCUCCU-UGCACACACCGCCCGUCACGCCACCCAAAAAGGGUUUGGAUGA-GGCCUUAGU------CUAGCGGCUAAGGUCGAAUCUAGGUUCUUUGAGGAGGGCGAAGUCGUAACAAGGUAACC-------------------------------------------------------
>NR117917_Methanobacterium_lacus
---------------UUCCGGUUGAUCCCGCCGGAGGCCACUGCUAUUGGGGUCCG-AUUAAGCCAUGCA-GUCGAACG----AACUC-UUC-GG---------A-GUUUCGUGGCAAACGGCUCAGUAACACGUGGAUAACCUAACCUUAGGACUGGGAUAACCCCGGGAAACUGGGGACAAUACCAGAUA-UGUAGAGAUU-CCUGCAAU-GG-UCCUCUAUUUAAAUGU---UCCG--ACG-CCUAAGGAUGGAUCUGCGGCAGAUUAGGUAGUUGGUGGGGUAAUUGCCCACCAA-GCCUUUGAUCUGUACGGGUUGUGAGAGCAAGAGCCCGGAGAUGGAACCUGAGACAAGGUUCCAGGCCCUACGGGGCGCAGCAGGCGCGAAACCUCCGCAAUGCGAGCAAUCGCGACGGGGGGACCCCAAGUGCCA-C-UCUUAAC-GGG--G-UGGCUUUUCUGAAGUGUAAAAAGCUUUAGGAAUAAGGGCUGGGCAAGACCGGUGCCAGCCGCCGCGGUAACACCGGCAGCUCAAGUGGUGGCCAUUUUUAUUGGGCCUAAAGCGUUCGUAGCCGGUUUGAUAAGUCUCUGGUGAAAUCCCGCAGCUUAAC-UGUGGGACUUGCUGGAGAUACUAU-UAGACUUGAGGUCGGGAGAGGUUAGGGGUACUCCCAGGGUAGGGGUGAAAUCCUAUAAUCCUGGGAGGACCACC-UGUGGCGAAGGCGCCUAACUGGAACGAACCUGACGG-UGAGUAACGAAAGCCAGGGGCGCGAACCGGAUUAGAUACCCGGGUAGUCCUGGCCGUAAACGAUGUGGACUUGGUGUUGGAAUGGCCUCGAGCUGCUCCAGUGCCGAAGGGAAGCUGUUAAGUCCACCGCCUGGGAAGUACGGUCGCAAGACUGAAACUUAAAGGAAUUGGCGGGGGAGCACCACAACGC-GUGGAGCCUGCGGUUUAAUUGGAUUCAACGCCGGACAUCUCACCAGGGGCGACAGCAGA-AUGAUGGCCAGGUUGACGACCUUGCU-UGAC-AAGCUGAGAGGAGGUGCAUGGCC-GCCGUCAGCUCGUACCGUGAGGCGUCCUGUUAAGUCAGGCAACGAGCGAGACCCACGCCCUUAGUUACCAGCG-GAUCCUU-UUUA-GGAUGCCGGGCACACUAAGGGGACCGCCAGUGA-UAAACUGGAGGAAGGAGUGGACGACGGUAGGUCCGUAUGCCCCGAAUCCCCUGGGCUACACGCGGGCUACAAUGGCUAGGACAAUGGGUUCCAACACCGAAAGGUGGAGGUAAUCUCCUAAACCUAGUCUUAGUUCGGAUUGAGGGCUGUAACUCGCCCUCAUGAAGCUGGAAUGCGUAGUAAUCGCGUGUCAU-AACCGCGCGGUGAAUACGUCCCUGCUCCU-UGCACACACCGC-----------------------------------------------------------------------------------------------------------------------------------------------------------------
>AY386124_
------------------------------------------------------------------------------------------------------------------------------GUAACACGUGGAUAACCUACCCUUAGGACUGGUAUAACCCCGGGAAACUGGGGACAAUCCCAGAUA-UGUGAAGAUU-CCUGGAAU-GG-UCCUUCACUCAAAUGC---UCCG--GCG-CCUAAGGAUGGAUCUGCGGCCGAUUAGGUUGUUGGUGGGGUAAAGGCCCACCAA-GCCGAUAAUCGGUACGGGUUGUGAGAGCAAGAGCCCGGAGAUGGAACCUGAGACAAGGUUCCAGGCCCUACGGGGCGCAGCAGGCGCGAAACCUCCGCAAUGCGAGCAAUCGCGACGGGGGAACCCCAAGUGCCA-C-UCUUAAC-GGG--G-UGGCUUUUCUGAAGUGUAAAAAGCUUCAGGAAUAAGGGCUGGGCAAGACCGGUGCCAGCCGCCGCGGUAACACCGGCAGCUCAAGUGGUGGCCGUUUUUAUUGGGCCUAAAGCGUUCGUAGCCGGCCUGAUAAGUCUCUGGUGAAAUCCUGCAGCUUAACUGUGGGAAU-UGCUGGAGAUACUAU-CAGGCUUGAGGUCGGGAGAGGUUAGAGGUACUCCCAGGGUAGGGGUGAAAUCCUGUAAUCCUGGGAGGACCACCUGU-GGCGAAGGCGUCUAACUGGAACGAACCUGACGG-UGAGGAACGAAAGCCAGGGGCGCGAACCGGAUUAGAUACCCGGGUAGUCCUGGCCGUAAACGAUGUGGACUUGGUGUUGGGAUGGCUUCGAGCUGCUCCAGUGCCGAAGGGAAGCUGUUAAGUCCACCGCCUGGGAAGUACGGUCGCAAGACUGAAACUUAAAGGAAUUGGCGGGGGAGCACCACAACGC-GUGGAGCCUGCGGUUUAAUUGGAUUCAACGCCGGACAUCUCACCAGGGGCGACAGCAGA-AUGAUGGCCAGGUUGACGACCUUGCU-UGAC-AAGCUGAGAGGAGGUGCAUGGCC-GCCGUCAGCUCGUACCGUGAGGCGUCCUGUUAAGUCAGGCAACGAGCGAGACCCACGCCCUUAGUUACCAGCG-GAUCC-U-UUCA-GGAUGCCGGGCACACUAAGGGGACCGCCAGUGA-UAAACUGGAGGAAGGAGUGGACGACGGUAGGUCCGUAUGCCCCGAAUCCCCUGGGCAACACGCGGGCUACAAUGGCUAGGACAAUGGGUUCCGACACCGAAAGGUGAAGGUAAUCCCCUAAACCUAGUCUUAGUCCGGAUCGAGGGCUGUAACCCGCCCUCGUGAAGCUGGAAUGCGUAGUAAUCGCGUGUCAU-AAUCGCGCGGUGAAUACGUCCCUGCUCCU-UGCACACACCGCCCGUCACGCCACCCAAAAAGGGUUUGGAUGA-GGCUUUAAUCUUAGGUUA-----AG--GUCGAAUCUGGGUUCUUUGAGGAGG-----------------------------------------------------------------------------
>NR133779_Methanobacterium_movilense
------------------------------------------------------------------UGCA-GUCGAACGA---AC-----U--G---CUUCGGUG-GUU-CGUGGCAAACGGCUCAGUAACACGUGGAUAACCUACCCUUAGGACUGGGAUAACCCCGGGAAACUGGGGAUAAUACCGGAUAUAUGGAGGU-U-CCUGGAAU-GG-UCCUCUACUGAAAUGC---UCCG--GCG-CCUAAGGAUGGAUCUGCGGCCGAUUAGGUAGUUGGUGGGGUAAAGGCCCACCAA-GCCUGUGAUCGGUACGGGUUGUGAGAGCAAGAGCCCGGAGAUGGAACCUGAGACAAGGUUCCAGGCCCUACGGGGCGCAGCAGGCGCGAAACCUCCGCAAUGCGAGCAAUCGCGACGGGGGGACCCCAAGUGCCA-C-UCUUAAC-GGG--G-UGGCUUUUAUGAAGUGUAAAAAGCUUCAAGAAUAAGAGCUGGGCAAGACCGGUGCCAGCCGCCGCGGUAACACCGGCAGCUCGAGUGGUGGCCAUUUUUAUUGGGCCUAAAGCGUUCGUAGCCGGCCUGAUAAGUCUCUGGUGAAAUCCCAUAGCUUAACUGUGGGAAU-UGCUGGAGAUACUAU-UAGGCUUGAGAUCGGGAGAGGUUAGGGGUACUCCCAGGGUAGGGGUGAAAUCCUAUAAUCCUGGGAGGACCACCUGU-GGCGAAGGCGCCUAACUGGAACGAAUCUGACGG-UGAGUAACGAAAGCCAGGGGCGCGAACCGGAUUAGAUACCCGGGUAGUCCUGGCCGUAAACGAUGUGGACUUGGUGUUGGAAUGGCUUCGAGCUGCUCCAGUGCCGAAGGGAAGCUGUUAAGUCCACCGCCUGGGAAGUACGGUCGCAAGACUGAAACUUAAAGGAAUUGGCGGGGGAGCACCACAA-CGCGUGGAGCCUGCGGUUUAAUUGGAUUCAACGCCGGAUAUCUCACCAGGGGCGACAGCAG-AAUGAUGGCCAGGUUGACGACCUUGCU-UGA-CAAGCUGAGAGGAGGUGCAUGGCC-GCCGUCAGCUCGUACCGUGAGGCGUCCUGUUAAGUCAGGCAACGAGCGAGACCCACGCCCUUAGUUACCAGCG-GAUCC-U-CCGG-GAUG-CCGGGCACACUAAGGGGACCGCCAGUGA-UAAACUGGAGGAAGGAGUGGACGACGGUAGGUCCGUAUGCCCCGAAUCCCCUGGGCUACACGCGGGCUACAAUGGCUAGGACAAUGGGUUCCAACACUGAAAAGUGAAGGUAAUCUCCUAAACCUAGUCUUAGUUCGGAUUGAGGGCUGUAACCCGCCCUCAUGAAGCUGGAAUGCGUAGUAAUCGCGUGUCAU-AACCGCGCGGUGAAUACGUCCCUGCUCCU-UGCACACACCGCCCGUCACGCCACCCAAAAAGGGUUUGGAUGA-GGCCUU-A------GUCA----UGGCU------------------------------------------------------------------------------------------------------
>NR028175_Methanobacterium_congolense
--------------------------------------------UAUUGGGGUUCG-AUUAAGCCAUGCAAGUCGAACGA---NNCUC-UUC-G--------GAG-UGU-CGUGGCAAACGGCUCAGUAACACGUGGAUAACCUACCCUUAGGACUGGGAUAACCCUGGGAAACUGGGGACAAUACCAGAUA-CAUGGAGA-UGCCUGGAAU-GG-UUCUCCACUUAAAUGU---UCCG--ACG-CCUAAGGAUGGAUCUGCGGCCGAUUAGGUAGUUGGUGGGGUCAAGGC-CACCAAGGCCGGUGAUCGGUACGGGUUGUGAGAGCAAGAGCCCGGAGAUGGAACCUGAGACAAGGUUCCAGGCCCUACGGGGCGCAGCAGGCGCGAAACCUCCGCAAUGCACGCAAGUGCGACGGGGGGACCCCAAGUGCCA-C-UCUUAAC-GGG--G-UGGCUUUUCUAGAGUGUAAAAAGCUUUAGGAAUAAGAGCUGGGCAAGACCGGUGCCAGCCGCCGCGGUAACACCGGCAGCUCAAGUGGUGGCCAUUUUUAUUGGGCCUAAAGCGUUCGUAGCCGGCUUGAUAAGUCUUUGGUGAAAUCCCGCAGCUUAAC-UGUGGGAAUUGCUGGGGAUACUAU-CAGGCUUGAGGUCGGGAGAGGUUAACGGUACUCCCAGGGUAGGGGUGAAAUCCUAUAAUCCUGGGAGGACCACC-UGUGGCGAAGGCGGCUAACUGGAACGAACCUGACGG-UGAGUAACGAAAGCCAGGGGCGCGAACCGGAUUAGAUACCCGGGUAGUCCUGGCCGUAAACGAUGUGGACUUGGUGUUGGGAUGGCUUCGAGCUGCUCCAGUGCCGAAGGGAAGCUGUUAAGUCCACCGCCUGGGAAGUACGGUCGCAAGACUGAAACUUAAAGGAAUUGGCGGGGGAGCACCACAACGC-GUGGAGCCUGCGGUUUAAUUGGAUUCAACGCCGGACAUCUCACCAGGGGCGACAGCCGU-AUGAUAGCCAGGUUGAUGACCUUGCU-UGAC-AAGCUGAGAGGAGGUGCAUGGCC-GCCGUCAGCUCGUACCGUGAGGCGUCUCGUUAAGUCAGGCAACGAGCGAGACCCACGCCCUUAGUUACCAGCG-GAUCCCU-UUGG-GGAUGCCGGGCACACUAAGGGGACCGCCAGUGA-UAAACUGGAGGAAGGAGUGGACGACGGUAGGUCCGUAUGCCCCGAAUCCCCUGGGCUACACGCGGGCUACAAUGGCUGGGACAAUGGGUUCCUACACCGAAAGGUGGCGGUAAUCUCCUAAACCUAGUCUUAGUUCGGAUUGAGGGCUGUAACUCGCCCUCAUGAAGCUGGAAUGCGUAGUAAUCGCGUGUCAU-AACCGCGCGGUGAAUACGUCCCUGCUCCU-UGCACACACCGCCCGUCACGCCACCCAAAAAGGGUUUGGAUGA-GGCCCCAAUC----UUUGUUGGUUGGGCUCGAAUCUGGGUUCUUUGAGGAGGGCGAAGUCGUAACAAGGUAGCCGUAGGGGAACCUGC-G--GC-UGgaucaccuc-----------------------
>NR_133895_Methanobacteriumpaludis
-----------uuaaAUCCGUUUGAUCCUGGCGGAGGCCACUGCUAUUGGGGUUCG-AUUAAGCCAUGCAAGUCGAACGA---AA-----UC-C---UUCGGGAU-U-U-CGUGGCAAACGGCUCAGUAACACGUGGAUAACCUACCCUUAGGACUGGGAUAACCCUGGGAAACUGGGGAUAAUACCGGAUA-CAUGGAGGUU-CCUGGAAU-GG-UUCUCCAUUGAAAUGU---UCCG--ACG-CCUAAGGAUGGAUCUGCGGCCGAUUAGGUAGUUGGUGGGGUAAAGGCCCACCAA-GCCUGUGAUCGGUACGGGUUGUGAGAGCAAGAGCCCGGAGAUGGAACCUGAGACAAGGUUCCAGGCCCUACGGGGCGCAGCAGGCGCGAAACCUCCGCAAUGCGAGCAAUCGCGACGGGGGGACCCCAAGUGCCA-C-UCUUAAC-GGG--G-UGGCUUUUCUUGAGUGUAAAAAGCUCUUGGAAUAAGAGCUGGGCAAGACCGGUGCCAGCCGCCGCGGUAACACCGGCAGCUCAAGUGGUGGCCAUUUUUAUUGGGCCUAAAGCGUUCGUAGCCGGCCUGAUAAGUCUCUGGUGAAAUCCUACAGCUUAAC-UGUGGGAAUUGCUGGAGAUACUAU-UAGGCUUGAGGUCGGGAGAGGUUAGCGGUACUCCCAGGGUAGGGGUGAAAUCCUAUAAUCCUGGGAGGACCACC-UGUGGCGAAGGCGGCUAACUGGAACGAACCUGACGG-UGAGUAACGAAAGCCAGGGGCGCGAACCGGAUUAGAUACCCGGGUAGUCCUGGCCGUAAACGAUGUGGACUUGGUGUUGGAAUGGCCUCGAGCUGCUCCAGUGCCGAAGGGAAGCUGUUAAGUCCAUCGCCUGGGAAGUACGGUCGCAAGACUGAAACUUAAAGGAAUUGGCGGGGGAGCACCACAACGC-GUGGAGCCUGCGGUUUAAUUGGACUCAACGCCGGACAUCUCACCAGGGGCGACAGCCGG-AUGAUAGCCAGGUUGAUGACCUUGCU-UGAC-AAGCUGAGAGGAGGUGCAUGGCC-GCCGUCAGCUCGUACCGUGAGGCGUCCUGUUAAGUCAGGCAACGAGCGAGACCCACGCCCUUAGUUACCAGCG-GAUCC-U-UCG--GGAUGCCGGGCACACUAAGGGGACCGCCAGUGA-UAAACUGGAGGAAGGAGUGGACGACGGUAGGUCCGUAUGCCCCGAAUCCCCUGGGCUACACGCGGGCUACAAUGGCUAGGACAAUGGGUUCCAACACCGAAAGGUGGAGGUAAUCUCCUAAACCUAGUCUUAGUUCGGAUUGAGGGCUGUAACUCGCCCUCAUGAAGCUGGAAUGCGUAGUAAUCGCGUGUCAU-AACCGCGCGGUGAAUACGUCCCUGCUCCU-UGCACACACCGCCCGUCACGCCACCCAAAAAGGGUUUGGAUGA-GGCCCCAAUC----UUUC--GGUUGGGCUCGAAUCUAGGUUCUUUGAGGAGGGCGAAGUCGUAACAAGGUAGCCGUAGGGGAACCUGC-G--GC-UGgaucaccuccuua-------------------
>NR112749_Methanobacterium_kanagiense
------------aauUCGAUUUUGAUCCUGGCGGAGGCUACCGCUAUUGGGUUUCG-AUUAAGCCAUGCAAGUCGAACGA---UC----UUC-G----------G-A-U-CGUGGCAAACGGCUCAGUAACACGUGGAUAACCUAACCUUAGGACUGGGAUAACCCCGGGAAACUGGGGACAAUACCGGAUA-UGUGGGGCUG-CCUGGAAU-GG-UACCCCAUUGAAAUGC---UCCG--GCG-CCUAAGGAUGGAUCUGCGGCAGAUUAGGUAGUUGGCGGGGUAAAUGCCCACCAA-GCCAGUAAUCUGUACGGGUUGUGAGAGCAAGAGCCCGGAGAUGGAACCUGAGACAAGGUUCCAGGCCCUACGGGGCGCACGAGGCGCGAAACCUCCGCAAUGCGAGCAAUCGCGACGGGGGAAACCCAAGUGCCA-C-UCUUAAC-GGG--G-UGGCUUUUCUGAAGUGUAAAAAGCUUCAGGAAUAAGAGCUGGGCAAGACCGGUGCCAGCCGCCGCGGUAACACCGGCAGCUCAAGUGGUGGCCGUUUUUAUUGGGCCUAAAGCGUUCGUAGCCGGCUUGAUAAGUCUCUGGUGAAAUCCCACAGCUUAACUGUGGGAAU-UGCUGGAGAUACUAU-CAGGCUUGAGGCCGGGAGAGGCUGGAGGUACUCCCAGGGUAGGGGUGAAAUCCUAUAAUCCUGGGAGGACCACC-UGUGGCGAAGGCGUCCAGCUGGAACGG-ACUGACGGGUGAGUAACGAAAGCCAGGGGCGCGAACCGGAUUAGAUACCCGGGUAGUCCUGGCCGUAAACGAUGUGGACUUGGUGUUGGGAUGGCUCCGAGCUGCCCCAGUGCCGAAGGGAAGCUGUUAAGUCCACCGCCUGG-AAGUACGGUCGCAAGACUGAAACUUAAAGGAAUUGGCGGGGGAGCACCACAACGC-GUGGAGCCUGCGGUUUAAUUGGAUUCAACGCCGGACAUCUCACCAGGGGCGACAGCAGA-AUGAUGGCCAGGUUGAUGACCUUGCU-UGAC-AAGCUGAGAGGAGGUGCAUGGCC-GCCGUCAGCUCGUACCGUGAGGCGUCCUGUUAAGUCAGGCAACGAGCGAGACCCACGCCCUUAGUUACCAGCG-GAUCC-U-CCG--GGAUGCCGGGCACACUAAGGGGACCGCCAGUGA-UAAACUGGAGGAAGGAGUGGACGACGGUAGGUCCGUAUGCCCCGAAUCCCCUGGGCUACACGCGGGCUACAAUGGCUAGGACAAUGGGUUCCGACACUGAAAAGUGAAGGUAAUCUCCUAAACCUAGCCUUAGUUCGGAUUGAGGGCUGUAACUCGCCCUCAUGAAGCUGGAAUGCGUAGUAAUCGCGUGUCAU-AACCGCGCGGUGAAUACGUCCCUGCUCCU-UGCACACACCGCCCGUCACGCCACCCAAAAAGGGUUUGGAUGA-GGCCUCAGUC----UUU---GGCUAAGGUCGAAUCUAGGUUCUUUGAGGAGGGCGAAGUCGUAACAAGGUAGCCGUAGGGGAAUCUGC-G--GC-UGg-------------------------------
>NR113044_Methanobacterium_petrolearium
-----------------------------------------------GGGUUUC-G-AUUAAGCCAUGCAAGUCGAACGA--UCC----UUC-GG-----------GAU-CGUGGCAAACGGCUCAGUAACACGUGGAUAACCUAACCUUAGGACUGGGAUAACCCCGGGAAACUGGGGACAAUACCGGAUA-UGUGGAGAUG-CCUGGAAU-GG-UACUUCAUUGAAAUGC---UCCG--GCG-CCUAAGGAUGGAUCUGCGGCAGAUUAGGUAGUUGGCGGGGUAAAUGCCCACCAA-GCCGAUAAUCUGUACGGGUUGUGAGAGCAAGAGCCCGGAGAUGGAACCUGAGACAAGGUUCCAGGCCCUACGGGGCGCAGCAGGCGCGAAACCUCCGCAAUGCGAGCAAUCGCGACGGGGGAAACCCAAGUGCCA-C-UCUUAAC-GGG--G-UGGCUUUUCUGAAGUGUAAAAAGCUUCAGGAAUAAGAGCUGGGCAAGACCGGUGCCAGCCGCCGCGGUAACACCGGCAGCUCAAGUGGUGGCCGUUUUUAUUGGGCCUAAAGCGUUCGUAGCCGGCUUGAUAAGUCUCUGGUGAAAUCCCGCAGCUUAACUGUGGGAAU-UGCUGGAGAUACUAU-CAGGCUUGAGGCCGGGAGAGGCUGGAGGUACUCCCGGGGUAGGGGUGAAAUCCUAUAAUCCCGGGAGGACCACCUGU-GGCGAAGGCGUCCAGCUGGAACGGACCUGACGG-UGAGUAACGAAAGCCAGGGGCGCGAACCGGAUUAGAUACCCGGGUAGUCCUGGCCGUAAACGAUGUGGACUUGGUGUUGGGAUGGCUCCGAGCUGCCCCAGUGCCGAAGGGAAGCUGUUAAGUCCACCGCCUGGGAAGUACGGUCGCAAGACUGAAACUUAAAGGAAUUGGCGGGGGAGCACCACAACGC-GUGGAGCCUGCGGUUUAAUUGGAUUCAACGCCGGACAUCUCACCAGGGGCGACAGCAGA-AUGAUGGCCAGGUUGAUGACCUUGCU-UGAC-AAGCUGAGAGGAGGUGCAUGGCC-GCCGUCAGCUCGUACCGUGAGGCGUCCUGUUAAGUCAGGCAACGAGCGAGACCCACGCCCUUAGUUACCAGCG-GAUCC-U-CCGG-GAUG-CCGGGCACACUAAGGGGACCGCCAGUGA-UAAACUGGAGGAAGGAGUGGACGACGGUAGGUCCGUAUGCCCCGAAUCCCCUGGGCUACACGCGGGCUACAAUGGCUAGGACAAUGGGUUCCGACACUGAAAAGUGAAGGUAAUCUCCUAAACCUAGUCUUAGUUCGGAUUGAGGGCUGUAACUCGCCCUCAUGAAGCUGGAAUGCGUAGUAAUCGCGUGUCAU-AACCGCGCGGUGAAUACGUCCCUGCUCCU-UGCACACACCGCCCGUCACGCCACCCAAAAAGGGUUUGGAUGA-GGCCUUAGUC----UUUG---GUUAAGGUCGAAUCUAGGUUCUUUGAGGAGGGC---------------------------------------------------------------------------
>NR_113045_Methanobacteriumferruginis
--------------------------------GGAGGCCACUGCUAUUGGGUUUCG-AUUAAGCCAUGCAAGUCGAACGA--UCU----UUC-GG-----------GAU-CGUGGCAAACGGCUCAGUAACACGUGGAUAACCUAACCUUAGGACUGGGAUAACCCUGGGAAACUGGGGACAAUACCGGAUA-UGUAGGGCUG-CCUGGAAUUGG-UUCCCUAUUGAAAUGC---UCCG--GCG-CCUAAGGAUGGAUCUGCGGCAGAUUAGGUAGUUGGCGGGGUAACUGCCCACCAA-GCCGAUAAUCUGUACGGGUUGUGAGAGCAAGAGCCCGGAGAUGGAACCUGAGACAAGGUUCCAGGCCCUACGGGGCGCAGCAGGCGCGAAACCUCCGCAAUGCACGCAAGUGCGACGGGGGAAACCCAAGUGCCACU---CUUAACGGG--G-UGGCUUUUUUAGAGUGUAAAAAGCUUUAAGAAUAAGAGCUGGGCAAGACCGGUGCCAGCCGCCGCGGUAACACCGGCAGCUCAAGUGGUGGCCAUUUUUAUUGGGCCUAAAGCGUUCGUAGCCGGCUUGAUAAGUCUCUGGUGAAAUCCCACAGCUUAACUGUGGGAAU-UGCUGGAGAUACUAU-CAGGCUUGAGGCCGGGAGAGGCUGGAGGUACUCCCGGGGUAGGGGUGAAAUCCUAUAAUCCCGGGAGGACCACCUGU-GGCGAAGGCGUCCAGCUGGAACGGACCUGACGG-UGAGUAACGAAAGCCAGGGGCGCGAACCGGAUUAGAUACCCGGGUAGUCCUGGCCGUAAACGAUGUGGACUUGGUGUUGGGAUGGCUCCGAGCUGCCCCAGUGCCGAAGGGAAGCUGUUAAGUCCACCGCCUGGGAAGUACGGUCGCAAGACUGAAACUUAAAGGAAUUGGCGGGGGAGCACCACAACGC-GUGGAGCCUGCGGUUUAAUUGGAUUCAACGCCGGACAUCUCACCAGGGGCGACAGCAGA-AUGAUAGCCAGGUUGAUGACCUUGCU-UGAC-AAGCUGAGAGGAGGUGCAUGGCC-GCCGUCAGCUCGUACCGUGAGGCGUCCUGUUAAGUCAGGCAACGAGCGAGACCCACGCCCUUAGUUACCAGCG-GGUCC-U-CCGG-GAUG-CCGGGCACACUAAGGGGACCGCCAGUGA-UAAACUGGAGGAAGGAGUGGACGACGGUAGGUCCGUAUGCCCCGAAUCCCCUGGGCUACACGCGGGCUACAAUGGUUAGGACAAUGGGUUCCGACACCGAAAGGUGAAGGUAAUCUCCUAAACCUAGCCUUAGUUCGGAUUGAGGGCUGUAACUCGCCCUCAUGAAGCUGGAAUGCGUAGUAAUCGCGUGUCAU-AACCGCGCGGUGAAUACGUCCCUGCUCCU-UGCACACACCGCCCGUCACGCCACCCAAAAAGGGUUUGGAUGA-GGCCCUAGUC----UUUGCGGGCUAGGGUCGAAUCUAGGUUCUUUGAGGAGGGC---------------------------------------------------------------------------
>NR028247_Methanobacterium_subterraneum
----------------------------------------------UUGGGUUUCG-AUUAAGCCAUGCAAGUCGAACGA---AUC---UUC-GG---------G-GUU-CGUGGCAUACGGCUCAGUAACACGUGGAUAACCUACCCUUAGGACUGGGAUAACCCCGGGAAACUGGGGAUAAUACCGGAUA-UGUAGGGUUG-CCUGGAAU-GG-UACCCUAUUGAAAUGU---UCCG--ACG-CCUAAGGAUGGAUCUGCGGCAGAUUAGGUAGUUGGCGGGGUAAAUGCCCACCAA-GCCAGUAAUCUGUACGGGUUGUGAGAGCAAGAGCCCGGAGAUGGAACCUGAGACAAGGUUCCAGGCC-UACGGGGC-CAGCAGGCGCGAAACCUCCGCAAUGCACGAAAGUGCGACGGG-GAAACCCAAGUGCCA-C-UCUUAAC-GGG--G-UGGCUUUUCUUAAGUGUAAAAAGCUUUUGGAAUAAGAGCUGGGCAAGACCGGUGCCAGCCGCCGCGGUAACACCGGCAGCUCAAGUGGUGGCCAUUUUUAUUGGGCCUAAAGCGUUCGUAGCCGGCUUGAUAAGUCUCUGGUGAAAUCCCACAGCUUAACUGUGGGAAU-UGCUGGAGAUACUAU-UAGGCUUGAGGCCGGGAGAGGCUGGAGGUACUCCCAGGGUAGGGGUGAAAUCCUAUAAUCCUGGGAGGACCACC-UGUGGCGAAGGCGUCCAGCUGGAACGGACCUGACGG-UGAGUAACGAAAGCCAGGGGCGCGAACCGGAUUAGAUACCCGGGUAGUCCUGGCCGUAAACGAUGUGGACUUGGUGUUGGGAUGGCUCCGAGCUGCCCCAGUGCCGAAGGGAAGCUGUUAAGUCCACCGCCUGGGAAGUACGGUCGCAAGACUGAAACUUAAAGGAAUUGGCGGGGGAGCACCACAACGC-GUGGAGC-UGCGGUUUAAUUGGAUUCAACGCCGGACAUCUCACCAGGGGCGACAGCAGA-AUGAUAGCCAGGUUGAUGACCUUGCU-UGAC-AAGCUGAGAGGAGGUGCAUGGCC-GCCGUCAGCUCGUACCGUGAG-CGUCCUGUUAAGUCAGGCAACGAGCGAGACCCACGCCCUUAGUUACCAGCG-GAUCC-U-UCG--GGAUGCCGGGCACACUAAGGGGAC-GCCAGUGA-UAAACUGGAGGAAGGAGUGGACGACGGUAGGUCCGUAUGCCCCGAAUCCCCUGGGCUACACGCGGGCUACAAUGGUUAGGACAAUGGGUUCCGACACUGAAAAGUGAAGGUAAUCUCCUAAACCUGGCCUUAGUUCGGAUUGAGGGCUGUAACUCGCCCUCAUGAAGCUGGAAUGCGUAGUAAUCGCGUGUCAU-AACCGCGCGGUGAAUACGUCCCUGCUCCU-UGCACACACCGCCCGUCACGCCACCCAAAAAGGGUUUGGAUGA-GGCCCUAGUC----UUCAUUGGUUAGGGUCGAAUCUGGGUUCUUUGAGGAGGGCGAAGUCGUAACAAGGUAGCCGUAGGGGAACCUGC-G--GC-UGgauca---------------------------
>NR025028_Methanobacterium_formicicum
-------------------------------------------------------G-AUUAAGCCAUGCAAGUCGAACGA---UCC---UUC-GG---------G-G-U-CGUGGCGUACGGCUCAGUAACACGUGGAUAACCUAACCUUAGGACUGGGAUAACCCUGGGAAACUGGGGAUAAUACCGGAUA-UGUAGGGC-UGCCUGGAAU-GG-UUCCCUAUUGAAAUGU---UCCG--ACG-CCUAAGGAUGGAUCUGCGGCAGAUUAGGUAGUUGGCGGGGUAAAUGCCCACCAA-GCCAGUAAUCUGUACGGGUUGUGAGAGCAAGAGCCCGGAGAUGGAACCUGAGACAAGGUUCCAGGCCCUACGGGGCGCAGCAGGCGCGAAACCUCCGCAAUGCACGAAAGUGCGACGGGGGAAACCCAAGUGCCA-C-UCUUAAC-GGG--G-UGGCUUUUCUUAAGUGUAAAAAGCUUUUGGAAUAAGAGCUGGGCAAGACCGGUGCCAGCCGCCGCGGUAACACCGGCAGCUCAAGUGGUGGCCGUUUUUAUUGGGCCUAAAGCGUUCGUAGCCGGCUUGAUAAGUCUCUGGUGAAAUCUCACGGCUUAACCGUGAGAAU-UGCUGGAGAUACUAU-UAGGCUUGAGGCCGGGAGAGGUUAGCGGUACUCCCGGGGUAGGGGUGAAAUCCUAUAAUCCCGGGAGGACCACC-UGUGGCGAAGGCGGCUAACUGGAACGGACCUGACGG-UGAGUAACGAAAGCCAGGGGCGCGAACCGGAUUAGAUACCCGGGUAGUCCUGGCCGUAAACGAUGUGGACUUGGUGUUGGGAUGGCUCCGAGCUGCCCCAGUGCCGAAGGGAAGCUGUUAAGUCCACCGCCUGGGAAGUACGGUCGCAAGACUGAAACUUAAAGGAAUUGGCGGGGGAGCACCACAACGC-GUGGAGCCUGCGGUUUAAUUGGAUUCAACGCCGGACAUCUCACCAGGGGCGACAGCAGA-AUGAUAGCCAGGUUGAUGACCUUGCU-UGAC-AAGCUGAGAGGAGGUGCAUGGCC-GCCGUCAGCUCGUACCGUGAGGCGUCCUGUUAAGUCAGGCAACGAGCGAGACCCACGCCCUUAGUUACCAGCG-GAUCC-U-UCG--GGAUGCCGGGCACACUAAGGGGACCGCCAGUGA-UAAACUGGAGGAAGGAGUGGACGACGGUAGGUCCGUAUGCCCCGAAUCCCCUGGGCUACACGCGGGCUACAAUGGUUAGGACAAUGGGUUCCGACACUGAAAGGUGGAGGUAAUCUCCUAAACCUGGCCUUAGUUCGGAUUGAGGGCUGUAACUCGCCCUCAUGAAGCUGGAAUGCGUAGUAAUCGCGUGUCAU-AACCGCGCGGUGAAUACGUCCCUGCUCCU-UGCACACACCGCCCGUCACGCCACCCAAAAAGGGUUUGGAUGA-GGCCAUAGUC----UUU---GGUUAUGGUCGAAUCUAGGUUCUUU------------------------------------------------------------------------------------
>NR114485_Methanobacterium_palustre
---------------UCC-GUUUGAUCCUGGCGGAGGCCACUGCUAUUGGGUUUCG-AUUAAGCCAUGCAAGUCGUACGAUUCCU----UUC-G--------GGG-NGU-CGUGGCAUACGGCUCAGUAACACGUGGAUAACCUACCCUUAGGACUGGGAUAACCCCGGGAAACUGGGNAUAAUACCGGAUA-UGUGGAGA-UACCUGGAAU-GG-UACUUCAUUGAAAUGU--AUUCG--UGCGCCUAAGNAUGGAUCUGCGGNAGAUUAGGUAGUUGGCGGGGUAAAUGCCCACCAA-GCCAGUAAUCUGUACGGGUUGUGAGAGCAAGAGCCCGGAGAUGGAACCUGAGACAAGGUUCNAGGCCCUACGGGNNGCAGCAGGCGCGAAACCUCCGCAAUGCACGAAAGUGCGACGGGGGNAACCCAAGUGCCA-C-UCUUAAC-GGG--G-UGGCNUUUCUUAAGUGUAAAAAGCUUUUGGAAUAAGAGCUGGGCAAGACCGGUGCCAGCCGCCGCGGUAACACCGGNAGCUCAAGUGGUGGNNAUUUUUAUUGGGCCUAAAGCGUUCGUAGCCGGUUUGAUAAGUCUCUGGUGAAAUCUCACGGCUUAACCGUGAGNAU-UGCUGGAGAUACUAU-UAGGCUUGAGGCCGGNNGAGGUUAGCGGNACUCCCAGGGUAGGGGUGAAAUCCUAUAAUCCUGGNNGGACCACC-UGUGGCGAAGGCGGNNAACUGGAACGNNCCUGACGG-UGAGUAACGAAAGCCAGGNGCGCGAACCGNAUUAGAUACCCGGGUAGUCCUNGCCGUAAACGAUGUGGACUUGGUGUUGGGAUGGCUCCGAGCUGCCCCAGUGCCGAAGGGAAGCUGUUAAGUCCACCGCCUGGGAAGUACGGUCGCAAGACUGAAACUUAAAGGAAUUNNNNNNNNAGCACCACAACGC-GUGGAGCCUGCGGUUUAAUUGGANNNAACGCCGGACAUCUCACCAGGGGNGACAGCAGA-AUGAUAGCCAGGUUGAUGACCUUGCU-UGAC-AAGCUGAGAGGAGGUGCAUGGCN-GCCGUCAGCUCGUACCGUGAGGCGUCCUGUUAAGUCAGGCAACGAGCGAGACCCACGCCCUUAGUUACCAGCG-GAUCC-U-UCG--GGAUGCCGNGCACACUAAGGNNACCGCCAGUGA-UNAACNGGAGGAAGGAGUGGACGACGGNAGGUCNGUAUGCCCCGAAUCCCCUGGNCUACACGCGGGCUACAAUGGCUAGGACAAUGGGUUCCGACACUGAAAAGUGAAGGUAAUCUCCUAAACCUAGCCNUAGUUCGGAUUGAGGGCUGUNACUCGCCCNCAUGAAGCUGGAAUGCGUAGUAAUCGCGNGUCAU-AACCGCGCGGUGAAUACGUCCCUGCUCCU-UGCACACACCGNCCGUCACGCCACCCAAAAAGGGUUUGGAUGA-GGCCCUAGUC----UUUGUUGGUUAGGGUCGAAUCUGGGUUCUUUGAGGAGGGC---------------------------------------------------------------------------
>NR028228_Methanobacterium_alcaliphilum
-------------------------------------------------------G-AUUAAGCCAUGCAAGUCGAACGAAUCCU----UCG-GG-----------GUU-CGUGGCAUACGGCUCAGUAACACGUGGAUAACCUACCCUUAGGACUGGGAUAACCCCGGGAAACUGGGGAUAAUACCGGAUA-UGUAGGGUUG-CCUGGAAU-GG-UACCCUAUUGAAAUGU---UCCG--ACG-CCUAAGGAUGGAUCUGCGGCAGAUUAGGUAGUUGGCGGGGUAAAUGCCCACCAA-GCCAGUAAUCUGUACGGGUUGUGAGAGCAAGAGCCCGGAGAUGGAACCUGAGACAAGGUUCCAGGCCCUACGGGGCGCAGCAGGCGCGAAACCUCCGCAAUGCACGAAAGUGCGACGGGGGAAACCCAAGUGCCA-C-UCUUAAC-GGG--G-UGGCUUUUCUUAAGUGUAAAAAGCUUUUGGAAUAAGAGCUGGGCAAGACCGGUGCCAGCCGCCGCGGUAACACCGGCAGCUCAAGUGGUGGCCAUUUUUAUUGGGCCUAAAGCGUUCGUAGCCGGUUUGAUAAGUCUCUGGUGAAAUCCUAUGGCUUAACUGUGGGAAU-UGCUGGAGAUACUAU-UAGACUUGAGGUCGGGAGAGGUUAGCGGUACUCCCAGGGUAGGGGUGAAAUCCUGUAAUCCUGGGAGGACCACCUGU-GGCGAAGGCGGCUAACUGGAACGAACCUGACGG-UGAGGGACGAAAGCCAGGGGCGCGAACCGGAUUAGAUACCCGGGUAGUCCUGGCCGUAAACGAUGUGGACUUGGUGUUGGAAUGGCUUCGAGCUGCUCCAGUGCCGAAGGGAAGCUGUUAAGUCCACCGCCUGGGAAGUACGGUCGCAAGACUGAAACUUAAAGGAAUUGGCGGGGGAGCACCACAACGC-GUGGAGCCUGCGGUUUAAUUGGAUUCAACGCCGGACAUCUCACCAGGGGCGACAGCAGU-AUGAUAGCCAGGUUGAUGACCUUGCUUUGAC-AAGCUGAGAGGAGGUGCAUGGCC-GCCGUCAGCUCGUACCGUGAGGCGUCCUGUUAAGUCAGGCAACGAGCGAGACCCACGCCCUUAGUUACCAGCGGAUCCCUU-UUGG-GAUG-CCGGGCACACUAAGGGGACCGCCAGUGA-UAAACUGGAGGAAGGAGUGGACGACGGUAGGUCCGUAUGCCCCGAAUCCCCUGGGCAACACGCGGGCUACAAUGGCUUGGACAAUGGGUUCCGACACCGAAAGGUGGAGGUAAUCCCCUAAACCAAGUCUUAGUUCGGAUCGAGGGCUGUAACUCGCCCUCGUGAAGCUGGAAUGCGUAGUAAUCGCGUGUCAU-AAUCGCGCGGUGAAUACGUCCCUGCUCCU-UGCACACACCGCCCGUCACGCCACCCAAAAAGGGUUUGGAUGAGGACUGUAGUCUUUUUGGU-----UAUGGUCGAAUCUGGGUUCUUUGAGGAGGGCGAAGUCGUAACAAGGUAACC-------------------------------------------------------
>NR116289_Methanobacterium_movens
------------------------------------GCUACUGCUAUUGGGGUUCG-AUUAAGCCAUGCAAGUUGAACGA---UU----UUUCUUAA---------A-U-CGUGGCAUACGGCUCAGUAACACGUGGAUAACCUACCCUUAGGACCGGUAUAACCCUGGGAAACUGGGGAUAAUCCCGGAUA-GGUGAAACUU-CCUGUAAU-GG-UGUUUCGUUUAAAUGU---UUCG--GCG-CCUAAGGAUGGGUCUGCGGCCGAUUAGGUUGUUGGUAGGGUAAUGGCUUACCAA-GCCGAUGAUUGGUACGGGUUGUGAGAGCAAGAGCCCGGAGAUGGAACCUGAGACAAGGUUCCAGGCCCUACGGGGCGCAGCAGGCGCGAAACCUCCGCAAUGCACGAAAGUGCGACGGGGGGACCCCAAGUGCCA-C-UCUUAAC-GGG--G-UGGCUUUUCUUGAGUGUAAAAAGCUUUUGGAAUAAGGGCUGGGCAAGACCGGUGCCAGCCGCCGCGGUAACACCGGCAGCUCAAGUGGUAGCCAUUUUUAUUGGGCCUAAAGCGUUCGUAGCCGGUUUGAUAAGUCUCUGGUGAAAUCCUAUGGCUUAACUGUGGGAAU-UGCUGGAGAUACUAU-UAGACUUGAGGUCGGGAGAGGUUAGCGGUACUCCCAGGGUAGGGGUGAAAUCCUGUAAUCCUGGGAGGACCACCUGU-GGCGAAGGCGGCUAACUGGAACGAACCUGACGG-UGAGGGACGAAAGCCAGGGGCGCGAACCGGAUUAGAUACUCGGGUAGUCCUGGCCGUAAACGAUGUGGACUUGGUGUUGGAAUGGCUUCGAGCUGCCCCAGUGCCGAAGGGAAGCUGUUAAGUCCACCGCCUGGGAAGUACGGUCGCAAGACUGAAACUUAAAGGAAUUGGCGGGGGAGCACCACAACGC-GUGGAGCCUGCGGUUUAAUUGGAUUCAACGCCGGACAUCUCACCAGGGGCGACAGCAGU-AUGAUAGCCAGGUUGAUGACCUUGCU-UGAC-AAGCUGAGAGGAGGUGCAUGGCC-GCCGUCAGCUCGUACCGUGAGGCGUCCUGUUAAGUCAGGCAACGAGCGAGACCCACGCCCUUAGUUACCAGCG-GAUCCCU-UUGG-GGAUGCCGGGCACACUAAGGGGACCGCCAGUGA-UAAACUGGAGGAAGGAGUGGACGACGGUAGGUCCGUAUGCCCCGAAUCCCCUGGGCAACACGCGGGCUACAAUGGCUUGGACAAUGGGUUCCGACACCGAAAGGUGGAGGUAAUCCCCUAAACCAAGUCUUAGUUCGGAUCGAGGGCUGUAACUCGCCCUCGUGAAGCUGGAAUGCGUAGUAAUCGCGUGUCAU-AAUCGCGCGGUGAAUACGUCCCUGCUCCU-UGCACACACCGCCCGUCACGCCACCCAAAAAGGGUUUGGAUGA-GGCUGUAGUCUUUUUGGU-----UAUGGUCGAAUCUGGGUUUUUUGAGGAGGGCGAAGUCGUAACAAGGUAGCCGUAGGGGAACCUGC-----------------------------------------
>NR116276_Methanobacterium_flexile
------------------------------------GCUACUGCUAUUGGGGUUCG-AUUAAGCCAUGCAAGUCGAACGA---AC-----UC-----CUUCGAGG-GUU-CGUGGCGAACGGCUCAGUAACACGUGGAUAACCUACCCUUAGGACCGGUAUAACCCUGGGAAACUGGGGAUAAUCCCGGAUA-GAUGAUUC-UUUCUGCAAU-GA-UGUUUCAUUUAAAUGC---UCCG--GCG-CCUAAGGAUGGGUCUGCGGCCGAUUAGGUUGUUGGUAGGGUAAUGGCUUACCAA-GCCGGUGAUCGGUACGGGUUGUGAGAGCAAGAGCCCGGAGAUGGAACCUGAGACAAGGUUCCAGGCCCUACGGGGCGCAGCAGGCGCGAAACCUCCGCAAUGCGAGCAAUCGCGACGGGGGGACCCCAAGUGCCA-C-UCUUAAC-GGG--G-UGGCUUUUCUUAAGUGUAAAAAGCUUUUGGAAUAAGGGCUGGGCAAGACCGGUGCCAGCCGCCGCGGUAACACCGGCAGCUCUAGUGGUAGCCAUUUUUAUUGGGCCUAAAGCGUUCGUAGCCGGUUUGAUAAGUCUCUGGUGAAAUCCUAUAGCUUAAC-UGUGGGACUUGCUGGAGAUACUAU-UAGACUUGAGGUCGGGAGAGGUUAGCGGUACUCCCAGGGUAGGGGUGAAAUCCUGUAAUCCUGGGAGGACCACCUGU-GGCGAAGGCGGCUAACUGGAACGAACCUGACGG-UGAGGGACGAAAGCCAGGGGCGCGAACCGGAUUAGAUACCCGGGUAGUCCUGGCCGUAAACGAUGUGGACUUGGUGUUGGAAUGGCUUCGAGCUGCUCCAGUGCCGAAGGGAAGCUGUUAAGUCCACCGCCUGGGAAGUACGGUCGCAAGACUGAAACUUAAAGGAAUUGGCGGGGGAGCACCACAACGC-GUGGAGCCUGCGGUUUAAUUGGAUUCAACGCCGGACAUCUCACCAGGGGCGACAGCAGU-AUGAUAGCCAGGUUGAUGACCUUGCU-UGAC-AAGCUGAGAGGAGGUGCAUGGCC-GCCGUCAGCUCGUACCGUGAGGCGUCCUGUUAAGUCAGGCAACGAGCGAGACCCACGCCCUUAGUUACCAGCG-GAUCC-U-CCGG-GAUG-CCGGGCACACUAAGGGGACCGCCAGUGA-UAAACUGGAGGAAGGAGUGGACGACGGUAGGUCCGUAUGCCCCGAAUCCCCUGGGCAACACGCGGGCUACAAUGGCUUGGACAAUGGGUUCCGACACUGAAAGGUGGAGGUAAUCCCCUAAACCAAGUCUUAGUUCGGAUCGAGGGCUGUAACCCGCCCUCGUGAAGCUGGAAUGCGUAGUAAUCGCGUGUCAU-AAUCGCGCGGUGAAUACGUCCCUGCUCCU-UGCACACACCGCCCGUCACGCCACCCAAAAAGGGUUUGGAUGA-GGCUAUAGUCUUUCUGGU-----UAUGGUCGAAUCUGGGUUCUUUGAGGAGGGCGAAGUCGUAACAAGGUAGCCGUAGGGGAACCUGC-----------------------------------------
>Methanobacterium_ASV5_BOPATUpullus
--------------------------------------------------------------------------------------------------------------------------------------------------------------------------------------------------------------------------------------------------------------------------------------------------------------------------------------------------------------------------------------------------------------------------------------------------------------------------------------------------------------------------------------------------------------------------------------------------------------------------------------------------------------------------------------------------------------------------------------------------------------------------------------------------------------------------------------------------------------------------------------------------------------------------------------------------------------------------------------------------------------------------------------------------------------------------------------------------------------------------------------------------------------------------------------------------------------------------------------AAGGAGUGGACGACGGUAGGUCCGUAUGCCCCGAAUCCCCUGGGCUACACGCGGGCUACAAUGGCUAGGACAAUGGGUUCCAACACCGAAAGGUGGAGGUAAUCUCCUAAACCUAGUCUUAGUUCGGAUUGAGGGCUGUAACUCGCCCUCAUGAAGCUGGAAUGCGUAGUAAUCGCGUGUCA-UAACCGCGCGGUGAAUAC------------------------------------------------------------------------------------------------------------------------------------------------------------------------------------------
>KUNRA_Bbimicronucleatum_C_FKUNRA_E
--------------------------------------------------------------------------------------------------------------------------------------------------------------------------------------------------------------------------------------------------------------------------------------------------------------------------------------------------------------------------------------------------------------------------------------------------------------------------------------------------------------------------------------------------------------------------------------------------------------------------------------------------------------------------------------------------------------------------------------------------------------------------------------------------------------------------------------------------------------------------------------------------------------------------------------------------------------GGAGCACCACAACGC-GUGGAGCCUGCGGUUUAAUUGGAUUCAACGCCGGACAUCUCACCAGGGGCGACAGCAGA-AUGAUGGCCAGGUUGACGACCUUGCU-UGAC-AAGCUGAGAGGAGGUGCAUGGCC-GCCGUCAGCUCGUACCGUGAGGCGUCCUGUUAAGUCAGGCAACGAGCGAGACCCACGCCCUUAGUUACCAGCG-GAUCCUU-UUU-AGGAUGCCGGGCACACUAAGGGGACCGCCAGUGAU-AAACUGGAGGAAGGAGUGGACGACGGUAGGUCCGUAUGCCCCGAAUCCCCUGGGCUACACGCGGGCUACAAUGGCUAGGACAAUGGGUUCCAACACCGAAAGGUGGAGGUAAUCUCCUAAACCUAGUCUUAGUUCGGAUUGAGGGCUGUAACUCGCCCUCAUGAAGCUGGAAUGCGUAGUAAUCGCGUGUCA-UAACCGCGCGGUGAAUACGUCCCU------------------------------------------------------------------------------------------------------------------------------------------------------------------------------------
>QDUF_Marine_Metopidaesp2_16S_FQDUF
----------------------------------------------------------------------------------------------------------------------------------------------------------------------------------------------------------------------------------------------------------------------------------------------------------------------------------------------------------------------------------------------------------------------------------------------------------------------------------------------------------------------------------------------------------------------------------------------------------------------------------------------------------------------------------------------------------------------------------------------------------------------------------------------------------------------------------------------------------------------------------------------------------------------------------------------------------------------------------------------------------------------------GUGCGACAGCAGA-AUGAUGGCCAGGUUGACGACCUUGCU-UGAC-AAGCUGAGAGGAGGUGCAUGGCC-GCCGUCAGCUCGUACCGUGAGGCGUCCUGUUAAGUCAGGCAACGAGCGAGACCCACGCCCUUAGUUACCAGCG-GAUCCUU-UUUA-GGAUGCCGGGCACACUAAGGGGACCGCCAGUGA-UAAACUGGAGGAAGGAGUGGACGACGGUAGGUCCGUAUGCCCCGAAUCCCCUGGGCUACACGCGGGCUACAAUGGCUAGGACAAUGGGUUCCAACACCGAAAGGUGGAGGUAAUCUCCUAAACCUAGUCUUAGUUCGGAUUGAGGGCUGUAACUCGCCCUCAUGAAGCUGGAAUGCGUAGUAAUCGCGUGUCAU-AACCGCGCGGUGAAUACGUCCCUGCUCCUuUGCACACAA--------------------------------------------------------------------------------------------------------------------------------------------------------------------
>Seq118
--------------------------------------------------------------------------------------------------------------------------------------------------------------------------------------------------------------------------------------------------------------------------------------------------------------------------------------------------------------------------------------------------------------------------------------------------------------------------------------------------------------------------------------------------------------------------------------------------------------------------------------------------------------------------------------------------------------------------------------------------------------------------------------------------------------------------------------------------------------------------------------------------------------------------------------------------------------GGAGCACCACAACGC-GUGGAGCCUGCGGUUUAAUUGGAUUCAACGCCGGACAUCUCACCAGGGGCGACAGCAGA-AUGAUGGCCAGGUUGACGACCUUGCU-UGAC-AAGCUGAGAGGAGGUGCAUGGCC-GCCGUCAGCUCGUACCGUGAGGCGUCCUGUUAAGUCAGGCAACGAGCGAGACCCACGCCCUUAGUUACCAGCG-GAUCCUU-UUU-AGGAUGCCGGGCACACUAAGGGGACCGCCAGUGAU-AAACUGGAGGAAGGAGUGGACGACGGUAGGUCCGUAUGCCCCGAAUCCCCUGGGCUACACGCGGGCUACAAUGGCUAGGACAAUGGGUUCCAACACCGAAAGGUGGAGGUAAUCUCCUAAACCUAGUCUUAGUUCGGAUUGAGGGCUGUAACUCGCCCUCAUGAAGCUGGAAUGCGUAGUAAUCGCGUGUCA-UAACCGCGCGGUGAAUACGUCCCUG-----------------------------------------------------------------------------------------------------------------------------------------------------------------------------------
>Seq121
--------------------------------------------------------------------------------------------------------------------------------------------------------------------------------------------------------------------------------------------------------------------------------------------------------------------------------------------------------------------------------------------------------------------------------------------------------------------------------------------------------------------------------------------------------------------------------------------------------------------------------------------------------------------------------------------------------------------------------------------------------------------------------------------------------------------------------------------------------------------------------------------------------------------------------------------------------------------------------------------------GGAUUCA-CGCCGGACAUCUCACCAGGGGCGACAGCAGA-AUGAUGGCCAGGUUGACGACCUUGCU-UGAC-AAGCUGAGAGGAGGUGCAUGGCC-GCCGUCAGCUCGUACCGUGAGGCGUCCUGUUAAGUCAGGCAACGAGCGAGACCCACGCCCUUAGUUACCAGCG-GAUCC-U-CCG--GGAUGCCGGGCACACUAAGGGGACCGCCAGUGA-UAAACUGGAGGAAGGAGUGGACGACGGUAGGUCCGUAUGCCCCGAAUCCCCUGGGCAACACGCGGGCUACAAUGGCUAGGACAAUGGGUUCCAACACCGAAAGGUGAAGGUAAUCUCCUAAACCUAGUCGUAGUUCGGAUCGAGGGCUGUAACCCGCCCUCGUGAAGCUGGAAUGCGUAGUAAUCGCGUGUCAU-AAUCGCGCGGUGAAUACGUCCCUGCUCCU-UGCACA-----------------------------------------------------------------------------------------------------------------------------------------------------------------------
>Seq24
-------------------------------------------------------------------------------------------------------------------------------------------------------------------------------------------------------------------------------------------------------------------------------------------------------------------------------------------------------------------------------------------------------------------------------------------------------------------------------------------------------------------------------------------------------------------------------------------------------------------------------------------------------------------------------------------------------------------------------------------------------------------------------------------------------------------------------------------------------------------------------------------------------------------------------------------------------------GG-AGCACCACAACGC-GUGGAGCCUGCGGUUUAAUUGGAUUCAACGCCGGACAUCUCACCAGGGGCGACAGCAGA-AUGAUGGCCAGGUUGAUGACCUUGCU-UGAC-AAGCUGAGAGGAGGUGCAUGGCC-GCCGUCAGCUCGUACCGUGAGGCGUCCUGUUAAGUCAGGCAACGAGCGAGACCCACGCCCUUAGUUACCAGCG-GAUCC-U-UCG--GGAUGCCGGGCACACUAAGGGGACCGCCAGUGA-UAAACUGGAGGAAGGAGUGGACGACGGUAGGUCCGUAUGCCCCGAAUCCCCUGGGCUACACGCGGGCUACAAUGGCUAGGACAAUGGGUUCCAACACCGAAAGGUGAAGGUAAUCUCCUAAACCUAGUCUAAGUUCGGAUUGAGGGCUGUAACCCGCCCUCAUGAAGCUGGAAUGCGUAGUAAUCGCGUGUCAU-AACCGCGCGGUGAAUACGUCCCUG-----------------------------------------------------------------------------------------------------------------------------------------------------------------------------------
>Seq25
-------------------------------------------------------------------------------------------------------------------------------------------------------------------------------------------------------------------------------------------------------------------------------------------------------------------------------------------------------------------------------------------------------------------------------------------------------------------------------------------------------------------------------------------------------------------------------------------------------------------------------------------------------------------------------------------------------------------------------------------------------------------------------------------------------------------------------------------------------------------------------------------------------------------------------------------------------------GG-AGCACCACAACGC-GUGGAGCCUGCGGUUUAAUUGGAUUCAACGCCGGACAUCUCACCAGGGGCGACAGCAGU-AUGAUGGCCAGGUUGACGACCUUGCU-UGAC-AAGCUGAGAGGAGGUGCAUGGCC-GCCGUCAGCUCGUACCGUGAGGCGUCCUGUUAAGUCAGGCAACGAGCGAGACCCACGCCCUUAGUUACCAGCG-GAUCCUU-UUUA-GGAUGCCGGGCACACUAAGGGGACCGCCAGUGA-UAAACUGGAGGAAGGAGUGGACGACGGUAGGUCCGUAUGCCCCGAAUCCCCUGGGCUACACGCGGGCUACAAUGGCUAGGACAAUGGGUUCCAACACCGAAAGGUGGAGGUAAUCUCCUAAACCUAGUCUUAGUUCGGAUUGAGGGCUGUAACUCGUCCUCAUGAAGCUGGAAUGCGUAGUAAUCGCGUGUCAU-AACCGCGCGGUGAAUACGUCCCUG-----------------------------------------------------------------------------------------------------------------------------------------------------------------------------------
>Seq27
-------------------------------------------------------------------------------------------------------------------------------------------------------------------------------------------------------------------------------------------------------------------------------------------------------------------------------------------------------------------------------------------------------------------------------------------------------------------------------------------------------------------------------------------------------------------------------------------------------------------------------------------------------------------------------------------------------------------------------------------------------------------------------------------------------------------------------------------------------------------------------------------------------------------------------------------------------------GG-AGCACCACAACGC-GUGGAGCCUGCGGUUUAAUUGGAUUCAACGCCGGACAUCUCACCAGGGGCGACAGCAGG-AUGAUGGCCAGGUUGACGACCUUGCU-UGAC-AAGCUGAGAGGAGGUGCAUGGCC-GCCGUCAGCUCGUACCGUGAGGCGUCCUGUUAAGUCAGGCAACGAGCGAGACCCACGCCCUUAGUUACCAGCG-GAUCCUU-UUUA-GGAUGCCGGGCACACUAAGGGGACCGCCAGUGA-UAAACUGGAGGAAGGAGUGGACGACGGUAGGUCCGUAUGCCCCGAAUCCCCUGGGCUACACGCGGGCUACAAUGGCUAGGACAAUGGGUUCCAACACCGAAAGGUGGAGGUAAUCUCCUAAACCUAGUCUUAGUUCGGAUUGAGGGCUGUAACUCGCCCUCAUGAAGCUGGAAUGCGUAGUAAUCGCGUGUCAU-AACCGCGCGGUGAAUACGUCCCUG-----------------------------------------------------------------------------------------------------------------------------------------------------------------------------------
>Seq30
-------------------------------------------------------------------------------------------------------------------------------------------------------------------------------------------------------------------------------------------------------------------------------------------------------------------------------------------------------------------------------------------------------------------------------------------------------------------------------------------------------------------------------------------------------------------------------------------------------------------------------------------------------------------------------------------------------------------------------------------------------------------------------------------------------------------------------------------------------------------------------------------------------------------------------------------------------------GG-AGCACCACAACGC-GUGGAGCCUGCGGUUUAAUUGGAUUCAACGCCGGACAUCUCACCAGGGGCGACAGCAGU-AUGAUGGCCAGGUUGACGACCUUGCU-UGAC-AAGCUGAGAGGAGGUGCAUGGCC-GCCGUCAGCUCGUACCGUGAGGCGUCCUGUUAAGUCAGGCAACGAGCGAGACCCACGCCCUUAGUUACCAGCG-GAUCCUU-UUUA-GGAUGCCGGGCACACUAAGGGGACCGCCAGUGA-UAAACUGGAGGAAGGAGUGGACGACGGUAGGUCCGUAUGCCCCGAAUCCCCUGGGCUACACGCGGGCUACAAUGGCUAGGACAAUGGGUUCCAACACCGAAAGGUGGAGGUAAUCUCCUAAACCUAGUCUUAGUUCGGAUUGAGGGCUGUAACUCGCCCUCAUGAAGCUGGAAUGCGUAGUAAUCGCGUGUCAU-AACCGCGCGGUGAAUACGUCCCU------------------------------------------------------------------------------------------------------------------------------------------------------------------------------------
>Seq4
-----------------------------------------------------------------------------------------------------------------------------------------------------------------------------------------------------------------------------------------------------------------------------------------------------------------------------------------------------------------------------------------------------------------------------------------------------------------------------------------------------------------------------------------------------------------------------------------------------------------------------------------------------------------------------------------------------------------------------------------------------------------------------------------------------------------------------------------------------------------------------------------------------------------------------------------------------G--------G-AGCACCACAACGC-GUGGAGCCUGCGGUUUAAUUGGAUUCAACGCCGGACAUCUCACCAGGGGCGACAGCAGA-AUGAUGGCCAGGUUGACGACCUUGCU-UGAC-AAGCUGAGAGGAGGUGCAUGGCC-GCCGUCAGCUCGUACCGUGAGGCGUCCUGUUAAGUCAGGCAACGAGCGAGACCCACGCCCUUAGUUACCAGCG-GAUCC-U-CCG--GGAUGCCGGGCACACUAAGGGGACCGCCAGUGA-UAAACUGGAGGAAGGAGUGGACGACGGUAGGUCCGUAUGCCCCGAAUCCCCUGGGCUACACGCGGGCUACAAUGGCUAGGACAAUGGGUUCCAACACCGAAAGGUGGAGGUAAUCUCCUAAACCUAGUCUAAGUUCGGAUUGAGGGCUGUAACCCGCCCUCAUGAAGCUGGAAUGCGUAGUAAUCGCGUGUCAU-AACCGCGCGGUGAAUACGUCCCUGCUCCU-UGCACACAA--------------------------------------------------------------------------------------------------------------------------------------------------------------------
>Seq45
-------------------------------------------------------------------------------------------------------------------------------------------------------------------------------------------------------------------------------------------------------------------------------------------------------------------------------------------------------------------------------------------------------------------------------------------------------------------------------------------------------------------------------------------------------------------------------------------------------------------------------------------------------------------------------------------------------------------------------------------------------------------------------------------------------------------------------------------------------------------------------------------------------------------------------------------------------------GG-AGCACCACAACGC-GUGGAGCCUGCGGUUUAAUUGGAUUCAACGCCGGACAUCUCACCAGGGGCGACAGCAGA-AUGAUGGCCAGGUUGACGACUUUGCU-UGAC-AAGCUGAGAGGAGGUGCAUGGCC-GCCGUCAGCUCGUACCGUGAGGCGUCCUGUUAAGUCAGGCAACGAGCGAGACCCACGCCCUUAGUUACCAGCG-GAUCCUU-UUUA-GGAUGCCGGGCACACUAAGGGGACCGCCAGUGA-UAAACUGGAGGAAGGAGUGGACGACGGUAGGUCCGUAUGCCCCGAAUCCCCUGGGCUACACGCGGGCUACAAUGGCUAGGACAAUGGGUUCCAACACCGAAAGGUGGAGGUAAUCUCCUAAACCUAGUCUUAGUUCGGAUUGAGGGCUGUAACUCGCCCUCAUGAAGCUGGAAUGCGUAGUAAUCGCGUGUCAU-AACCGCGCGGUGAAUACGUCCCUG-----------------------------------------------------------------------------------------------------------------------------------------------------------------------------------
>Seq6
-------------------------------------------------------------------------------------------------------------------------------------------------------------------------------------------------------------------------------------------------------------------------------------------------------------------------------------------------------------------------------------------------------------------------------------------------------------------------------------------------------------------------------------------------------------------------------------------------------------------------------------------------------------------------------------------------------------------------------------------------------------------------------------------------------------------------------------------------------------------------------------------------------------------------------------------------------------GG-AGCACCACAACGC-GUGGAGCCUGCGGUUUAAUUGGAUUCAACGCCGGACAUCUCACCAGGGGCGACAGCAGA-AUGAUGGCCAGGUUGACGACCUUGCU-UGAC-AAGCUGAGAGGAGGUGCAUGGCC-GCCGUCAGCUCGUACCGUGAGGCGUCCUGUUAAGUCAGGCAACGAGCGAGACCCACGCCCUUAGUUACUAGCG-GAUCC-U-CCG--GGAUGCCGGGCACACUAAGGGGACCGCCAGUGA-UAAACUGGAGGAAGGAGUGGACGACGGUAGGUCCGUAUGCCCCGAAUCCCCUGGGCUACACGCGGGCUACAAUGGCUAGGACAAUGGGUUCCAACACCGAAAGGUGGAGGUAAUCUCCUAAACCUAGUCUAAGUUCGGAUUGAGGGCUGUAACCCGCCCUCAUGAAGCUGGAAUGCGUAGUAAUCGCGUGUCAU-AACCGCGCGGUGAAUACGUCCCUG-----------------------------------------------------------------------------------------------------------------------------------------------------------------------------------
