# Supplementary material for: Methanogenic symbionts of anaerobic ciliates are host and habitat specific
Source: ISME J. 2024 Aug 20;18(1):wrae164. doi: 10.1093/ismejo/wrae164 (PMC11378729; doi:10.1093/ismejo/wrae164)
Supplement: Supplementary_material [file supplementary_material.zip › SF13_Dataset_Methanobacteriales_uniquelineages_aln_trim_wrae164.fasta]

>AB104858_Methanothermobacter_wolfeii
GGAGCACCACAACGCGUGGAGCCUGUGGUUUAAUUGGAUUCAACGCCGGACAUCUCACCAGGGGCGACAGCAGUAUGAUGGCCAGGUUGAUGACCUUGCU-UGACAAGCUGAGAGGAGGUGCAUGGCC-GCCGUCAGCUCGUACCGUGAGGCGUCCUGUUAAGUCAGGCAACGAGCGAGACCCACGCCCUUAGUUACCAGCGGAACCCUUAUG-GGUUGCCGGGCACACUAAGGGGACCGCCAGUGAUAAACUGGAGGAAGGAGUGGACGACGGUAGGUCCGUAUGCCCCGAAUCCCCUGGGCAACACGCGGGCUACAAUGGCCUGGACAAUGGGUUCCGACACUGAAAGGUGGAGGUAAUCCCCUAAACCAGGUCGUAGUUCGGAUCGAGGGCUGUAACUCGCCCUCGUGAAGCUGGAAUGCGUAGUAAUCGCGUGUCAUUAUCGCGCGGUGAAUACGUCCCU
>HQ828065_Methanothermobacter_crinale
GGAGCACCACAACGCGUGGAGCCUGCGGUUUAAUUGGAUUCAACGCCGGACAUCUCACCAGGGGCGACAGCAGGAUGAUGGCCAGGUUGAUGACCUUGCN-UGACAAGCUGAGAGGAGGUGCAUGGCC-GCCGUCAGCUCGUACCGUGAGGCGUCCUGUUAAGUCAGGCAACGAGCGAGACCCACGCCCUUAGUUACCAGCGGAACCCGUAAG-GGUUGCCGGGCACACUAAGGGGACCGCCAGCGAUAAGCUGGAGGAAGGAGUGGGCGACGGUAGGUCCGUAUGCCCCGAAUCCCCUGGGCAACACGCGGGCUACAAUGGCCUGGACAAUGGGUUCCGACACCGAAAGGUGGAGGUAAUCCCCUAAACCAGGUCGUAGUUCGGAUCGAGGGCUGUAACNCGCCCUCGUGAAGCUGGAAUGCGUAGUAAUCGCG-GUCAU-AUCGCC----------------
>AY196660_Methanothermobacter_thermautotrophicus
GGAGCACCACAACGCGUGGAGCCUGCGGUUUAAUUGGAUUCAACGCCGGACAUCUCACCAGGGGCGACAGCAGUAUGAUGGCCAGGUUGAUGACCUUGCC-UGACGAGCUGAGAGGAGGUGCAUGGCC-GCCGUCAGCUCGUACCGUGAGGCGUCCUGUUAAGUCAGGCAACGAGCGAGACCCACGCCCUUAGUUACCAGCGGAACCCUUAUG-GGUUGCCGGGCACACUAAGGGGACCGCCAGUGAUAAACUGGAGGAAGGAGUGGACGACGGUAGGUCCGUAUGCCCCGAAUCCCCUGGGCAACACGCGGGCUACAAUGGCCUGGACAAUGGGUUCCGACACCGAAAGGUGGAGGUAAUCCCCUAAACCAGGUCGUAGUUCGGAUCGAGGGCUGUAACUCGCCCUCGUGAAGCUGGAAUGCGUAGUAAUCGCGUGUCAUUAUCGCGCGGUGAAUACGUCCCU
>AY196673_Methanobrevibacter_millerae
GGAGCACCACAACGCGUGGAGCCUGCGGUUUAAUUGGAUUCAACGCCGGACAUCUCACCAGAGGCGACAGCUGUAUGAUGGCCAAGCUGAUGACUUUGCU-UGACUAGCUGAGAGGAGGUGCAUGGCC-GCCGUCAGCUCGUACCGUGAGGCGUCCUGUUAAGUCAGGCAACGAGCGAGACCCACGCCCUUAGUUACCAGCGGAUCCUUUUUU-GGAUGCCGGGCACACUAAGGGGACCGCCUAUGAUAAAUAGGAGGAAGGAGUGGACGACGGUAGGUCCGUAUGCCCCGAAUCCUCUGGGCAACACGCGGGCUACAAUGGCUGAGACAAUGGGUUCCGACACCGAAAGGUGGAGGUAAUCCUCUAAACUUAGUCGUAGUUCGGAUUGAGGACUGUAACUCGUUCUCAUGAAGCUGGAAUGCGUAGUAAUCGCGUAUCACUAUUGCGCGGUGAAUACGUUCCU
>U55233_Methanobrevibacter_smithii
GGAGCACCACAACGCGUGGAGCCUGCGGUUUAAUUGGAUUCAACGCCGGACAUCUCACCAGAGGCGACAGCUGUAUGAUAGCCAGGUUGAUGACUUUGCU-UGACUAGCUGAGAGGAGGUGCAUGGCC-GCCGUCAGCUCGUACCGUGAGGCGUCCUGUUAAGUCAGGCAACGAGCGAGACCCACGCUCUUAGUUACCAGCGGAUCCUUUUUU-GGAUGCCGGGCACACUAAGGGGACCGCCUAUGAUAAAUAGGAGGAAGGAGUGGACGACGGUAGGUCCGUAUGCCCCGAAUCCUCUGGGCAACACGCGGGCUACAAUGGCUGAGACAAUGGGUUCCGACGCCGAAAGGCGGAGGUAAUCCUCUAAACUUAGUCGUAGUUCGGAUUGAGGACUGUAACUCGUUCUCAUGAAGCUGGAAUGCGUAGUAAUCGCGUGUCACAAUCGCGCGGUGAAUACGUCCCU
>AB118591_Endosymbiont_Trimyema_compressum
GGAGCACCACAACGCGUGGAGCCUGCGGUUUAAUUGGAUUCAACGCCGGACAUCUCACCAGGGGCGACAGCAGUAUGAUGGCCAGGUUGAUGGCUUUGCU-UGACAAGCUGAGAGGAGGUGCAUGGCC-GCCGUCAGCUCGUACCGUGAGGCGUCCUGUUAAGUCAGGCAACGAGCGAGACCCACGCCCUUAGUUACCAGCGGAUCCUU-UUU-GGAUGCCGGGCACACUAAGGGGACCGCCAGUGAUAAAUUGGAGGAAGGAGUGGACGACGGUAGGUCCGUAUGCCCCGAAUCCCCUGGGCUACACGCGGGCUACAAUGGCUAAGACAAUGGGUUCCGACAUUGAAAAGUGGAGGUAAUCCUCUAAACUUAGUCGUAGUUCGGAUUGAGGGCUGUAACUCGCCCUCAUGAAGCUGGAAUGCGUAGUAAUCGCGUGUCAUAAUCGCGCGGUGAAUACGUCCCU
>NIZT01000063_Symbiont_Nycotherus_Lind_Methanobrevibacter
GGAGCACCACAACGCGUGGAGCCUGCGGUUUAAUUGGAUUCAACGCCGGACAUCUCACCAGGGGCGACAGCAGCAUGAUGGCCAGGUUGAUGAUCUUGCU-UGACAAGCUGAGAGGAGGUGCAUGGCC-GCCGUCAGCUCGUACCGUGAGGCGUCCUGUUAAGUCAGGCAACGAGCGAGACCCACGCCCUUAGUUACCAGCGGAUCC-U-UUU-GGAUGCCGGGCACACUAAGGGGACCGCCAGUGAUAAACUGGAGGAAGGAGUGGACGACGGUAGGUCCGUAUGCCCCGAAUCCCCUGGGCUACACGCGGGCUACAAUGGCUGAGACAAUGGGUUCCGACAUUGGAAGGUGGAGGUAAUCCUCUAAACUUAGUCGUAGUUCGGAUUGAGGGCUGUAACCCGCCCUCAUGAAGCUGGAAUGCGUAGUAAUCGCGUGUCAUAAUCGUGCGGUGAAUACGUCCCU
>AMPO01000020_Symbiont_Pelomyxa_Methanobacteriumformicicum
GGAGCACCACAACGCGUGGAGCCUGCGGUUUAAUUGGAUUCAACGCCGGACAUCUCACCAGGGGCGACAGCAGAAUGAUAGCCAGGUUGAUGACCUUGCU-UGACAAGCUGAGAGGAGGUGCAUGGCC-GCCGUCAGCUCGUACCGUGAGGCGUCCUGUUAAGUCAGGCAACGAGCGAGACCCACGCCCUUAGUUACCAGCGGAUCC-U-UUG-GGAUGCCGGGCACACUAAGGGGACCGCCAGUGAUAAACUGGAGGAAGGAGUGGACGACGGUAGGUCCGUAUGCCCCGAAUCCCCUGGGCUACACGCGGGCUACAAUGGCUAGGACAAUGGGUUCCGACACUGAAAAGUGAAGGUAAUCUCCUAAACCUAGCCUUAGUUCGGAUUGAGGGCUGUAACUCGCCCUCAUGAAGCUGGAAUGCGUAGUAAUCGCGUGUCAUAACCGCGCGGUGAAUACGUCCCU
>AF276958_Methanobacterium_curvum
GGAGCACCACAACGCGUGGAGCCUGCGGUUUAAUUGGAUUCAACGCCGGACAUCUCACCAGGGGCGACAGCCGUAUGAUAGCCAGGUUGAUGACCUUGCU-UGACAAGCUGAGAGGAGGUGCAUGGCC-GCCGUCAGCUCGUACCGUGAGGCGUCCUGUUAAGUCAGGCAACGAGCGAGACCCACGCCCUUAGUUACCAGCGGAUCCCU-UUGGGGAUGCCGGGCACACUGAGGGGACCGCCAGUGAUAAACUGGAGGAAGGAGUGGACGACGGUAGGUCCGUAUGCCCCGAGUCCCCUGGGCUACACGCGGGCUACAAUGGCUGGGACAAUGGGUUCCUACACCGAAAGGUGGCGGUAAUCUCCUAAACCUAGUCUUAGUUCGGAUUGAGGGCUGUAACUCGCCCUCAUGAAGCUGGAAUGCGUAGUAAUCGCGUGUCAUAACCGCGCGGUGAAUACGUCCCU
>OQ843028_Uncultured_Methanobacterium_Legendrea
GGAGCACCACAACGCGUGGAGCCUGCGGUUUAAUUGGAUUCAACGCCGGACAUCUCACCAGGGGCGACAGCAGAAUGAUGGCCAGGUUGAUGACCUUGCU-UGACAAGCUGAGAGGAGGUGCAUGGCC-GCCGUCAGCUCGUACCGUGAGGCGUCCUGUUAAGUCAGGCAACGAGCGAGACCCACGCCCUUAGUUACCAGCGGAUCC-U-UCG-GGAUGCCGGGCACACUAAGGGGACCGCCAGUGAUAAACUGGAGGAAGGAGUGGACGACGGUAGGUCCGUAUGCCCCGAAUCCCCUGGGCUACACGCGGGCUACAAUGGCUAGGACAAUGGGUUCCAACACCGAAAGGUGAAGGUAAUCUCCUAAACCUAGUCUAAGUUCGGAUUGAGGGCUGUAACCCGCCCUCAUGAAGCUGGAAUGCGUAGUAAUCGCGUGUCAUAACCGCGCGGUGAAUACGUCCCU
>MF972900_SymbiontHeterometopusspCSSMF959934
GGAGCACCACAACGCGUGGAGCCUGCGGUUUAAUUGGAUUCAACGCCGGACAUCUCACCAGGGGCGACAGCAGGAUGAUGGCCAGGUUGACGACCUUGCU-UGACAAGCUGAGAGGAGGUGCAUGGCC-GCCGUCAGCUCGUACCGUGAGGCGUCCUGUUAAGUCAGGCAACGAGCGAGACCCACGCCCUUAGUUACCAGCGGAUCCUU-UUUAGGAUGCCGGGCACACUAAGGGGACCGCCAGUGAUAAACUGGAGGAAGGAGUGGACGACGGUAGGUCCGUAUGCCCCGAAUCCCCUGGGCUACACGCGGGCUACAAUGGCUAGGACAAUGGGUUCCAACACCGAAAGGUGGAGGUAAUCUCCUAAACCUAGUCUUAGUUCGGAUUGAGGGCUGUAACUCGCCCUCAUGAAGCUGGAAUGCGUAGUAAUCGCGUGUCAUAACCGCGCGGUGAAUACGUCCCU
>EF016285_Methanobacteriumveterum
GGAGCACCACAACGCGUGGAGCCUGCGGUUUAAUUGGAUUCAACGCCGGACAUCUCACCAGGGGCGACAGCAGAAUGAUGGCCAGGUUGACGACCUUGCU-UGACAAGCUGAGAGGAGGUGCAUGGCC-GCCGUCAGCUCGUACCGUGAGGCGUCCUGUUAAGUCAGGCAACGAGCGAGACCCACGCCCUUAGUUACCAGCGGAUCC-U-CCG-GGAUGCCGGGCACACUAAGGGGACCGCCAGUGAUAAACUGGAGGAAGGAGUGGACGACGGUAGGUCCGUAUGCCCCGAAUCCNNUGGGCAACACGCGGGCUACAAUGGCUAUGACAAUGGGUUCCGACACUGAAAGGUGGAGGUAAUCUCCUAAACAUAGUCUUAGUUCGGAUCGAGGGCUGUAACCCGCCCUCGUGAAGCUGGAAUGCGUAGUAAUCGCGUGUCAUAAUCGCGCGGUGAAUACGUCCCU
>NR_104983_Methanobacteriumespanolae
GGAGCACCACAACGCGUGGAGCCUGCGGUUUAAUUGGAUUCAACGCCGGACAUCUCACCAGGGGCGACAGCAGAAUGAUGGCCAGGUUGACGACCUUGCU-UGACAAGCUGAGAGGAGGUGCAUGGCC-GCCGUCAGCUCGUACCGUGAGGCGUCCUGUUAAGUCAGGCAACGAGCGAGACCCACGCCCUUAGUUACCAGCGGAUCC-U-CCG-GGAUGCCGGGCACACUAAGGGGACCGCCAGUGAUAAACUGGAGGAAGGAGUGGACGACGGUAGGUCCGUAUGCCCCGAAUCCCCUGGGCAACACGCGGGCUACAAUGGCUAUGACAAUGGGUUCCGACACUGAAAGGUGGAGGUAAUCUCCUAAACAUAGUCUUAGUUCGGAUCGAGGGCUGUAACCCGCCCUCGUGAAGCUGGAAUGCGUAGUAAUCGCGUGUCAUAAUCGCGCGGUGAAUACGUCCCU
>NR115811_Methanobacterium_arcticum
GGAGCACCACAACGCGUGGAGCCUGCGGUUUAAUUGGAUUCAACGCCGGACAUCUCACCAGGGGCGACAGCAGAAUGAUGGCCAGGUUGACGACCUUGCU-UGACAAGCUGAGAGGAGGUGCAUGGCC-GCCGUCAGCUCGUACCGUGAGGCGUCCUGUUAAGUCAGGCAACGAGCGAGACCCACGCCCUUAGUUACCAGCGGAUCC-U-CCG-GGAUGCCGGGCACACUAAGGGGACCGCCAGUGAUAAACUGGAGGAAGGAGUGGACGACGGUAGGUCCGUAUGCCCCGAAUCCCCUGGGCAACACGCGGGCUACAAUGGCUAUGACAAUGGGUUCCGACACUGAAAGGUGGAGGUAAUCUCCUAAACAUAGUCUUAGUUCGGAUCGAGGGCUGUAACCCGCCCUCGUGAAGCUGGAAUGCGUAGUAAUCGCGUGUCAUAAUCGCGCGGUGAAUACGUCCCU
>M59124_Methanobacteriumbryantii
GGAGCACCACAACGCGUGGAGCNUGCGGUUUAAUUGGAUUCAACGCCGGACAUCUCACCAGGGGCGACAGCAGAAUGAUGGCCAGGUUGACGACCUUGCU-UGACAAGCUGAGAGGAGGUGCAUGGCC-GCCGUCAGCUCGUACCGUGAGGCGUCCUGUUAAGUCAGGCAACGAGCGAGACCCACGCCCUUAGUUACCAGCGGAUCC-U-CCG-GGAUGCCGGGCACACUAAGGNNACCGCCAGUGAUAAACUGGAGGAAGGAGUGGACGACGGUAGGUCNGUAUGCCCCGAAUCCCCUGGGCAACACGCGGGCUACAAUGGCUAUGACAAUGGGUUCCGACACUGAAAGGUGAAGGUAAUCUCCUAAACAUAGUCUUAGUUCGGAUCGAGGGCUGUAACCCGCCCUCGUGAAGCUGGAAUGCGUAGUAAUCGCGUGUCAUAAUCGCGCGGUGAAUACGUCCCU
>NR135896_Methanobacterium_aggregansE0
GGAGCACCACAACGCGUGGAGCCUGCGGUUUAAUUGGAUUCAACGCCGGACAUCUCACCAGGGGCGACAGCCGUAUGAUAGCCAGGUUGAUGACCUUGCU-UGACAAGCUGAGAGGAGGUGCAUGGCC-GCCGUCAGCUCGUACCGUGAGGCGUCCUGUUAAGUCAGGCAACGAGCGAGACCCACGCCCUUAGUUACCAGCGGAUCCCU-UUUGGGAUGCCGGGCACACUAAGGGGACCGCCAGUGAUAAACUGGAGGAAGGAGUGGACGACGGUAGGUCCGUAUGCCCCGAAUCCCCUGGGCUACACGCGGGCUACAAUGGCUAGGACAAUGGGUUCCUACACCGAAAGGUGGCGGUAAUCUCCUAAACCUAGUCUUAGUUCGGAUUGAGGGCUGUAACUCGCCCUCAUGAAGCUGGAAUGCGUAGUAAUCGCGUGUCAUAACCGCGCGGUGAAUACGUCCCU
>NR028171_Methanobacterium_oryzae
GGAGCACCACAACGCGUGGAGCCUGCGGUUUAAUUGGAUUCAACGCCGGACAUCUCACCAGGGGCGACAGCAGAAUGAUGGCCAGGUUGACGACCUUGCU-UGACAAGCUGAGAGGAGGUGCAUGGCC-GCCGUCAGCUCGUACCGUGAGGCGUCCUGUUAAGUCAGGCAACGAGCGAGACCCACGCCCUUAGUUACCAGCGGAUCCUU-UUUAGGAUGCCGGGCACACUAAGGGGACCGCCAGUGAUAAACUGGAGGAAGGAGUGGACGACGGUAGGUCCGUAUGCCCCGAAUCCCCUGGGCAACACGCGGGCUACAAUGGCUAGGACAAUGGGUUCCAACACUGAAAGGUGAAGGUAAUCUCCUAAACCUAGUCGUAGUUCGGAUCGAGGGCUGUAACCCGCCCUCGUGAAGCUGGAAUGCGUAGUAAUCGCGUGUCAUAAUCGCGCGGUGAAUACGUCCCU
>AY350742_Methanobacteriumbeijingense
GGAGCACCACAACGCGUGGAGCCUGCGGUUUAAUUGGAUUCAACGCCGGACAUCUCACCAGGGGCGACAGCAGGAUGAUGGCCAGAUUGACGAUCUUGCU-UGACAAGCUGAGAGGAGGUGCAUGGCCCGCCGUCAGCUCGUACCGUGAGGCGUCCUGUUAAGUCAGGCAACGAGCGAGACCCACGCCCUUAGUUACCAGCGGAUCC-U-UACAGGAUGCCGGGCACACUAAGGGGACCGCCAGUGAUAAACUGGAGGAAGGAGUGGACGACGGUAGGUCCGUAUGCCCCGAAUCCCCUGGGCUACACGCGGGCUACAAUGGCUAGGACAAUGGGUUCCAACACUGAAAAGUGAAGGUAAUCUCCUAAACCUAGUCUUAGUUCGGAUUGAGGGCUGUAACUCGCCCUCAUGAAGCUGGAAUGCGUAGUAAUCGCGUGUCAUAAUCGCGCGGUGAAUACGUCCCU
>NR117917_Methanobacterium_lacus
GGAGCACCACAACGCGUGGAGCCUGCGGUUUAAUUGGAUUCAACGCCGGACAUCUCACCAGGGGCGACAGCAGAAUGAUGGCCAGGUUGACGACCUUGCU-UGACAAGCUGAGAGGAGGUGCAUGGCC-GCCGUCAGCUCGUACCGUGAGGCGUCCUGUUAAGUCAGGCAACGAGCGAGACCCACGCCCUUAGUUACCAGCGGAUCCUU-UUUAGGAUGCCGGGCACACUAAGGGGACCGCCAGUGAUAAACUGGAGGAAGGAGUGGACGACGGUAGGUCCGUAUGCCCCGAAUCCCCUGGGCUACACGCGGGCUACAAUGGCUAGGACAAUGGGUUCCAACACCGAAAGGUGGAGGUAAUCUCCUAAACCUAGUCUUAGUUCGGAUUGAGGGCUGUAACUCGCCCUCAUGAAGCUGGAAUGCGUAGUAAUCGCGUGUCAUAACCGCGCGGUGAAUACGUCCCU
>AY386124_
GGAGCACCACAACGCGUGGAGCCUGCGGUUUAAUUGGAUUCAACGCCGGACAUCUCACCAGGGGCGACAGCAGAAUGAUGGCCAGGUUGACGACCUUGCU-UGACAAGCUGAGAGGAGGUGCAUGGCC-GCCGUCAGCUCGUACCGUGAGGCGUCCUGUUAAGUCAGGCAACGAGCGAGACCCACGCCCUUAGUUACCAGCGGAUCC-U-UUCAGGAUGCCGGGCACACUAAGGGGACCGCCAGUGAUAAACUGGAGGAAGGAGUGGACGACGGUAGGUCCGUAUGCCCCGAAUCCCCUGGGCAACACGCGGGCUACAAUGGCUAGGACAAUGGGUUCCGACACCGAAAGGUGAAGGUAAUCCCCUAAACCUAGUCUUAGUCCGGAUCGAGGGCUGUAACCCGCCCUCGUGAAGCUGGAAUGCGUAGUAAUCGCGUGUCAUAAUCGCGCGGUGAAUACGUCCCU
>NR133779_Methanobacterium_movilense
GGAGCACCACAACGCGUGGAGCCUGCGGUUUAAUUGGAUUCAACGCCGGAUAUCUCACCAGGGGCGACAGCAGAAUGAUGGCCAGGUUGACGACCUUGCU-UGACAAGCUGAGAGGAGGUGCAUGGCC-GCCGUCAGCUCGUACCGUGAGGCGUCCUGUUAAGUCAGGCAACGAGCGAGACCCACGCCCUUAGUUACCAGCGGAUCC-U-CCGG-GAUGCCGGGCACACUAAGGGGACCGCCAGUGAUAAACUGGAGGAAGGAGUGGACGACGGUAGGUCCGUAUGCCCCGAAUCCCCUGGGCUACACGCGGGCUACAAUGGCUAGGACAAUGGGUUCCAACACUGAAAAGUGAAGGUAAUCUCCUAAACCUAGUCUUAGUUCGGAUUGAGGGCUGUAACCCGCCCUCAUGAAGCUGGAAUGCGUAGUAAUCGCGUGUCAUAACCGCGCGGUGAAUACGUCCCU
>NR028175_Methanobacterium_congolense
GGAGCACCACAACGCGUGGAGCCUGCGGUUUAAUUGGAUUCAACGCCGGACAUCUCACCAGGGGCGACAGCCGUAUGAUAGCCAGGUUGAUGACCUUGCU-UGACAAGCUGAGAGGAGGUGCAUGGCC-GCCGUCAGCUCGUACCGUGAGGCGUCUCGUUAAGUCAGGCAACGAGCGAGACCCACGCCCUUAGUUACCAGCGGAUCCCU-UUGGGGAUGCCGGGCACACUAAGGGGACCGCCAGUGAUAAACUGGAGGAAGGAGUGGACGACGGUAGGUCCGUAUGCCCCGAAUCCCCUGGGCUACACGCGGGCUACAAUGGCUGGGACAAUGGGUUCCUACACCGAAAGGUGGCGGUAAUCUCCUAAACCUAGUCUUAGUUCGGAUUGAGGGCUGUAACUCGCCCUCAUGAAGCUGGAAUGCGUAGUAAUCGCGUGUCAUAACCGCGCGGUGAAUACGUCCCU
>NR_133895_Methanobacteriumpaludis
GGAGCACCACAACGCGUGGAGCCUGCGGUUUAAUUGGACUCAACGCCGGACAUCUCACCAGGGGCGACAGCCGGAUGAUAGCCAGGUUGAUGACCUUGCU-UGACAAGCUGAGAGGAGGUGCAUGGCC-GCCGUCAGCUCGUACCGUGAGGCGUCCUGUUAAGUCAGGCAACGAGCGAGACCCACGCCCUUAGUUACCAGCGGAUCC-U-UCG-GGAUGCCGGGCACACUAAGGGGACCGCCAGUGAUAAACUGGAGGAAGGAGUGGACGACGGUAGGUCCGUAUGCCCCGAAUCCCCUGGGCUACACGCGGGCUACAAUGGCUAGGACAAUGGGUUCCAACACCGAAAGGUGGAGGUAAUCUCCUAAACCUAGUCUUAGUUCGGAUUGAGGGCUGUAACUCGCCCUCAUGAAGCUGGAAUGCGUAGUAAUCGCGUGUCAUAACCGCGCGGUGAAUACGUCCCU
>NR112749_Methanobacterium_kanagiense
GGAGCACCACAACGCGUGGAGCCUGCGGUUUAAUUGGAUUCAACGCCGGACAUCUCACCAGGGGCGACAGCAGAAUGAUGGCCAGGUUGAUGACCUUGCU-UGACAAGCUGAGAGGAGGUGCAUGGCC-GCCGUCAGCUCGUACCGUGAGGCGUCCUGUUAAGUCAGGCAACGAGCGAGACCCACGCCCUUAGUUACCAGCGGAUCC-U-CCG-GGAUGCCGGGCACACUAAGGGGACCGCCAGUGAUAAACUGGAGGAAGGAGUGGACGACGGUAGGUCCGUAUGCCCCGAAUCCCCUGGGCUACACGCGGGCUACAAUGGCUAGGACAAUGGGUUCCGACACUGAAAAGUGAAGGUAAUCUCCUAAACCUAGCCUUAGUUCGGAUUGAGGGCUGUAACUCGCCCUCAUGAAGCUGGAAUGCGUAGUAAUCGCGUGUCAUAACCGCGCGGUGAAUACGUCCCU
>NR113044_Methanobacterium_petrolearium
GGAGCACCACAACGCGUGGAGCCUGCGGUUUAAUUGGAUUCAACGCCGGACAUCUCACCAGGGGCGACAGCAGAAUGAUGGCCAGGUUGAUGACCUUGCU-UGACAAGCUGAGAGGAGGUGCAUGGCC-GCCGUCAGCUCGUACCGUGAGGCGUCCUGUUAAGUCAGGCAACGAGCGAGACCCACGCCCUUAGUUACCAGCGGAUCC-U-CCG-GGAUGCCGGGCACACUAAGGGGACCGCCAGUGAUAAACUGGAGGAAGGAGUGGACGACGGUAGGUCCGUAUGCCCCGAAUCCCCUGGGCUACACGCGGGCUACAAUGGCUAGGACAAUGGGUUCCGACACUGAAAAGUGAAGGUAAUCUCCUAAACCUAGUCUUAGUUCGGAUUGAGGGCUGUAACUCGCCCUCAUGAAGCUGGAAUGCGUAGUAAUCGCGUGUCAUAACCGCGCGGUGAAUACGUCCCU
>NR_113045_Methanobacteriumferruginis
GGAGCACCACAACGCGUGGAGCCUGCGGUUUAAUUGGAUUCAACGCCGGACAUCUCACCAGGGGCGACAGCAGAAUGAUAGCCAGGUUGAUGACCUUGCU-UGACAAGCUGAGAGGAGGUGCAUGGCC-GCCGUCAGCUCGUACCGUGAGGCGUCCUGUUAAGUCAGGCAACGAGCGAGACCCACGCCCUUAGUUACCAGCGGGUCC-U-CCG-GGAUGCCGGGCACACUAAGGGGACCGCCAGUGAUAAACUGGAGGAAGGAGUGGACGACGGUAGGUCCGUAUGCCCCGAAUCCCCUGGGCUACACGCGGGCUACAAUGGUUAGGACAAUGGGUUCCGACACCGAAAGGUGAAGGUAAUCUCCUAAACCUAGCCUUAGUUCGGAUUGAGGGCUGUAACUCGCCCUCAUGAAGCUGGAAUGCGUAGUAAUCGCGUGUCAUAACCGCGCGGUGAAUACGUCCCU
>NR028247_Methanobacterium_subterraneum
GGAGCACCACAACGCGUGGAGC-UGCGGUUUAAUUGGAUUCAACGCCGGACAUCUCACCAGGGGCGACAGCAGAAUGAUAGCCAGGUUGAUGACCUUGCU-UGACAAGCUGAGAGGAGGUGCAUGGCC-GCCGUCAGCUCGUACCGUGAG-CGUCCUGUUAAGUCAGGCAACGAGCGAGACCCACGCCCUUAGUUACCAGCGGAUCC-U-UCG-GGAUGCCGGGCACACUAAGGGGAC-GCCAGUGAUAAACUGGAGGAAGGAGUGGACGACGGUAGGUCCGUAUGCCCCGAAUCCCCUGGGCUACACGCGGGCUACAAUGGUUAGGACAAUGGGUUCCGACACUGAAAAGUGAAGGUAAUCUCCUAAACCUGGCCUUAGUUCGGAUUGAGGGCUGUAACUCGCCCUCAUGAAGCUGGAAUGCGUAGUAAUCGCGUGUCAUAACCGCGCGGUGAAUACGUCCCU
>NR025028_Methanobacterium_formicicum
GGAGCACCACAACGCGUGGAGCCUGCGGUUUAAUUGGAUUCAACGCCGGACAUCUCACCAGGGGCGACAGCAGAAUGAUAGCCAGGUUGAUGACCUUGCU-UGACAAGCUGAGAGGAGGUGCAUGGCC-GCCGUCAGCUCGUACCGUGAGGCGUCCUGUUAAGUCAGGCAACGAGCGAGACCCACGCCCUUAGUUACCAGCGGAUCC-U-UCG-GGAUGCCGGGCACACUAAGGGGACCGCCAGUGAUAAACUGGAGGAAGGAGUGGACGACGGUAGGUCCGUAUGCCCCGAAUCCCCUGGGCUACACGCGGGCUACAAUGGUUAGGACAAUGGGUUCCGACACUGAAAGGUGGAGGUAAUCUCCUAAACCUGGCCUUAGUUCGGAUUGAGGGCUGUAACUCGCCCUCAUGAAGCUGGAAUGCGUAGUAAUCGCGUGUCAUAACCGCGCGGUGAAUACGUCCCU
>NR114485_Methanobacterium_palustre
NNAGCACCACAACGCGUGGAGCCUGCGGUUUAAUUGGANNNAACGCCGGACAUCUCACCAGGGGNGACAGCAGAAUGAUAGCCAGGUUGAUGACCUUGCU-UGACAAGCUGAGAGGAGGUGCAUGGCN-GCCGUCAGCUCGUACCGUGAGGCGUCCUGUUAAGUCAGGCAACGAGCGAGACCCACGCCCUUAGUUACCAGCGGAUCC-U-UCG-GGAUGCCGNGCACACUAAGGNNACCGCCAGUGAUNAACNGGAGGAAGGAGUGGACGACGGNAGGUCNGUAUGCCCCGAAUCCCCUGGNCUACACGCGGGCUACAAUGGCUAGGACAAUGGGUUCCGACACUGAAAAGUGAAGGUAAUCUCCUAAACCUAGCCNUAGUUCGGAUUGAGGGCUGUNACUCGCCCNCAUGAAGCUGGAAUGCGUAGUAAUCGCGNGUCAUAACCGCGCGGUGAAUACGUCCCU
>NR028228_Methanobacterium_alcaliphilum
GGAGCACCACAACGCGUGGAGCCUGCGGUUUAAUUGGAUUCAACGCCGGACAUCUCACCAGGGGCGACAGCAGUAUGAUAGCCAGGUUGAUGACCUUGCUUUGACAAGCUGAGAGGAGGUGCAUGGCC-GCCGUCAGCUCGUACCGUGAGGCGUCCUGUUAAGUCAGGCAACGAGCGAGACCCACGCCCUUAGUUACCAGCGGAUCCCU-UUUGGGAUGCCGGGCACACUAAGGGGACCGCCAGUGAUAAACUGGAGGAAGGAGUGGACGACGGUAGGUCCGUAUGCCCCGAAUCCCCUGGGCAACACGCGGGCUACAAUGGCUUGGACAAUGGGUUCCGACACCGAAAGGUGGAGGUAAUCCCCUAAACCAAGUCUUAGUUCGGAUCGAGGGCUGUAACUCGCCCUCGUGAAGCUGGAAUGCGUAGUAAUCGCGUGUCAUAAUCGCGCGGUGAAUACGUCCCU
>NR116289_Methanobacterium_movens
GGAGCACCACAACGCGUGGAGCCUGCGGUUUAAUUGGAUUCAACGCCGGACAUCUCACCAGGGGCGACAGCAGUAUGAUAGCCAGGUUGAUGACCUUGCU-UGACAAGCUGAGAGGAGGUGCAUGGCC-GCCGUCAGCUCGUACCGUGAGGCGUCCUGUUAAGUCAGGCAACGAGCGAGACCCACGCCCUUAGUUACCAGCGGAUCCCU-UUGGGGAUGCCGGGCACACUAAGGGGACCGCCAGUGAUAAACUGGAGGAAGGAGUGGACGACGGUAGGUCCGUAUGCCCCGAAUCCCCUGGGCAACACGCGGGCUACAAUGGCUUGGACAAUGGGUUCCGACACCGAAAGGUGGAGGUAAUCCCCUAAACCAAGUCUUAGUUCGGAUCGAGGGCUGUAACUCGCCCUCGUGAAGCUGGAAUGCGUAGUAAUCGCGUGUCAUAAUCGCGCGGUGAAUACGUCCCU
>NR116276_Methanobacterium_flexile
GGAGCACCACAACGCGUGGAGCCUGCGGUUUAAUUGGAUUCAACGCCGGACAUCUCACCAGGGGCGACAGCAGUAUGAUAGCCAGGUUGAUGACCUUGCU-UGACAAGCUGAGAGGAGGUGCAUGGCC-GCCGUCAGCUCGUACCGUGAGGCGUCCUGUUAAGUCAGGCAACGAGCGAGACCCACGCCCUUAGUUACCAGCGGAUCC-U-CCG-GGAUGCCGGGCACACUAAGGGGACCGCCAGUGAUAAACUGGAGGAAGGAGUGGACGACGGUAGGUCCGUAUGCCCCGAAUCCCCUGGGCAACACGCGGGCUACAAUGGCUUGGACAAUGGGUUCCGACACUGAAAGGUGGAGGUAAUCCCCUAAACCAAGUCUUAGUUCGGAUCGAGGGCUGUAACCCGCCCUCGUGAAGCUGGAAUGCGUAGUAAUCGCGUGUCAUAAUCGCGCGGUGAAUACGUCCCU
>Methanobacterium_ASV5_BOPATUpullus
------------------------------------------------------------------------------------------------------------------------------------------------------------------------------------------------------------------------------------------------------------------AAGGAGUGGACGACGGUAGGUCCGUAUGCCCCGAAUCCCCUGGGCUACACGCGGGCUACAAUGGCUAGGACAAUGGGUUCCAACACCGAAAGGUGGAGGUAAUCUCCUAAACCUAGUCUUAGUUCGGAUUGAGGGCUGUAACUCGCCCUCAUGAAGCUGGAAUGCGUAGUAAUCGCGUGUCAUAACCGCGCGGUGAAUAC------
>KUNRA_Bbimicronucleatum_C_FKUNRA_E
GGAGCACCACAACGCGUGGAGCCUGCGGUUUAAUUGGAUUCAACGCCGGACAUCUCACCAGGGGCGACAGCAGAAUGAUGGCCAGGUUGACGACCUUGCU-UGACAAGCUGAGAGGAGGUGCAUGGCC-GCCGUCAGCUCGUACCGUGAGGCGUCCUGUUAAGUCAGGCAACGAGCGAGACCCACGCCCUUAGUUACCAGCGGAUCCUU-UUUAGGAUGCCGGGCACACUAAGGGGACCGCCAGUGAUAAACUGGAGGAAGGAGUGGACGACGGUAGGUCCGUAUGCCCCGAAUCCCCUGGGCUACACGCGGGCUACAAUGGCUAGGACAAUGGGUUCCAACACCGAAAGGUGGAGGUAAUCUCCUAAACCUAGUCUUAGUUCGGAUUGAGGGCUGUAACUCGCCCUCAUGAAGCUGGAAUGCGUAGUAAUCGCGUGUCAUAACCGCGCGGUGAAUACGUCCCU
>QDUF_Marine_Metopidaesp2_16S_FQDUF
-------------------------------------------------------------GUGCGACAGCAGAAUGAUGGCCAGGUUGACGACCUUGCU-UGACAAGCUGAGAGGAGGUGCAUGGCC-GCCGUCAGCUCGUACCGUGAGGCGUCCUGUUAAGUCAGGCAACGAGCGAGACCCACGCCCUUAGUUACCAGCGGAUCCUU-UUUAGGAUGCCGGGCACACUAAGGGGACCGCCAGUGAUAAACUGGAGGAAGGAGUGGACGACGGUAGGUCCGUAUGCCCCGAAUCCCCUGGGCUACACGCGGGCUACAAUGGCUAGGACAAUGGGUUCCAACACCGAAAGGUGGAGGUAAUCUCCUAAACCUAGUCUUAGUUCGGAUUGAGGGCUGUAACUCGCCCUCAUGAAGCUGGAAUGCGUAGUAAUCGCGUGUCAUAACCGCGCGGUGAAUACGUCCCU
>Seq118
GGAGCACCACAACGCGUGGAGCCUGCGGUUUAAUUGGAUUCAACGCCGGACAUCUCACCAGGGGCGACAGCAGAAUGAUGGCCAGGUUGACGACCUUGCU-UGACAAGCUGAGAGGAGGUGCAUGGCC-GCCGUCAGCUCGUACCGUGAGGCGUCCUGUUAAGUCAGGCAACGAGCGAGACCCACGCCCUUAGUUACCAGCGGAUCCUU-UUUAGGAUGCCGGGCACACUAAGGGGACCGCCAGUGAUAAACUGGAGGAAGGAGUGGACGACGGUAGGUCCGUAUGCCCCGAAUCCCCUGGGCUACACGCGGGCUACAAUGGCUAGGACAAUGGGUUCCAACACCGAAAGGUGGAGGUAAUCUCCUAAACCUAGUCUUAGUUCGGAUUGAGGGCUGUAACUCGCCCUCAUGAAGCUGGAAUGCGUAGUAAUCGCGUGUCAUAACCGCGCGGUGAAUACGUCCCU
>Seq121
-----------------------------------GGAUUCA-CGCCGGACAUCUCACCAGGGGCGACAGCAGAAUGAUGGCCAGGUUGACGACCUUGCU-UGACAAGCUGAGAGGAGGUGCAUGGCC-GCCGUCAGCUCGUACCGUGAGGCGUCCUGUUAAGUCAGGCAACGAGCGAGACCCACGCCCUUAGUUACCAGCGGAUCC-U-CCG-GGAUGCCGGGCACACUAAGGGGACCGCCAGUGAUAAACUGGAGGAAGGAGUGGACGACGGUAGGUCCGUAUGCCCCGAAUCCCCUGGGCAACACGCGGGCUACAAUGGCUAGGACAAUGGGUUCCAACACCGAAAGGUGAAGGUAAUCUCCUAAACCUAGUCGUAGUUCGGAUCGAGGGCUGUAACCCGCCCUCGUGAAGCUGGAAUGCGUAGUAAUCGCGUGUCAUAAUCGCGCGGUGAAUACGUCCCU
>Seq24
G-AGCACCACAACGCGUGGAGCCUGCGGUUUAAUUGGAUUCAACGCCGGACAUCUCACCAGGGGCGACAGCAGAAUGAUGGCCAGGUUGAUGACCUUGCU-UGACAAGCUGAGAGGAGGUGCAUGGCC-GCCGUCAGCUCGUACCGUGAGGCGUCCUGUUAAGUCAGGCAACGAGCGAGACCCACGCCCUUAGUUACCAGCGGAUCC-U-UCG-GGAUGCCGGGCACACUAAGGGGACCGCCAGUGAUAAACUGGAGGAAGGAGUGGACGACGGUAGGUCCGUAUGCCCCGAAUCCCCUGGGCUACACGCGGGCUACAAUGGCUAGGACAAUGGGUUCCAACACCGAAAGGUGAAGGUAAUCUCCUAAACCUAGUCUAAGUUCGGAUUGAGGGCUGUAACCCGCCCUCAUGAAGCUGGAAUGCGUAGUAAUCGCGUGUCAUAACCGCGCGGUGAAUACGUCCCU
>Seq25
G-AGCACCACAACGCGUGGAGCCUGCGGUUUAAUUGGAUUCAACGCCGGACAUCUCACCAGGGGCGACAGCAGUAUGAUGGCCAGGUUGACGACCUUGCU-UGACAAGCUGAGAGGAGGUGCAUGGCC-GCCGUCAGCUCGUACCGUGAGGCGUCCUGUUAAGUCAGGCAACGAGCGAGACCCACGCCCUUAGUUACCAGCGGAUCCUU-UUUAGGAUGCCGGGCACACUAAGGGGACCGCCAGUGAUAAACUGGAGGAAGGAGUGGACGACGGUAGGUCCGUAUGCCCCGAAUCCCCUGGGCUACACGCGGGCUACAAUGGCUAGGACAAUGGGUUCCAACACCGAAAGGUGGAGGUAAUCUCCUAAACCUAGUCUUAGUUCGGAUUGAGGGCUGUAACUCGUCCUCAUGAAGCUGGAAUGCGUAGUAAUCGCGUGUCAUAACCGCGCGGUGAAUACGUCCCU
>Seq27
G-AGCACCACAACGCGUGGAGCCUGCGGUUUAAUUGGAUUCAACGCCGGACAUCUCACCAGGGGCGACAGCAGGAUGAUGGCCAGGUUGACGACCUUGCU-UGACAAGCUGAGAGGAGGUGCAUGGCC-GCCGUCAGCUCGUACCGUGAGGCGUCCUGUUAAGUCAGGCAACGAGCGAGACCCACGCCCUUAGUUACCAGCGGAUCCUU-UUUAGGAUGCCGGGCACACUAAGGGGACCGCCAGUGAUAAACUGGAGGAAGGAGUGGACGACGGUAGGUCCGUAUGCCCCGAAUCCCCUGGGCUACACGCGGGCUACAAUGGCUAGGACAAUGGGUUCCAACACCGAAAGGUGGAGGUAAUCUCCUAAACCUAGUCUUAGUUCGGAUUGAGGGCUGUAACUCGCCCUCAUGAAGCUGGAAUGCGUAGUAAUCGCGUGUCAUAACCGCGCGGUGAAUACGUCCCU
>Seq30
G-AGCACCACAACGCGUGGAGCCUGCGGUUUAAUUGGAUUCAACGCCGGACAUCUCACCAGGGGCGACAGCAGUAUGAUGGCCAGGUUGACGACCUUGCU-UGACAAGCUGAGAGGAGGUGCAUGGCC-GCCGUCAGCUCGUACCGUGAGGCGUCCUGUUAAGUCAGGCAACGAGCGAGACCCACGCCCUUAGUUACCAGCGGAUCCUU-UUUAGGAUGCCGGGCACACUAAGGGGACCGCCAGUGAUAAACUGGAGGAAGGAGUGGACGACGGUAGGUCCGUAUGCCCCGAAUCCCCUGGGCUACACGCGGGCUACAAUGGCUAGGACAAUGGGUUCCAACACCGAAAGGUGGAGGUAAUCUCCUAAACCUAGUCUUAGUUCGGAUUGAGGGCUGUAACUCGCCCUCAUGAAGCUGGAAUGCGUAGUAAUCGCGUGUCAUAACCGCGCGGUGAAUACGUCCCU
>Seq4
G-AGCACCACAACGCGUGGAGCCUGCGGUUUAAUUGGAUUCAACGCCGGACAUCUCACCAGGGGCGACAGCAGAAUGAUGGCCAGGUUGACGACCUUGCU-UGACAAGCUGAGAGGAGGUGCAUGGCC-GCCGUCAGCUCGUACCGUGAGGCGUCCUGUUAAGUCAGGCAACGAGCGAGACCCACGCCCUUAGUUACCAGCGGAUCC-U-CCG-GGAUGCCGGGCACACUAAGGGGACCGCCAGUGAUAAACUGGAGGAAGGAGUGGACGACGGUAGGUCCGUAUGCCCCGAAUCCCCUGGGCUACACGCGGGCUACAAUGGCUAGGACAAUGGGUUCCAACACCGAAAGGUGGAGGUAAUCUCCUAAACCUAGUCUAAGUUCGGAUUGAGGGCUGUAACCCGCCCUCAUGAAGCUGGAAUGCGUAGUAAUCGCGUGUCAUAACCGCGCGGUGAAUACGUCCCU
>Seq45
G-AGCACCACAACGCGUGGAGCCUGCGGUUUAAUUGGAUUCAACGCCGGACAUCUCACCAGGGGCGACAGCAGAAUGAUGGCCAGGUUGACGACUUUGCU-UGACAAGCUGAGAGGAGGUGCAUGGCC-GCCGUCAGCUCGUACCGUGAGGCGUCCUGUUAAGUCAGGCAACGAGCGAGACCCACGCCCUUAGUUACCAGCGGAUCCUU-UUUAGGAUGCCGGGCACACUAAGGGGACCGCCAGUGAUAAACUGGAGGAAGGAGUGGACGACGGUAGGUCCGUAUGCCCCGAAUCCCCUGGGCUACACGCGGGCUACAAUGGCUAGGACAAUGGGUUCCAACACCGAAAGGUGGAGGUAAUCUCCUAAACCUAGUCUUAGUUCGGAUUGAGGGCUGUAACUCGCCCUCAUGAAGCUGGAAUGCGUAGUAAUCGCGUGUCAUAACCGCGCGGUGAAUACGUCCCU
>Seq6
G-AGCACCACAACGCGUGGAGCCUGCGGUUUAAUUGGAUUCAACGCCGGACAUCUCACCAGGGGCGACAGCAGAAUGAUGGCCAGGUUGACGACCUUGCU-UGACAAGCUGAGAGGAGGUGCAUGGCC-GCCGUCAGCUCGUACCGUGAGGCGUCCUGUUAAGUCAGGCAACGAGCGAGACCCACGCCCUUAGUUACUAGCGGAUCC-U-CCG-GGAUGCCGGGCACACUAAGGGGACCGCCAGUGAUAAACUGGAGGAAGGAGUGGACGACGGUAGGUCCGUAUGCCCCGAAUCCCCUGGGCUACACGCGGGCUACAAUGGCUAGGACAAUGGGUUCCAACACCGAAAGGUGGAGGUAAUCUCCUAAACCUAGUCUAAGUUCGGAUUGAGGGCUGUAACCCGCCCUCAUGAAGCUGGAAUGCGUAGUAAUCGCGUGUCAUAACCGCGCGGUGAAUACGUCCCU
