# Supplementary material for: Methanogenic symbionts of anaerobic ciliates are host and habitat specific
Source: ISME J. 2024 Aug 20;18(1):wrae164. doi: 10.1093/ismejo/wrae164 (PMC11378729; doi:10.1093/ismejo/wrae164)
Supplement: Supplementary_material [file supplementary_material.zip › SF14_Dataset_Methanobacteriales_all_wrae164.fasta]

>AB104858_Methanothermobacter_wolfeii
GGCTACTGCTATTGGGGTTTGATTAAGCCATGCAAGTCGAACGAGCACCTCGGTGCTCGTGGCGAACGGCTCAGTAACACGTGGATAACCTGCCCTTGGGACCGGGATAACCCCGGGAAACTGGGGATAAACCCGGATAGGTGAAGATGCCTGGAATGGTGCTTCACCCAAACACCTCCGGGTGCCCAAGGATGGGTCTGCGGCCGATTAGGTAGTTGGTAGGGTAACGGCCTACCAAGCCCATCATCGGTACGGGTTGTGAGAGCAAGAGCCCGGAGATGGAACCTGAGACAAGGTTCCAGGCCCTACGGGGCGCAGCAGGCGCGAAACCTCCGCAATGCACGCAAGTGCGACGGGGGAACCCCAAGTGCCACTCTTAACGGGGTGGCTTTTCAGAAGTGTAAAAAGCTTCTGGAATAAGGGCTGGGCAAGACCGGTGCCAGCCGCCGCGGTAACACCGGCAGCTCAAGTGGTAGCCGCTTTTATTGGGCCTAAAGCGTCCGTAGCCGGTCTGATAAGTCTCTGGTGAAATCCCACAGCTTAACTGTGGGAATTGCTGGAGATACTATCATGACTCGAGGTCGGGAGAGGCTGGAGGTACTCCCAGGGTAGGGGTGAAATCCTGTAATCCTGGGAGGACCACCTGTGGCGAAGGCGTCCAGCTGGAACGAACCTGACGGTGAGGGACGAAAGCCAGGGGCGCGAACCGGATTAGATACCCGGGTAGTCCTGGCCGTAAACGATGTGGACTTGGTGTTGGGATGGCTTCGAGCTGCCCCAGTGCCGAAGGGAAGCTGTTAAGTCCACCGCCTGGGAAGTACGGCCGCAAGGCTGAAACTTAAAGGAATTGGCGGGGGAGCACCACAACGCGTGGAGCCTGTGGTTTAATTGGATTCAACGCCGGACATCTCACCAGGGGCGACAGCAGTATGATGGCCAGGTTGATGACCTTGCTTGACAAGCTGAGAGGAGGTGCATGGCCGCCGTCAGCTCGTACCGTGAGGCGTCCTGTTAAGTCAGGCAACGAGCGAGACCCACGCCCTTAGTTACCAGCGGAACCCTTATGGGTTGCCGGGCACACTAAGGGGACCGCCAGTGATAAACTGGAGGAAGGAGTGGACGACGGTAGGTCCGTATGCCCCGAATCCCCTGGGCAACACGCGGGCTACAATGGCCTGGACAATGGGTTCCGACACTGAAAGGTGGAGGTAATCCCCTAAACCAGGTCGTAGTTCGGATCGAGGGCTGTAACTCGCCCTCGTGAAGCTGGAATGCGTAGTAATCGCGTGTCATTATCGCGCGGTGAATACGTCCCTGCTCCTTGCACACACCGCCCGTCACGCCACCCAAAAAGGGCTTGGATGAGGCCACAGCACCTTGTTGTGGTCGAATCTGGGTTCTTTGAGGAGGGCGAAGTCGTAACAAGGTAGCCGTAGGGGAACCTGC
>HQ828065_Methanothermobacter_crinale
CGGGCTACCCCGGGAAACTGGGGACATCCCGGATAGGTGAAGTGGCCTGGAATGGTACTTCACTGAAAGGCTCTTCGGAGCGCCTAAGGATGGGTCTGCGGCCGATTAGGTAGTTGGTAGGGTAACGGCCTACCAAGCCGATAATCGGTACGGGTTGTGAGAGCAAGAGCCCGGAGATGGAACCTGAGACAAGGTTCCAGGCCCTACGGGGCGCAGCAGGCGCGAAACCTCCGCAATGCACGCAAGTGCGACGGGGGGACCCCAAGTGCCACTCTTAACGGGGTGGCTTTTCAGGAGTGTAAAAAGCTCCTGGAATAAGGGCTGGGCAAGACCGGTGCCAGCCGCCGCGGTAACACCGGCAGCTCGAGTGGTAGCCGCGTTTATTGGGCCTAAAGCGTCCGTAGCCGGTCCGATAAGTCTCTGGTGAAAGCCCACAGCTCAACTGTGGGAATCGCTGGAGATACTATCGGACTTGAGGCCGGGAGAGGCTGGAGGTACTCCCAGGGTAGGGGTGAAATCCTATAATCCTGGGAGGACCACCTGTGGCGAAGGCGTCCAGCTGGAACGGACCTGACGGTGAGGGACGAAAGCCAGGGGCGCGAACCGGATTAGATACCCGGGTAGTCCTGGCCGTAAACGATGCGGACTTGGTGTTGGGANGGCTTTGAGCTGTCCCAGTGCCGAAGGGAAGCTGTTAAGTCCGCCGCCTGGGAAGTACGGCCGCAAGGCTGAAACTTAAAGGAATTGGCGGGGGAGCACCACAACGCGTGGAGCCTGCGGTTTAATTGGATTCAACGCCGGACATCTCACCAGGGGCGACAGCAGGATGATGGCCAGGTTGATGACCTTGCNTGACAAGCTGAGAGGAGGTGCATGGCCGCCGTCAGCTCGTACCGTGAGGCGTCCTGTTAAGTCAGGCAACGAGCGAGACCCACGCCCTTAGTTACCAGCGGAACCCGTAAGGGTTGCCGGGCACACTAAGGGGACCGCCAGCGATAAGCTGGAGGAAGGAGTGGGCGACGGTAGGTCCGTATGCCCCGAATCCCCTGGGCAACACGCGGGCTACAATGGCCTGGACAATGGGTTCCGACACCGAAAGGTGGAGGTAATCCCCTAAACCAGGTCGTAGTTCGGATCGAGGGCTGTAACNCGCCCTCGTGAAGCTGGAATGCGTAGTAATCGCGGTCATATCGCC
>AY196660_Methanothermobacter_thermautotrophicus
GCTCAGTAACACGTGGATAACCTGCCCTTGGGACCGGGATAACCCCGGGAAACTGGGGATAAACCCGGATAGGTGATGCTGCCTGGAATGGTTCTTCACCGAAACACCTTCGGGTGCCCAAGGATGGGTCTGCGGCCGATTAGGTAGTTGGTAGGGTAACGGCCTACCAAGCCGATCATCGGTACGGGTTGTGAGAGCAAGAGCCCGGAGATGGAACCTGAGACAAGGTTCCAGGCCCTACGGGGCGCAGCAGGCGCGAAACCTCCGCAATGCACGCAAGTGCGACGGGGGAACCCCAAGTGCCACTCTTAACGGGGTGGCTTTTCAGAAGTGTAAAAAGCTTCTGGAATAAGGGCTGGGCAAGACCGGTGCCAGCCGCCGCGGTAACACCGGCAGCTCAAGTGGTAGCCGCTTTTATTGGGCCTAAAGCGTCCGTAGCCGGTCTGATAAGTCTCTGGTGAAATCCCACAGCTTAACTGTGGGAATTGCTGGAGATACTATCATGACTCGAGGTCGGGAGAGGCTGGAGGTACTCCCAGGGTAGGGGTGAAATCCTGTAATCCTGGGAGGACCACCTGTGGCGAAGGCGTCCAGCTGGAACGAACCTGACGGTGAGGGACGAAAGCCAGGGGCGCGAACCGGATTAGATACCCGGGTAGTCCTGGCCGTAAACGATGTGGACTTGGTGTTGGGATGGCTTCGAGCTGCCCCAGTGCCGAAGGGAAGCTGTTAAGTCCACCGCCTGGGAAGTACGGCCGCAAGGCTGAAACTTAAAGGAATTGGCGGGGGAGCACCACAACGCGTGGAGCCTGCGGTTTAATTGGATTCAACGCCGGACATCTCACCAGGGGCGACAGCAGTATGATGGCCAGGTTGATGACCTTGCCTGACGAGCTGAGAGGAGGTGCATGGCCGCCGTCAGCTCGTACCGTGAGGCGTCCTGTTAAGTCAGGCAACGAGCGAGACCCACGCCCTTAGTTACCAGCGGAACCCTTATGGGTTGCCGGGCACACTAAGGGGACCGCCAGTGATAAACTGGAGGAAGGAGTGGACGACGGTAGGTCCGTATGCCCCGAATCCCCTGGGCAACACGCGGGCTACAATGGCCTGGACAATGGGTTCCGACACCGAAAGGTGGAGGTAATCCCCTAAACCAGGTCGTAGTTCGGATCGAGGGCTGTAACTCGCCCTCGTGAAGCTGGAATGCGTAGTAATCGCGTGTCATTATCGCGCGGTGAATACGTCCCTGCTCCTTGCACACACCG
>AY196673_Methanobrevibacter_millerae
GCTCAGTAACACGTGGATAACCTACCCTTAGGACCGGGATAACCTTGGGAAACTGAGGATAATACTGGATAGGCAATTATTCCTGGAATGGTTTTTTGTTTAAATGTTTTTTCGCCTAAGGATGGGTCTGCGGCCGATTAGGTAGTTGGTTAGGTAACGGCTTACCAAGCCATTGATCGGTACGGGTTGTGAGAGCAAGAGCCCGGAGATGGAACCTGAGACAAGGTTCCAGGCCCTACGGGGTGCAGCAGGCGCGAAACCTCCGCAATGTGAGAAATCGCGACGGGGGGATCCCAAGTGCCATTCTTAACGGGATGGCTTTTCATTAGTGTAAAGAGCTTTTGGAATAAGGGCTGGGCAAGACCGGTGCCAGCCGCCGCGGTAACACCGGCAGCTCTAGTGGTAGCAGTTTTTATTGGGCCTAAAGCGTCCGTAGCCGGTTTAATAAGTCTCTGGTGAAATCCTGTAGCTTAACTGTGGGAATTGCTGGAGATACTATTAGACTTGAGACCGGGAGAGGTTAGAGGTACTCCCAGGGTAGAGGTGAAATTCTGTAATCCTGGGAGGACCGCCTGTTGCGAAGGCGTCTAACTGGAACGGTTCTGACGGTGAGGGACGAAAGTTAGGGGCGCGAACCGGATTAGATACCCGGGTAGTCCTAACCGTAAACGATGCGGACTTGGTGTTGGGGTGGCTTTGAGCTGCTCCAGTGCCGAAGGGAAGCTGTTAAGTCCGCCGCCTGGGAAGTACGGTCGCAAGACTGAAACTTAAAGGAATTGGCGGGGGAGCACCACAACGCGTGGAGCCTGCGGTTTAATTGGATTCAACGCCGGACATCTCACCAGAGGCGACAGCTGTATGATGGCCAAGCTGATGACTTTGCTTGACTAGCTGAGAGGAGGTGCATGGCCGCCGTCAGCTCGTACCGTGAGGCGTCCTGTTAAGTCAGGCAACGAGCGAGACCCACGCCCTTAGTTACCAGCGGATCCTTTTTTGGATGCCGGGCACACTAAGGGGACCGCCTATGATAAATAGGAGGAAGGAGTGGACGACGGTAGGTCCGTATGCCCCGAATCCTCTGGGCAACACGCGGGCTACAATGGCTGAGACAATGGGTTCCGACACCGAAAGGTGGAGGTAATCCTCTAAACTTAGTCGTAGTTCGGATTGAGGACTGTAACTCGTTCTCATGAAGCTGGAATGCGTAGTAATCGCGTATCACTATTGCGCGGTGAATACGTTCCTGCTCCTTGCACACACCG
>U55233_Methanobrevibacter_smithii
CTGCTATTGGGATTCGATTAAGCCATGCAAGTCGAACGAGTTTAGGCTCGTGGCGTACGGCTCAGTAACACGTGGATAACCTACCCTTAGGACTGGGATAACCCTGGGAAACTGGGGATAATACTGGATAGGCAATTATTCCTGTAATGGTTTTTTGTTTAAATGTTTTTTCGCCTAAGGATGGGTCTGCGGCCGATTAGGTAGTTGGTTAGGTAATGGCTTACCAAGCCTTTGATCGGTACGGGTTGTGAGAGCAAGAGCCCGGAGATGGAACCTGAGACAAGGTTCCAGGCCCTACGGGGTGCAGCAGGCGCGAAACCTCCGCAATGTGAGAAATCGCGACGGGGGGATCCCAAGTGCCATTCTTAACGGGATGGCTTTTCATTAGTGTAAAGAGCTTTTGGAATAAGAGCTGGGCAAGACCGGTGCCAGCCGCCGCGGTAACACCGGCAGCTCTAGTGGTAGCAGTTTTTATTGGGCCTAAAGCGTCCGTAGCCGGTTTAATAAGTCTCTGGTGAAATCCTGCAGCTTAACTGTGGGAATTGCTGGAGATACTATTAGACTTGAGATCGGGAGAGGTTAGAGGTACTCCCAGGGTAGAGGTGAAATTCTGTAATCCTGGGAGGACCGCCTGTTGCGAAGGCGTCTGACTGGAACGATTCTGACGGTGAGGGACGAAAGCTAGGGGCGCGAACCGGATTAGATACCCGGGTAGTCCTAGCTGTAAACGATGCGGACTTGGTGTTGGGGTGGCTTTGAGCTGTCCCAGTGCCGAAGGGAAGCTGTTAAGTCCGCCGCCTGGGAAGTACGGTCGCAAGACTGAAACTTAAAGGAATTGGCGGGGGAGCACCACAACGCGTGGAGCCTGCGGTTTAATTGGATTCAACGCCGGACATCTCACCAGAGGCGACAGCTGTATGATAGCCAGGTTGATGACTTTGCTTGACTAGCTGAGAGGAGGTGCATGGCCGCCGTCAGCTCGTACCGTGAGGCGTCCTGTTAAGTCAGGCAACGAGCGAGACCCACGCTCTTAGTTACCAGCGGATCCTTTTTTGGATGCCGGGCACACTAAGGGGACCGCCTATGATAAATAGGAGGAAGGAGTGGACGACGGTAGGTCCGTATGCCCCGAATCCTCTGGGCAACACGCGGGCTACAATGGCTGAGACAATGGGTTCCGACGCCGAAAGGCGGAGGTAATCCTCTAAACTTAGTCGTAGTTCGGATTGAGGACTGTAACTCGTTCTCATGAAGCTGGAATGCGTAGTAATCGCGTGTCACAATCGCGCGGTGAATACGTCCCTGCTCCTTGCACACACCGCCCGTCACGCCACCCAAAAAGG
>AB118591_Endosymbiont_Trimyema_compressum
GCTACTGCTATTGGGGTTCGATTAAGCCATGCAAGTCGAACGAATTTATATTCGTGGCATACGGCTCAGTAACACGTGGATAACCTACCCTTAGGACCGGGATAACCCTGGGAAACTGGGGCTAATACTGGATAGACGGTTTTTCCTGTAATGGTATTCTGTCTAAATGTTTTTTCGCCTAAGGATGGGTCTGCGGCCGATTAGGTTGTTGGTTAGGTAATGGCTTACCAAGCCGTTTATCGGTACGGGTTGTGAGAGCAAGAGCCCGGAGATGGAACCTGAGACAAGGTTCCAGGCCCTACGGGGCGCAGCAGGCGCGAAACCTCCGCAATGTGAGAAATCGCGACGGGGGGACCCCAAGTGCCATTCTTAACGGGATGGCTTTTCTTAAGTGTAAAAAGCTTTTGGAATAAGAGCTGGGCAAGACCGGTGCCAGCCGCCGCGGTAACACCGGCAGCTCTAGTGGTAGCCATTTTTATTGGGCCTAAAGCGTTCGTAGCCGGTTTAATAAGTCTCTGGTGAAATCCCGTAGCTTAACTATGGGAATTGCTGGAGATACTATTAGACTTGAGGTCGGGAGAGGTTAGAGGTACTCCCAGGGTAGGGGTGAAATCCTGTAATCCTGGGAGGACCACCTGTGGCGAAGGCGTCTAACTGGAACGAACCTGACGGTGAGGGACGAAAGCTAGGGGCGCGAACCGGATTAGATACCCGGGTAGTCCTAGCCGTAAACGATGCGGACTTGGTGTTAGGATGGCTTTGAGCCGCCCTAGTGCCGAAGGGAAGCTGTTAAGTCCGCCGCCTGGGAAGTACGGTCGCAAGACTGAAACTTAAAGGAATTGGCGGGGGAGCACCACAACGCGTGGAGCCTGCGGTTTAATTGGATTCAACGCCGGACATCTCACCAGGGGCGACAGCAGTATGATGGCCAGGTTGATGGCTTTGCTTGACAAGCTGAGAGGAGGTGCATGGCCGCCGTCAGCTCGTACCGTGAGGCGTCCTGTTAAGTCAGGCAACGAGCGAGACCCACGCCCTTAGTTACCAGCGGATCCTTTTTGGATGCCGGGCACACTAAGGGGACCGCCAGTGATAAATTGGAGGAAGGAGTGGACGACGGTAGGTCCGTATGCCCCGAATCCCCTGGGCTACACGCGGGCTACAATGGCTAAGACAATGGGTTCCGACATTGAAAAGTGGAGGTAATCCTCTAAACTTAGTCGTAGTTCGGATTGAGGGCTGTAACTCGCCCTCATGAAGCTGGAATGCGTAGTAATCGCGTGTCATAATCGCGCGGTGAATACGTCCCTGCTCCTTGCACACACCGCCCGTCACGCCACCCAAAAAGGGCTTGGATGAGGCTTTTGCCTTTGGTTAAATTCGAATCTAGGTTTTTTGAGGAGGGCG
>NIZT01000063_Symbiont_Nycotherus_Lind_Methanobrevibacter
AATCTGTTTGATCCTGGCAGAGGCTACTGCTATTGGGGTTCGATTAAGCCATGCAAGTTGAACGAATTTATATTCGTGGCATAAGGCTCAGTAACACGTGGATAACCTACCCTTAGGACTGGGATAACCCTGGGAAACTGGGGCTAATACTGGATAGATGATTTTTCCTGTAATGGTGTTTCGTCTAAATGTTTTTTCGCCTAAGGATGGGTCTGCGGCCGATTAGGTTGTTGGTTAGGTAATAGCTTACCAAGCCGTTTATCGGTACGGGTTGTGAGAGCAAGAGCCCGGAGATGGAACCTGAGACAAGGTTCCAGGCCCTACGGGGCGCAGCAGGCGCGAAACCTCCGCAATGTGAGAAATCGCGACGGGGGGACCCTAAGTGCCATCCTTAACGGGATGGCTTTTCTTGAGTGTAAAAAGCTCTTGGAATAAGAGCTGGGCAAGACCGGTGCCAGCCGCCGCGGTAACACCGGCAGCTCTAGTGGTAGCCATTTTTATTGGGCCTAAAGCGTTCGTAGCCGGTTTAATAAGTCTCTGGTGAAATCCTATAGCTTAACTGTGGGAATTGCTGGAGATACTATTAGACTTGAGGTCGGGAGAGGTTAGAGGTACTCCCAGGGTAGGGGTGAAATCCTGTAATCCTGGGAGGACCACCTGTGGCGAAGGCGTCTAACTGGAACGAACCTGACGGTGAGGGACGAAAGCTAGGGGCGCGAACCGGATTAGATACCCGGGTAGTCCTAGCCGTAAACGATGCGGACTTGGTGTTAGGATGGTTTTGAGCCGCCTTAGTGCCGAAGGGAAGCTGTTAAGTCCGCCGCCTGGGAAGTACGGTCGCAAGACTGAAACTTAAAGGAATTGGCGGGGGAGCACCACAACGCGTGGAGCCTGCGGTTTAATTGGATTCAACGCCGGACATCTCACCAGGGGCGACAGCAGCATGATGGCCAGGTTGATGATCTTGCTTGACAAGCTGAGAGGAGGTGCATGGCCGCCGTCAGCTCGTACCGTGAGGCGTCCTGTTAAGTCAGGCAACGAGCGAGACCCACGCCCTTAGTTACCAGCGGATCCTTTTGGATGCCGGGCACACTAAGGGGACCGCCAGTGATAAACTGGAGGAAGGAGTGGACGACGGTAGGTCCGTATGCCCCGAATCCCCTGGGCTACACGCGGGCTACAATGGCTGAGACAATGGGTTCCGACATTGGAAGGTGGAGGTAATCCTCTAAACTTAGTCGTAGTTCGGATTGAGGGCTGTAACCCGCCCTCATGAAGCTGGAATGCGTAGTAATCGCGTGTCATAATCGTGCGGTGAATACGTCCCTGCTCCTTGCACACACCGCCCGTCACGTCACCCAAAAAGGGCTTGGATGAGGCTTTAGCCTTTGGTTAAATTCGAATCTAGGTTTTTTGAGGAGGGCGAAGTCGTAACAAGGTAGCCGTAGGGGAACCTGTGGCTGGATCACCTCCT
>AMPO01000020_Symbiont_Pelomyxa_Methanobacteriumformicicum
AGGATGGATCTGCGGCAGATTAGGTAGTTGGCGGGGTAAATGCCCACCAAGCCAGTAATCTGTACGGGTTGTGAGAGCAAGAGCCCGGAGATGGAACCTGAGACAAGGTTCCAGGCCCTACGGGGCGCAGCAGGCGCGAAACCTCCGCAATGCACGAAAGTGCGACGGGGGAAACCCAAGTGCCACTCTTAACGGGGTGGCTTTTCTTAAGTGTAAAAAGCTTTTGGAATAAGAGCTGGGCAAGACCGGTGCCAGCCGCCGCGGTAACACCGGCAGCTCAAGTGGTGGCCATTTTTATTGGGCCTAAAGCGTTCGTAGCCGGTTTGATAAGTCTCTGGTGAAATCTCACGGCTTAACCGTGAGAATTGCTGGAGATACTATTAGGCTTGAGGCCGGGAGAGGTTAGCGGTACTCCCAGGGTAGGGGTGAAATCCTATAATCCTGGGAGGACCACCTGTGGCGAAGGCGGCTAACTGGAACGGACCTGACGGTGAGTAACGAAAGCCAGGGGCGCGAACCGGATTAGATACCCGGGTAGTCCTGGCCGTAAACGATGTGGACTTGGTGTTGGGATGGCTCCGAGCTGCCCCAGTGCCGAAGGGAAGCTGTTAAGTCCACCGCCTGGGAAGTACGGTCGCAAGACTGAAACTTAAAGGAATTGGCGGGGGAGCACCACAACGCGTGGAGCCTGCGGTTTAATTGGATTCAACGCCGGACATCTCACCAGGGGCGACAGCAGAATGATAGCCAGGTTGATGACCTTGCTTGACAAGCTGAGAGGAGGTGCATGGCCGCCGTCAGCTCGTACCGTGAGGCGTCCTGTTAAGTCAGGCAACGAGCGAGACCCACGCCCTTAGTTACCAGCGGATCCTTTGGGATGCCGGGCACACTAAGGGGACCGCCAGTGATAAACTGGAGGAAGGAGTGGACGACGGTAGGTCCGTATGCCCCGAATCCCCTGGGCTACACGCGGGCTACAATGGCTAGGACAATGGGTTCCGACACTGAAAAGTGAAGGTAATCTCCTAAACCTAGCCTTAGTTCGGATTGAGGGCTGTAACTCGCCCTCATGAAGCTGGAATGCGTAGTAATCGCGTGTCATAACCGCGCGGTGAATACGTCCCTGCTCCTTGCACACACCGCCCGTCACGCCACCCAAAAAGGGTTTGGATGAGGCCATAGTCTTTGTTGGTTATGGTCGAATCTGGGTTCTTTGAGGAGGGCGAAGTCGTAACAAGGTAGCCGTAGGGGAACCTGCGGCTGGATCACCTCCTTAAACATAAAAAAATGTAGAA
>AF276958_Methanobacterium_curvum
AAGGAGGTGATCCAGCCGCAGGTTCCCCTACGGCTACCTTGTTACGACTTCGCCCTCCTCAAAGAACCCAGATTCGAGCCCAACCAACAAAGATTGGGGCCTCATCCAAACCCTTTTTGGGTGGCGTGACGGGCGGTGTGTGCAAGGAGCAGGGACGTATTCACCGCGCGGTTATGACACGCGATTACTACGCATTCCAGCTTCATGAGGGCGAGTTACAGCCCTCAATCCGAACTAAGACTAGGTTTAGGAGATTACCGCCACCTTTCGGTGTAGGAACCCATTGTCCCAGCCATTGTAGCCCGCGTGTAGCCCAGGGGACTCGGGGCATACGGACCTACCGTCGTCCACTCCTTCCTCCAGTTTATCACTGGCGGTCCCCTCAGTGTGCCCGGCATCCCCAAAGGGATCCGCTGGTAACTAAGGGCGTGGGTCTCGCTCGTTGCCTGACTTAACAGGACGCCTCACGGTACGAGCTGACGGCGGCCATGCACCTCCTCTCAGCTTGTCAAGCAAGGTCATCAACCTGGCTATCATACGGCTGTCGCCCCTGGTGAGATGTCCGGCGTTGAATCCAATTAAACCGCAGGCTCCACGCGTTGTGGTGCTCCCCCGCCAATTCCTTTAAGTTTCAGTCTTGCGACCGTACTTCCCAGGCGGTGGACTTAACAGCTTCCCTTCGGCACTGGAGCAGCTCGAAGCCATCCCAACACCAAGTCCACATCGTTTACGGCCAGGACTACCCGGGTATCTAATCCGGTTCGCGCCCCTGGCTTTCGTTACTCACCGTCAGGTTCGTTCCAGTTAGCAGCCTTCGCCACAGGTGGTCCTCCCAGGATTATAGGATTTCACCCCTACCCTGGGAGTACCGCTAACCTCTCCCGACCTCAAGCCTGATAGTATCCCCAGCAATTCCCACAGTTAAGCTGCGGGATTTCACCAAAGACTTATCAAGCCGGCTACGAACGCTTTAGGCCCAATAAAAATGGCCACCACTTGAGCTGCCGGTGTTACCGCGGCGGCTGGCACCGGTCTTGCCCAGCTCTTATTCCTAAAGCTTTTTACACTCTAGAAAAGCCACCCCGTTAAGAGTGGCACTTGGGGTCCCCCCGTCGCACTTGCGTGCATTGCGGAGGTTTCGCGCCTGCTGCGCCCCGTAGGGCCTGGAACCTTGTCTCAGGTTCCATCTCCGGGCTCTTGCTCTCACAACCCGTACCGATCACCGGCTTGGTGGGCCTTGACCCCACCAACTACCTAATCGGCCGCAGATCCATCCTTAGGCGTCGGAACATTTAAGTGGAGAACCATTCCAGGCATCTCCATGTATCTGGTATTGTCCCCAGTTTCCCAGGGTTATCCCAGTCCTAAGGGTAGGTTATCCACGTGTTACTGAGCCGTTTGCCACGACATCTCCGAAGAGAGTCGTTCGACTTGCATGGCTTAATCGAACCCCAATAGCAGTGGCCTCCGGCAGGATCAACCGGAA
>OQ843028_Uncultured_Methanobacterium_Legendrea
GGAGCACCACAACGCGTGGAGCCTGCGGTTTAATTGGATTCAACGCCGGACATCTCACCAGGGGCGACAGCAGAATGATGGCCAGGTTGATGACCTTGCTTGACAAGCTGAGAGGAGGTGCATGGCCGCCGTCAGCTCGTACCGTGAGGCGTCCTGTTAAGTCAGGCAACGAGCGAGACCCACGCCCTTAGTTACCAGCGGATCCTTCGGGATGCCGGGCACACTAAGGGGACCGCCAGTGATAAACTGGAGGAAGGAGTGGACGACGGTAGGTCCGTATGCCCCGAATCCCCTGGGCTACACGCGGGCTACAATGGCTAGGACAATGGGTTCCAACACCGAAAGGTGAAGGTAATCTCCTAAACCTAGTCTAAGTTCGGATTGAGGGCTGTAACCCGCCCTCATGAAGCTGGAATGCGTAGTAATCGCGTGTCATAACCGCGCGGTGAATACGTCCCTG
>MF972900_SymbiontHeterometopusspCSSMF959934
CCGTTTGATCCTGGCGGAGGCCACTGCTATTGGGGTCCGATTAAGCCATGCAAGTCGAACGAAACTCTTCGGAGTTTCGTGGCAAACGGCTCAGTAACACGTGGATAACCTACCCTTAGGACTGGGATAACCCCGGGAAACTGGGGACAATACCAGATACATAGAGATGCCTGCAATGGTTCTCTACTGAAATGTTCCGACGCCTAAGGATGGATCTGCGGCAGATTAGGTTGTTGGTGGGGTAAAGGCCCACCAAGCCTTTGATCTGTACGGGTTGTGAGAGCAAGAGCCCGGAGATGGAACCTGAGACAAGGTTCCAGGCCCTACGGGGCGCAGCAGGCGCGAAACCTCCGCAATGCGAGCAATCGCGACGGGGGGACCCCAAGTGCCACTCTTAACGGGGTGGCTTTTCTGAAGTGTAAAAAGCTTTAGGAATAAGGGCTGGGCAAGACCGGTGCCAGCCGCCGCGGTAACACCGGCAGCTCAAGTGGTGGCCATTATTATTGGGCCTAAAGCGTTCGTAGCCGGTTTGATAAGTCTCTGGTGAAATCCCGCAGCTTAACTGTGGGACTTGCTGGAGATACTATTAGACTTGAGGTCGGGAGAGGTTAGGGGTACTCCCAGGGTAGGGGTGAAATCCTATAATCCTGGGAGGACCACCTGTGGCGAAGGCGCCTAACTGGAACGAACCTGACGGTGAGTAACGAAAGCCAGGGGCGCGAACCGGATTAGATACCCGGGTAGTCCTGGCCGTAAACGATGTGGACTTGGTGTTGGAATGGCCTCGAGCTGCTCCAGTGCCGAAGGGAAGCTGTTAAGTCCACCGCCTGGGAAGTACGGTCGCAAGACTGAAACTTAAAGGAATTGGCGGGGGAGCACCACAACGCGTGGAGCCTGCGGTTTAATTGGATTCAACGCCGGACATCTCACCAGGGGCGACAGCAGGATGATGGCCAGGTTGACGACCTTGCTTGACAAGCTGAGAGGAGGTGCATGGCCGCCGTCAGCTCGTACCGTGAGGCGTCCTGTTAAGTCAGGCAACGAGCGAGACCCACGCCCTTAGTTACCAGCGGATCCTTTTTAGGATGCCGGGCACACTAAGGGGACCGCCAGTGATAAACTGGAGGAAGGAGTGGACGACGGTAGGTCCGTATGCCCCGAATCCCCTGGGCTACACGCGGGCTACAATGGCTAGGACAATGGGTTCCAACACCGAAAGGTGGAGGTAATCTCCTAAACCTAGTCTTAGTTCGGATTGAGGGCTGTAACTCGCCCTCATGAAGCTGGAATGCGTAGTAATCGCGTGTCATAACCGCGCGGTGAATACGTCCCTGCTCCTTGCACACACCGCCCGTCACGCCACCCAAAAAGGGTTTGGATGAGGCCCTAATCTTTACCGGTTAGGTTCGAATCTGGGTTCTTTGAGGAGGGCGAAGTCGTAACAAGGTAGCCGTAGGGGAACCTGCGGCTGGATCACCTCCTTATAC
>EF016285_Methanobacteriumveterum
TTTGGGGTTCGATTAAGCCATGCAAGTCGAACGAATCTTCGGATTCGTGGCGAACGGCTCAGTAACACGTGGATAATCTACCCTTAGGACTGGGATAACCCTGGGAAACTGGGGATAATACCGGATAGTTAGGAGTTCCTGGAATGGTCTTCTTTTTAAATGTTCAGGCGCCTAAGGATGGATCTGCGGCAGATTAGGTAGTTGGTGGGGTAATGGCCCACCAAGCCTTTGATCTGTACGGGTTGTGAGAGCAAGAGCCCGGAGATGGAACCTGAGACAAGGTTCCAGGCCCTACGGGGCGCAGCAGGCGCGAAACCTCCGCAATGCACGAAAGTGCGACGGGGGGACCCCAAGTGCCACTCTTAACGGGGTGGCTTTTTTTGAGTGTAAAAAGCTTTGAGAATAAGAGCTGGGCAAGACCGGTGCCAGCCGCCGCGGTAACACCGGCAGCTCAAGTGGTGGCCATTTTTATTGGGCCTAAAGCGTTCGTAGCCGGCTTGATAAGTCTCTGGTGAAATCCCATAGCTTAACTGTGGGAATTGCTGGAGATACTATTAGGCTTGAGGCCGGGAGAGGTTAGGGGTACTCCCAGGGTAGGGGTGAAATCCTATAATCCTGGGAGGACCACCTGTGGCGAAGGCGCCTAACTGGAACGGACCTGACGGTGAGTAACGAAAGCCAGGGGCGCGAACCGGATTAGATACCCGGGTAGTCCTGGCCGTAAACGATGCGGACTTGGTGTTGGAATGGCTTCGAGCTGCTCCAGTGCCGAAGGGAAGCTGTTAAGTCCGCCGCCTGGGAAGTACGGTCGCAAGACTGAAACTTAAAGGAATTGGCGGGGGAGCACCACAACGCGTGGAGCCTGCGGTTTAATTGGATTCAACGCCGGACATCTCACCAGGGGCGACAGCAGAATGATGGCCAGGTTGACGACCTTGCTTGACAAGCTGAGAGGAGGTGCATGGCCGCCGTCAGCTCGTACCGTGAGGCGTCCTGTTAAGTCAGGCAACGAGCGAGACCCACGCCCTTAGTTACCAGCGGATCCTCCGGGATGCCGGGCACACTAAGGGGACCGCCAGTGATAAACTGGAGGAAGGAGTGGACGACGGTAGGTCCGTATGCCCCGAATCCNNTGGGCAACACGCGGGCTACAATGGCTATGACAATGGGTTCCGACACTGAAAGGTGGAGGTAATCTCCTAAACATAGTCTTAGTTCGGATCGAGGGCTGTAACCCGCCCTCGTGAAGCTGGAATGCGTAGTAATCGCGTGTCATAATCGCGCGGTGAATACGTCCCTGCTCCTTGCACACACCGCCCGTCACGCCACCCAAAAAGGGTTTGGATG
>NR_104983_Methanobacteriumespanolae
TGCTTTTGGGGTTCGAGTAAGCCACGCAAGTCGAAAGAATCTTTTGGGATTCGTGGCGAACGGCTCAGTAACACGTGGATAATCTACCCTTAGGACTGGGATAACCCTGGGAAACTGGGGATAATACCGGATAGTTAGGAGTTCCTGGAATGGTCTTCTTTTTAAATGTTCAGGCGCCTAAGGATGGATCTGCGGCAGATTAGGTAGTTGGTGGGGTAATGGCCCACCAAGCCTTTGATCTGTACGGGTTGTGAGAGCAAGAGCCCGGAGATGGAACCTGAGACAAGGTTCCAGGCCCTACGGGGCGCAGCAGGCGCGAAACCTCCGCAATGCACGAAAGTGCGACGGGGGGACCCCAAGTGCCACTCTTAACGGGGTGGCTTTTTTTGAGTGTAAAAAGCTTTGAGAATAAGAGCTGGGCAAGACCGGTGCCAGCCGCCGCGGTAACACCGGCAGCTCAAGTGGTGGCCATTTTTATTGGGCCTAAAGCGTTCGTAGCCGGCTTGATAAGTCTCTGGTGAAATCCCATAGCTTAACTGTGGGAATTGCTGGAGATACTATTAGGCTTGAGGCCGGGAGAGGTTAGGGGTACTCCCAGGGTAGGGGTGAAATCCTATAATCCTGGGAGGACCACCTGTGGCGAAGGCGCCTAACTGGAACGGACCTGACGGTGAGTAACGAAAGCCAGGGGCGCGAACCGGATTAGATACCCGGGTAGTCCTGGCCGTAAACGATGCGGACTTGGTGTTGGAATGGCTTCGAGCTGCTCCAGTGCCGAAGGGAAGCTGTTAAGTCCGCCGCCTGGGAAGTACGGTCGCAAGACTGAAACTTAAAGGAATTGGCGGGGGAGCACCACAACGCGTGGAGCCTGCGGTTTAATTGGATTCAACGCCGGACATCTCACCAGGGGCGACAGCAGAATGATGGCCAGGTTGACGACCTTGCTTGACAAGCTGAGAGGAGGTGCATGGCCGCCGTCAGCTCGTACCGTGAGGCGTCCTGTTAAGTCAGGCAACGAGCGAGACCCACGCCCTTAGTTACCAGCGGATCCTCCGGGATGCCGGGCACACTAAGGGGACCGCCAGTGATAAACTGGAGGAAGGAGTGGACGACGGTAGGTCCGTATGCCCCGAATCCCCTGGGCAACACGCGGGCTACAATGGCTATGACAATGGGTTCCGACACTGAAAGGTGGAGGTAATCTCCTAAACATAGTCTTAGTTCGGATCGAGGGCTGTAACCCGCCCTCGTGAAGCTGGAATGCGTAGTAATCGCGTGTCATAATCGCGCGGTGAATACGTCCCTGCTCCTTGCACACACCGCCCGTCACGCCACCCAAAAAGGGTTTGGATGAGGCCTCAGTCTTTGGTTGGGGTCGAATCTGGGTTCTTTGAGGAGGGCGAAG
>NR115811_Methanobacterium_arcticum
gaaugcacuagugauUUCCGUUUGAUCCUGCCGGAGGCCACUGCUUUUGGGGUUCGAUUAAGCCAUGCAAGUCGAACGAAUCUUUCGGGAUUCGUGGCGAACGGCUCAGUAACACGUGGAUAAUCUACCCUUAGGACUGGGAUAACCCUGGGAAACUGGGGAUAAUACCGGAUAGUUAGGAGUUCCUGGAAUGGUCUUCUUUUUAAAUGUUCAGGCGCCUAAGGAUGGAUCUGCGGCAGAUUAGGUAGUUGGUGGGGUAAUGGCCCACCAAGCCUUUGAUCUGUACGGGUUGUGAGAGCAAGAGCCCGGAGAUGGAACCUGAGACAAGGUUCCAGGCCCUACGGGGCGCAGCAGGCGCGAAACCUCCGCAAUGCACGAAAGUGCGACGGGGGGACCCCAAGUGCCGCUCUUAACGGGGUGGCUUUUUUUGAGUGUAAAAAGCUUUGAGAAUAAGAGCUGGGCAAGACCGGUGCCAGCCGCCGCGGUAACACCGGCAGCUCAAGUGGUGGCCAUUUUUAUUGGGCCUAAAGCGUUCGUAGCCGGCUUGAUAAGUCUCUGGUGAAAUCCCAUAGCUUAACUGUGGGAAUUGCUGGAGAUACUAUUAGGCUUGAGGCCGGGAGAGGUUAGGGGUACUCCCAGGGUAGGGGUGAAAUCCUAUAAUCCUGGGAGGACCACCUGUGGCGAAGGCGCCUAACUGGAACGGACCUGACGGUGAGUAACGAAAGCCAGGGGCGCGAACCGGAUUAGAUACCCGGGUAGUCCUGGCCGUAAACGAUGCGGACUUGGUGUUGGAAUGGCUUCGAGCUGCUCCAGUGCCGAAGGGAAGCUGUUAAGUCCGCCGCCUGGGAAGUACGGUCGCAAGACUGAAACUUAAAGGAAUUGGCGGGGGAGCACCACAACGCGUGGAGCCUGCGGUUUAAUUGGAUUCAACGCCGGACAUCUCACCAGGGGCGACAGCAGAAUGAUGGCCAGGUUGACGACCUUGCUUGACAAGCUGAGAGGAGGUGCAUGGCCGCCGUCAGCUCGUACCGUGAGGCGUCCUGUUAAGUCAGGCAACGAGCGAGACCCACGCCCUUAGUUACCAGCGGAUCCUCCGGGAUGCCGGGCACACUAAGGGGACCGCCAGUGAUAAACUGGAGGAAGGAGUGGACGACGGUAGGUCCGUAUGCCCCGAAUCCCCUGGGCAACACGCGGGCUACAAUGGCUAUGACAAUGGGUUCCGACACUGAAAGGUGGAGGUAAUCUCCUAAACAUAGUCUUAGUUCGGAUCGAGGGCUGUAACCCGCCCUCGUGAAGCUGGAAUGCGUAGUAAUCGCGUGUCAUAAUCGCGCGGUGAAUACGUCCCUGCUCCUUGCACACACCGCCCGUCACGCCACCCAAAAAGGGUUUGGAUGAGGCCUCAGUCUUUGGUUGGGGUCGAAUCUGGGUUCUUUG
>M59124_Methanobacteriumbryantii
AATCCGTTTGATCCTGGCGGAGGCCACTGCTTTTGGGGTTCGATTAAGCCATGCAAGTCGAACGAATCACTTCGGTGGTTCGTGGCGAACGGCTCAGTAACACGTGGATAATCTACCCTTAGGACTGGGATAACCCTGGGAAACTGGGGATAATACCGGATAGTTAGGAGTTCCTGGAATGGTCTTCTTTTTAAATGTTCAGGCGCCTAAGGATGGATCTGCGGCAGATTAGGTAGTTGGTGGGGTAATGGCCCACCAAGCCTTTGATCTGTACGGGTTGTGAGAGCAAGAGCCCGGAGATGGAACCTGAGACAAGGTTCTAGGCCCTACGGGGCGCAGCAGGCGCGAAACCTCCGCAATGCACGAAAGTGCGACGGGGGGACCCCAAGTGCCACTCTTAACGGGGTGGCTTTTTTTGAGTGTAAAAAGCTTTGAGAATAAGAGCTGGGCAAGACCGGTGCCAGCCGCCGCGGTAACACCGGCAGCTCAAGTGGTGGCCATTTTTATTGGGCCTAAAGCGTTCGTAGCCGGCTTGATAAGTCTCTGGTGAAATCCCATAGCTTAACTGTGGGNATTGCTGGAGATACTATTAGGCTTGAGGCCGGGAGAGGTTAGGGGTACTCCCAGGGTAGGGGTGAAATCCTATAATCCTGGGAGGACCACCTGTGGCGAAGGCGCCTAACTGGAACGGACCTGACGGTGAGTAACGAAAGCCAGGGGCGCGAACCGGATTAGATACCCGGGTAGTCCTGGCCGTAAACGATGCGGACTTGGTGTTGGAATGGCTTCGAGCTGCTCCAGTGCCGAAGGGAAGCTGTTAAGTCCGCCGCCTGGGAAGTACGGTCGCAAGACTGAAACTTAAAGGAATTGGCGGGGGAGCACCACAACGCGTGGAGCNTGCGGTTTAATTGGATTCAACGCCGGACATCTCACCAGGGGCGACAGCAGAATGATGGCCAGGTTGACGACCTTGCTTGACAAGCTGAGAGGAGGTGCATGGCCGCCGTCAGCTCGTACCGTGAGGCGTCCTGTTAAGTCAGGCAACGAGCGAGACCCACGCCCTTAGTTACCAGCGGATCCTCCGGGATGCCGGGCACACTAAGGNNACCGCCAGTGATAAACTGGAGGAAGGAGTGGACGACGGTAGGTCNGTATGCCCCGAATCCCCTGGGCAACACGCGGGCTACAATGGCTATGACAATGGGTTCCGACACTGAAAGGTGAAGGTAATCTCCTAAACATAGTCTTAGTTCGGATCGAGGGCTGTAACCCGCCCTCGTGAAGCTGGAATGCGTAGTAATCGCGTGTCATAATCGCGCGGTGAATACGTCCCTGCTCCTTGCACACACCGCCCGTCACGCCACCCAAAAAGGGTTTGGATGAGGCCTCAGTCGTTGGTTGGGGTCGAATCTGGGTTCTTTGNNNNNNNNNNNNNNGTAACAAGNNNNNNNNNNNNGAACCTGNNNNNNGATCACCTCCT
>NR135896_Methanobacterium_aggregansE0
ACUGCUAUUGGGGUUCGAUUAAGCCAUGCAAGUCGAACGACCCUUUCGAGGAGGUCGUGGCAAACGGCUCAGUAACACGUGGAUAACCUACCCUUAGGACUGGGAUAACCCUGGGAAACUGGGGACAAUACCGGAUACAUGGAGAUGCCUGGAAUGGUUCUCCACUUAAAUGUUCCGACGCCUAAGGAUGGAUCUGCGGCCGAUUAGGUAGUUGGUGGGGUCAAGGCCCACCAAGCCGGUGAUCGGUACGGGUUGUGAGAGCAAGAGCCCGGAGAUGGAACCUGAGACAAGGUUCCAGGCCCUACGGGGCGCAGCAGGCGCGAAACCUCCGCAAUGCACGCAAGUGCGACGGGGGGACCCCAAGUGCCACUCUUAACGGGGUGGCUUUUCUAGAGUGUAAAAAGCUUUAGGAAUAAGAGCUGGGCAAGACCGGUGCCAGCCGCCGCGGUAACACCGGCAGCUCAAGUGGUGGCCAUUUUUAUUGGGCCUAAAGCGUUCGUAGCCGGCCUGAUAAGUCUUUGGUGAAAUCCUACAGCUUAACUGUGGGAAUUGCUGGGGAUACUAUCAGGCUUGAGGUCGGGAGAGGUUAGCGGUACUCCCAGGGUAGGGGUGAAAUCCUAUAAUCCUGGGAGGACCACCUGUGGCGAAGGCGGCUAACUGGAACGAACCUGACGGUGAGUAACGAAAGCCAGGGGCGCGAACCGGAUUAGAUACCCGGGUAGUCCUGGCCGUAAACGAUGUGGACUUGGUGUUGGGAUGGCUUCGAGCUGCUCCAGUGCCGAAGGGAAGCUGUUAAGUCCACCGCCUGGGAAGUACGGUCGCAAGACUGAAACUUAAAGGAAUUGGCGGGGGAGCACCACAACGCGUGGAGCCUGCGGUUUAAUUGGAUUCAACGCCGGACAUCUCACCAGGGGCGACAGCCGUAUGAUAGCCAGGUUGAUGACCUUGCUUGACAAGCUGAGAGGAGGUGCAUGGCCGCCGUCAGCUCGUACCGUGAGGCGUCCUGUUAAGUCAGGCAACGAGCGAGACCCACGCCCUUAGUUACCAGCGGAUCCCUUUUGGGAUGCCGGGCACACUAAGGGGACCGCCAGUGAUAAACUGGAGGAAGGAGUGGACGACGGUAGGUCCGUAUGCCCCGAAUCCCCUGGGCUACACGCGGGCUACAAUGGCUAGGACAAUGGGUUCCUACACCGAAAGGUGGCGGUAAUCUCCUAAACCUAGUCUUAGUUCGGAUUGAGGGCUGUAACUCGCCCUCAUGAAGCUGGAAUGCGUAGUAAUCGCGUGUCAUAACCGCGCGGUGAAUACGUCCCUGCUCCUUGCACACACCGCCCGUCACGCCACCCAAAAAGGGUUUGGAUGAGGCCCCAAUCUUUGUUGGUUGGGCUCGAAUCUGGGUUCUUUGAGGAGGGCG
>NR028171_Methanobacterium_oryzae
CGUUUGAUCCUGGCGGAGGCCACUGCUAUUGGGGUUCGAUUAAGCCAUGCAAGUCGAACGAUUCUUCGGAAUCGUGGCAAACGGCUCAGUAACACGUGGAUAACCUACCCUUAGGACUGGGAUAACCCCGGGAAACUGGGGAUAAUACCGGAUAUGUAGUAUUGCCUGGAAUGGUUUUCUAUUUAAAGCUCCGGCGCCUAAGGAUGGAUCUGCGGCUGAUUAGGUAGUUGGUGGGGUAAAGGCCCACCAAGCCUGUGAUCGGUACGGGUUGUGAGAGCAAGAGCCCGGAGAUGGAACCUGAGACAAGGUUCCAGGCCCUACGGGGCGCAGCAGGCGCGAAACCUCCGCAAUGCACGCAAGUGCGACGGGGGAACCCCAAGUGCCACUCUUAACGGGGUGGCUUUUAUGAAGUGUAAAAAGCUUUAAGAAUAAGAGCUGGGCAAGACCGGUGCCAGCCGCCGCGGUAACACCGGCAGCUCAAGUGGUGGCCAUUAUUAUUGGGCCUAAAGCGUUCGUAGCCGGCCUGAUAAGUCUCUGGUGAAAUCCCAUAGCUUAACUGUGGGAAUUGCUGGAGAUACUAUCAGGCUUGAGAUCGGGAGAGGUUAGGGGUACUCCCAGGGUAGGGGUGAAAUCCUAUAAUCCUGGGAGGACCACCUGUGGCGAAGGCGCCUAACUGGAACGAAUCUGACGGUGAGUAACGAAAGCCAGGGGCGCGAACCGGAUUAGAUACCCGGGUAGUCCUGGCCGUAAACGAUGCGGACUUGGUGUUGGAAUGGCUUCGAGCUGCUCCAGUGCCGAAGGGAAGCUGUUAAGUCCGCCGCCUGGGAAGUACGGUCGCAAGACUGAAACUUAAAGGAAUUGGCGGGGGAGCACCACAACGCGUGGAGCCUGCGGUUUAAUUGGAUUCAACGCCGGACAUCUCACCAGGGGCGACAGCAGAAUGAUGGCCAGGUUGACGACCUUGCUUGACAAGCUGAGAGGAGGUGCAUGGCCGCCGUCAGCUCGUACCGUGAGGCGUCCUGUUAAGUCAGGCAACGAGCGAGACCCACGCCCUUAGUUACCAGCGGAUCCUUUUUAGGAUGCCGGGCACACUAAGGGGACCGCCAGUGAUAAACUGGAGGAAGGAGUGGACGACGGUAGGUCCGUAUGCCCCGAAUCCCCUGGGCAACACGCGGGCUACAAUGGCUAGGACAAUGGGUUCCAACACUGAAAGGUGAAGGUAAUCUCCUAAACCUAGUCGUAGUUCGGAUCGAGGGCUGUAACCCGCCCUCGUGAAGCUGGAAUGCGUAGUAAUCGCGUGUCAUAAUCGCGCGGUGAAUACGUCCCUGCUCCUUGCACACACCGCCCGUCACGCCACCCAAAAAGGGUUUGGAUGAGGCCUUAGUCUUAGGCUAAGGUCGAAUCUGGGUUCUUUGAGGAGGGCGAAGUCGUAACAAGGUANCCGUA
>AY350742_Methanobacteriumbeijingense
TATTGGGGTCCGATTAAGCCATGCAAGTCGAACGTTCTTCGGAACGTGGCAAACGGCTCAGTAACACGTGGATAACCTACCCTTAGGACCGGGATAACCCTGGGAAACTGGGGATAATACCGGATATATGGAGATACCTGGAATGGTTCTCCACTTAAAGCTCCGGCGCCTAAGGATGGATCTGCGGCAGATTAGGTCGTTGGTGGGGTAATGGCCCACCAAGCCTTTGATCTGTACGGGTTGTGAGAGCAAGAGCCCGGAGATGGAACCTGAGACAAGGTTCCAGGCCCTACGGGGCGCAGCAGGCGCGAAACCTCTGCAATGCGAGCAATCGCGACGGGGGGACCCCAAGTGCCACTCTTAACGGGGTGGCTTTTCTTAAGTGTAAAAAGCTTTTGGAATAAGGGCTGGGCAAGACCGGTGCCAGCAGCCGCGGTAACACCGGCAGCCCAAGTGGTGGCCATTTTTATTGGGCCTAAAGCGTTCGTAGCCGGCCTGATAAGTCTCTGGTGAAATCCCGCAGCTTAACTGTGGGAATTGCTGGAGATACTATCAGGCTTGAGGTCGGGAGAGGTTAGAGGTACTCCCAGGGTAGGGGTGAAATCCTATAATCCTGGGAGGACCACCTGTGGCGAAGGCGTCTAACTGGAACGAACCTGACGGTGAGTAACGAAAGCCAGGGGCGCGAACCGGATTAGATACCCGGGTAGTCCTGGCCGTAAACGATGTGGACTTGGTGTTGGGATGGCCTCGAGCTGCCCCAGTGCCGAAGGGAAGCTGTTAAGTCCACCGCCTGGGAAGTACGGTCGCAAGACTGAAACTTAAAGGAATTGGCGGGGGAGCACCACAACGCGTGGAGCCTGCGGTTTAATTGGATTCAACGCCGGACATCTCACCAGGGGCGACAGCAGGATGATGGCCAGATTGACGATCTTGCTTGACAAGCTGAGAGGAGGTGCATGGCCCGCCGTCAGCTCGTACCGTGAGGCGTCCTGTTAAGTCAGGCAACGAGCGAGACCCACGCCCTTAGTTACCAGCGGATCCTTACAGGATGCCGGGCACACTAAGGGGACCGCCAGTGATAAACTGGAGGAAGGAGTGGACGACGGTAGGTCCGTATGCCCCGAATCCCCTGGGCTACACGCGGGCTACAATGGCTAGGACAATGGGTTCCAACACTGAAAAGTGAAGGTAATCTCCTAAACCTAGTCTTAGTTCGGATTGAGGGCTGTAACTCGCCCTCATGAAGCTGGAATGCGTAGTAATCGCGTGTCATAATCGCGCGGTGAATACGTCCCTGCTCCTTGCACACACCGCCCGTCACGCCACCCAAAAAGGGTTTGGATGAGGCCTTAGTCTAGCGGCTAAGGTCGAATCTAGGTTCTTTGAGGAGGGCGAAGTCGTAACAAGGTAACC
>NR117917_Methanobacterium_lacus
UUCCGGUUGAUCCCGCCGGAGGCCACUGCUAUUGGGGUCCGAUUAAGCCAUGCAGUCGAACGAACUCUUCGGAGUUUCGUGGCAAACGGCUCAGUAACACGUGGAUAACCUAACCUUAGGACUGGGAUAACCCCGGGAAACUGGGGACAAUACCAGAUAUGUAGAGAUUCCUGCAAUGGUCCUCUAUUUAAAUGUUCCGACGCCUAAGGAUGGAUCUGCGGCAGAUUAGGUAGUUGGUGGGGUAAUUGCCCACCAAGCCUUUGAUCUGUACGGGUUGUGAGAGCAAGAGCCCGGAGAUGGAACCUGAGACAAGGUUCCAGGCCCUACGGGGCGCAGCAGGCGCGAAACCUCCGCAAUGCGAGCAAUCGCGACGGGGGGACCCCAAGUGCCACUCUUAACGGGGUGGCUUUUCUGAAGUGUAAAAAGCUUUAGGAAUAAGGGCUGGGCAAGACCGGUGCCAGCCGCCGCGGUAACACCGGCAGCUCAAGUGGUGGCCAUUUUUAUUGGGCCUAAAGCGUUCGUAGCCGGUUUGAUAAGUCUCUGGUGAAAUCCCGCAGCUUAACUGUGGGACUUGCUGGAGAUACUAUUAGACUUGAGGUCGGGAGAGGUUAGGGGUACUCCCAGGGUAGGGGUGAAAUCCUAUAAUCCUGGGAGGACCACCUGUGGCGAAGGCGCCUAACUGGAACGAACCUGACGGUGAGUAACGAAAGCCAGGGGCGCGAACCGGAUUAGAUACCCGGGUAGUCCUGGCCGUAAACGAUGUGGACUUGGUGUUGGAAUGGCCUCGAGCUGCUCCAGUGCCGAAGGGAAGCUGUUAAGUCCACCGCCUGGGAAGUACGGUCGCAAGACUGAAACUUAAAGGAAUUGGCGGGGGAGCACCACAACGCGUGGAGCCUGCGGUUUAAUUGGAUUCAACGCCGGACAUCUCACCAGGGGCGACAGCAGAAUGAUGGCCAGGUUGACGACCUUGCUUGACAAGCUGAGAGGAGGUGCAUGGCCGCCGUCAGCUCGUACCGUGAGGCGUCCUGUUAAGUCAGGCAACGAGCGAGACCCACGCCCUUAGUUACCAGCGGAUCCUUUUUAGGAUGCCGGGCACACUAAGGGGACCGCCAGUGAUAAACUGGAGGAAGGAGUGGACGACGGUAGGUCCGUAUGCCCCGAAUCCCCUGGGCUACACGCGGGCUACAAUGGCUAGGACAAUGGGUUCCAACACCGAAAGGUGGAGGUAAUCUCCUAAACCUAGUCUUAGUUCGGAUUGAGGGCUGUAACUCGCCCUCAUGAAGCUGGAAUGCGUAGUAAUCGCGUGUCAUAACCGCGCGGUGAAUACGUCCCUGCUCCUUGCACACACCGC
>AY386124_ Methanobacterium_aarhusense
GTAACACGTGGATAACCTACCCTTAGGACTGGTATAACCCCGGGAAACTGGGGACAATCCCAGATATGTGAAGATTCCTGGAATGGTCCTTCACTCAAATGCTCCGGCGCCTAAGGATGGATCTGCGGCCGATTAGGTTGTTGGTGGGGTAAAGGCCCACCAAGCCGATAATCGGTACGGGTTGTGAGAGCAAGAGCCCGGAGATGGAACCTGAGACAAGGTTCCAGGCCCTACGGGGCGCAGCAGGCGCGAAACCTCCGCAATGCGAGCAATCGCGACGGGGGAACCCCAAGTGCCACTCTTAACGGGGTGGCTTTTCTGAAGTGTAAAAAGCTTCAGGAATAAGGGCTGGGCAAGACCGGTGCCAGCCGCCGCGGTAACACCGGCAGCTCAAGTGGTGGCCGTTTTTATTGGGCCTAAAGCGTTCGTAGCCGGCCTGATAAGTCTCTGGTGAAATCCTGCAGCTTAACTGTGGGAATTGCTGGAGATACTATCAGGCTTGAGGTCGGGAGAGGTTAGAGGTACTCCCAGGGTAGGGGTGAAATCCTGTAATCCTGGGAGGACCACCTGTGGCGAAGGCGTCTAACTGGAACGAACCTGACGGTGAGGAACGAAAGCCAGGGGCGCGAACCGGATTAGATACCCGGGTAGTCCTGGCCGTAAACGATGTGGACTTGGTGTTGGGATGGCTTCGAGCTGCTCCAGTGCCGAAGGGAAGCTGTTAAGTCCACCGCCTGGGAAGTACGGTCGCAAGACTGAAACTTAAAGGAATTGGCGGGGGAGCACCACAACGCGTGGAGCCTGCGGTTTAATTGGATTCAACGCCGGACATCTCACCAGGGGCGACAGCAGAATGATGGCCAGGTTGACGACCTTGCTTGACAAGCTGAGAGGAGGTGCATGGCCGCCGTCAGCTCGTACCGTGAGGCGTCCTGTTAAGTCAGGCAACGAGCGAGACCCACGCCCTTAGTTACCAGCGGATCCTTTCAGGATGCCGGGCACACTAAGGGGACCGCCAGTGATAAACTGGAGGAAGGAGTGGACGACGGTAGGTCCGTATGCCCCGAATCCCCTGGGCAACACGCGGGCTACAATGGCTAGGACAATGGGTTCCGACACCGAAAGGTGAAGGTAATCCCCTAAACCTAGTCTTAGTCCGGATCGAGGGCTGTAACCCGCCCTCGTGAAGCTGGAATGCGTAGTAATCGCGTGTCATAATCGCGCGGTGAATACGTCCCTGCTCCTTGCACACACCGCCCGTCACGCCACCCAAAAAGGGTTTGGATGAGGCTTTAATCTTAGGTTAAGGTCGAATCTGGGTTCTTTGAGGAGG
>NR133779_Methanobacterium_movilense
UGCAGUCGAACGAACUGCUUCGGUGGUUCGUGGCAAACGGCUCAGUAACACGUGGAUAACCUACCCUUAGGACUGGGAUAACCCCGGGAAACUGGGGAUAAUACCGGAUAUAUGGAGGUUCCUGGAAUGGUCCUCUACUGAAAUGCUCCGGCGCCUAAGGAUGGAUCUGCGGCCGAUUAGGUAGUUGGUGGGGUAAAGGCCCACCAAGCCUGUGAUCGGUACGGGUUGUGAGAGCAAGAGCCCGGAGAUGGAACCUGAGACAAGGUUCCAGGCCCUACGGGGCGCAGCAGGCGCGAAACCUCCGCAAUGCGAGCAAUCGCGACGGGGGGACCCCAAGUGCCACUCUUAACGGGGUGGCUUUUAUGAAGUGUAAAAAGCUUCAAGAAUAAGAGCUGGGCAAGACCGGUGCCAGCCGCCGCGGUAACACCGGCAGCUCGAGUGGUGGCCAUUUUUAUUGGGCCUAAAGCGUUCGUAGCCGGCCUGAUAAGUCUCUGGUGAAAUCCCAUAGCUUAACUGUGGGAAUUGCUGGAGAUACUAUUAGGCUUGAGAUCGGGAGAGGUUAGGGGUACUCCCAGGGUAGGGGUGAAAUCCUAUAAUCCUGGGAGGACCACCUGUGGCGAAGGCGCCUAACUGGAACGAAUCUGACGGUGAGUAACGAAAGCCAGGGGCGCGAACCGGAUUAGAUACCCGGGUAGUCCUGGCCGUAAACGAUGUGGACUUGGUGUUGGAAUGGCUUCGAGCUGCUCCAGUGCCGAAGGGAAGCUGUUAAGUCCACCGCCUGGGAAGUACGGUCGCAAGACUGAAACUUAAAGGAAUUGGCGGGGGAGCACCACAACGCGUGGAGCCUGCGGUUUAAUUGGAUUCAACGCCGGAUAUCUCACCAGGGGCGACAGCAGAAUGAUGGCCAGGUUGACGACCUUGCUUGACAAGCUGAGAGGAGGUGCAUGGCCGCCGUCAGCUCGUACCGUGAGGCGUCCUGUUAAGUCAGGCAACGAGCGAGACCCACGCCCUUAGUUACCAGCGGAUCCUCCGGGAUGCCGGGCACACUAAGGGGACCGCCAGUGAUAAACUGGAGGAAGGAGUGGACGACGGUAGGUCCGUAUGCCCCGAAUCCCCUGGGCUACACGCGGGCUACAAUGGCUAGGACAAUGGGUUCCAACACUGAAAAGUGAAGGUAAUCUCCUAAACCUAGUCUUAGUUCGGAUUGAGGGCUGUAACCCGCCCUCAUGAAGCUGGAAUGCGUAGUAAUCGCGUGUCAUAACCGCGCGGUGAAUACGUCCCUGCUCCUUGCACACACCGCCCGUCACGCCACCCAAAAAGGGUUUGGAUGAGGCCUUAGUCAUGGCU
>NR028175_Methanobacterium_congolense
UAUUGGGGUUCGAUUAAGCCAUGCAAGUCGAACGANNCUCUUCGGAGUGUCGUGGCAAACGGCUCAGUAACACGUGGAUAACCUACCCUUAGGACUGGGAUAACCCUGGGAAACUGGGGACAAUACCAGAUACAUGGAGAUGCCUGGAAUGGUUCUCCACUUAAAUGUUCCGACGCCUAAGGAUGGAUCUGCGGCCGAUUAGGUAGUUGGUGGGGUCAAGGCCACCAAGGCCGGUGAUCGGUACGGGUUGUGAGAGCAAGAGCCCGGAGAUGGAACCUGAGACAAGGUUCCAGGCCCUACGGGGCGCAGCAGGCGCGAAACCUCCGCAAUGCACGCAAGUGCGACGGGGGGACCCCAAGUGCCACUCUUAACGGGGUGGCUUUUCUAGAGUGUAAAAAGCUUUAGGAAUAAGAGCUGGGCAAGACCGGUGCCAGCCGCCGCGGUAACACCGGCAGCUCAAGUGGUGGCCAUUUUUAUUGGGCCUAAAGCGUUCGUAGCCGGCUUGAUAAGUCUUUGGUGAAAUCCCGCAGCUUAACUGUGGGAAUUGCUGGGGAUACUAUCAGGCUUGAGGUCGGGAGAGGUUAACGGUACUCCCAGGGUAGGGGUGAAAUCCUAUAAUCCUGGGAGGACCACCUGUGGCGAAGGCGGCUAACUGGAACGAACCUGACGGUGAGUAACGAAAGCCAGGGGCGCGAACCGGAUUAGAUACCCGGGUAGUCCUGGCCGUAAACGAUGUGGACUUGGUGUUGGGAUGGCUUCGAGCUGCUCCAGUGCCGAAGGGAAGCUGUUAAGUCCACCGCCUGGGAAGUACGGUCGCAAGACUGAAACUUAAAGGAAUUGGCGGGGGAGCACCACAACGCGUGGAGCCUGCGGUUUAAUUGGAUUCAACGCCGGACAUCUCACCAGGGGCGACAGCCGUAUGAUAGCCAGGUUGAUGACCUUGCUUGACAAGCUGAGAGGAGGUGCAUGGCCGCCGUCAGCUCGUACCGUGAGGCGUCUCGUUAAGUCAGGCAACGAGCGAGACCCACGCCCUUAGUUACCAGCGGAUCCCUUUGGGGAUGCCGGGCACACUAAGGGGACCGCCAGUGAUAAACUGGAGGAAGGAGUGGACGACGGUAGGUCCGUAUGCCCCGAAUCCCCUGGGCUACACGCGGGCUACAAUGGCUGGGACAAUGGGUUCCUACACCGAAAGGUGGCGGUAAUCUCCUAAACCUAGUCUUAGUUCGGAUUGAGGGCUGUAACUCGCCCUCAUGAAGCUGGAAUGCGUAGUAAUCGCGUGUCAUAACCGCGCGGUGAAUACGUCCCUGCUCCUUGCACACACCGCCCGUCACGCCACCCAAAAAGGGUUUGGAUGAGGCCCCAAUCUUUGUUGGUUGGGCUCGAAUCUGGGUUCUUUGAGGAGGGCGAAGUCGUAACAAGGUAGCCGUAGGGGAACCUGCGGCUGgaucaccuc
>NR_133895_Methanobacteriumpaludis
TTAAATCCGTTTGATCCTGGCGGAGGCCACTGCTATTGGGGTTCGATTAAGCCATGCAAGTCGAACGAAATCCTTCGGGATTTCGTGGCAAACGGCTCAGTAACACGTGGATAACCTACCCTTAGGACTGGGATAACCCTGGGAAACTGGGGATAATACCGGATACATGGAGGTTCCTGGAATGGTTCTCCATTGAAATGTTCCGACGCCTAAGGATGGATCTGCGGCCGATTAGGTAGTTGGTGGGGTAAAGGCCCACCAAGCCTGTGATCGGTACGGGTTGTGAGAGCAAGAGCCCGGAGATGGAACCTGAGACAAGGTTCCAGGCCCTACGGGGCGCAGCAGGCGCGAAACCTCCGCAATGCGAGCAATCGCGACGGGGGGACCCCAAGTGCCACTCTTAACGGGGTGGCTTTTCTTGAGTGTAAAAAGCTCTTGGAATAAGAGCTGGGCAAGACCGGTGCCAGCCGCCGCGGTAACACCGGCAGCTCAAGTGGTGGCCATTTTTATTGGGCCTAAAGCGTTCGTAGCCGGCCTGATAAGTCTCTGGTGAAATCCTACAGCTTAACTGTGGGAATTGCTGGAGATACTATTAGGCTTGAGGTCGGGAGAGGTTAGCGGTACTCCCAGGGTAGGGGTGAAATCCTATAATCCTGGGAGGACCACCTGTGGCGAAGGCGGCTAACTGGAACGAACCTGACGGTGAGTAACGAAAGCCAGGGGCGCGAACCGGATTAGATACCCGGGTAGTCCTGGCCGTAAACGATGTGGACTTGGTGTTGGAATGGCCTCGAGCTGCTCCAGTGCCGAAGGGAAGCTGTTAAGTCCATCGCCTGGGAAGTACGGTCGCAAGACTGAAACTTAAAGGAATTGGCGGGGGAGCACCACAACGCGTGGAGCCTGCGGTTTAATTGGACTCAACGCCGGACATCTCACCAGGGGCGACAGCCGGATGATAGCCAGGTTGATGACCTTGCTTGACAAGCTGAGAGGAGGTGCATGGCCGCCGTCAGCTCGTACCGTGAGGCGTCCTGTTAAGTCAGGCAACGAGCGAGACCCACGCCCTTAGTTACCAGCGGATCCTTCGGGATGCCGGGCACACTAAGGGGACCGCCAGTGATAAACTGGAGGAAGGAGTGGACGACGGTAGGTCCGTATGCCCCGAATCCCCTGGGCTACACGCGGGCTACAATGGCTAGGACAATGGGTTCCAACACCGAAAGGTGGAGGTAATCTCCTAAACCTAGTCTTAGTTCGGATTGAGGGCTGTAACTCGCCCTCATGAAGCTGGAATGCGTAGTAATCGCGTGTCATAACCGCGCGGTGAATACGTCCCTGCTCCTTGCACACACCGCCCGTCACGCCACCCAAAAAGGGTTTGGATGAGGCCCCAATCTTTCGGTTGGGCTCGAATCTAGGTTCTTTGAGGAGGGCGAAGTCGTAACAAGGTAGCCGTAGGGGAACCTGCGGCTGGATCACCTCCTTA
>NR112749_Methanobacterium_kanagiense
aauUCGAUUUUGAUCCUGGCGGAGGCUACCGCUAUUGGGUUUCGAUUAAGCCAUGCAAGUCGAACGAUCUUCGGAUCGUGGCAAACGGCUCAGUAACACGUGGAUAACCUAACCUUAGGACUGGGAUAACCCCGGGAAACUGGGGACAAUACCGGAUAUGUGGGGCUGCCUGGAAUGGUACCCCAUUGAAAUGCUCCGGCGCCUAAGGAUGGAUCUGCGGCAGAUUAGGUAGUUGGCGGGGUAAAUGCCCACCAAGCCAGUAAUCUGUACGGGUUGUGAGAGCAAGAGCCCGGAGAUGGAACCUGAGACAAGGUUCCAGGCCCUACGGGGCGCACGAGGCGCGAAACCUCCGCAAUGCGAGCAAUCGCGACGGGGGAAACCCAAGUGCCACUCUUAACGGGGUGGCUUUUCUGAAGUGUAAAAAGCUUCAGGAAUAAGAGCUGGGCAAGACCGGUGCCAGCCGCCGCGGUAACACCGGCAGCUCAAGUGGUGGCCGUUUUUAUUGGGCCUAAAGCGUUCGUAGCCGGCUUGAUAAGUCUCUGGUGAAAUCCCACAGCUUAACUGUGGGAAUUGCUGGAGAUACUAUCAGGCUUGAGGCCGGGAGAGGCUGGAGGUACUCCCAGGGUAGGGGUGAAAUCCUAUAAUCCUGGGAGGACCACCUGUGGCGAAGGCGUCCAGCUGGAACGGACUGACGGGUGAGUAACGAAAGCCAGGGGCGCGAACCGGAUUAGAUACCCGGGUAGUCCUGGCCGUAAACGAUGUGGACUUGGUGUUGGGAUGGCUCCGAGCUGCCCCAGUGCCGAAGGGAAGCUGUUAAGUCCACCGCCUGGAAGUACGGUCGCAAGACUGAAACUUAAAGGAAUUGGCGGGGGAGCACCACAACGCGUGGAGCCUGCGGUUUAAUUGGAUUCAACGCCGGACAUCUCACCAGGGGCGACAGCAGAAUGAUGGCCAGGUUGAUGACCUUGCUUGACAAGCUGAGAGGAGGUGCAUGGCCGCCGUCAGCUCGUACCGUGAGGCGUCCUGUUAAGUCAGGCAACGAGCGAGACCCACGCCCUUAGUUACCAGCGGAUCCUCCGGGAUGCCGGGCACACUAAGGGGACCGCCAGUGAUAAACUGGAGGAAGGAGUGGACGACGGUAGGUCCGUAUGCCCCGAAUCCCCUGGGCUACACGCGGGCUACAAUGGCUAGGACAAUGGGUUCCGACACUGAAAAGUGAAGGUAAUCUCCUAAACCUAGCCUUAGUUCGGAUUGAGGGCUGUAACUCGCCCUCAUGAAGCUGGAAUGCGUAGUAAUCGCGUGUCAUAACCGCGCGGUGAAUACGUCCCUGCUCCUUGCACACACCGCCCGUCACGCCACCCAAAAAGGGUUUGGAUGAGGCCUCAGUCUUUGGCUAAGGUCGAAUCUAGGUUCUUUGAGGAGGGCGAAGUCGUAACAAGGUAGCCGUAGGGGAAUCUGCGGCUGg
>NR113044_Methanobacterium_petrolearium
GGGUUUCGAUUAAGCCAUGCAAGUCGAACGAUCCUUCGGGAUCGUGGCAAACGGCUCAGUAACACGUGGAUAACCUAACCUUAGGACUGGGAUAACCCCGGGAAACUGGGGACAAUACCGGAUAUGUGGAGAUGCCUGGAAUGGUACUUCAUUGAAAUGCUCCGGCGCCUAAGGAUGGAUCUGCGGCAGAUUAGGUAGUUGGCGGGGUAAAUGCCCACCAAGCCGAUAAUCUGUACGGGUUGUGAGAGCAAGAGCCCGGAGAUGGAACCUGAGACAAGGUUCCAGGCCCUACGGGGCGCAGCAGGCGCGAAACCUCCGCAAUGCGAGCAAUCGCGACGGGGGAAACCCAAGUGCCACUCUUAACGGGGUGGCUUUUCUGAAGUGUAAAAAGCUUCAGGAAUAAGAGCUGGGCAAGACCGGUGCCAGCCGCCGCGGUAACACCGGCAGCUCAAGUGGUGGCCGUUUUUAUUGGGCCUAAAGCGUUCGUAGCCGGCUUGAUAAGUCUCUGGUGAAAUCCCGCAGCUUAACUGUGGGAAUUGCUGGAGAUACUAUCAGGCUUGAGGCCGGGAGAGGCUGGAGGUACUCCCGGGGUAGGGGUGAAAUCCUAUAAUCCCGGGAGGACCACCUGUGGCGAAGGCGUCCAGCUGGAACGGACCUGACGGUGAGUAACGAAAGCCAGGGGCGCGAACCGGAUUAGAUACCCGGGUAGUCCUGGCCGUAAACGAUGUGGACUUGGUGUUGGGAUGGCUCCGAGCUGCCCCAGUGCCGAAGGGAAGCUGUUAAGUCCACCGCCUGGGAAGUACGGUCGCAAGACUGAAACUUAAAGGAAUUGGCGGGGGAGCACCACAACGCGUGGAGCCUGCGGUUUAAUUGGAUUCAACGCCGGACAUCUCACCAGGGGCGACAGCAGAAUGAUGGCCAGGUUGAUGACCUUGCUUGACAAGCUGAGAGGAGGUGCAUGGCCGCCGUCAGCUCGUACCGUGAGGCGUCCUGUUAAGUCAGGCAACGAGCGAGACCCACGCCCUUAGUUACCAGCGGAUCCUCCGGGAUGCCGGGCACACUAAGGGGACCGCCAGUGAUAAACUGGAGGAAGGAGUGGACGACGGUAGGUCCGUAUGCCCCGAAUCCCCUGGGCUACACGCGGGCUACAAUGGCUAGGACAAUGGGUUCCGACACUGAAAAGUGAAGGUAAUCUCCUAAACCUAGUCUUAGUUCGGAUUGAGGGCUGUAACUCGCCCUCAUGAAGCUGGAAUGCGUAGUAAUCGCGUGUCAUAACCGCGCGGUGAAUACGUCCCUGCUCCUUGCACACACCGCCCGUCACGCCACCCAAAAAGGGUUUGGAUGAGGCCUUAGUCUUUGGUUAAGGUCGAAUCUAGGUUCUUUGAGGAGGGC
>NR_113045_Methanobacteriumferruginis
GGAGGCCACTGCTATTGGGTTTCGATTAAGCCATGCAAGTCGAACGATCTTTCGGGATCGTGGCAAACGGCTCAGTAACACGTGGATAACCTAACCTTAGGACTGGGATAACCCTGGGAAACTGGGGACAATACCGGATATGTAGGGCTGCCTGGAATTGGTTCCCTATTGAAATGCTCCGGCGCCTAAGGATGGATCTGCGGCAGATTAGGTAGTTGGCGGGGTAACTGCCCACCAAGCCGATAATCTGTACGGGTTGTGAGAGCAAGAGCCCGGAGATGGAACCTGAGACAAGGTTCCAGGCCCTACGGGGCGCAGCAGGCGCGAAACCTCCGCAATGCACGCAAGTGCGACGGGGGAAACCCAAGTGCCACTCTTAACGGGGTGGCTTTTTTAGAGTGTAAAAAGCTTTAAGAATAAGAGCTGGGCAAGACCGGTGCCAGCCGCCGCGGTAACACCGGCAGCTCAAGTGGTGGCCATTTTTATTGGGCCTAAAGCGTTCGTAGCCGGCTTGATAAGTCTCTGGTGAAATCCCACAGCTTAACTGTGGGAATTGCTGGAGATACTATCAGGCTTGAGGCCGGGAGAGGCTGGAGGTACTCCCGGGGTAGGGGTGAAATCCTATAATCCCGGGAGGACCACCTGTGGCGAAGGCGTCCAGCTGGAACGGACCTGACGGTGAGTAACGAAAGCCAGGGGCGCGAACCGGATTAGATACCCGGGTAGTCCTGGCCGTAAACGATGTGGACTTGGTGTTGGGATGGCTCCGAGCTGCCCCAGTGCCGAAGGGAAGCTGTTAAGTCCACCGCCTGGGAAGTACGGTCGCAAGACTGAAACTTAAAGGAATTGGCGGGGGAGCACCACAACGCGTGGAGCCTGCGGTTTAATTGGATTCAACGCCGGACATCTCACCAGGGGCGACAGCAGAATGATAGCCAGGTTGATGACCTTGCTTGACAAGCTGAGAGGAGGTGCATGGCCGCCGTCAGCTCGTACCGTGAGGCGTCCTGTTAAGTCAGGCAACGAGCGAGACCCACGCCCTTAGTTACCAGCGGGTCCTCCGGGATGCCGGGCACACTAAGGGGACCGCCAGTGATAAACTGGAGGAAGGAGTGGACGACGGTAGGTCCGTATGCCCCGAATCCCCTGGGCTACACGCGGGCTACAATGGTTAGGACAATGGGTTCCGACACCGAAAGGTGAAGGTAATCTCCTAAACCTAGCCTTAGTTCGGATTGAGGGCTGTAACTCGCCCTCATGAAGCTGGAATGCGTAGTAATCGCGTGTCATAACCGCGCGGTGAATACGTCCCTGCTCCTTGCACACACCGCCCGTCACGCCACCCAAAAAGGGTTTGGATGAGGCCCTAGTCTTTGCGGGCTAGGGTCGAATCTAGGTTCTTTGAGGAGGGC
>NR028247_Methanobacterium_subterraneum
UUGGGUUUCGAUUAAGCCAUGCAAGUCGAACGAAUCUUCGGGGUUCGUGGCAUACGGCUCAGUAACACGUGGAUAACCUACCCUUAGGACUGGGAUAACCCCGGGAAACUGGGGAUAAUACCGGAUAUGUAGGGUUGCCUGGAAUGGUACCCUAUUGAAAUGUUCCGACGCCUAAGGAUGGAUCUGCGGCAGAUUAGGUAGUUGGCGGGGUAAAUGCCCACCAAGCCAGUAAUCUGUACGGGUUGUGAGAGCAAGAGCCCGGAGAUGGAACCUGAGACAAGGUUCCAGGCCUACGGGGCCAGCAGGCGCGAAACCUCCGCAAUGCACGAAAGUGCGACGGGGAAACCCAAGUGCCACUCUUAACGGGGUGGCUUUUCUUAAGUGUAAAAAGCUUUUGGAAUAAGAGCUGGGCAAGACCGGUGCCAGCCGCCGCGGUAACACCGGCAGCUCAAGUGGUGGCCAUUUUUAUUGGGCCUAAAGCGUUCGUAGCCGGCUUGAUAAGUCUCUGGUGAAAUCCCACAGCUUAACUGUGGGAAUUGCUGGAGAUACUAUUAGGCUUGAGGCCGGGAGAGGCUGGAGGUACUCCCAGGGUAGGGGUGAAAUCCUAUAAUCCUGGGAGGACCACCUGUGGCGAAGGCGUCCAGCUGGAACGGACCUGACGGUGAGUAACGAAAGCCAGGGGCGCGAACCGGAUUAGAUACCCGGGUAGUCCUGGCCGUAAACGAUGUGGACUUGGUGUUGGGAUGGCUCCGAGCUGCCCCAGUGCCGAAGGGAAGCUGUUAAGUCCACCGCCUGGGAAGUACGGUCGCAAGACUGAAACUUAAAGGAAUUGGCGGGGGAGCACCACAACGCGUGGAGCUGCGGUUUAAUUGGAUUCAACGCCGGACAUCUCACCAGGGGCGACAGCAGAAUGAUAGCCAGGUUGAUGACCUUGCUUGACAAGCUGAGAGGAGGUGCAUGGCCGCCGUCAGCUCGUACCGUGAGCGUCCUGUUAAGUCAGGCAACGAGCGAGACCCACGCCCUUAGUUACCAGCGGAUCCUUCGGGAUGCCGGGCACACUAAGGGGACGCCAGUGAUAAACUGGAGGAAGGAGUGGACGACGGUAGGUCCGUAUGCCCCGAAUCCCCUGGGCUACACGCGGGCUACAAUGGUUAGGACAAUGGGUUCCGACACUGAAAAGUGAAGGUAAUCUCCUAAACCUGGCCUUAGUUCGGAUUGAGGGCUGUAACUCGCCCUCAUGAAGCUGGAAUGCGUAGUAAUCGCGUGUCAUAACCGCGCGGUGAAUACGUCCCUGCUCCUUGCACACACCGCCCGUCACGCCACCCAAAAAGGGUUUGGAUGAGGCCCUAGUCUUCAUUGGUUAGGGUCGAAUCUGGGUUCUUUGAGGAGGGCGAAGUCGUAACAAGGUAGCCGUAGGGGAACCUGCGGCUGgauca
>NR025028_Methanobacterium_formicicum
GAUUAAGCCAUGCAAGUCGAACGAUCCUUCGGGGUCGUGGCGUACGGCUCAGUAACACGUGGAUAACCUAACCUUAGGACUGGGAUAACCCUGGGAAACUGGGGAUAAUACCGGAUAUGUAGGGCUGCCUGGAAUGGUUCCCUAUUGAAAUGUUCCGACGCCUAAGGAUGGAUCUGCGGCAGAUUAGGUAGUUGGCGGGGUAAAUGCCCACCAAGCCAGUAAUCUGUACGGGUUGUGAGAGCAAGAGCCCGGAGAUGGAACCUGAGACAAGGUUCCAGGCCCUACGGGGCGCAGCAGGCGCGAAACCUCCGCAAUGCACGAAAGUGCGACGGGGGAAACCCAAGUGCCACUCUUAACGGGGUGGCUUUUCUUAAGUGUAAAAAGCUUUUGGAAUAAGAGCUGGGCAAGACCGGUGCCAGCCGCCGCGGUAACACCGGCAGCUCAAGUGGUGGCCGUUUUUAUUGGGCCUAAAGCGUUCGUAGCCGGCUUGAUAAGUCUCUGGUGAAAUCUCACGGCUUAACCGUGAGAAUUGCUGGAGAUACUAUUAGGCUUGAGGCCGGGAGAGGUUAGCGGUACUCCCGGGGUAGGGGUGAAAUCCUAUAAUCCCGGGAGGACCACCUGUGGCGAAGGCGGCUAACUGGAACGGACCUGACGGUGAGUAACGAAAGCCAGGGGCGCGAACCGGAUUAGAUACCCGGGUAGUCCUGGCCGUAAACGAUGUGGACUUGGUGUUGGGAUGGCUCCGAGCUGCCCCAGUGCCGAAGGGAAGCUGUUAAGUCCACCGCCUGGGAAGUACGGUCGCAAGACUGAAACUUAAAGGAAUUGGCGGGGGAGCACCACAACGCGUGGAGCCUGCGGUUUAAUUGGAUUCAACGCCGGACAUCUCACCAGGGGCGACAGCAGAAUGAUAGCCAGGUUGAUGACCUUGCUUGACAAGCUGAGAGGAGGUGCAUGGCCGCCGUCAGCUCGUACCGUGAGGCGUCCUGUUAAGUCAGGCAACGAGCGAGACCCACGCCCUUAGUUACCAGCGGAUCCUUCGGGAUGCCGGGCACACUAAGGGGACCGCCAGUGAUAAACUGGAGGAAGGAGUGGACGACGGUAGGUCCGUAUGCCCCGAAUCCCCUGGGCUACACGCGGGCUACAAUGGUUAGGACAAUGGGUUCCGACACUGAAAGGUGGAGGUAAUCUCCUAAACCUGGCCUUAGUUCGGAUUGAGGGCUGUAACUCGCCCUCAUGAAGCUGGAAUGCGUAGUAAUCGCGUGUCAUAACCGCGCGGUGAAUACGUCCCUGCUCCUUGCACACACCGCCCGUCACGCCACCCAAAAAGGGUUUGGAUGAGGCCAUAGUCUUUGGUUAUGGUCGAAUCUAGGUUCUUU
>NR114485_Methanobacterium_palustre
UCCGUUUGAUCCUGGCGGAGGCCACUGCUAUUGGGUUUCGAUUAAGCCAUGCAAGUCGUACGAUUCCUUUCGGGGNGUCGUGGCAUACGGCUCAGUAACACGUGGAUAACCUACCCUUAGGACUGGGAUAACCCCGGGAAACUGGGNAUAAUACCGGAUAUGUGGAGAUACCUGGAAUGGUACUUCAUUGAAAUGUAUUCGUGCGCCUAAGNAUGGAUCUGCGGNAGAUUAGGUAGUUGGCGGGGUAAAUGCCCACCAAGCCAGUAAUCUGUACGGGUUGUGAGAGCAAGAGCCCGGAGAUGGAACCUGAGACAAGGUUCNAGGCCCUACGGGNNGCAGCAGGCGCGAAACCUCCGCAAUGCACGAAAGUGCGACGGGGGNAACCCAAGUGCCACUCUUAACGGGGUGGCNUUUCUUAAGUGUAAAAAGCUUUUGGAAUAAGAGCUGGGCAAGACCGGUGCCAGCCGCCGCGGUAACACCGGNAGCUCAAGUGGUGGNNAUUUUUAUUGGGCCUAAAGCGUUCGUAGCCGGUUUGAUAAGUCUCUGGUGAAAUCUCACGGCUUAACCGUGAGNAUUGCUGGAGAUACUAUUAGGCUUGAGGCCGGNNGAGGUUAGCGGNACUCCCAGGGUAGGGGUGAAAUCCUAUAAUCCUGGNNGGACCACCUGUGGCGAAGGCGGNNAACUGGAACGNNCCUGACGGUGAGUAACGAAAGCCAGGNGCGCGAACCGNAUUAGAUACCCGGGUAGUCCUNGCCGUAAACGAUGUGGACUUGGUGUUGGGAUGGCUCCGAGCUGCCCCAGUGCCGAAGGGAAGCUGUUAAGUCCACCGCCUGGGAAGUACGGUCGCAAGACUGAAACUUAAAGGAAUUNNNNNNNNAGCACCACAACGCGUGGAGCCUGCGGUUUAAUUGGANNNAACGCCGGACAUCUCACCAGGGGNGACAGCAGAAUGAUAGCCAGGUUGAUGACCUUGCUUGACAAGCUGAGAGGAGGUGCAUGGCNGCCGUCAGCUCGUACCGUGAGGCGUCCUGUUAAGUCAGGCAACGAGCGAGACCCACGCCCUUAGUUACCAGCGGAUCCUUCGGGAUGCCGNGCACACUAAGGNNACCGCCAGUGAUNAACNGGAGGAAGGAGUGGACGACGGNAGGUCNGUAUGCCCCGAAUCCCCUGGNCUACACGCGGGCUACAAUGGCUAGGACAAUGGGUUCCGACACUGAAAAGUGAAGGUAAUCUCCUAAACCUAGCCNUAGUUCGGAUUGAGGGCUGUNACUCGCCCNCAUGAAGCUGGAAUGCGUAGUAAUCGCGNGUCAUAACCGCGCGGUGAAUACGUCCCUGCUCCUUGCACACACCGNCCGUCACGCCACCCAAAAAGGGUUUGGAUGAGGCCCUAGUCUUUGUUGGUUAGGGUCGAAUCUGGGUUCUUUGAGGAGGGC
>NR028228_Methanobacterium_alcaliphilum
GAUUAAGCCAUGCAAGUCGAACGAAUCCUUCGGGGUUCGUGGCAUACGGCUCAGUAACACGUGGAUAACCUACCCUUAGGACUGGGAUAACCCCGGGAAACUGGGGAUAAUACCGGAUAUGUAGGGUUGCCUGGAAUGGUACCCUAUUGAAAUGUUCCGACGCCUAAGGAUGGAUCUGCGGCAGAUUAGGUAGUUGGCGGGGUAAAUGCCCACCAAGCCAGUAAUCUGUACGGGUUGUGAGAGCAAGAGCCCGGAGAUGGAACCUGAGACAAGGUUCCAGGCCCUACGGGGCGCAGCAGGCGCGAAACCUCCGCAAUGCACGAAAGUGCGACGGGGGAAACCCAAGUGCCACUCUUAACGGGGUGGCUUUUCUUAAGUGUAAAAAGCUUUUGGAAUAAGAGCUGGGCAAGACCGGUGCCAGCCGCCGCGGUAACACCGGCAGCUCAAGUGGUGGCCAUUUUUAUUGGGCCUAAAGCGUUCGUAGCCGGUUUGAUAAGUCUCUGGUGAAAUCCUAUGGCUUAACUGUGGGAAUUGCUGGAGAUACUAUUAGACUUGAGGUCGGGAGAGGUUAGCGGUACUCCCAGGGUAGGGGUGAAAUCCUGUAAUCCUGGGAGGACCACCUGUGGCGAAGGCGGCUAACUGGAACGAACCUGACGGUGAGGGACGAAAGCCAGGGGCGCGAACCGGAUUAGAUACCCGGGUAGUCCUGGCCGUAAACGAUGUGGACUUGGUGUUGGAAUGGCUUCGAGCUGCUCCAGUGCCGAAGGGAAGCUGUUAAGUCCACCGCCUGGGAAGUACGGUCGCAAGACUGAAACUUAAAGGAAUUGGCGGGGGAGCACCACAACGCGUGGAGCCUGCGGUUUAAUUGGAUUCAACGCCGGACAUCUCACCAGGGGCGACAGCAGUAUGAUAGCCAGGUUGAUGACCUUGCUUUGACAAGCUGAGAGGAGGUGCAUGGCCGCCGUCAGCUCGUACCGUGAGGCGUCCUGUUAAGUCAGGCAACGAGCGAGACCCACGCCCUUAGUUACCAGCGGAUCCCUUUUGGGAUGCCGGGCACACUAAGGGGACCGCCAGUGAUAAACUGGAGGAAGGAGUGGACGACGGUAGGUCCGUAUGCCCCGAAUCCCCUGGGCAACACGCGGGCUACAAUGGCUUGGACAAUGGGUUCCGACACCGAAAGGUGGAGGUAAUCCCCUAAACCAAGUCUUAGUUCGGAUCGAGGGCUGUAACUCGCCCUCGUGAAGCUGGAAUGCGUAGUAAUCGCGUGUCAUAAUCGCGCGGUGAAUACGUCCCUGCUCCUUGCACACACCGCCCGUCACGCCACCCAAAAAGGGUUUGGAUGAGGACUGUAGUCUUUUUGGUUAUGGUCGAAUCUGGGUUCUUUGAGGAGGGCGAAGUCGUAACAAGGUAACC
>NR116289_Methanobacterium_movens
GCUACUGCUAUUGGGGUUCGAUUAAGCCAUGCAAGUUGAACGAUUUUUCUUAAAUCGUGGCAUACGGCUCAGUAACACGUGGAUAACCUACCCUUAGGACCGGUAUAACCCUGGGAAACUGGGGAUAAUCCCGGAUAGGUGAAACUUCCUGUAAUGGUGUUUCGUUUAAAUGUUUCGGCGCCUAAGGAUGGGUCUGCGGCCGAUUAGGUUGUUGGUAGGGUAAUGGCUUACCAAGCCGAUGAUUGGUACGGGUUGUGAGAGCAAGAGCCCGGAGAUGGAACCUGAGACAAGGUUCCAGGCCCUACGGGGCGCAGCAGGCGCGAAACCUCCGCAAUGCACGAAAGUGCGACGGGGGGACCCCAAGUGCCACUCUUAACGGGGUGGCUUUUCUUGAGUGUAAAAAGCUUUUGGAAUAAGGGCUGGGCAAGACCGGUGCCAGCCGCCGCGGUAACACCGGCAGCUCAAGUGGUAGCCAUUUUUAUUGGGCCUAAAGCGUUCGUAGCCGGUUUGAUAAGUCUCUGGUGAAAUCCUAUGGCUUAACUGUGGGAAUUGCUGGAGAUACUAUUAGACUUGAGGUCGGGAGAGGUUAGCGGUACUCCCAGGGUAGGGGUGAAAUCCUGUAAUCCUGGGAGGACCACCUGUGGCGAAGGCGGCUAACUGGAACGAACCUGACGGUGAGGGACGAAAGCCAGGGGCGCGAACCGGAUUAGAUACUCGGGUAGUCCUGGCCGUAAACGAUGUGGACUUGGUGUUGGAAUGGCUUCGAGCUGCCCCAGUGCCGAAGGGAAGCUGUUAAGUCCACCGCCUGGGAAGUACGGUCGCAAGACUGAAACUUAAAGGAAUUGGCGGGGGAGCACCACAACGCGUGGAGCCUGCGGUUUAAUUGGAUUCAACGCCGGACAUCUCACCAGGGGCGACAGCAGUAUGAUAGCCAGGUUGAUGACCUUGCUUGACAAGCUGAGAGGAGGUGCAUGGCCGCCGUCAGCUCGUACCGUGAGGCGUCCUGUUAAGUCAGGCAACGAGCGAGACCCACGCCCUUAGUUACCAGCGGAUCCCUUUGGGGAUGCCGGGCACACUAAGGGGACCGCCAGUGAUAAACUGGAGGAAGGAGUGGACGACGGUAGGUCCGUAUGCCCCGAAUCCCCUGGGCAACACGCGGGCUACAAUGGCUUGGACAAUGGGUUCCGACACCGAAAGGUGGAGGUAAUCCCCUAAACCAAGUCUUAGUUCGGAUCGAGGGCUGUAACUCGCCCUCGUGAAGCUGGAAUGCGUAGUAAUCGCGUGUCAUAAUCGCGCGGUGAAUACGUCCCUGCUCCUUGCACACACCGCCCGUCACGCCACCCAAAAAGGGUUUGGAUGAGGCUGUAGUCUUUUUGGUUAUGGUCGAAUCUGGGUUUUUUGAGGAGGGCGAAGUCGUAACAAGGUAGCCGUAGGGGAACCUGC
>NR116276_Methanobacterium_flexile
GCUACUGCUAUUGGGGUUCGAUUAAGCCAUGCAAGUCGAACGAACUCCUUCGAGGGUUCGUGGCGAACGGCUCAGUAACACGUGGAUAACCUACCCUUAGGACCGGUAUAACCCUGGGAAACUGGGGAUAAUCCCGGAUAGAUGAUUCUUUCUGCAAUGAUGUUUCAUUUAAAUGCUCCGGCGCCUAAGGAUGGGUCUGCGGCCGAUUAGGUUGUUGGUAGGGUAAUGGCUUACCAAGCCGGUGAUCGGUACGGGUUGUGAGAGCAAGAGCCCGGAGAUGGAACCUGAGACAAGGUUCCAGGCCCUACGGGGCGCAGCAGGCGCGAAACCUCCGCAAUGCGAGCAAUCGCGACGGGGGGACCCCAAGUGCCACUCUUAACGGGGUGGCUUUUCUUAAGUGUAAAAAGCUUUUGGAAUAAGGGCUGGGCAAGACCGGUGCCAGCCGCCGCGGUAACACCGGCAGCUCUAGUGGUAGCCAUUUUUAUUGGGCCUAAAGCGUUCGUAGCCGGUUUGAUAAGUCUCUGGUGAAAUCCUAUAGCUUAACUGUGGGACUUGCUGGAGAUACUAUUAGACUUGAGGUCGGGAGAGGUUAGCGGUACUCCCAGGGUAGGGGUGAAAUCCUGUAAUCCUGGGAGGACCACCUGUGGCGAAGGCGGCUAACUGGAACGAACCUGACGGUGAGGGACGAAAGCCAGGGGCGCGAACCGGAUUAGAUACCCGGGUAGUCCUGGCCGUAAACGAUGUGGACUUGGUGUUGGAAUGGCUUCGAGCUGCUCCAGUGCCGAAGGGAAGCUGUUAAGUCCACCGCCUGGGAAGUACGGUCGCAAGACUGAAACUUAAAGGAAUUGGCGGGGGAGCACCACAACGCGUGGAGCCUGCGGUUUAAUUGGAUUCAACGCCGGACAUCUCACCAGGGGCGACAGCAGUAUGAUAGCCAGGUUGAUGACCUUGCUUGACAAGCUGAGAGGAGGUGCAUGGCCGCCGUCAGCUCGUACCGUGAGGCGUCCUGUUAAGUCAGGCAACGAGCGAGACCCACGCCCUUAGUUACCAGCGGAUCCUCCGGGAUGCCGGGCACACUAAGGGGACCGCCAGUGAUAAACUGGAGGAAGGAGUGGACGACGGUAGGUCCGUAUGCCCCGAAUCCCCUGGGCAACACGCGGGCUACAAUGGCUUGGACAAUGGGUUCCGACACUGAAAGGUGGAGGUAAUCCCCUAAACCAAGUCUUAGUUCGGAUCGAGGGCUGUAACCCGCCCUCGUGAAGCUGGAAUGCGUAGUAAUCGCGUGUCAUAAUCGCGCGGUGAAUACGUCCCUGCUCCUUGCACACACCGCCCGUCACGCCACCCAAAAAGGGUUUGGAUGAGGCUAUAGUCUUUCUGGUUAUGGUCGAAUCUGGGUUCUUUGAGGAGGGCGAAGUCGUAACAAGGUAGCCGUAGGGGAACCUGC
>Methanobacterium_ASV5_BOPATUpullus
AAGGAGTGGACGACGGTAGGTCCGTATGCCCCGAATCCCCTGGGCTACACGCGGGCTACAATGGCTAGGACAATGGGTTCCAACACCGAAAGGTGGAGGTAATCTCCTAAACCTAGTCTTAGTTCGGATTGAGGGCTGTAACTCGCCCTCATGAAGCTGGAATGCGTAGTAATCGCGTGTCATAACCGCGCGGTGAATAC
>ALOOA1_MetopidIACsp3_16S_JR
GGATTCACGCCGGACATCTCACCAGGGGCGACAGCAGAATGATGGCCAGGTTGACGACCTTGCTTGACAAGCTGAGAGGAGGTGCATGGCCGCCGTCAGCTCGTACCGTGAGGCGTCCTGTTAAGTCAGGCAACGAGCGAGACCCACGCCCTTAGTTACCAGCGGATCCTCCGGGATGCCGGGCACACTAAGGGGACCGCCAGTGATAAACTGGAGGAAGGAGTGGACGACGGTAGGTCCGTATGCCCCGAATCCCCTGGGCAACACGCGGGCTACAATGGCTAGGACAATGGGTTCCAACACCGAAAGGTGAAGGTAATCTCCTAAACCTAGTCGTAGTTCGGATCGAGGGCTGTAACCCGCCCTCGTGAAGCTGGAATGCGTAGTAATCGCGTGTCATAATCGCGCGGTGAATACGTCCCTGCTCCTTGCACA
>GDUKABAS_MesNS_16S_F12_E
GGAGCACCACAACGCGTGGAGCCTGCGGTTTAATTGGATTCAACGCCGGACATCTCACCAGGGGCGACAGCAGAATGATGGCCAGGTTGACGACTTTGCTTGACAAGCTGAGAGGAGGTGCATGGCCGCCGTCAGCTCGTACCGTGAGGCGTCCTGTTAAGTCAGGCAACGAGCGAGACCCACGCCCTTAGTTACCAGCGGATCCTTTTTAGGATGCCGGGCACACTAAGGGGACCGCCAGTGATAAACTGGAGGAAGGAGTGGACGACGGTAGGTCCGTATGCCCCGAATCCCCTGGGCTACACGCGGGCTACAATGGCTAGGACAATGGGTTCCAACACCGAAAGGTGGAGGTAATCTCCTAAACCTAGTCTTAGTTCGGATTGAGGGCTGTAACTCGCCCTCATGAAGCTGGAATGCGTAGTAATCGCGTGTCATAACCGCGCGGTGAATACGTCCCTG
>GDUKABAS_Mes_16S_F11_E
GGAGCACCACAACGCGTGGAGCCTGCGGTTTAATTGGATTCAACGCCGGACATCTCACCAGGGGCGACAGCAGAATGATGGCCAGGTTGACGACTTTGCTTGACAAGCTGAGAGGAGGTGCATGGCCGCCGTCAGCTCGTACCGTGAGGCGTCCTGTTAAGTCAGGCAACGAGCGAGACCCACGCCCTTAGTTACCAGCGGATCCTTTTTAGGATGCCGGGCACACTAAGGGGACCGCCAGTGATAAACTGGAGGAAGGAGTGGACGACGGTAGGTCCGTATGCCCCGAATCCCCTGGGCTACACGCGGGCTACAATGGCTAGGACAATGGGTTCCAACACCGAAAGGTGGAGGTAATCTCCTAAACCTAGTCTTAGTTCGGATTGAGGGCTGTAACTCGCCCTCATGAAGCTGGAATGCGTAGTAATCGCGTGTCATAACCGCGCGGTGAATACGTCCCTG
>mixRAGEDU_GDUKABAS_MesNS_16S_F15_E
GGAGCACCACAACGCGTGGAGCCTGCGGTTTAATTGGATTCAACGCCGGACATCTCACCAGGGGCGACAGCAGAATGATGGCCAGGTTGACGACTTTGCTTGACAAGCTGAGAGGAGGTGCATGGCCGCCGTCAGCTCGTACCGTGAGGCGTCCTGTTAAGTCAGGCAACGAGCGAGACCCACGCCCTTAGTTACCAGCGGATCCTTTTTAGGATGCCGGGCACACTAAGGGGACCGCCAGTGATAAACTGGAGGAAGGAGTGGACGACGGTAGGTCCGTATGCCCCGAATCCCCTGGGCTACACGCGGGCTACAATGGCTAGGACAATGGGTTCCAACACCGAAAGGTGGAGGTAATCTCCTAAACCTAGTCTTAGTTCGGATTGAGGGCTGTAACTCGCCCTCATGAAGCTGGAATGCGTAGTAATCGCGTGTCATAACCGCGCGGTGAATACGTCCCTG
>mixRAGEDU_GDUKABAS_Mes_16S_F15_E
GGAGCACCACAACGCGTGGAGCCTGCGGTTTAATTGGATTCAACGCCGGACATCTCACCAGGGGCGACAGCAGAATGATGGCCAGGTTGACGACTTTGCTTGACAAGCTGAGAGGAGGTGCATGGCCGCCGTCAGCTCGTACCGTGAGGCGTCCTGTTAAGTCAGGCAACGAGCGAGACCCACGCCCTTAGTTACCAGCGGATCCTTTTTAGGATGCCGGGCACACTAAGGGGACCGCCAGTGATAAACTGGAGGAAGGAGTGGACGACGGTAGGTCCGTATGCCCCGAATCCCCTGGGCTACACGCGGGCTACAATGGCTAGGACAATGGGTTCCAACACCGAAAGGTGGAGGTAATCTCCTAAACCTAGTCTTAGTTCGGATTGAGGGCTGTAACTCGCCCTCATGAAGCTGGAATGCGTAGTAATCGCGTGTCATAACCGCGCGGTGAATACGTCCCTG
>GRIDI_MetopidIACsp4_16S_F12_E
GGAGCACCACAACGCGTGGAGCCTGCGGTTTAATTGGATTCAACGCCGGACATCTCACCAGGGGCGACAGCAGAATGATGGCCAGGTTGACGACCTTGCTTGACAAGCTGAGAGGAGGTGCATGGCCGCCGTCAGCTCGTACCGTGAGGCGTCCTGTTAAGTCAGGCAACGAGCGAGACCCACGCCCTTAGTTACCAGCGGATCCTTTTTAGGATGCCGGGCACACTAAGGGGACCGCCAGTGATAAACTGGAGGAAGGAGTGGACGACGGTAGGTCCGTATGCCCCGAATCCCCTGGGCTACACGCGGGCTACAATGGCTAGGACAATGGGTTCCAACACCGAAAGGTGGAGGTAATCTCCTAAACCTAGTCTTAGTTCGGATTGAGGGCTGTAACTCGCCCTCATGAAGCTGGAATGCGTAGTAATCGCGTGTCATAACCGCGCGGTGAATACGTCCCTG
>KUNRAMET_Mes_16S_F9_E
GGAGCACCACAACGCGTGGAGCCTGCGGTTTAATTGGATTCAACGCCGGACATCTCACCAGGGGCGACAGCAGAATGATGGCCAGGTTGACGACCTTGCTTGACAAGCTGAGAGGAGGTGCATGGCCGCCGTCAGCTCGTACCGTGAGGCGTCCTGTTAAGTCAGGCAACGAGCGAGACCCACGCCCTTAGTTACCAGCGGATCCTTTTTAGGATGCCGGGCACACTAAGGGGACCGCCAGTGATAAACTGGAGGAAGGAGTGGACGACGGTAGGTCCGTATGCCCCGAATCCCCTGGGCTACACGCGGGCTACAATGGCTAGGACAATGGGTTCCAACACCGAAAGGTGGAGGTAATCTCCTAAACCTAGTCTTAGTTCGGATTGAGGGCTGTAACTCGCCCTCATGAAGCTGGAATGCGTAGTAATCGCGTGTCATAACCGCGCGGTGAATACGTCCCTG
>LIBL1_Ustriatus_16S_F23_E
GGAGCACCACAACGCGTGGAGCCTGCGGTTTAATTGGATTCAACGCCGGACATCTCACCAGGGGCGACAGCAGAATGATGGCCAGGTTGACGACCTTGCTTGACAAGCTGAGAGGAGGTGCATGGCCGCCGTCAGCTCGTACCGTGAGGCGTCCTGTTAAGTCAGGCAACGAGCGAGACCCACGCCCTTAGTTACCAGCGGATCCTTTTTAGGATGCCGGGCACACTAAGGGGACCGCCAGTGATAAACTGGAGGAAGGAGTGGACGACGGTAGGTCCGTATGCCCCGAATCCCCTGGGCTACACGCGGGCTACAATGGCTAGGACAATGGGTTCCAACACCGAAAGGTGGAGGTAATCTCCTAAACCTAGTCTTAGTTCGGATTGAGGGCTGTAACTCGCCCTCATGAAGCTGGAATGCGTAGTAATCGCGTGTCATAACCGCGCGGTGAATACGTCCCTG
>PRAKBOT_BkovalyoviIII_16S_F26_E
GGAGCACCACAACGCGTGGAGCCTGCGGTTTAATTGGATTCAACGCCGGACATCTCACCAGGGGCGACAGCAGAATGATGGCCAGGTTGACGACCTTGCTTGACAAGCTGAGAGGAGGTGCATGGCCGCCGTCAGCTCGTACCGTGAGGCGTCCTGTTAAGTCAGGCAACGAGCGAGACCCACGCCCTTAGTTACCAGCGGATCCTTTTTAGGATGCCGGGCACACTAAGGGGACCGCCAGTGATAAACTGGAGGAAGGAGTGGACGACGGTAGGTCCGTATGCCCCGAATCCCCTGGGCTACACGCGGGCTACAATGGCTAGGACAATGGGTTCCAACACCGAAAGGTGGAGGTAATCTCCTAAACCTAGTCTTAGTTCGGATTGAGGGCTGTAACTCGCCCTCATGAAGCTGGAATGCGTAGTAATCGCGTGTCATAACCGCGCGGTGAATACGTCCCTG
>PRAKBOT_Bkovalyovi_16S_F26_E
GGAGCACCACAACGCGTGGAGCCTGCGGTTTAATTGGATTCAACGCCGGACATCTCACCAGGGGCGACAGCAGAATGATGGCCAGGTTGACGACCTTGCTTGACAAGCTGAGAGGAGGTGCATGGCCGCCGTCAGCTCGTACCGTGAGGCGTCCTGTTAAGTCAGGCAACGAGCGAGACCCACGCCCTTAGTTACCAGCGGATCCTTTTTAGGATGCCGGGCACACTAAGGGGACCGCCAGTGATAAACTGGAGGAAGGAGTGGACGACGGTAGGTCCGTATGCCCCGAATCCCCTGGGCTACACGCGGGCTACAATGGCTAGGACAATGGGTTCCAACACCGAAAGGTGGAGGTAATCTCCTAAACCTAGTCTTAGTTCGGATTGAGGGCTGTAACTCGCCCTCATGAAGCTGGAATGCGTAGTAATCGCGTGTCATAACCGCGCGGTGAATACGTCCCTG
>SUSBARB_UdenariusII_16S_F26_E
GGAGCACCACAACGCGTGGAGCCTGCGGTTTAATTGGATTCAACGCCGGACATCTCACCAGGGGCGACAGCAGAATGATGGCCAGGTTGACGACCTTGCTTGACAAGCTGAGAGGAGGTGCATGGCCGCCGTCAGCTCGTACCGTGAGGCGTCCTGTTAAGTCAGGCAACGAGCGAGACCCACGCCCTTAGTTACCAGCGGATCCTTTTTAGGATGCCGGGCACACTAAGGGGACCGCCAGTGATAAACTGGAGGAAGGAGTGGACGACGGTAGGTCCGTATGCCCCGAATCCCCTGGGCTACACGCGGGCTACAATGGCTAGGACAATGGGTTCCAACACCGAAAGGTGGAGGTAATCTCCTAAACCTAGTCTTAGTTCGGATTGAGGGCTGTAACTCGCCCTCATGAAGCTGGAATGCGTAGTAATCGCGTGTCATAACCGCGCGGTGAATACGTCCCTG
>TRIANGLE_Mes_16S_F11_E
GGAGCACCACAACGCGTGGAGCCTGCGGTTTAATTGGATTCAACGCCGGACATCTCACCAGGGGCGACAGCAGAATGATGGCCAGGTTGACGACCTTGCTTGACAAGCTGAGAGGAGGTGCATGGCCGCCGTCAGCTCGTACCGTGAGGCGTCCTGTTAAGTCAGGCAACGAGCGAGACCCACGCCCTTAGTTACCAGCGGATCCTTTTTAGGATGCCGGGCACACTAAGGGGACCGCCAGTGATAAACTGGAGGAAGGAGTGGACGACGGTAGGTCCGTATGCCCCGAATCCCCTGGGCTACACGCGGGCTACAATGGCTAGGACAATGGGTTCCAACACCGAAAGGTGGAGGTAATCTCCTAAACCTAGTCTTAGTTCGGATTGAGGGCTGTAACTCGCCCTCATGAAGCTGGAATGCGTAGTAATCGCGTGTCATAACCGCGCGGTGAATACGTCCCTG
>VYSLU2_MesNS_16S_F17_E
GGAGCACCACAACGCGTGGAGCCTGCGGTTTAATTGGATTCAACGCCGGACATCTCACCAGGGGCGACAGCAGAATGATGGCCAGGTTGACGACCTTGCTTGACAAGCTGAGAGGAGGTGCATGGCCGCCGTCAGCTCGTACCGTGAGGCGTCCTGTTAAGTCAGGCAACGAGCGAGACCCACGCCCTTAGTTACCAGCGGATCCTTTTTAGGATGCCGGGCACACTAAGGGGACCGCCAGTGATAAACTGGAGGAAGGAGTGGACGACGGTAGGTCCGTATGCCCCGAATCCCCTGGGCTACACGCGGGCTACAATGGCTAGGACAATGGGTTCCAACACCGAAAGGTGGAGGTAATCTCCTAAACCTAGTCTTAGTTCGGATTGAGGGCTGTAACTCGCCCTCATGAAGCTGGAATGCGTAGTAATCGCGTGTCATAACCGCGCGGTGAATACGTCCCTG
>VYSLU2_Mes_16S_F17_E
GGAGCACCACAACGCGTGGAGCCTGCGGTTTAATTGGATTCAACGCCGGACATCTCACCAGGGGCGACAGCAGAATGATGGCCAGGTTGACGACCTTGCTTGACAAGCTGAGAGGAGGTGCATGGCCGCCGTCAGCTCGTACCGTGAGGCGTCCTGTTAAGTCAGGCAACGAGCGAGACCCACGCCCTTAGTTACCAGCGGATCCTTTTTAGGATGCCGGGCACACTAAGGGGACCGCCAGTGATAAACTGGAGGAAGGAGTGGACGACGGTAGGTCCGTATGCCCCGAATCCCCTGGGCTACACGCGGGCTACAATGGCTAGGACAATGGGTTCCAACACCGAAAGGTGGAGGTAATCTCCTAAACCTAGTCTTAGTTCGGATTGAGGGCTGTAACTCGCCCTCATGAAGCTGGAATGCGTAGTAATCGCGTGTCATAACCGCGCGGTGAATACGTCCCTG
>mixKUTRI_TRIANGLE_MesVIII_16ST09_F10_E
GGAGCACCACAACGCGTGGAGCCTGCGGTTTAATTGGATTCAACGCCGGACATCTCACCAGGGGCGACAGCAGAATGATGGCCAGGTTGACGACCTTGCTTGACAAGCTGAGAGGAGGTGCATGGCCGCCGTCAGCTCGTACCGTGAGGCGTCCTGTTAAGTCAGGCAACGAGCGAGACCCACGCCCTTAGTTACCAGCGGATCCTTTTTAGGATGCCGGGCACACTAAGGGGACCGCCAGTGATAAACTGGAGGAAGGAGTGGACGACGGTAGGTCCGTATGCCCCGAATCCCCTGGGCTACACGCGGGCTACAATGGCTAGGACAATGGGTTCCAACACCGAAAGGTGGAGGTAATCTCCTAAACCTAGTCTTAGTTCGGATTGAGGGCTGTAACTCGCCCTCATGAAGCTGGAATGCGTAGTAATCGCGTGTCATAACCGCGCGGTGAATACGTCCCTG
>mixKUTRI_TRIANGLE_Mes_16ST09_F10_E
GGAGCACCACAACGCGTGGAGCCTGCGGTTTAATTGGATTCAACGCCGGACATCTCACCAGGGGCGACAGCAGAATGATGGCCAGGTTGACGACCTTGCTTGACAAGCTGAGAGGAGGTGCATGGCCGCCGTCAGCTCGTACCGTGAGGCGTCCTGTTAAGTCAGGCAACGAGCGAGACCCACGCCCTTAGTTACCAGCGGATCCTTTTTAGGATGCCGGGCACACTAAGGGGACCGCCAGTGATAAACTGGAGGAAGGAGTGGACGACGGTAGGTCCGTATGCCCCGAATCCCCTGGGCTACACGCGGGCTACAATGGCTAGGACAATGGGTTCCAACACCGAAAGGTGGAGGTAATCTCCTAAACCTAGTCTTAGTTCGGATTGAGGGCTGTAACTCGCCCTCATGAAGCTGGAATGCGTAGTAATCGCGTGTCATAACCGCGCGGTGAATACGTCCCTG
>mixKUTRI_TRIANGLE_Mes_16S_F10_E
GGAGCACCACAACGCGTGGAGCCTGCGGTTTAATTGGATTCAACGCCGGACATCTCACCAGGGGCGACAGCAGAATGATGGCCAGGTTGACGACCTTGCTTGACAAGCTGAGAGGAGGTGCATGGCCGCCGTCAGCTCGTACCGTGAGGCGTCCTGTTAAGTCAGGCAACGAGCGAGACCCACGCCCTTAGTTACCAGCGGATCCTTTTTAGGATGCCGGGCACACTAAGGGGACCGCCAGTGATAAACTGGAGGAAGGAGTGGACGACGGTAGGTCCGTATGCCCCGAATCCCCTGGGCTACACGCGGGCTACAATGGCTAGGACAATGGGTTCCAACACCGAAAGGTGGAGGTAATCTCCTAAACCTAGTCTTAGTTCGGATTGAGGGCTGTAACTCGCCCTCATGAAGCTGGAATGCGTAGTAATCGCGTGTCATAACCGCGCGGTGAATACGTCCCTG
>mixRIOTKU_KUNRA_MesNS_16S_F19_E
GGAGCACCACAACGCGTGGAGCCTGCGGTTTAATTGGATTCAACGCCGGACATCTCACCAGGGGCGACAGCAGAATGATGGCCAGGTTGACGACCTTGCTTGACAAGCTGAGAGGAGGTGCATGGCCGCCGTCAGCTCGTACCGTGAGGCGTCCTGTTAAGTCAGGCAACGAGCGAGACCCACGCCCTTAGTTACCAGCGGATCCTTTTTAGGATGCCGGGCACACTAAGGGGACCGCCAGTGATAAACTGGAGGAAGGAGTGGACGACGGTAGGTCCGTATGCCCCGAATCCCCTGGGCTACACGCGGGCTACAATGGCTAGGACAATGGGTTCCAACACCGAAAGGTGGAGGTAATCTCCTAAACCTAGTCTTAGTTCGGATTGAGGGCTGTAACTCGCCCTCATGAAGCTGGAATGCGTAGTAATCGCGTGTCATAACCGCGCGGTGAATACGTCCCTG
>mixRIOTKU_KUNRA_Mes_16S_F19_c
GGAGCACCACAACGCGTGGAGCCTGCGGTTTAATTGGATTCAACGCCGGACATCTCACCAGGGGCGACAGCAGAATGATGGCCAGGTTGACGACCTTGCTTGACAAGCTGAGAGGAGGTGCATGGCCGCCGTCAGCTCGTACCGTGAGGCGTCCTGTTAAGTCAGGCAACGAGCGAGACCCACGCCCTTAGTTACCAGCGGATCCTTTTTAGGATGCCGGGCACACTAAGGGGACCGCCAGTGATAAACTGGAGGAAGGAGTGGACGACGGTAGGTCCGTATGCCCCGAATCCCCTGGGCTACACGCGGGCTACAATGGCTAGGACAATGGGTTCCAACACCGAAAGGTGGAGGTAATCTCCTAAACCTAGTCTTAGTTCGGATTGAGGGCTGTAACTCGCCCTCATGAAGCTGGAATGCGTAGTAATCGCGTGTCATAACCGCGCGGTGAATACGTCCCTG
>mixTRISUS_TRIANGLE_Mes1_16S_F9_E
GGAGCACCACAACGCGTGGAGCCTGCGGTTTAATTGGATTCAACGCCGGACATCTCACCAGGGGCGACAGCAGAATGATGGCCAGGTTGACGACCTTGCTTGACAAGCTGAGAGGAGGTGCATGGCCGCCGTCAGCTCGTACCGTGAGGCGTCCTGTTAAGTCAGGCAACGAGCGAGACCCACGCCCTTAGTTACCAGCGGATCCTTTTTAGGATGCCGGGCACACTAAGGGGACCGCCAGTGATAAACTGGAGGAAGGAGTGGACGACGGTAGGTCCGTATGCCCCGAATCCCCTGGGCTACACGCGGGCTACAATGGCTAGGACAATGGGTTCCAACACCGAAAGGTGGAGGTAATCTCCTAAACCTAGTCTTAGTTCGGATTGAGGGCTGTAACTCGCCCTCATGAAGCTGGAATGCGTAGTAATCGCGTGTCATAACCGCGCGGTGAATACGTCCCTG
>mixTRISUS_TRIANGLE_Mes2_16S_F9_E
GGAGCACCACAACGCGTGGAGCCTGCGGTTTAATTGGATTCAACGCCGGACATCTCACCAGGGGCGACAGCAGAATGATGGCCAGGTTGACGACCTTGCTTGACAAGCTGAGAGGAGGTGCATGGCCGCCGTCAGCTCGTACCGTGAGGCGTCCTGTTAAGTCAGGCAACGAGCGAGACCCACGCCCTTAGTTACCAGCGGATCCTTTTTAGGATGCCGGGCACACTAAGGGGACCGCCAGTGATAAACTGGAGGAAGGAGTGGACGACGGTAGGTCCGTATGCCCCGAATCCCCTGGGCTACACGCGGGCTACAATGGCTAGGACAATGGGTTCCAACACCGAAAGGTGGAGGTAATCTCCTAAACCTAGTCTTAGTTCGGATTGAGGGCTGTAACTCGCCCTCATGAAGCTGGAATGCGTAGTAATCGCGTGTCATAACCGCGCGGTGAATACGTCCCTG
>mixTRISUS_TRIANGLE_MesNS_16S_F15_c
GGAGCACCACAACGCGTGGAGCCTGCGGTTTAATTGGATTCAACGCCGGACATCTCACCAGGGGCGACAGCAGAATGATGGCCAGGTTGACGACCTTGCTTGACAAGCTGAGAGGAGGTGCATGGCCGCCGTCAGCTCGTACCGTGAGGCGTCCTGTTAAGTCAGGCAACGAGCGAGACCCACGCCCTTAGTTACCAGCGGATCCTTTTTAGGATGCCGGGCACACTAAGGGGACCGCCAGTGATAAACTGGAGGAAGGAGTGGACGACGGTAGGTCCGTATGCCCCGAATCCCCTGGGCTACACGCGGGCTACAATGGCTAGGACAATGGGTTCCAACACCGAAAGGTGGAGGTAATCTCCTAAACCTAGTCTTAGTTCGGATTGAGGGCTGTAACTCGCCCTCATGAAGCTGGAATGCGTAGTAATCGCGTGTCATAACCGCGCGGTGAATACGTCCCTG
>mixTRISUS_TRIANGLE_Mes_16S_F15_E
GGAGCACCACAACGCGTGGAGCCTGCGGTTTAATTGGATTCAACGCCGGACATCTCACCAGGGGCGACAGCAGAATGATGGCCAGGTTGACGACCTTGCTTGACAAGCTGAGAGGAGGTGCATGGCCGCCGTCAGCTCGTACCGTGAGGCGTCCTGTTAAGTCAGGCAACGAGCGAGACCCACGCCCTTAGTTACCAGCGGATCCTTTTTAGGATGCCGGGCACACTAAGGGGACCGCCAGTGATAAACTGGAGGAAGGAGTGGACGACGGTAGGTCCGTATGCCCCGAATCCCCTGGGCTACACGCGGGCTACAATGGCTAGGACAATGGGTTCCAACACCGAAAGGTGGAGGTAATCTCCTAAACCTAGTCTTAGTTCGGATTGAGGGCTGTAACTCGCCCTCATGAAGCTGGAATGCGTAGTAATCGCGTGTCATAACCGCGCGGTGAATACGTCCCTG
>LEDY_Castulasp2II_16S_F24_E
GGAGCACCACAACGCGTGGAGCCTGCGGTTTAATTGGATTCAACGCCGGACATCTCACCAGGGGCGACAGCAGGATGATGGCCAGGTTGACGACCTTGCTTGACAAGCTGAGAGGAGGTGCATGGCCGCCGTCAGCTCGTACCGTGAGGCGTCCTGTTAAGTCAGGCAACGAGCGAGACCCACGCCCTTAGTTACCAGCGGATCCTTTTTAGGATGCCGGGCACACTAAGGGGACCGCCAGTGATAAACTGGAGGAAGGAGTGGACGACGGTAGGTCCGTATGCCCCGAATCCCCTGGGCTACACGCGGGCTACAATGGCTAGGACAATGGGTTCCAACACCGAAAGGTGGAGGTAATCTCCTAAACCTAGTCTTAGTTCGGATTGAGGGCTGTAACTCGCCCTCATGAAGCTGGAATGCGTAGTAATCGCGTGTCATAACCGCGCGGTGAATACGTCCCTG
>LEDY_Castulasp2I_16S_F24_E
GGAGCACCACAACGCGTGGAGCCTGCGGTTTAATTGGATTCAACGCCGGACATCTCACCAGGGGCGACAGCAGGATGATGGCCAGGTTGACGACCTTGCTTGACAAGCTGAGAGGAGGTGCATGGCCGCCGTCAGCTCGTACCGTGAGGCGTCCTGTTAAGTCAGGCAACGAGCGAGACCCACGCCCTTAGTTACCAGCGGATCCTTTTTAGGATGCCGGGCACACTAAGGGGACCGCCAGTGATAAACTGGAGGAAGGAGTGGACGACGGTAGGTCCGTATGCCCCGAATCCCCTGGGCTACACGCGGGCTACAATGGCTAGGACAATGGGTTCCAACACCGAAAGGTGGAGGTAATCTCCTAAACCTAGTCTTAGTTCGGATTGAGGGCTGTAACTCGCCCTCATGAAGCTGGAATGCGTAGTAATCGCGTGTCATAACCGCGCGGTGAATACGTCCCTG
>LEDY_Castulasp2NS1_16S_F19_E
GGAGCACCACAACGCGTGGAGCCTGCGGTTTAATTGGATTCAACGCCGGACATCTCACCAGGGGCGACAGCAGGATGATGGCCAGGTTGACGACCTTGCTTGACAAGCTGAGAGGAGGTGCATGGCCGCCGTCAGCTCGTACCGTGAGGCGTCCTGTTAAGTCAGGCAACGAGCGAGACCCACGCCCTTAGTTACCAGCGGATCCTTTTTAGGATGCCGGGCACACTAAGGGGACCGCCAGTGATAAACTGGAGGAAGGAGTGGACGACGGTAGGTCCGTATGCCCCGAATCCCCTGGGCTACACGCGGGCTACAATGGCTAGGACAATGGGTTCCAACACCGAAAGGTGGAGGTAATCTCCTAAACCTAGTCTTAGTTCGGATTGAGGGCTGTAACTCGCCCTCATGAAGCTGGAATGCGTAGTAATCGCGTGTCATAACCGCGCGGTGAATACGTCCCTG
>LEDY_HpalaeformisII_16S_F24_E
GGAGCACCACAACGCGTGGAGCCTGCGGTTTAATTGGATTCAACGCCGGACATCTCACCAGGGGCGACAGCAGGATGATGGCCAGGTTGACGACCTTGCTTGACAAGCTGAGAGGAGGTGCATGGCCGCCGTCAGCTCGTACCGTGAGGCGTCCTGTTAAGTCAGGCAACGAGCGAGACCCACGCCCTTAGTTACCAGCGGATCCTTTTTAGGATGCCGGGCACACTAAGGGGACCGCCAGTGATAAACTGGAGGAAGGAGTGGACGACGGTAGGTCCGTATGCCCCGAATCCCCTGGGCTACACGCGGGCTACAATGGCTAGGACAATGGGTTCCAACACCGAAAGGTGGAGGTAATCTCCTAAACCTAGTCTTAGTTCGGATTGAGGGCTGTAACTCGCCCTCATGAAGCTGGAATGCGTAGTAATCGCGTGTCATAACCGCGCGGTGAATACGTCCCTG
>LEDY_HpalaeformisNS_16S_F19_E
GGAGCACCACAACGCGTGGAGCCTGCGGTTTAATTGGATTCAACGCCGGACATCTCACCAGGGGCGACAGCAGGATGATGGCCAGGTTGACGACCTTGCTTGACAAGCTGAGAGGAGGTGCATGGCCGCCGTCAGCTCGTACCGTGAGGCGTCCTGTTAAGTCAGGCAACGAGCGAGACCCACGCCCTTAGTTACCAGCGGATCCTTTTTAGGATGCCGGGCACACTAAGGGGACCGCCAGTGATAAACTGGAGGAAGGAGTGGACGACGGTAGGTCCGTATGCCCCGAATCCCCTGGGCTACACGCGGGCTACAATGGCTAGGACAATGGGTTCCAACACCGAAAGGTGGAGGTAATCTCCTAAACCTAGTCTTAGTTCGGATTGAGGGCTGTAACTCGCCCTCATGAAGCTGGAATGCGTAGTAATCGCGTGTCATAACCGCGCGGTGAATACGTCCCTG
>LEDY_Hpalaeformis_16S_F19_c
GGAGCACCACAACGCGTGGAGCCTGCGGTTTAATTGGATTCAACGCCGGACATCTCACCAGGGGCGACAGCAGGATGATGGCCAGGTTGACGACCTTGCTTGACAAGCTGAGAGGAGGTGCATGGCCGCCGTCAGCTCGTACCGTGAGGCGTCCTGTTAAGTCAGGCAACGAGCGAGACCCACGCCCTTAGTTACCAGCGGATCCTTTTTAGGATGCCGGGCACACTAAGGGGACCGCCAGTGATAAACTGGAGGAAGGAGTGGACGACGGTAGGTCCGTATGCCCCGAATCCCCTGGGCTACACGCGGGCTACAATGGCTAGGACAATGGGTTCCAACACCGAAAGGTGGAGGTAATCTCCTAAACCTAGTCTTAGTTCGGATTGAGGGCTGTAACTCGCCCTCATGAAGCTGGAATGCGTAGTAATCGCGTGTCATAACCGCGCGGTGAATACGTCCCTG
>LEDY_Hpalaeformis_16S_F24_E
GGAGCACCACAACGCGTGGAGCCTGCGGTTTAATTGGATTCAACGCCGGACATCTCACCAGGGGCGACAGCAGGATGATGGCCAGGTTGACGACCTTGCTTGACAAGCTGAGAGGAGGTGCATGGCCGCCGTCAGCTCGTACCGTGAGGCGTCCTGTTAAGTCAGGCAACGAGCGAGACCCACGCCCTTAGTTACCAGCGGATCCTTTTTAGGATGCCGGGCACACTAAGGGGACCGCCAGTGATAAACTGGAGGAAGGAGTGGACGACGGTAGGTCCGTATGCCCCGAATCCCCTGGGCTACACGCGGGCTACAATGGCTAGGACAATGGGTTCCAACACCGAAAGGTGGAGGTAATCTCCTAAACCTAGTCTTAGTTCGGATTGAGGGCTGTAACTCGCCCTCATGAAGCTGGAATGCGTAGTAATCGCGTGTCATAACCGCGCGGTGAATACGTCCCTG
>LERMA5_MetopidIACsp2NS_16S_F25_E
GGAGCACCACAACGCGTGGAGCCTGCGGTTTAATTGGATTCAACGCCGGACATCTCACCAGGGGCGACAGCAGGATGATGGCCAGGTTGACGACCTTGCTTGACAAGCTGAGAGGAGGTGCATGGCCGCCGTCAGCTCGTACCGTGAGGCGTCCTGTTAAGTCAGGCAACGAGCGAGACCCACGCCCTTAGTTACCAGCGGATCCTTTTTAGGATGCCGGGCACACTAAGGGGACCGCCAGTGATAAACTGGAGGAAGGAGTGGACGACGGTAGGTCCGTATGCCCCGAATCCCCTGGGCTACACGCGGGCTACAATGGCTAGGACAATGGGTTCCAACACCGAAAGGTGGAGGTAATCTCCTAAACCTAGTCTTAGTTCGGATTGAGGGCTGTAACTCGCCCTCATGAAGCTGGAATGCGTAGTAATCGCGTGTCATAACCGCGCGGTGAATACGTCCCTG
>LERMA5_MetopidIACsp2_16S_F25_E
GGAGCACCACAACGCGTGGAGCCTGCGGTTTAATTGGATTCAACGCCGGACATCTCACCAGGGGCGACAGCAGGATGATGGCCAGGTTGACGACCTTGCTTGACAAGCTGAGAGGAGGTGCATGGCCGCCGTCAGCTCGTACCGTGAGGCGTCCTGTTAAGTCAGGCAACGAGCGAGACCCACGCCCTTAGTTACCAGCGGATCCTTTTTAGGATGCCGGGCACACTAAGGGGACCGCCAGTGATAAACTGGAGGAAGGAGTGGACGACGGTAGGTCCGTATGCCCCGAATCCCCTGGGCTACACGCGGGCTACAATGGCTAGGACAATGGGTTCCAACACCGAAAGGTGGAGGTAATCTCCTAAACCTAGTCTTAGTTCGGATTGAGGGCTGTAACTCGCCCTCATGAAGCTGGAATGCGTAGTAATCGCGTGTCATAACCGCGCGGTGAATACGTCCCTG
>MEJONA_Hpalaeformis_16S_R_E_F38
GGAGCACCACAACGCGTGGAGCCTGCGGTTTAATTGGATTCAACGCCGGACATCTCACCAGGGGCGACAGCAGGATGATGGCCAGGTTGACGACCTTGCTTGACAAGCTGAGAGGAGGTGCATGGCCGCCGTCAGCTCGTACCGTGAGGCGTCCTGTTAAGTCAGGCAACGAGCGAGACCCACGCCCTTAGTTACCAGCGGATCCTTTTTAGGATGCCGGGCACACTAAGGGGACCGCCAGTGATAAACTGGAGGAAGGAGTGGACGACGGTAGGTCCGTATGCCCCGAATCCCCTGGGCTACACGCGGGCTACAATGGCTAGGACAATGGGTTCCAACACCGAAAGGTGGAGGTAATCTCCTAAACCTAGTCTTAGTTCGGATTGAGGGCTGTAACTCGCCCTCATGAAGCTGGAATGCGTAGTAATCGCGTGTCATAACCGCGCGGTGAATACGTCCCTG
>RAJCA_Hpalaeformis_16S_F16_E
GGAGCACCACAACGCGTGGAGCCTGCGGTTTAATTGGATTCAACGCCGGACATCTCACCAGGGGCGACAGCAGGATGATGGCCAGGTTGACGACCTTGCTTGACAAGCTGAGAGGAGGTGCATGGCCGCCGTCAGCTCGTACCGTGAGGCGTCCTGTTAAGTCAGGCAACGAGCGAGACCCACGCCCTTAGTTACCAGCGGATCCTTTTTAGGATGCCGGGCACACTAAGGGGACCGCCAGTGATAAACTGGAGGAAGGAGTGGACGACGGTAGGTCCGTATGCCCCGAATCCCCTGGGCTACACGCGGGCTACAATGGCTAGGACAATGGGTTCCAACACCGAAAGGTGGAGGTAATCTCCTAAACCTAGTCTTAGTTCGGATTGAGGGCTGTAACTCGCCCTCATGAAGCTGGAATGCGTAGTAATCGCGTGTCATAACCGCGCGGTGAATACGTCCCTG
>RAJCA_HpalaeformissNS_16S_F16_E
GGAGCACCACAACGCGTGGAGCCTGCGGTTTAATTGGATTCAACGCCGGACATCTCACCAGGGGCGACAGCAGGATGATGGCCAGGTTGACGACCTTGCTTGACAAGCTGAGAGGAGGTGCATGGCCGCCGTCAGCTCGTACCGTGAGGCGTCCTGTTAAGTCAGGCAACGAGCGAGACCCACGCCCTTAGTTACCAGCGGATCCTTTTTAGGATGCCGGGCACACTAAGGGGACCGCCAGTGATAAACTGGAGGAAGGAGTGGACGACGGTAGGTCCGTATGCCCCGAATCCCCTGGGCTACACGCGGGCTACAATGGCTAGGACAATGGGTTCCAACACCGAAAGGTGGAGGTAATCTCCTAAACCTAGTCTTAGTTCGGATTGAGGGCTGTAACTCGCCCTCATGAAGCTGGAATGCGTAGTAATCGCGTGTCATAACCGCGCGGTGAATACGTCCCTG
>SUSBABR_Udenarius2_16S_F9_E
GGAGCACCACAACGCGTGGAGCCTGCGGTTTAATTGGATTCAACGCCGGACATCTCACCAGGGGCGACAGCAGGATGATGGCCAGGTTGACGACCTTGCTTGACAAGCTGAGAGGAGGTGCATGGCCGCCGTCAGCTCGTACCGTGAGGCGTCCTGTTAAGTCAGGCAACGAGCGAGACCCACGCCCTTAGTTACCAGCGGATCCTTTTTAGGATGCCGGGCACACTAAGGGGACCGCCAGTGATAAACTGGAGGAAGGAGTGGACGACGGTAGGTCCGTATGCCCCGAATCCCCTGGGCTACACGCGGGCTACAATGGCTAGGACAATGGGTTCCAACACCGAAAGGTGGAGGTAATCTCCTAAACCTAGTCTTAGTTCGGATTGAGGGCTGTAACTCGCCCTCATGAAGCTGGAATGCGTAGTAATCGCGTGTCATAACCGCGCGGTGAATACGTCCCTG
>SUSBARB_Udenarius_16S_F9_E
GGAGCACCACAACGCGTGGAGCCTGCGGTTTAATTGGATTCAACGCCGGACATCTCACCAGGGGCGACAGCAGGATGATGGCCAGGTTGACGACCTTGCTTGACAAGCTGAGAGGAGGTGCATGGCCGCCGTCAGCTCGTACCGTGAGGCGTCCTGTTAAGTCAGGCAACGAGCGAGACCCACGCCCTTAGTTACCAGCGGATCCTTTTTAGGATGCCGGGCACACTAAGGGGACCGCCAGTGATAAACTGGAGGAAGGAGTGGACGACGGTAGGTCCGTATGCCCCGAATCCCCTGGGCTACACGCGGGCTACAATGGCTAGGACAATGGGTTCCAACACCGAAAGGTGGAGGTAATCTCCTAAACCTAGTCTTAGTTCGGATTGAGGGCTGTAACTCGCCCTCATGAAGCTGGAATGCGTAGTAATCGCGTGTCATAACCGCGCGGTGAATACGTCCCTG
>mixKUSUS_SUSBARB_Udenarius_16S_F27_E
GGAGCACCACAACGCGTGGAGCCTGCGGTTTAATTGGATTCAACGCCGGACATCTCACCAGGGGCGACAGCAGGATGATGGCCAGGTTGACGACCTTGCTTGACAAGCTGAGAGGAGGTGCATGGCCGCCGTCAGCTCGTACCGTGAGGCGTCCTGTTAAGTCAGGCAACGAGCGAGACCCACGCCCTTAGTTACCAGCGGATCCTTTTTAGGATGCCGGGCACACTAAGGGGACCGCCAGTGATAAACTGGAGGAAGGAGTGGACGACGGTAGGTCCGTATGCCCCGAATCCCCTGGGCTACACGCGGGCTACAATGGCTAGGACAATGGGTTCCAACACCGAAAGGTGGAGGTAATCTCCTAAACCTAGTCTTAGTTCGGATTGAGGGCTGTAACTCGCCCTCATGAAGCTGGAATGCGTAGTAATCGCGTGTCATAACCGCGCGGTGAATACGTCCCTG
>mixMIX7_Hpalaeformis_16S_R_E_F38
GGAGCACCACAACGCGTGGAGCCTGCGGTTTAATTGGATTCAACGCCGGACATCTCACCAGGGGCGACAGCAGGATGATGGCCAGGTTGACGACCTTGCTTGACAAGCTGAGAGGAGGTGCATGGCCGCCGTCAGCTCGTACCGTGAGGCGTCCTGTTAAGTCAGGCAACGAGCGAGACCCACGCCCTTAGTTACCAGCGGATCCTTTTTAGGATGCCGGGCACACTAAGGGGACCGCCAGTGATAAACTGGAGGAAGGAGTGGACGACGGTAGGTCCGTATGCCCCGAATCCCCTGGGCTACACGCGGGCTACAATGGCTAGGACAATGGGTTCCAACACCGAAAGGTGGAGGTAATCTCCTAAACCTAGTCTTAGTTCGGATTGAGGGCTGTAACTCGCCCTCATGAAGCTGGAATGCGTAGTAATCGCGTGTCATAACCGCGCGGTGAATACGTCCCTG
>mixRAGEDU_RAJCA_HpalaeformisNS_16S_F15_E
GGAGCACCACAACGCGTGGAGCCTGCGGTTTAATTGGATTCAACGCCGGACATCTCACCAGGGGCGACAGCAGGATGATGGCCAGGTTGACGACCTTGCTTGACAAGCTGAGAGGAGGTGCATGGCCGCCGTCAGCTCGTACCGTGAGGCGTCCTGTTAAGTCAGGCAACGAGCGAGACCCACGCCCTTAGTTACCAGCGGATCCTTTTTAGGATGCCGGGCACACTAAGGGGACCGCCAGTGATAAACTGGAGGAAGGAGTGGACGACGGTAGGTCCGTATGCCCCGAATCCCCTGGGCTACACGCGGGCTACAATGGCTAGGACAATGGGTTCCAACACCGAAAGGTGGAGGTAATCTCCTAAACCTAGTCTTAGTTCGGATTGAGGGCTGTAACTCGCCCTCATGAAGCTGGAATGCGTAGTAATCGCGTGTCATAACCGCGCGGTGAATACGTCCCTG
>mixRAGEDU_RAJCA_HpalaeformisNS_16S_F22_c
GGAGCACCACAACGCGTGGAGCCTGCGGTTTAATTGGATTCAACGCCGGACATCTCACCAGGGGCGACAGCAGGATGATGGCCAGGTTGACGACCTTGCTTGACAAGCTGAGAGGAGGTGCATGGCCGCCGTCAGCTCGTACCGTGAGGCGTCCTGTTAAGTCAGGCAACGAGCGAGACCCACGCCCTTAGTTACCAGCGGATCCTTTTTAGGATGCCGGGCACACTAAGGGGACCGCCAGTGATAAACTGGAGGAAGGAGTGGACGACGGTAGGTCCGTATGCCCCGAATCCCCTGGGCTACACGCGGGCTACAATGGCTAGGACAATGGGTTCCAACACCGAAAGGTGGAGGTAATCTCCTAAACCTAGTCTTAGTTCGGATTGAGGGCTGTAACTCGCCCTCATGAAGCTGGAATGCGTAGTAATCGCGTGTCATAACCGCGCGGTGAATACGTCCCTG
>mixRAGEDU_RAJCA_Hpalaeformis_16S_F15_E
GGAGCACCACAACGCGTGGAGCCTGCGGTTTAATTGGATTCAACGCCGGACATCTCACCAGGGGCGACAGCAGGATGATGGCCAGGTTGACGACCTTGCTTGACAAGCTGAGAGGAGGTGCATGGCCGCCGTCAGCTCGTACCGTGAGGCGTCCTGTTAAGTCAGGCAACGAGCGAGACCCACGCCCTTAGTTACCAGCGGATCCTTTTTAGGATGCCGGGCACACTAAGGGGACCGCCAGTGATAAACTGGAGGAAGGAGTGGACGACGGTAGGTCCGTATGCCCCGAATCCCCTGGGCTACACGCGGGCTACAATGGCTAGGACAATGGGTTCCAACACCGAAAGGTGGAGGTAATCTCCTAAACCTAGTCTTAGTTCGGATTGAGGGCTGTAACTCGCCCTCATGAAGCTGGAATGCGTAGTAATCGCGTGTCATAACCGCGCGGTGAATACGTCCCTG
>mixRAGEDU_RAJCA_Hpalaeformis_16S_F22_E
GGAGCACCACAACGCGTGGAGCCTGCGGTTTAATTGGATTCAACGCCGGACATCTCACCAGGGGCGACAGCAGGATGATGGCCAGGTTGACGACCTTGCTTGACAAGCTGAGAGGAGGTGCATGGCCGCCGTCAGCTCGTACCGTGAGGCGTCCTGTTAAGTCAGGCAACGAGCGAGACCCACGCCCTTAGTTACCAGCGGATCCTTTTTAGGATGCCGGGCACACTAAGGGGACCGCCAGTGATAAACTGGAGGAAGGAGTGGACGACGGTAGGTCCGTATGCCCCGAATCCCCTGGGCTACACGCGGGCTACAATGGCTAGGACAATGGGTTCCAACACCGAAAGGTGGAGGTAATCTCCTAAACCTAGTCTTAGTTCGGATTGAGGGCTGTAACTCGCCCTCATGAAGCTGGAATGCGTAGTAATCGCGTGTCATAACCGCGCGGTGAATACGTCCCTG
>mixTRISUS_SUSBARB_Udenarius_16S_F15_E
GGAGCACCACAACGCGTGGAGCCTGCGGTTTAATTGGATTCAACGCCGGACATCTCACCAGGGGCGACAGCAGGATGATGGCCAGGTTGACGACCTTGCTTGACAAGCTGAGAGGAGGTGCATGGCCGCCGTCAGCTCGTACCGTGAGGCGTCCTGTTAAGTCAGGCAACGAGCGAGACCCACGCCCTTAGTTACCAGCGGATCCTTTTTAGGATGCCGGGCACACTAAGGGGACCGCCAGTGATAAACTGGAGGAAGGAGTGGACGACGGTAGGTCCGTATGCCCCGAATCCCCTGGGCTACACGCGGGCTACAATGGCTAGGACAATGGGTTCCAACACCGAAAGGTGGAGGTAATCTCCTAAACCTAGTCTTAGTTCGGATTGAGGGCTGTAACTCGCCCTCATGAAGCTGGAATGCGTAGTAATCGCGTGTCATAACCGCGCGGTGAATACGTCCCTG
>KUNRA_Bbimicronucleatum_K1_T7_F28_E
GGAGCACCACAACGCGTGGAGCCTGCGGTTTAATTGGATTCAACGCCGGACATCTCACCAGGGGCGACAGCAGAATGATGGCCAGGTTGACGACCTTGCTTGACAAGCTGAGAGGGGGTGCATGGCCGCCGTCAGCTCGTACCGTGAGGCGTCCTGTTAAGTCAGGCAACGAGCGAGACCCACGCCCTTAGTTACCAGCGGATCCTTTTTAGGATGCCGGGCACACTAAGGGGACCGCCAGTGATAAACTGGAGGAAGGAGTGGACGACGGTAGGTCCGTATGCCCCGAATCCCCTGGGCTACACGCGGGCTACAATGGCTAGGACAATGGGTTCCAACACCGAAAGGTGGAGGCAATCTCCTAAACCTAGTCTTAGTTCGGATTGAGGGCTGTAACTCGCCCTCATGAAGCTGGAATGCGTAGTAATCGCGTGTCATAACCGCGCGGTGAATACGTCCCTG
>LERM10C_Castulasp1NS_16S_F19_c
GGAGCACCACAACGCGTGGAGCCTGCGGTTTAATTGGATTCAACGCCGGACATCTCACCAGGGGCGACAGCAGTATGATGGCCAGGTTGACGACCTTGCTTGACAAGCTGAGAGGAGGTGCATGGCCGCCGTCAGCTCGTACCGTGAGGCGTCCTGTTAAGTCAGGCAACGAGCGAGACCCACGCCCTTAGTTACCAGCGGATCCTTTTTAGGATGCCGGGCACACTAAGGGGACCGCCAGTGATAAACTGGAGGAAGGAGTGGACGACGGTAGGTCCGTATGCCCCGAATCCCCTGGGCTACACGCGGGCTACAATGGCTAGGACAATGGGTTCCAACACCGAAAGGTGGAGGTAATCTCCTAAACCTAGTCTTAGTTCGGATTGAGGGCTGTAACTCGTCCTCATGAAGCTGGAATGCGTAGTAATCGCGTGTCATAACCGCGCGGTGAATACGTCCCTG
>LERM10C_Castulasp1_16S_F27_E
GGAGCACCACAACGCGTGGAGCCTGCGGTTTAATTGGATTCAACGCCGGACATCTCACCAGGGGCGACAGCAGTATGATGGCCAGGTTGACGACCTTGCTTGACAAGCTGAGAGGAGGTGCATGGCCGCCGTCAGCTCGTACCGTGAGGCGTCCTGTTAAGTCAGGCAACGAGCGAGACCCACGCCCTTAGTTACCAGCGGATCCTTTTTAGGATGCCGGGCACACTAAGGGGACCGCCAGTGATAAACTGGAGGAAGGAGTGGACGACGGTAGGTCCGTATGCCCCGAATCCCCTGGGCTACACGCGGGCTACAATGGCTAGGACAATGGGTTCCAACACCGAAAGGTGGAGGTAATCTCCTAAACCTAGTCTTAGTTCGGATTGAGGGCTGTAACTCGTCCTCATGAAGCTGGAATGCGTAGTAATCGCGTGTCATAACCGCGCGGTGAATACGTCCCTG
>LIBL1_Brobustum_16S_F23_c
GGAGCACCACAACGCGTGGAGCCTGCGGTTTAATTGGATTCAACGCCGGACATCTCACCAGGGGCGACAGCAGGATGATGGCCAGGTTGACGACCTTGCTTGACAAGCTGAGAGGAGGTGCATGGCCGCCGTCAGCTCGTACCGTGAGGCGTCCTGTTAAGTCAGGCAACGAGCGAGACCCACGCCCTTAGTTACCAGCGGATCCTTTTTAGGATGCCGGGCACACTAAGGGGACCGCCAGTGATAAACTGGAGGAAGGAGTGGACGACGGTAGGTCCGTATGCCCCGAATCCCCTGGGCTACACGCGGGCTACAATGGCTAGGACAATGGGTTCCAACACCGAAAGGTGGAGGTAATCTCCTAAACCTAGTCTTAGTTCGGATTGAGGGCTGTAACTCGCCCTCATGAAGCTGGAATGCGTAGTAATCGCGTGTCATAACCGCGCGGTGAATACGTCCCTGCTCCTTGCACACAA
>LERMETZ_Castulasp2_16S_F11_E
GGAGCACCACAACGCGTGGAGCCTGCGGTTTAATTGGATTCAACGCCGGACATCTCACCAGGGGCGACAGCAGTATGATGGCCAGGTTGACGACCTTGCTTGACAAGCTGAGAGGAGGTGCATGGCCGCCGTCAGCTCGTACCGTGAGGCGTCCTGTTAAGTCAGGCAACGAGCGAGACCCACGCCCTTAGTTACCAGCGGATCCTTTTTAGGATGCCGGGCACACTAAGGGGACCGCCAGTGATAAACTGGAGGAAGGAGTGGACGACGGTAGGTCCGTATGCCCCGAATCCCCTGGGCTACACGCGGGCTACAATGGCTAGGACAATGGGTTCCAACACCGAAAGGTGGAGGTAATCTCCTAAACCTAGTCTTAGTTCGGATTGAGGGCTGTAACTCGCCCTCATGAAGCTGGAATGCGTAGTAATCGCGTGTCATAACCGCGCGGTGAATACGTCCCT
>LIBL1_Ustriatus_16S_F22_c
GGAGCACCACAACGCGTGGAGCCTGCGGTTTAATTGGATTCAACGCCGGACATCTCACCAGGGGCGACAGCAGAATGATGGCCAGGTTGACGACCTTGCTTGACAAGCTGAGAGGAGGTGCATGGCCGCCGTCAGCTCGTACCGTGAGGCGTCCTGTTAAGTCAGGCAACGAGCGAGACCCACGCCCTTAGTTACCAGCGGATCCTTTTTAGGATGCCGGGCACACTAAGGGGACCGCCAGTGATAAACTGGAGGAAGGAGTGGACGACGGTAGGTCCGTATGCCCCGAATCCCCTGGGCTACACGCGGGCTACAATGGCTAGGACAATGGGTTCCAACACCGAAAGGTGGAGGTAATCTCCTAAACCTAGTCTTAGTTCGGATTGAGGGCTGTAACTCGCCCTCATGAAGCTGGAATGCGTAGTAATCGCGTGTCATAACCGCGCGGTGAATACGTCCCT
>mixTRISUS_TRIANGLE_MesI_16S_F25_E
GGAGCACCACAACGCGTGGAGCCTGCGGTTTAATTGGATTCAACGCCGGACATCTCACCAGGGGCGACAGCAGAATGATGGCCAGGTTGACGACCTTGCTTGACAAGCTGAGAGGAGGTGCATGGCCGCCGTCAGCTCGTACCGTGAGGCGTCCTGTTAAGTCAGGCAACGAGCGAGACCCACGCCCTTAGTTACCAGCGGATCCTTTTTAGGATGCCGGGCACACTAAGGGGACCGCCAGTGATAAACTGGAGGAAGGAGTGGACGACGGTAGGTCCGTATGCCCCGAATCCCCTGGGCTACACGCGGGCTACAATGGCTAGGACAATGGGTTCCAACACCGAAAGGTGGAGGTAATCTCCTAAACCTAGTCTTAGTTCGGATTGAGGGCTGTAACTCGCCCTCATGAAGCTGGAATGCGTAGTAATCGCGTGTCATAACCGCGC
>mixTRISUS_TRIANGLE_MesII_16S_F25_E
GGAGCACCACAACGCGTGGAGCCTGCGGTTTAATTGGATTCAACGCCGGACATCTCACCAGGGGCGACAGCAGAATGATGGCCAGGTTGACGACCTTGCTTGACAAGCTGAGAGGAGGTGCATGGCCGCCGTCAGCTCGTACCGTGAGGCGTCCTGTTAAGTCAGGCAACGAGCGAGACCCACGCCCTTAGTTACCAGCGGATCCTTTTTAGGATGCCGGGCACACTAAGGGGACCGCCAGTGATAAACTGGAGGAAGGAGTGGACGACGGTAGGTCCGTATGCCCCGAATCCCCTGGGCTACACGCGGGCTACAATGGCTAGGACAATGGGTTCCAACACCGAAAGGTGGAGGTAATCTCCTAAACCTAGTCTTAGTTCGGATTGAGGGCTGTAACTCGCCCTCATG
>SUSBARB_UdenariusNS_16S_F9_E
ACGCCGGACATCTCACCAGGGGCGACAGCAGGATGATGGCCAGGTTGACGACCTTGCTTGACAAGCTGAGAGGAGGTGCATGGCCGCCGTCAGCTCGTACCGTGAGGCGTCCTGTTAAGTCAGGCAACGAGCGAGACCCACGCCCTTAGTTACCAGCGGATCCTTTTTAGGATGCCGGGCACACTAAGGGGACCGCCAGTGATAAACTGGAGGAAGGAGTGGACGACGGTAGGTCCGTATGCCCCGAATCCCCTGGGCTACACGCGGGCTACAATGGCTAGGACAATGGGTTCCAACACCGAAAGGTGGAGGTAATCTCCTAAACCTAGTCTTAGTTCGGATTGAGGGCTGTAACTCGCCCTCATGAAGCTGGAATGCGTAGTAATCGCGTGTCATAACCGCGCGGTGAATACGTCCCTG
>RAJCA_Hpalaeformis_16S_JR
CCGTTTGATCCTGGCGGAGGCCACTGCTATTGGGGTCCGATTAAGCCATGCAAGTCGAACGAAACTCTTCGGAGTTTCGTGGCAAACGGCTCAGTAACACGTGGATAACCTACCCTTAGGACTGGGATAACCCCGGGAAACTGGGGACAATACCAGATACATAGAGATGCCTGCAATGGTTCTCTACTGAAATGTTCCGACGCCTAAGGATGGATCTGCGGCAGATTAGGTTGTTGGTGGGGTAAAGGCCCACCAAGCCTTTGATCTGTACGGGTTGTGAGAGCAAGAGCCCGGAGATGGAACCTGAGACAAGGTTCCAGGCCCTACGGGGCGCAGCAGGCGCGAAACCTCCGCAATGCGAGCAATCGCGACGGGGGGACCCCAAGTGCCACTCTTAACGGGGTGGCTTTTCTGAAGTGTAAAAAGCTTTAGGAATAAGGGCTGGGCAAGACCGGTGCCAGCCGCCGCGGTAACACCGGCAGCTCAAGTGGTGGCCATTATTATTGGGCCTAAAGCGTTCGTAGCCGGTTTGATAAGTCTCTGGTGAAATCCCGCAGCTTAACTGTGGGACTTGCTGGAGATACTATTAGACTTGAGGTCGGGAGAGGTTAGGGGTACTCCCAGGGTAGGGGTGAAATCCTATAATCCTGGGAGGACCACCTGTGGCGAAGGCGCCTAACTGGAACGAACCTGACGGTGAGTAACGAAAGCCAGGGGCGCGAACCGGATTAGATACCCGGGTAGTCCTGGCCGTAAACGATGTGGACTTGGTGTTGGAATGGCCTCGAGCTGCTCCAGTGCCGAAGGGAAGCTGTTAAGTCCACCGCCTGGGAAGTACGGTCGCAAGACTGAAACTTAAAGGAATTGGCGGGGGAGCACCACAACGCGTGGAGCCTGCGGTTTAATTGGATTCAACGCCGGACATCTCACCAGGGGCGACAGCAGGATGATGGCCAGGTTGACGACCTTGCTTGACAAGCTGAGAGGAGGTGCATGGCCGCCGTCAGCTCGTACCGTGAGGCGTCCTGTTAAGTCAGGCAACGAGCGAGACCCACGCCCTTAGTTACCAGCGGATCCTTTTTAGGATGCCGGGCACACTAAGGGGACCGCCAGTGATAAACTGGAGGAAGGAGTGGACGACGGTAGGTCCGTATGCCCCGAATCCCCTGGGCTACACGCGGGCTACAATGGCTAGGACAATGGGTTCCAACACCGAAAGGTGGAGGTAATCTCCTAAACCTAGTCTTAGTTCGGATTGAGGGCTGTAACTCGCCCTCATGAAGCTGGAATGCGTAGTAATCGCGTGTCATAACCGCGCGGTGAATACGTCCCTGCTCCTTGCACACACCGCCCGTCACGCCACCCAAAAAGGGTTTGGATGAGGCCCTAATCTTTACCGGTTAGGTTCGAATCTGGGTTCTTTGAGGAGGGCGAAGTCGTAACAAGGTAGCCGTAGGGGAACCTGCGGCTGGATCACCTCCTTATAC
>LERM10C_Bundulans_16S_F19_E
GGAGCACCACAACGCGTGGAGCCTGCGGTTTAATTGGATTCAACGCCGGACATCTCACCAGGGGCGACAGCAGAATGATGGCCAGGTTGACGACCTTGCTTGACAAGCTGAGAGGAGGTGCATGGCCGCCGTCAGCTCGTACCGTGAGGCGTCCTGTTAAGTCAGGCAACGAGCGAGACCCACGCCCTTAGTTACTAGCGGATCCTCCGGGATGCCGGGCACACTAAGGGGACCGCCAGTGATAAACTGGAGGAAGGAGTGGACGACGGTAGGTCCGTATGCCCCGAATCCCCTGGGCTACACGCGGGCTACAATGGCTAGGACAATGGGTTCCAACACCGAAAGGTGGAGGTAATCTCCTAAACCTAGTCTAAGTTCGGATTGAGGGCTGTAACCCGCCCTCATGAAGCTGGAATGCGTAGTAATCGCGTGTCATAACCGCGCGGTGAATACGTCCCTG
>LERMA1_Bundulans_16S_F12_E
GGAGCACCACAACGCGTGGAGCCTGCGGTTTAATTGGATTCAACGCCGGACATCTCACCAGGGGCGACAGCAGAATGATGGCCAGGTTGACGACCTTGCTTGACAAGCTGAGAGGAGGTGCATGGCCGCCGTCAGCTCGTACCGTGAGGCGTCCTGTTAAGTCAGGCAACGAGCGAGACCCACGCCCTTAGTTACTAGCGGATCCTCCGGGATGCCGGGCACACTAAGGGGACCGCCAGTGATAAACTGGAGGAAGGAGTGGACGACGGTAGGTCCGTATGCCCCGAATCCCCTGGGCTACACGCGGGCTACAATGGCTAGGACAATGGGTTCCAACACCGAAAGGTGGAGGTAATCTCCTAAACCTAGTCTAAGTTCGGATTGAGGGCTGTAACCCGCCCTCATGAAGCTGGAATGCGTAGTAATCGCGTGTCATAACCGCGCGGTGAATACGTCCCTG
>mixMORLE_LERMA1_Bundulans_16S_F23_E
GGAGCACCACAACGCGTGGAGCCTGCGGTTTAATTGGATTCAACGCCGGACATCTCACCAGGGGCGACAGCAGAATGATGGCCAGGTTGACGACCTTGCTTGACAAGCTGAGAGGAGGTGCATGGCCGCCGTCAGCTCGTACCGTGAGGCGTCCTGTTAAGTCAGGCAACGAGCGAGACCCACGCCCTTAGTTACTAGCGGATCCTCCGGGATGCCGGGCACACTAAGGGGACCGCCAGTGATAAACTGGAGGAAGGAGTGGACGACGGTAGGTCCGTATGCCCCGAATCCCCTGGGCTACACGCGGGCTACAATGGCTAGGACAATGGGTTCCAACACCGAAAGGTGGAGGTAATCTCCTAAACCTAGTCTAAGTTCGGATTGAGGGCTGTAACCCGCCCTCATGAAGCTGGAATGCGTAGTAATCGCGTGTCATAACCGCGCGGTGAATACGTCCCTG
>mixMORLE_LERMA1_Bundulans_clone_16S_F27_E
GGAGCACCACAACGCGTGGAGCCTGCGGTTTAATTGGATTCAACGCCGGACATCTCACCAGGGGCGACAGCAGAATGATGGCCAGGTTGACGACCTTGCTTGACAAGCTGAGAGGAGGTGCATGGCCGCCGTCAGCTCGTACCGTGAGGCGTCCTGTTAAGTCAGGCAACGAGCGAGACCCACGCCCTTAGTTACTAGCGGATCCTCCGGGATGCCGGGCACACTAAGGGGACCGCCAGTGATAAACTGGAGGAAGGAGTGGACGACGGTAGGTCCGTATGCCCCGAATCCCCTGGGCTACACGCGGGCTACAATGGCTAGGACAATGGGTTCCAACACCGAAAGGTGGAGGTAATCTCCTAAACCTAGTCTAAGTTCGGATTGAGGGCTGTAACCCGCCCTCATGAAGCTGGAATGCGTAGTAATCGCGTGTCATAACCGCGCGGTGAATACGTCCCTG
>LERMONSTR_Cfusca_16S_F12_E
GGAGCACCACAACGCGTGGAGCCTGCGGTTTAATTGGATTCAACGCCGGACATCTCACCAGGGGCGACAGCAGAATGATGGCCAGGTTGATGACCTTGCTTGACAAGCTGAGAGGAGGTGCATGGCCGCCGTCAGCTCGTACCGTGAGGCGTCCTGTTAAGTCAGGCAACGAGCGAGACCCACGCCCTTAGTTACCAGCGGATCCTTCGGGATGCCGGGCACACTAAGGGGACCGCCAGTGATAAACTGGAGGAAGGAGTGGACGACGGTAGGTCCGTATGCCCCGAATCCCCTGGGCTACACGCGGGCTACAATGGCTAGGACAATGGGTTCCAACACCGAAAGGTGAAGGTAATCTCCTAAACCTAGTCTAAGTTCGGATTGAGGGCTGTAACCCGCCCTCATGAAGCTGGAATGCGTAGTAATCGCGTGTCATAACCGCGCGGTGAATACGTCCCTG
>LERMA7_Bnasutum_16S_F9_c
GGAGCACCACAACGCGTGGAGCCTGCGGTTTAATTGGATTCAACGCCGGACATCTCACCAGGGGCGACAGCAGAATGATGGCCAGGTTGACGACCTTGCTTGACAAGCTGAGAGGAGGTGCATGGCCGCCGTCAGCTCGTACCGTGAGGCGTCCTGTTAAGTCAGGCAACGAGCGAGACCCACGCCCTTAGTTACCAGCGGATCCTCCGGGATGCCGGGCACACTAAGGGGACCGCCAGTGATAAACTGGAGGAAGGAGTGGACGACGGTAGGTCCGTATGCCCCGAATCCCCTGGGCTACACGCGGGCTACAATGGCTAGGACAATGGGTTCCAACACCGAAAGGTGGAGGTAATCTCCTAAACCTAGTCTAAGTTCGGATTGAGGGCTGTAACCCGCCCTCATGAAGCTGGAATGCGTAGTAATCGCGTGTCATAACCGCGCGGTGAATACGTCCCTGCTCCTTGCACACAA
>QDUF_Marine_Metopidaesp2_16S_BL
GCCUAAGGAUGGAUCUGCGGCAGAUUAGGUAGUUGGUGGGGUAAUUGCCCACCAAGCCUUUGAUCUGUACGGGUUGUGAGAGCAAGAGCCCGGAGAUGGAACCUGAGACAAGGUUCCAGGCCCUACGGGGCGCAGCAGGCGCGAAACCUCCGCAAUGCGAGCAAUCGCGACGGGGGGACCCCAAGUGCCACUCCGGGGUGGCUUUUCUGAAGUGUAAAAAGCUUUAGGAAUAAGGGCUGGGCAAGACCGGUGCCAGCCGCCGCGGUAACACCGGCAGCUCAAGUGGUGGCCAUUUUUAUUGGGCCUAAAGCGUUCGUAGCCGGUUUGAUAAGUCUCUGGUGAAAUCCCGCAGCUUAACUGUGGGACUUGCUGGAGAUACUAUUAGACUUGAGGUCGGGAGAGGUUAGGGGUACUCCCAGGGUAGGGGUGAAAUCCUAUAAUCCUGGGAGGACCACCUGUGGCGAAGGCGCCUAACUGGAACGAACCUGACGGUGAGUAACGAAAGCCAGGGGCGCGAACCGGAUUAGAUACCCGGGUAGUCCUGGCCGUAAACGAUGUGGACUUGGUGUUGGAAUGGCCUCGAGCUGCUCCAGUGCCGAAGGGAAGCUGUUAAGUCCACCGCCUGGGAAGUACGGUCGCAAGACUGAAACUUAAAGGAAUUGGCGGGGGAGCACCACAACGCGUGGAGCCUGCGGUUUAAUNNNNNUCCUUGCCCGAAUCUgCUCCGUGCGACAGCAGAAUGAUGGCCAGGUUGACGACCUUGCUUGACAAGCUGAGAGGAGGUGCAUGGCCGCCGUCAGCUCGUACCGUGAGGCGUCCUGUUAAGUCAGGCAACGAGCGAGACCCACGCCCUUAGUUACCAGCGGAUCCUUUUUAGGAUGCCGGGCACACUAAGGGGACCGCCAGUGAUAAACUGGAGGAAGGAGUGGACGACGGUAGGUCCGUAUGCCCCGAAUCCCCUGGGCUACACGCGGGCUACAAUGGCUAGGACAAUGGGUUCCAACACCGAAAGGUGGAGGUAAUCUCCUAAACCUAGUCUUAGUUCGGAUUGAGGGCUGUAACUCGCCCUCAUGAAGCUGGAAUGCGUAAUAAUCGCGUGUCAUAACCGCGCGGUGAAUACGUCCCUGCUCCUuUGCACACAAGUCUGCUCGGGGGGGGCAAUCCCUGCUCCUUGCAGAAAAUCCCUGGGGCGUUGCACACAAUCCCUGCUUCUUGCACACAAAUCUUCUUCUCucuugcuccac
