# Supplementary material for: Methanogenic symbionts of anaerobic ciliates are host and habitat specific
Source: ISME J. 2024 Aug 20;18(1):wrae164. doi: 10.1093/ismejo/wrae164 (PMC11378729; doi:10.1093/ismejo/wrae164)
Supplement: Supplementary_material [file supplementary_material.zip › SF16_Dataset_Methanobacteriales_all_aln_trim_wrae164.fasta]

>AB104858_Methanothermobacter_wolfeii/1-1446
GGAGCACCACAACGCGUGGAGCCUGUGGUUUAAUUGGAUUCAACGCCGGACAUCU-CACCAGGGGCGACAGCAGUAUGAUGGCCAGGUUGAUGACCUUGCU-UGACAAGCUGAGAGGAGGUGCAUGGCC-GCCGUCAGCUCGUACCGUGAGGCGUCCUGUUAAGUCAGGCAACGAGCGAGACCCACGCCCUUAGUUACCAGCGGAACCCUUAUG-GGUUGCCGGGCACACUAAGGGGACCGCCAGUGAUAAACUGGAGGAAGGAGUGGACGACGGUAGGUCCGUAUGCCCCGAAUCCCCUGGGCAACACGCGGGCUACAAUGGCCUGGACAAUGGGUUCCGACACUGAAAGGUGGAGGUAAUCCCCUAAACCAGGUCGUAGUUCGGAUCGAGGGCUGUAACUCGCCCUCGUGAAGCUGGAAUGCGUAGUAAUCGCGUGUCAUUAUCGCGCGGUGAAUACGUCCCUG
>HQ828065_Methanothermobacter_crinale/1-1195
GGAGCACCACAACGCGUGGAGCCUGCGGUUUAAUUGGAUUCAACGCCGGACAUCU-CACCAGGGGCGACAGCAGGAUGAUGGCCAGGUUGAUGACCUUGCN-UGACAAGCUGAGAGGAGGUGCAUGGCC-GCCGUCAGCUCGUACCGUGAGGCGUCCUGUUAAGUCAGGCAACGAGCGAGACCCACGCCCUUAGUUACCAGCGGAACCCGUAAG-GGUUGCCGGGCACACUAAGGGGACCGCCAGCGAUAAGCUGGAGGAAGGAGUGGGCGACGGUAGGUCCGUAUGCCCCGAAUCCCCUGGGCAACACGCGGGCUACAAUGGCCUGGACAAUGGGUUCCGACACCGAAAGGUGGAGGUAAUCCCCUAAACCAGGUCGUAGUUCGGAUCGAGGGCUGUAACNCGCCCUCGUGAAGCUGGAAUGCGUAGUAAUCGCG-GUCAU-AUCGC-C----------------
>AY196660_Methanothermobacter_thermautotrophicus/1-1265
GGAGCACCACAACGCGUGGAGCCUGCGGUUUAAUUGGAUUCAACGCCGGACAUCU-CACCAGGGGCGACAGCAGUAUGAUGGCCAGGUUGAUGACCUUGCC-UGACGAGCUGAGAGGAGGUGCAUGGCC-GCCGUCAGCUCGUACCGUGAGGCGUCCUGUUAAGUCAGGCAACGAGCGAGACCCACGCCCUUAGUUACCAGCGGAACCCUUAUG-GGUUGCCGGGCACACUAAGGGGACCGCCAGUGAUAAACUGGAGGAAGGAGUGGACGACGGUAGGUCCGUAUGCCCCGAAUCCCCUGGGCAACACGCGGGCUACAAUGGCCUGGACAAUGGGUUCCGACACCGAAAGGUGGAGGUAAUCCCCUAAACCAGGUCGUAGUUCGGAUCGAGGGCUGUAACUCGCCCUCGUGAAGCUGGAAUGCGUAGUAAUCGCGUGUCAUUAUCGCGCGGUGAAUACGUCCCUG
>AY196673_Methanobrevibacter_millerae/1-1262
GGAGCACCACAACGCGUGGAGCCUGCGGUUUAAUUGGAUUCAACGCCGGACAUCU-CACCAGAGGCGACAGCUGUAUGAUGGCCAAGCUGAUGACUUUGCU-UGACUAGCUGAGAGGAGGUGCAUGGCC-GCCGUCAGCUCGUACCGUGAGGCGUCCUGUUAAGUCAGGCAACGAGCGAGACCCACGCCCUUAGUUACCAGCGGAUCCUU-UUUUGGAUGCCGGGCACACUAAGGGGACCGCCUAUGAUAAAUAGGAGGAAGGAGUGGACGACGGUAGGUCCGUAUGCCCCGAAUCCUCUGGGCAACACGCGGGCUACAAUGGCUGAGACAAUGGGUUCCGACACCGAAAGGUGGAGGUAAUCCUCUAAACUUAGUCGUAGUUCGGAUUGAGGACUGUAACUCGUUCUCAUGAAGCUGGAAUGCGUAGUAAUCGCGUAUCACUAUUGCGCGGUGAAUACGUUCCUG
>U55233_Methanobrevibacter_smithii/1-1343
GGAGCACCACAACGCGUGGAGCCUGCGGUUUAAUUGGAUUCAACGCCGGACAUCU-CACCAGAGGCGACAGCUGUAUGAUAGCCAGGUUGAUGACUUUGCU-UGACUAGCUGAGAGGAGGUGCAUGGCC-GCCGUCAGCUCGUACCGUGAGGCGUCCUGUUAAGUCAGGCAACGAGCGAGACCCACGCUCUUAGUUACCAGCGGAUCCUU-UUUUGGAUGCCGGGCACACUAAGGGGACCGCCUAUGAUAAAUAGGAGGAAGGAGUGGACGACGGUAGGUCCGUAUGCCCCGAAUCCUCUGGGCAACACGCGGGCUACAAUGGCUGAGACAAUGGGUUCCGACGCCGAAAGGCGGAGGUAAUCCUCUAAACUUAGUCGUAGUUCGGAUUGAGGACUGUAACUCGUUCUCAUGAAGCUGGAAUGCGUAGUAAUCGCGUGUCACAAUCGCGCGGUGAAUACGUCCCUG
>AB118591_Endosymbiont_Trimyema_compressum/1-1404
GGAGCACCACAACGCGUGGAGCCUGCGGUUUAAUUGGAUUCAACGCCGGACAUCU-CACCAGGGGCGACAGCAGUAUGAUGGCCAGGUUGAUGGCUUUGCU-UGACAAGCUGAGAGGAGGUGCAUGGCC-GCCGUCAGCUCGUACCGUGAGGCGUCCUGUUAAGUCAGGCAACGAGCGAGACCCACGCCCUUAGUUACCAGCGGAUCCUU-UUU-GGAUGCCGGGCACACUAAGGGGACCGCCAGUGAUAAAUUGGAGGAAGGAGUGGACGACGGUAGGUCCGUAUGCCCCGAAUCCCCUGGGCUACACGCGGGCUACAAUGGCUAAGACAAUGGGUUCCGACAUUGAAAAGUGGAGGUAAUCCUCUAAACUUAGUCGUAGUUCGGAUUGAGGGCUGUAACUCGCCCUCAUGAAGCUGGAAUGCGUAGUAAUCGCGUGUCAUAAUCGCGCGGUGAAUACGUCCCUG
>NIZT01000063_Symbiont_Nycotherus_Lind_Methanobrevibacter/1-1474
GGAGCACCACAACGCGUGGAGCCUGCGGUUUAAUUGGAUUCAACGCCGGACAUCU-CACCAGGGGCGACAGCAGCAUGAUGGCCAGGUUGAUGAUCUUGCU-UGACAAGCUGAGAGGAGGUGCAUGGCC-GCCGUCAGCUCGUACCGUGAGGCGUCCUGUUAAGUCAGGCAACGAGCGAGACCCACGCCCUUAGUUACCAGCGGAUCC-U-UUU-GGAUGCCGGGCACACUAAGGGGACCGCCAGUGAUAAACUGGAGGAAGGAGUGGACGACGGUAGGUCCGUAUGCCCCGAAUCCCCUGGGCUACACGCGGGCUACAAUGGCUGAGACAAUGGGUUCCGACAUUGGAAGGUGGAGGUAAUCCUCUAAACUUAGUCGUAGUUCGGAUUGAGGGCUGUAACCCGCCCUCAUGAAGCUGGAAUGCGUAGUAAUCGCGUGUCAUAAUCGUGCGGUGAAUACGUCCCUG
>AMPO01000020_Symbiont_Pelomyxa_Methanobacteriumformicicum/1-1295
GGAGCACCACAACGCGUGGAGCCUGCGGUUUAAUUGGAUUCAACGCCGGACAUCU-CACCAGGGGCGACAGCAGAAUGAUAGCCAGGUUGAUGACCUUGCU-UGACAAGCUGAGAGGAGGUGCAUGGCC-GCCGUCAGCUCGUACCGUGAGGCGUCCUGUUAAGUCAGGCAACGAGCGAGACCCACGCCCUUAGUUACCAGCGGAUCC-U-UUG-GGAUGCCGGGCACACUAAGGGGACCGCCAGUGAUAAACUGGAGGAAGGAGUGGACGACGGUAGGUCCGUAUGCCCCGAAUCCCCUGGGCUACACGCGGGCUACAAUGGCUAGGACAAUGGGUUCCGACACUGAAAAGUGAAGGUAAUCUCCUAAACCUAGCCUUAGUUCGGAUUGAGGGCUGUAACUCGCCCUCAUGAAGCUGGAAUGCGUAGUAAUCGCGUGUCAUAACCGCGCGGUGAAUACGUCCCUG
>AF276958_Methanobacterium_curvum/1-1486
GGAGCACCACAACGCGUGGAGCCUGCGGUUUAAUUGGAUUCAACGCCGGACAUCU-CACCAGGGGCGACAGCCGUAUGAUAGCCAGGUUGAUGACCUUGCU-UGACAAGCUGAGAGGAGGUGCAUGGCC-GCCGUCAGCUCGUACCGUGAGGCGUCCUGUUAAGUCAGGCAACGAGCGAGACCCACGCCCUUAGUUACCAGCGGAUCCCU-UUGGGGAUGCCGGGCACACUGAGGGGACCGCCAGUGAUAAACUGGAGGAAGGAGUGGACGACGGUAGGUCCGUAUGCCCCGAGUCCCCUGGGCUACACGCGGGCUACAAUGGCUGGGACAAUGGGUUCCUACACCGAAAGGUGGCGGUAAUCUCCUAAACCUAGUCUUAGUUCGGAUUGAGGGCUGUAACUCGCCCUCAUGAAGCUGGAAUGCGUAGUAAUCGCGUGUCAUAACCGCGCGGUGAAUACGUCCCUG
>OQ843028_Uncultured_Methanobacterium_Legendrea/1-460
GGAGCACCACAACGCGUGGAGCCUGCGGUUUAAUUGGAUUCAACGCCGGACAUCU-CACCAGGGGCGACAGCAGAAUGAUGGCCAGGUUGAUGACCUUGCU-UGACAAGCUGAGAGGAGGUGCAUGGCC-GCCGUCAGCUCGUACCGUGAGGCGUCCUGUUAAGUCAGGCAACGAGCGAGACCCACGCCCUUAGUUACCAGCGGAUCC-U-UCG-GGAUGCCGGGCACACUAAGGGGACCGCCAGUGAUAAACUGGAGGAAGGAGUGGACGACGGUAGGUCCGUAUGCCCCGAAUCCCCUGGGCUACACGCGGGCUACAAUGGCUAGGACAAUGGGUUCCAACACCGAAAGGUGAAGGUAAUCUCCUAAACCUAGUCUAAGUUCGGAUUGAGGGCUGUAACCCGCCCUCAUGAAGCUGGAAUGCGUAGUAAUCGCGUGUCAUAACCGCGCGGUGAAUACGUCCCUG
>MF972900_SymbiontHeterometopusspCSSMF959934/1-1487
GGAGCACCACAACGCGUGGAGCCUGCGGUUUAAUUGGAUUCAACGCCGGACAUCU-CACCAGGGGCGACAGCAGGAUGAUGGCCAGGUUGACGACCUUGCU-UGACAAGCUGAGAGGAGGUGCAUGGCC-GCCGUCAGCUCGUACCGUGAGGCGUCCUGUUAAGUCAGGCAACGAGCGAGACCCACGCCCUUAGUUACCAGCGGAUCCUU-UUUAGGAUGCCGGGCACACUAAGGGGACCGCCAGUGAUAAACUGGAGGAAGGAGUGGACGACGGUAGGUCCGUAUGCCCCGAAUCCCCUGGGCUACACGCGGGCUACAAUGGCUAGGACAAUGGGUUCCAACACCGAAAGGUGGAGGUAAUCUCCUAAACCUAGUCUUAGUUCGGAUUGAGGGCUGUAACUCGCCCUCAUGAAGCUGGAAUGCGUAGUAAUCGCGUGUCAUAACCGCGCGGUGAAUACGUCCCUG
>EF016285_Methanobacteriumveterum/1-1347
GGAGCACCACAACGCGUGGAGCCUGCGGUUUAAUUGGAUUCAACGCCGGACAUCU-CACCAGGGGCGACAGCAGAAUGAUGGCCAGGUUGACGACCUUGCU-UGACAAGCUGAGAGGAGGUGCAUGGCC-GCCGUCAGCUCGUACCGUGAGGCGUCCUGUUAAGUCAGGCAACGAGCGAGACCCACGCCCUUAGUUACCAGCGGAUCC-U-CCG-GGAUGCCGGGCACACUAAGGGGACCGCCAGUGAUAAACUGGAGGAAGGAGUGGACGACGGUAGGUCCGUAUGCCCCGAAUCCNNUGGGCAACACGCGGGCUACAAUGGCUAUGACAAUGGGUUCCGACACUGAAAGGUGGAGGUAAUCUCCUAAACAUAGUCUUAGUUCGGAUCGAGGGCUGUAACCCGCCCUCGUGAAGCUGGAAUGCGUAGUAAUCGCGUGUCAUAAUCGCGCGGUGAAUACGUCCCUG
>NR_104983_Methanobacteriumespanolae/1-1405
GGAGCACCACAACGCGUGGAGCCUGCGGUUUAAUUGGAUUCAACGCCGGACAUCU-CACCAGGGGCGACAGCAGAAUGAUGGCCAGGUUGACGACCUUGCU-UGACAAGCUGAGAGGAGGUGCAUGGCC-GCCGUCAGCUCGUACCGUGAGGCGUCCUGUUAAGUCAGGCAACGAGCGAGACCCACGCCCUUAGUUACCAGCGGAUCC-U-CCG-GGAUGCCGGGCACACUAAGGGGACCGCCAGUGAUAAACUGGAGGAAGGAGUGGACGACGGUAGGUCCGUAUGCCCCGAAUCCCCUGGGCAACACGCGGGCUACAAUGGCUAUGACAAUGGGUUCCGACACUGAAAGGUGGAGGUAAUCUCCUAAACAUAGUCUUAGUUCGGAUCGAGGGCUGUAACCCGCCCUCGUGAAGCUGGAAUGCGUAGUAAUCGCGUGUCAUAAUCGCGCGGUGAAUACGUCCCUG
>NR115811_Methanobacterium_arcticum/1-1434
GGAGCACCACAACGCGUGGAGCCUGCGGUUUAAUUGGAUUCAACGCCGGACAUCU-CACCAGGGGCGACAGCAGAAUGAUGGCCAGGUUGACGACCUUGCU-UGACAAGCUGAGAGGAGGUGCAUGGCC-GCCGUCAGCUCGUACCGUGAGGCGUCCUGUUAAGUCAGGCAACGAGCGAGACCCACGCCCUUAGUUACCAGCGGAUCC-U-CCG-GGAUGCCGGGCACACUAAGGGGACCGCCAGUGAUAAACUGGAGGAAGGAGUGGACGACGGUAGGUCCGUAUGCCCCGAAUCCCCUGGGCAACACGCGGGCUACAAUGGCUAUGACAAUGGGUUCCGACACUGAAAGGUGGAGGUAAUCUCCUAAACAUAGUCUUAGUUCGGAUCGAGGGCUGUAACCCGCCCUCGUGAAGCUGGAAUGCGUAGUAAUCGCGUGUCAUAAUCGCGCGGUGAAUACGUCCCUG
>M59124_Methanobacteriumbryantii/1-1480
GGAGCACCACAACGCGUGGAGCNUGCGGUUUAAUUGGAUUCAACGCCGGACAUCU-CACCAGGGGCGACAGCAGAAUGAUGGCCAGGUUGACGACCUUGCU-UGACAAGCUGAGAGGAGGUGCAUGGCC-GCCGUCAGCUCGUACCGUGAGGCGUCCUGUUAAGUCAGGCAACGAGCGAGACCCACGCCCUUAGUUACCAGCGGAUCC-U-CCG-GGAUGCCGGGCACACUAAGGNNACCGCCAGUGAUAAACUGGAGGAAGGAGUGGACGACGGUAGGUCNGUAUGCCCCGAAUCCCCUGGGCAACACGCGGGCUACAAUGGCUAUGACAAUGGGUUCCGACACUGAAAGGUGAAGGUAAUCUCCUAAACAUAGUCUUAGUUCGGAUCGAGGGCUGUAACCCGCCCUCGUGAAGCUGGAAUGCGUAGUAAUCGCGUGUCAUAAUCGCGCGGUGAAUACGUCCCUG
>NR135896_Methanobacterium_aggregansE0/1-1411
GGAGCACCACAACGCGUGGAGCCUGCGGUUUAAUUGGAUUCAACGCCGGACAUCU-CACCAGGGGCGACAGCCGUAUGAUAGCCAGGUUGAUGACCUUGCU-UGACAAGCUGAGAGGAGGUGCAUGGCC-GCCGUCAGCUCGUACCGUGAGGCGUCCUGUUAAGUCAGGCAACGAGCGAGACCCACGCCCUUAGUUACCAGCGGAUCCCU-UUUGGGAUGCCGGGCACACUAAGGGGACCGCCAGUGAUAAACUGGAGGAAGGAGUGGACGACGGUAGGUCCGUAUGCCCCGAAUCCCCUGGGCUACACGCGGGCUACAAUGGCUAGGACAAUGGGUUCCUACACCGAAAGGUGGCGGUAAUCUCCUAAACCUAGUCUUAGUUCGGAUUGAGGGCUGUAACUCGCCCUCAUGAAGCUGGAAUGCGUAGUAAUCGCGUGUCAUAACCGCGCGGUGAAUACGUCCCUG
>NR028171_Methanobacterium_oryzae/1-1446
GGAGCACCACAACGCGUGGAGCCUGCGGUUUAAUUGGAUUCAACGCCGGACAUCU-CACCAGGGGCGACAGCAGAAUGAUGGCCAGGUUGACGACCUUGCU-UGACAAGCUGAGAGGAGGUGCAUGGCC-GCCGUCAGCUCGUACCGUGAGGCGUCCUGUUAAGUCAGGCAACGAGCGAGACCCACGCCCUUAGUUACCAGCGGAUCCUU-UUUAGGAUGCCGGGCACACUAAGGGGACCGCCAGUGAUAAACUGGAGGAAGGAGUGGACGACGGUAGGUCCGUAUGCCCCGAAUCCCCUGGGCAACACGCGGGCUACAAUGGCUAGGACAAUGGGUUCCAACACUGAAAGGUGAAGGUAAUCUCCUAAACCUAGUCGUAGUUCGGAUCGAGGGCUGUAACCCGCCCUCGUGAAGCUGGAAUGCGUAGUAAUCGCGUGUCAUAAUCGCGCGGUGAAUACGUCCCUG
>AY350742_Methanobacteriumbeijingense/1-1416
GGAGCACCACAACGCGUGGAGCCUGCGGUUUAAUUGGAUUCAACGCCGGACAUCU-CACCAGGGGCGACAGCAGGAUGAUGGCCAGAUUGACGAUCUUGCU-UGACAAGCUGAGAGGAGGUGCAUGGCCCGCCGUCAGCUCGUACCGUGAGGCGUCCUGUUAAGUCAGGCAACGAGCGAGACCCACGCCCUUAGUUACCAGCGGAUCC-U-UACAGGAUGCCGGGCACACUAAGGGGACCGCCAGUGAUAAACUGGAGGAAGGAGUGGACGACGGUAGGUCCGUAUGCCCCGAAUCCCCUGGGCUACACGCGGGCUACAAUGGCUAGGACAAUGGGUUCCAACACUGAAAAGUGAAGGUAAUCUCCUAAACCUAGUCUUAGUUCGGAUUGAGGGCUGUAACUCGCCCUCAUGAAGCUGGAAUGCGUAGUAAUCGCGUGUCAUAAUCGCGCGGUGAAUACGUCCCUG
>NR117917_Methanobacterium_lacus/1-1351
GGAGCACCACAACGCGUGGAGCCUGCGGUUUAAUUGGAUUCAACGCCGGACAUCU-CACCAGGGGCGACAGCAGAAUGAUGGCCAGGUUGACGACCUUGCU-UGACAAGCUGAGAGGAGGUGCAUGGCC-GCCGUCAGCUCGUACCGUGAGGCGUCCUGUUAAGUCAGGCAACGAGCGAGACCCACGCCCUUAGUUACCAGCGGAUCCUU-UUUAGGAUGCCGGGCACACUAAGGGGACCGCCAGUGAUAAACUGGAGGAAGGAGUGGACGACGGUAGGUCCGUAUGCCCCGAAUCCCCUGGGCUACACGCGGGCUACAAUGGCUAGGACAAUGGGUUCCAACACCGAAAGGUGGAGGUAAUCUCCUAAACCUAGUCUUAGUUCGGAUUGAGGGCUGUAACUCGCCCUCAUGAAGCUGGAAUGCGUAGUAAUCGCGUGUCAUAACCGCGCGGUGAAUACGUCCCUG
>AY386124_/1-1333
GGAGCACCACAACGCGUGGAGCCUGCGGUUUAAUUGGAUUCAACGCCGGACAUCU-CACCAGGGGCGACAGCAGAAUGAUGGCCAGGUUGACGACCUUGCU-UGACAAGCUGAGAGGAGGUGCAUGGCC-GCCGUCAGCUCGUACCGUGAGGCGUCCUGUUAAGUCAGGCAACGAGCGAGACCCACGCCCUUAGUUACCAGCGGAUCC-U-UUCAGGAUGCCGGGCACACUAAGGGGACCGCCAGUGAUAAACUGGAGGAAGGAGUGGACGACGGUAGGUCCGUAUGCCCCGAAUCCCCUGGGCAACACGCGGGCUACAAUGGCUAGGACAAUGGGUUCCGACACCGAAAGGUGAAGGUAAUCCCCUAAACCUAGUCUUAGUCCGGAUCGAGGGCUGUAACCCGCCCUCGUGAAGCUGGAAUGCGUAGUAAUCGCGUGUCAUAAUCGCGCGGUGAAUACGUCCCUG
>NR133779_Methanobacterium_movilense/1-1347
GGAGCACCACAACGCGUGGAGCCUGCGGUUUAAUUGGAUUCAACGCCGGAUAUCU-CACCAGGGGCGACAGCAGAAUGAUGGCCAGGUUGACGACCUUGCU-UGACAAGCUGAGAGGAGGUGCAUGGCC-GCCGUCAGCUCGUACCGUGAGGCGUCCUGUUAAGUCAGGCAACGAGCGAGACCCACGCCCUUAGUUACCAGCGGAUCC-U-CCG-GGAUGCCGGGCACACUAAGGGGACCGCCAGUGAUAAACUGGAGGAAGGAGUGGACGACGGUAGGUCCGUAUGCCCCGAAUCCCCUGGGCUACACGCGGGCUACAAUGGCUAGGACAAUGGGUUCCAACACUGAAAAGUGAAGGUAAUCUCCUAAACCUAGUCUUAGUUCGGAUUGAGGGCUGUAACCCGCCCUCAUGAAGCUGGAAUGCGUAGUAAUCGCGUGUCAUAACCGCGCGGUGAAUACGUCCCUG
>NR028175_Methanobacterium_congolense/1-1453
GGAGCACCACAACGCGUGGAGCCUGCGGUUUAAUUGGAUUCAACGCCGGACAUCU-CACCAGGGGCGACAGCCGUAUGAUAGCCAGGUUGAUGACCUUGCU-UGACAAGCUGAGAGGAGGUGCAUGGCC-GCCGUCAGCUCGUACCGUGAGGCGUCUCGUUAAGUCAGGCAACGAGCGAGACCCACGCCCUUAGUUACCAGCGGAUCCCU-UUGGGGAUGCCGGGCACACUAAGGGGACCGCCAGUGAUAAACUGGAGGAAGGAGUGGACGACGGUAGGUCCGUAUGCCCCGAAUCCCCUGGGCUACACGCGGGCUACAAUGGCUGGGACAAUGGGUUCCUACACCGAAAGGUGGCGGUAAUCUCCUAAACCUAGUCUUAGUUCGGAUUGAGGGCUGUAACUCGCCCUCAUGAAGCUGGAAUGCGUAGUAAUCGCGUGUCAUAACCGCGCGGUGAAUACGUCCCUG
>NR_133895_Methanobacteriumpaludis/1-1486
GGAGCACCACAACGCGUGGAGCCUGCGGUUUAAUUGGACUCAACGCCGGACAUCU-CACCAGGGGCGACAGCCGGAUGAUAGCCAGGUUGAUGACCUUGCU-UGACAAGCUGAGAGGAGGUGCAUGGCC-GCCGUCAGCUCGUACCGUGAGGCGUCCUGUUAAGUCAGGCAACGAGCGAGACCCACGCCCUUAGUUACCAGCGGAUCC-U-UCG-GGAUGCCGGGCACACUAAGGGGACCGCCAGUGAUAAACUGGAGGAAGGAGUGGACGACGGUAGGUCCGUAUGCCCCGAAUCCCCUGGGCUACACGCGGGCUACAAUGGCUAGGACAAUGGGUUCCAACACCGAAAGGUGGAGGUAAUCUCCUAAACCUAGUCUUAGUUCGGAUUGAGGGCUGUAACUCGCCCUCAUGAAGCUGGAAUGCGUAGUAAUCGCGUGUCAUAACCGCGCGGUGAAUACGUCCCUG
>NR112749_Methanobacterium_kanagiense/1-1465
GGAGCACCACAACGCGUGGAGCCUGCGGUUUAAUUGGAUUCAACGCCGGACAUCU-CACCAGGGGCGACAGCAGAAUGAUGGCCAGGUUGAUGACCUUGCU-UGACAAGCUGAGAGGAGGUGCAUGGCC-GCCGUCAGCUCGUACCGUGAGGCGUCCUGUUAAGUCAGGCAACGAGCGAGACCCACGCCCUUAGUUACCAGCGGAUCC-U-CCG-GGAUGCCGGGCACACUAAGGGGACCGCCAGUGAUAAACUGGAGGAAGGAGUGGACGACGGUAGGUCCGUAUGCCCCGAAUCCCCUGGGCUACACGCGGGCUACAAUGGCUAGGACAAUGGGUUCCGACACUGAAAAGUGAAGGUAAUCUCCUAAACCUAGCCUUAGUUCGGAUUGAGGGCUGUAACUCGCCCUCAUGAAGCUGGAAUGCGUAGUAAUCGCGUGUCAUAACCGCGCGGUGAAUACGUCCCUG
>NR113044_Methanobacterium_petrolearium/1-1392
GGAGCACCACAACGCGUGGAGCCUGCGGUUUAAUUGGAUUCAACGCCGGACAUCU-CACCAGGGGCGACAGCAGAAUGAUGGCCAGGUUGAUGACCUUGCU-UGACAAGCUGAGAGGAGGUGCAUGGCC-GCCGUCAGCUCGUACCGUGAGGCGUCCUGUUAAGUCAGGCAACGAGCGAGACCCACGCCCUUAGUUACCAGCGGAUCC-U-CCG-GGAUGCCGGGCACACUAAGGGGACCGCCAGUGAUAAACUGGAGGAAGGAGUGGACGACGGUAGGUCCGUAUGCCCCGAAUCCCCUGGGCUACACGCGGGCUACAAUGGCUAGGACAAUGGGUUCCGACACUGAAAAGUGAAGGUAAUCUCCUAAACCUAGUCUUAGUUCGGAUUGAGGGCUGUAACUCGCCCUCAUGAAGCUGGAAUGCGUAGUAAUCGCGUGUCAUAACCGCGCGGUGAAUACGUCCCUG
>NR_113045_Methanobacteriumferruginis/1-1412
GGAGCACCACAACGCGUGGAGCCUGCGGUUUAAUUGGAUUCAACGCCGGACAUCU-CACCAGGGGCGACAGCAGAAUGAUAGCCAGGUUGAUGACCUUGCU-UGACAAGCUGAGAGGAGGUGCAUGGCC-GCCGUCAGCUCGUACCGUGAGGCGUCCUGUUAAGUCAGGCAACGAGCGAGACCCACGCCCUUAGUUACCAGCGGGUCC-U-CCG-GGAUGCCGGGCACACUAAGGGGACCGCCAGUGAUAAACUGGAGGAAGGAGUGGACGACGGUAGGUCCGUAUGCCCCGAAUCCCCUGGGCUACACGCGGGCUACAAUGGUUAGGACAAUGGGUUCCGACACCGAAAGGUGAAGGUAAUCUCCUAAACCUAGCCUUAGUUCGGAUUGAGGGCUGUAACUCGCCCUCAUGAAGCUGGAAUGCGUAGUAAUCGCGUGUCAUAACCGCGCGGUGAAUACGUCCCUG
>NR028247_Methanobacterium_subterraneum/1-1436
GGAGCACCACAACGCGUGGAGC-UGCGGUUUAAUUGGAUUCAACGCCGGACAUCU-CACCAGGGGCGACAGCAGAAUGAUAGCCAGGUUGAUGACCUUGCU-UGACAAGCUGAGAGGAGGUGCAUGGCC-GCCGUCAGCUCGUACCGUGAG-CGUCCUGUUAAGUCAGGCAACGAGCGAGACCCACGCCCUUAGUUACCAGCGGAUCC-U-UCG-GGAUGCCGGGCACACUAAGGGGAC-GCCAGUGAUAAACUGGAGGAAGGAGUGGACGACGGUAGGUCCGUAUGCCCCGAAUCCCCUGGGCUACACGCGGGCUACAAUGGUUAGGACAAUGGGUUCCGACACUGAAAAGUGAAGGUAAUCUCCUAAACCUGGCCUUAGUUCGGAUUGAGGGCUGUAACUCGCCCUCAUGAAGCUGGAAUGCGUAGUAAUCGCGUGUCAUAACCGCGCGGUGAAUACGUCCCUG
>NR025028_Methanobacterium_formicicum/1-1376
GGAGCACCACAACGCGUGGAGCCUGCGGUUUAAUUGGAUUCAACGCCGGACAUCU-CACCAGGGGCGACAGCAGAAUGAUAGCCAGGUUGAUGACCUUGCU-UGACAAGCUGAGAGGAGGUGCAUGGCC-GCCGUCAGCUCGUACCGUGAGGCGUCCUGUUAAGUCAGGCAACGAGCGAGACCCACGCCCUUAGUUACCAGCGGAUCC-U-UCG-GGAUGCCGGGCACACUAAGGGGACCGCCAGUGAUAAACUGGAGGAAGGAGUGGACGACGGUAGGUCCGUAUGCCCCGAAUCCCCUGGGCUACACGCGGGCUACAAUGGUUAGGACAAUGGGUUCCGACACUGAAAGGUGGAGGUAAUCUCCUAAACCUGGCCUUAGUUCGGAUUGAGGGCUGUAACUCGCCCUCAUGAAGCUGGAAUGCGUAGUAAUCGCGUGUCAUAACCGCGCGGUGAAUACGUCCCUG
>NR114485_Methanobacterium_palustre/1-1433
NNAGCACCACAACGCGUGGAGCCUGCGGUUUAAUUGGANNNAACGCCGGACAUCU-CACCAGGGGNGACAGCAGAAUGAUAGCCAGGUUGAUGACCUUGCU-UGACAAGCUGAGAGGAGGUGCAUGGCN-GCCGUCAGCUCGUACCGUGAGGCGUCCUGUUAAGUCAGGCAACGAGCGAGACCCACGCCCUUAGUUACCAGCGGAUCC-U-UCG-GGAUGCCGNGCACACUAAGGNNACCGCCAGUGAUNAACNGGAGGAAGGAGUGGACGACGGNAGGUCNGUAUGCCCCGAAUCCCCUGGNCUACACGCGGGCUACAAUGGCUAGGACAAUGGGUUCCGACACUGAAAAGUGAAGGUAAUCUCCUAAACCUAGCCNUAGUUCGGAUUGAGGGCUGUNACUCGCCCNCAUGAAGCUGGAAUGCGUAGUAAUCGCGNGUCAUAACCGCGCGGUGAAUACGUCCCUG
>NR028228_Methanobacterium_alcaliphilum/1-1413
GGAGCACCACAACGCGUGGAGCCUGCGGUUUAAUUGGAUUCAACGCCGGACAUCU-CACCAGGGGCGACAGCAGUAUGAUAGCCAGGUUGAUGACCUUGCUUUGACAAGCUGAGAGGAGGUGCAUGGCC-GCCGUCAGCUCGUACCGUGAGGCGUCCUGUUAAGUCAGGCAACGAGCGAGACCCACGCCCUUAGUUACCAGCGGAUCCCU-UUUGGGAUGCCGGGCACACUAAGGGGACCGCCAGUGAUAAACUGGAGGAAGGAGUGGACGACGGUAGGUCCGUAUGCCCCGAAUCCCCUGGGCAACACGCGGGCUACAAUGGCUUGGACAAUGGGUUCCGACACCGAAAGGUGGAGGUAAUCCCCUAAACCAAGUCUUAGUUCGGAUCGAGGGCUGUAACUCGCCCUCGUGAAGCUGGAAUGCGUAGUAAUCGCGUGUCAUAAUCGCGCGGUGAAUACGUCCCUG
>NR116289_Methanobacterium_movens/1-1443
GGAGCACCACAACGCGUGGAGCCUGCGGUUUAAUUGGAUUCAACGCCGGACAUCU-CACCAGGGGCGACAGCAGUAUGAUAGCCAGGUUGAUGACCUUGCU-UGACAAGCUGAGAGGAGGUGCAUGGCC-GCCGUCAGCUCGUACCGUGAGGCGUCCUGUUAAGUCAGGCAACGAGCGAGACCCACGCCCUUAGUUACCAGCGGAUCCCU-UUGGGGAUGCCGGGCACACUAAGGGGACCGCCAGUGAUAAACUGGAGGAAGGAGUGGACGACGGUAGGUCCGUAUGCCCCGAAUCCCCUGGGCAACACGCGGGCUACAAUGGCUUGGACAAUGGGUUCCGACACCGAAAGGUGGAGGUAAUCCCCUAAACCAAGUCUUAGUUCGGAUCGAGGGCUGUAACUCGCCCUCGUGAAGCUGGAAUGCGUAGUAAUCGCGUGUCAUAAUCGCGCGGUGAAUACGUCCCUG
>NR116276_Methanobacterium_flexile/1-1444
GGAGCACCACAACGCGUGGAGCCUGCGGUUUAAUUGGAUUCAACGCCGGACAUCU-CACCAGGGGCGACAGCAGUAUGAUAGCCAGGUUGAUGACCUUGCU-UGACAAGCUGAGAGGAGGUGCAUGGCC-GCCGUCAGCUCGUACCGUGAGGCGUCCUGUUAAGUCAGGCAACGAGCGAGACCCACGCCCUUAGUUACCAGCGGAUCC-U-CCG-GGAUGCCGGGCACACUAAGGGGACCGCCAGUGAUAAACUGGAGGAAGGAGUGGACGACGGUAGGUCCGUAUGCCCCGAAUCCCCUGGGCAACACGCGGGCUACAAUGGCUUGGACAAUGGGUUCCGACACUGAAAGGUGGAGGUAAUCCCCUAAACCAAGUCUUAGUUCGGAUCGAGGGCUGUAACCCGCCCUCGUGAAGCUGGAAUGCGUAGUAAUCGCGUGUCAUAAUCGCGCGGUGAAUACGUCCCUG
>Methanobacterium_ASV5_BOPATUpullus/1-200
-------------------------------------------------------------------------------------------------------------------------------------------------------------------------------------------------------------------------------------------------------------------AAGGAGUGGACGACGGUAGGUCCGUAUGCCCCGAAUCCCCUGGGCUACACGCGGGCUACAAUGGCUAGGACAAUGGGUUCCAACACCGAAAGGUGGAGGUAAUCUCCUAAACCUAGUCUUAGUUCGGAUUGAGGGCUGUAACUCGCCCUCAUGAAGCUGGAAUGCGUAGUAAUCGCGUGUCAUAACCGCGCGGUGAAUAC-------
>ALOOA1_MetopidIACsp3_16S_JR/1-435
-----------------------------------GGAUUCA-CGCCGGACAUCU-CACCAGGGGCGACAGCAGAAUGAUGGCCAGGUUGACGACCUUGCU-UGACAAGCUGAGAGGAGGUGCAUGGCC-GCCGUCAGCUCGUACCGUGAGGCGUCCUGUUAAGUCAGGCAACGAGCGAGACCCACGCCCUUAGUUACCAGCGGAUCC-U-CCG-GGAUGCCGGGCACACUAAGGGGACCGCCAGUGAUAAACUGGAGGAAGGAGUGGACGACGGUAGGUCCGUAUGCCCCGAAUCCCCUGGGCAACACGCGGGCUACAAUGGCUAGGACAAUGGGUUCCAACACCGAAAGGUGAAGGUAAUCUCCUAAACCUAGUCGUAGUUCGGAUCGAGGGCUGUAACCCGCCCUCGUGAAGCUGGAAUGCGUAGUAAUCGCGUGUCAUAAUCGCGCGGUGAAUACGUCCCUG
>GDUKABAS_MesNS_16S_F12_E/1-462
GGAGCACCACAACGCGUGGAGCCUGCGGUUUAAUUGGAUUCAACGCCGGACAUCU-CACCAGGGGCGACAGCAGAAUGAUGGCCAGGUUGACGACUUUGCU-UGACAAGCUGAGAGGAGGUGCAUGGCC-GCCGUCAGCUCGUACCGUGAGGCGUCCUGUUAAGUCAGGCAACGAGCGAGACCCACGCCCUUAGUUACCAGCGGAUCCUU-UUUAGGAUGCCGGGCACACUAAGGGGACCGCCAGUGAUAAACUGGAGGAAGGAGUGGACGACGGUAGGUCCGUAUGCCCCGAAUCCCCUGGGCUACACGCGGGCUACAAUGGCUAGGACAAUGGGUUCCAACACCGAAAGGUGGAGGUAAUCUCCUAAACCUAGUCUUAGUUCGGAUUGAGGGCUGUAACUCGCCCUCAUGAAGCUGGAAUGCGUAGUAAUCGCGUGUCAUAACCGCGCGGUGAAUACGUCCCUG
>GDUKABAS_Mes_16S_F11_E/1-462
GGAGCACCACAACGCGUGGAGCCUGCGGUUUAAUUGGAUUCAACGCCGGACAUCU-CACCAGGGGCGACAGCAGAAUGAUGGCCAGGUUGACGACUUUGCU-UGACAAGCUGAGAGGAGGUGCAUGGCC-GCCGUCAGCUCGUACCGUGAGGCGUCCUGUUAAGUCAGGCAACGAGCGAGACCCACGCCCUUAGUUACCAGCGGAUCCUU-UUUAGGAUGCCGGGCACACUAAGGGGACCGCCAGUGAUAAACUGGAGGAAGGAGUGGACGACGGUAGGUCCGUAUGCCCCGAAUCCCCUGGGCUACACGCGGGCUACAAUGGCUAGGACAAUGGGUUCCAACACCGAAAGGUGGAGGUAAUCUCCUAAACCUAGUCUUAGUUCGGAUUGAGGGCUGUAACUCGCCCUCAUGAAGCUGGAAUGCGUAGUAAUCGCGUGUCAUAACCGCGCGGUGAAUACGUCCCUG
>mixRAGEDU_GDUKABAS_MesNS_16S_F15_E/1-462
GGAGCACCACAACGCGUGGAGCCUGCGGUUUAAUUGGAUUCAACGCCGGACAUCU-CACCAGGGGCGACAGCAGAAUGAUGGCCAGGUUGACGACUUUGCU-UGACAAGCUGAGAGGAGGUGCAUGGCC-GCCGUCAGCUCGUACCGUGAGGCGUCCUGUUAAGUCAGGCAACGAGCGAGACCCACGCCCUUAGUUACCAGCGGAUCCUU-UUUAGGAUGCCGGGCACACUAAGGGGACCGCCAGUGAUAAACUGGAGGAAGGAGUGGACGACGGUAGGUCCGUAUGCCCCGAAUCCCCUGGGCUACACGCGGGCUACAAUGGCUAGGACAAUGGGUUCCAACACCGAAAGGUGGAGGUAAUCUCCUAAACCUAGUCUUAGUUCGGAUUGAGGGCUGUAACUCGCCCUCAUGAAGCUGGAAUGCGUAGUAAUCGCGUGUCAUAACCGCGCGGUGAAUACGUCCCUG
>mixRAGEDU_GDUKABAS_Mes_16S_F15_E/1-462
GGAGCACCACAACGCGUGGAGCCUGCGGUUUAAUUGGAUUCAACGCCGGACAUCU-CACCAGGGGCGACAGCAGAAUGAUGGCCAGGUUGACGACUUUGCU-UGACAAGCUGAGAGGAGGUGCAUGGCC-GCCGUCAGCUCGUACCGUGAGGCGUCCUGUUAAGUCAGGCAACGAGCGAGACCCACGCCCUUAGUUACCAGCGGAUCCUU-UUUAGGAUGCCGGGCACACUAAGGGGACCGCCAGUGAUAAACUGGAGGAAGGAGUGGACGACGGUAGGUCCGUAUGCCCCGAAUCCCCUGGGCUACACGCGGGCUACAAUGGCUAGGACAAUGGGUUCCAACACCGAAAGGUGGAGGUAAUCUCCUAAACCUAGUCUUAGUUCGGAUUGAGGGCUGUAACUCGCCCUCAUGAAGCUGGAAUGCGUAGUAAUCGCGUGUCAUAACCGCGCGGUGAAUACGUCCCUG
>GRIDI_MetopidIACsp4_16S_F12_E/1-462
GGAGCACCACAACGCGUGGAGCCUGCGGUUUAAUUGGAUUCAACGCCGGACAUCU-CACCAGGGGCGACAGCAGAAUGAUGGCCAGGUUGACGACCUUGCU-UGACAAGCUGAGAGGAGGUGCAUGGCC-GCCGUCAGCUCGUACCGUGAGGCGUCCUGUUAAGUCAGGCAACGAGCGAGACCCACGCCCUUAGUUACCAGCGGAUCCUU-UUUAGGAUGCCGGGCACACUAAGGGGACCGCCAGUGAUAAACUGGAGGAAGGAGUGGACGACGGUAGGUCCGUAUGCCCCGAAUCCCCUGGGCUACACGCGGGCUACAAUGGCUAGGACAAUGGGUUCCAACACCGAAAGGUGGAGGUAAUCUCCUAAACCUAGUCUUAGUUCGGAUUGAGGGCUGUAACUCGCCCUCAUGAAGCUGGAAUGCGUAGUAAUCGCGUGUCAUAACCGCGCGGUGAAUACGUCCCUG
>KUNRAMET_Mes_16S_F9_E/1-462
GGAGCACCACAACGCGUGGAGCCUGCGGUUUAAUUGGAUUCAACGCCGGACAUCU-CACCAGGGGCGACAGCAGAAUGAUGGCCAGGUUGACGACCUUGCU-UGACAAGCUGAGAGGAGGUGCAUGGCC-GCCGUCAGCUCGUACCGUGAGGCGUCCUGUUAAGUCAGGCAACGAGCGAGACCCACGCCCUUAGUUACCAGCGGAUCCUU-UUUAGGAUGCCGGGCACACUAAGGGGACCGCCAGUGAUAAACUGGAGGAAGGAGUGGACGACGGUAGGUCCGUAUGCCCCGAAUCCCCUGGGCUACACGCGGGCUACAAUGGCUAGGACAAUGGGUUCCAACACCGAAAGGUGGAGGUAAUCUCCUAAACCUAGUCUUAGUUCGGAUUGAGGGCUGUAACUCGCCCUCAUGAAGCUGGAAUGCGUAGUAAUCGCGUGUCAUAACCGCGCGGUGAAUACGUCCCUG
>LIBL1_Ustriatus_16S_F23_E/1-462
GGAGCACCACAACGCGUGGAGCCUGCGGUUUAAUUGGAUUCAACGCCGGACAUCU-CACCAGGGGCGACAGCAGAAUGAUGGCCAGGUUGACGACCUUGCU-UGACAAGCUGAGAGGAGGUGCAUGGCC-GCCGUCAGCUCGUACCGUGAGGCGUCCUGUUAAGUCAGGCAACGAGCGAGACCCACGCCCUUAGUUACCAGCGGAUCCUU-UUUAGGAUGCCGGGCACACUAAGGGGACCGCCAGUGAUAAACUGGAGGAAGGAGUGGACGACGGUAGGUCCGUAUGCCCCGAAUCCCCUGGGCUACACGCGGGCUACAAUGGCUAGGACAAUGGGUUCCAACACCGAAAGGUGGAGGUAAUCUCCUAAACCUAGUCUUAGUUCGGAUUGAGGGCUGUAACUCGCCCUCAUGAAGCUGGAAUGCGUAGUAAUCGCGUGUCAUAACCGCGCGGUGAAUACGUCCCUG
>PRAKBOT_BkovalyoviIII_16S_F26_E/1-462
GGAGCACCACAACGCGUGGAGCCUGCGGUUUAAUUGGAUUCAACGCCGGACAUCU-CACCAGGGGCGACAGCAGAAUGAUGGCCAGGUUGACGACCUUGCU-UGACAAGCUGAGAGGAGGUGCAUGGCC-GCCGUCAGCUCGUACCGUGAGGCGUCCUGUUAAGUCAGGCAACGAGCGAGACCCACGCCCUUAGUUACCAGCGGAUCCUU-UUUAGGAUGCCGGGCACACUAAGGGGACCGCCAGUGAUAAACUGGAGGAAGGAGUGGACGACGGUAGGUCCGUAUGCCCCGAAUCCCCUGGGCUACACGCGGGCUACAAUGGCUAGGACAAUGGGUUCCAACACCGAAAGGUGGAGGUAAUCUCCUAAACCUAGUCUUAGUUCGGAUUGAGGGCUGUAACUCGCCCUCAUGAAGCUGGAAUGCGUAGUAAUCGCGUGUCAUAACCGCGCGGUGAAUACGUCCCUG
>PRAKBOT_Bkovalyovi_16S_F26_E/1-462
GGAGCACCACAACGCGUGGAGCCUGCGGUUUAAUUGGAUUCAACGCCGGACAUCU-CACCAGGGGCGACAGCAGAAUGAUGGCCAGGUUGACGACCUUGCU-UGACAAGCUGAGAGGAGGUGCAUGGCC-GCCGUCAGCUCGUACCGUGAGGCGUCCUGUUAAGUCAGGCAACGAGCGAGACCCACGCCCUUAGUUACCAGCGGAUCCUU-UUUAGGAUGCCGGGCACACUAAGGGGACCGCCAGUGAUAAACUGGAGGAAGGAGUGGACGACGGUAGGUCCGUAUGCCCCGAAUCCCCUGGGCUACACGCGGGCUACAAUGGCUAGGACAAUGGGUUCCAACACCGAAAGGUGGAGGUAAUCUCCUAAACCUAGUCUUAGUUCGGAUUGAGGGCUGUAACUCGCCCUCAUGAAGCUGGAAUGCGUAGUAAUCGCGUGUCAUAACCGCGCGGUGAAUACGUCCCUG
>SUSBARB_UdenariusII_16S_F26_E/1-462
GGAGCACCACAACGCGUGGAGCCUGCGGUUUAAUUGGAUUCAACGCCGGACAUCU-CACCAGGGGCGACAGCAGAAUGAUGGCCAGGUUGACGACCUUGCU-UGACAAGCUGAGAGGAGGUGCAUGGCC-GCCGUCAGCUCGUACCGUGAGGCGUCCUGUUAAGUCAGGCAACGAGCGAGACCCACGCCCUUAGUUACCAGCGGAUCCUU-UUUAGGAUGCCGGGCACACUAAGGGGACCGCCAGUGAUAAACUGGAGGAAGGAGUGGACGACGGUAGGUCCGUAUGCCCCGAAUCCCCUGGGCUACACGCGGGCUACAAUGGCUAGGACAAUGGGUUCCAACACCGAAAGGUGGAGGUAAUCUCCUAAACCUAGUCUUAGUUCGGAUUGAGGGCUGUAACUCGCCCUCAUGAAGCUGGAAUGCGUAGUAAUCGCGUGUCAUAACCGCGCGGUGAAUACGUCCCUG
>TRIANGLE_Mes_16S_F11_E/1-462
GGAGCACCACAACGCGUGGAGCCUGCGGUUUAAUUGGAUUCAACGCCGGACAUCU-CACCAGGGGCGACAGCAGAAUGAUGGCCAGGUUGACGACCUUGCU-UGACAAGCUGAGAGGAGGUGCAUGGCC-GCCGUCAGCUCGUACCGUGAGGCGUCCUGUUAAGUCAGGCAACGAGCGAGACCCACGCCCUUAGUUACCAGCGGAUCCUU-UUUAGGAUGCCGGGCACACUAAGGGGACCGCCAGUGAUAAACUGGAGGAAGGAGUGGACGACGGUAGGUCCGUAUGCCCCGAAUCCCCUGGGCUACACGCGGGCUACAAUGGCUAGGACAAUGGGUUCCAACACCGAAAGGUGGAGGUAAUCUCCUAAACCUAGUCUUAGUUCGGAUUGAGGGCUGUAACUCGCCCUCAUGAAGCUGGAAUGCGUAGUAAUCGCGUGUCAUAACCGCGCGGUGAAUACGUCCCUG
>VYSLU2_MesNS_16S_F17_E/1-462
GGAGCACCACAACGCGUGGAGCCUGCGGUUUAAUUGGAUUCAACGCCGGACAUCU-CACCAGGGGCGACAGCAGAAUGAUGGCCAGGUUGACGACCUUGCU-UGACAAGCUGAGAGGAGGUGCAUGGCC-GCCGUCAGCUCGUACCGUGAGGCGUCCUGUUAAGUCAGGCAACGAGCGAGACCCACGCCCUUAGUUACCAGCGGAUCCUU-UUUAGGAUGCCGGGCACACUAAGGGGACCGCCAGUGAUAAACUGGAGGAAGGAGUGGACGACGGUAGGUCCGUAUGCCCCGAAUCCCCUGGGCUACACGCGGGCUACAAUGGCUAGGACAAUGGGUUCCAACACCGAAAGGUGGAGGUAAUCUCCUAAACCUAGUCUUAGUUCGGAUUGAGGGCUGUAACUCGCCCUCAUGAAGCUGGAAUGCGUAGUAAUCGCGUGUCAUAACCGCGCGGUGAAUACGUCCCUG
>VYSLU2_Mes_16S_F17_E/1-462
GGAGCACCACAACGCGUGGAGCCUGCGGUUUAAUUGGAUUCAACGCCGGACAUCU-CACCAGGGGCGACAGCAGAAUGAUGGCCAGGUUGACGACCUUGCU-UGACAAGCUGAGAGGAGGUGCAUGGCC-GCCGUCAGCUCGUACCGUGAGGCGUCCUGUUAAGUCAGGCAACGAGCGAGACCCACGCCCUUAGUUACCAGCGGAUCCUU-UUUAGGAUGCCGGGCACACUAAGGGGACCGCCAGUGAUAAACUGGAGGAAGGAGUGGACGACGGUAGGUCCGUAUGCCCCGAAUCCCCUGGGCUACACGCGGGCUACAAUGGCUAGGACAAUGGGUUCCAACACCGAAAGGUGGAGGUAAUCUCCUAAACCUAGUCUUAGUUCGGAUUGAGGGCUGUAACUCGCCCUCAUGAAGCUGGAAUGCGUAGUAAUCGCGUGUCAUAACCGCGCGGUGAAUACGUCCCUG
>mixKUTRI_TRIANGLE_MesVIII_16ST09_F10_E/1-462
GGAGCACCACAACGCGUGGAGCCUGCGGUUUAAUUGGAUUCAACGCCGGACAUCU-CACCAGGGGCGACAGCAGAAUGAUGGCCAGGUUGACGACCUUGCU-UGACAAGCUGAGAGGAGGUGCAUGGCC-GCCGUCAGCUCGUACCGUGAGGCGUCCUGUUAAGUCAGGCAACGAGCGAGACCCACGCCCUUAGUUACCAGCGGAUCCUU-UUUAGGAUGCCGGGCACACUAAGGGGACCGCCAGUGAUAAACUGGAGGAAGGAGUGGACGACGGUAGGUCCGUAUGCCCCGAAUCCCCUGGGCUACACGCGGGCUACAAUGGCUAGGACAAUGGGUUCCAACACCGAAAGGUGGAGGUAAUCUCCUAAACCUAGUCUUAGUUCGGAUUGAGGGCUGUAACUCGCCCUCAUGAAGCUGGAAUGCGUAGUAAUCGCGUGUCAUAACCGCGCGGUGAAUACGUCCCUG
>mixKUTRI_TRIANGLE_Mes_16ST09_F10_E/1-462
GGAGCACCACAACGCGUGGAGCCUGCGGUUUAAUUGGAUUCAACGCCGGACAUCU-CACCAGGGGCGACAGCAGAAUGAUGGCCAGGUUGACGACCUUGCU-UGACAAGCUGAGAGGAGGUGCAUGGCC-GCCGUCAGCUCGUACCGUGAGGCGUCCUGUUAAGUCAGGCAACGAGCGAGACCCACGCCCUUAGUUACCAGCGGAUCCUU-UUUAGGAUGCCGGGCACACUAAGGGGACCGCCAGUGAUAAACUGGAGGAAGGAGUGGACGACGGUAGGUCCGUAUGCCCCGAAUCCCCUGGGCUACACGCGGGCUACAAUGGCUAGGACAAUGGGUUCCAACACCGAAAGGUGGAGGUAAUCUCCUAAACCUAGUCUUAGUUCGGAUUGAGGGCUGUAACUCGCCCUCAUGAAGCUGGAAUGCGUAGUAAUCGCGUGUCAUAACCGCGCGGUGAAUACGUCCCUG
>mixKUTRI_TRIANGLE_Mes_16S_F10_E/1-462
GGAGCACCACAACGCGUGGAGCCUGCGGUUUAAUUGGAUUCAACGCCGGACAUCU-CACCAGGGGCGACAGCAGAAUGAUGGCCAGGUUGACGACCUUGCU-UGACAAGCUGAGAGGAGGUGCAUGGCC-GCCGUCAGCUCGUACCGUGAGGCGUCCUGUUAAGUCAGGCAACGAGCGAGACCCACGCCCUUAGUUACCAGCGGAUCCUU-UUUAGGAUGCCGGGCACACUAAGGGGACCGCCAGUGAUAAACUGGAGGAAGGAGUGGACGACGGUAGGUCCGUAUGCCCCGAAUCCCCUGGGCUACACGCGGGCUACAAUGGCUAGGACAAUGGGUUCCAACACCGAAAGGUGGAGGUAAUCUCCUAAACCUAGUCUUAGUUCGGAUUGAGGGCUGUAACUCGCCCUCAUGAAGCUGGAAUGCGUAGUAAUCGCGUGUCAUAACCGCGCGGUGAAUACGUCCCUG
>mixRIOTKU_KUNRA_MesNS_16S_F19_E/1-462
GGAGCACCACAACGCGUGGAGCCUGCGGUUUAAUUGGAUUCAACGCCGGACAUCU-CACCAGGGGCGACAGCAGAAUGAUGGCCAGGUUGACGACCUUGCU-UGACAAGCUGAGAGGAGGUGCAUGGCC-GCCGUCAGCUCGUACCGUGAGGCGUCCUGUUAAGUCAGGCAACGAGCGAGACCCACGCCCUUAGUUACCAGCGGAUCCUU-UUUAGGAUGCCGGGCACACUAAGGGGACCGCCAGUGAUAAACUGGAGGAAGGAGUGGACGACGGUAGGUCCGUAUGCCCCGAAUCCCCUGGGCUACACGCGGGCUACAAUGGCUAGGACAAUGGGUUCCAACACCGAAAGGUGGAGGUAAUCUCCUAAACCUAGUCUUAGUUCGGAUUGAGGGCUGUAACUCGCCCUCAUGAAGCUGGAAUGCGUAGUAAUCGCGUGUCAUAACCGCGCGGUGAAUACGUCCCUG
>mixRIOTKU_KUNRA_Mes_16S_F19_c/1-462
GGAGCACCACAACGCGUGGAGCCUGCGGUUUAAUUGGAUUCAACGCCGGACAUCU-CACCAGGGGCGACAGCAGAAUGAUGGCCAGGUUGACGACCUUGCU-UGACAAGCUGAGAGGAGGUGCAUGGCC-GCCGUCAGCUCGUACCGUGAGGCGUCCUGUUAAGUCAGGCAACGAGCGAGACCCACGCCCUUAGUUACCAGCGGAUCCUU-UUUAGGAUGCCGGGCACACUAAGGGGACCGCCAGUGAUAAACUGGAGGAAGGAGUGGACGACGGUAGGUCCGUAUGCCCCGAAUCCCCUGGGCUACACGCGGGCUACAAUGGCUAGGACAAUGGGUUCCAACACCGAAAGGUGGAGGUAAUCUCCUAAACCUAGUCUUAGUUCGGAUUGAGGGCUGUAACUCGCCCUCAUGAAGCUGGAAUGCGUAGUAAUCGCGUGUCAUAACCGCGCGGUGAAUACGUCCCUG
>mixTRISUS_TRIANGLE_Mes1_16S_F9_E/1-462
GGAGCACCACAACGCGUGGAGCCUGCGGUUUAAUUGGAUUCAACGCCGGACAUCU-CACCAGGGGCGACAGCAGAAUGAUGGCCAGGUUGACGACCUUGCU-UGACAAGCUGAGAGGAGGUGCAUGGCC-GCCGUCAGCUCGUACCGUGAGGCGUCCUGUUAAGUCAGGCAACGAGCGAGACCCACGCCCUUAGUUACCAGCGGAUCCUU-UUUAGGAUGCCGGGCACACUAAGGGGACCGCCAGUGAUAAACUGGAGGAAGGAGUGGACGACGGUAGGUCCGUAUGCCCCGAAUCCCCUGGGCUACACGCGGGCUACAAUGGCUAGGACAAUGGGUUCCAACACCGAAAGGUGGAGGUAAUCUCCUAAACCUAGUCUUAGUUCGGAUUGAGGGCUGUAACUCGCCCUCAUGAAGCUGGAAUGCGUAGUAAUCGCGUGUCAUAACCGCGCGGUGAAUACGUCCCUG
>mixTRISUS_TRIANGLE_Mes2_16S_F9_E/1-462
GGAGCACCACAACGCGUGGAGCCUGCGGUUUAAUUGGAUUCAACGCCGGACAUCU-CACCAGGGGCGACAGCAGAAUGAUGGCCAGGUUGACGACCUUGCU-UGACAAGCUGAGAGGAGGUGCAUGGCC-GCCGUCAGCUCGUACCGUGAGGCGUCCUGUUAAGUCAGGCAACGAGCGAGACCCACGCCCUUAGUUACCAGCGGAUCCUU-UUUAGGAUGCCGGGCACACUAAGGGGACCGCCAGUGAUAAACUGGAGGAAGGAGUGGACGACGGUAGGUCCGUAUGCCCCGAAUCCCCUGGGCUACACGCGGGCUACAAUGGCUAGGACAAUGGGUUCCAACACCGAAAGGUGGAGGUAAUCUCCUAAACCUAGUCUUAGUUCGGAUUGAGGGCUGUAACUCGCCCUCAUGAAGCUGGAAUGCGUAGUAAUCGCGUGUCAUAACCGCGCGGUGAAUACGUCCCUG
>mixTRISUS_TRIANGLE_MesNS_16S_F15_c/1-462
GGAGCACCACAACGCGUGGAGCCUGCGGUUUAAUUGGAUUCAACGCCGGACAUCU-CACCAGGGGCGACAGCAGAAUGAUGGCCAGGUUGACGACCUUGCU-UGACAAGCUGAGAGGAGGUGCAUGGCC-GCCGUCAGCUCGUACCGUGAGGCGUCCUGUUAAGUCAGGCAACGAGCGAGACCCACGCCCUUAGUUACCAGCGGAUCCUU-UUUAGGAUGCCGGGCACACUAAGGGGACCGCCAGUGAUAAACUGGAGGAAGGAGUGGACGACGGUAGGUCCGUAUGCCCCGAAUCCCCUGGGCUACACGCGGGCUACAAUGGCUAGGACAAUGGGUUCCAACACCGAAAGGUGGAGGUAAUCUCCUAAACCUAGUCUUAGUUCGGAUUGAGGGCUGUAACUCGCCCUCAUGAAGCUGGAAUGCGUAGUAAUCGCGUGUCAUAACCGCGCGGUGAAUACGUCCCUG
>mixTRISUS_TRIANGLE_Mes_16S_F15_E/1-462
GGAGCACCACAACGCGUGGAGCCUGCGGUUUAAUUGGAUUCAACGCCGGACAUCU-CACCAGGGGCGACAGCAGAAUGAUGGCCAGGUUGACGACCUUGCU-UGACAAGCUGAGAGGAGGUGCAUGGCC-GCCGUCAGCUCGUACCGUGAGGCGUCCUGUUAAGUCAGGCAACGAGCGAGACCCACGCCCUUAGUUACCAGCGGAUCCUU-UUUAGGAUGCCGGGCACACUAAGGGGACCGCCAGUGAUAAACUGGAGGAAGGAGUGGACGACGGUAGGUCCGUAUGCCCCGAAUCCCCUGGGCUACACGCGGGCUACAAUGGCUAGGACAAUGGGUUCCAACACCGAAAGGUGGAGGUAAUCUCCUAAACCUAGUCUUAGUUCGGAUUGAGGGCUGUAACUCGCCCUCAUGAAGCUGGAAUGCGUAGUAAUCGCGUGUCAUAACCGCGCGGUGAAUACGUCCCUG
>LEDY_Castulasp2II_16S_F24_E/1-462
GGAGCACCACAACGCGUGGAGCCUGCGGUUUAAUUGGAUUCAACGCCGGACAUCU-CACCAGGGGCGACAGCAGGAUGAUGGCCAGGUUGACGACCUUGCU-UGACAAGCUGAGAGGAGGUGCAUGGCC-GCCGUCAGCUCGUACCGUGAGGCGUCCUGUUAAGUCAGGCAACGAGCGAGACCCACGCCCUUAGUUACCAGCGGAUCCUU-UUUAGGAUGCCGGGCACACUAAGGGGACCGCCAGUGAUAAACUGGAGGAAGGAGUGGACGACGGUAGGUCCGUAUGCCCCGAAUCCCCUGGGCUACACGCGGGCUACAAUGGCUAGGACAAUGGGUUCCAACACCGAAAGGUGGAGGUAAUCUCCUAAACCUAGUCUUAGUUCGGAUUGAGGGCUGUAACUCGCCCUCAUGAAGCUGGAAUGCGUAGUAAUCGCGUGUCAUAACCGCGCGGUGAAUACGUCCCUG
>LEDY_Castulasp2I_16S_F24_E/1-462
GGAGCACCACAACGCGUGGAGCCUGCGGUUUAAUUGGAUUCAACGCCGGACAUCU-CACCAGGGGCGACAGCAGGAUGAUGGCCAGGUUGACGACCUUGCU-UGACAAGCUGAGAGGAGGUGCAUGGCC-GCCGUCAGCUCGUACCGUGAGGCGUCCUGUUAAGUCAGGCAACGAGCGAGACCCACGCCCUUAGUUACCAGCGGAUCCUU-UUUAGGAUGCCGGGCACACUAAGGGGACCGCCAGUGAUAAACUGGAGGAAGGAGUGGACGACGGUAGGUCCGUAUGCCCCGAAUCCCCUGGGCUACACGCGGGCUACAAUGGCUAGGACAAUGGGUUCCAACACCGAAAGGUGGAGGUAAUCUCCUAAACCUAGUCUUAGUUCGGAUUGAGGGCUGUAACUCGCCCUCAUGAAGCUGGAAUGCGUAGUAAUCGCGUGUCAUAACCGCGCGGUGAAUACGUCCCUG
>LEDY_Castulasp2NS1_16S_F19_E/1-462
GGAGCACCACAACGCGUGGAGCCUGCGGUUUAAUUGGAUUCAACGCCGGACAUCU-CACCAGGGGCGACAGCAGGAUGAUGGCCAGGUUGACGACCUUGCU-UGACAAGCUGAGAGGAGGUGCAUGGCC-GCCGUCAGCUCGUACCGUGAGGCGUCCUGUUAAGUCAGGCAACGAGCGAGACCCACGCCCUUAGUUACCAGCGGAUCCUU-UUUAGGAUGCCGGGCACACUAAGGGGACCGCCAGUGAUAAACUGGAGGAAGGAGUGGACGACGGUAGGUCCGUAUGCCCCGAAUCCCCUGGGCUACACGCGGGCUACAAUGGCUAGGACAAUGGGUUCCAACACCGAAAGGUGGAGGUAAUCUCCUAAACCUAGUCUUAGUUCGGAUUGAGGGCUGUAACUCGCCCUCAUGAAGCUGGAAUGCGUAGUAAUCGCGUGUCAUAACCGCGCGGUGAAUACGUCCCUG
>LEDY_HpalaeformisII_16S_F24_E/1-462
GGAGCACCACAACGCGUGGAGCCUGCGGUUUAAUUGGAUUCAACGCCGGACAUCU-CACCAGGGGCGACAGCAGGAUGAUGGCCAGGUUGACGACCUUGCU-UGACAAGCUGAGAGGAGGUGCAUGGCC-GCCGUCAGCUCGUACCGUGAGGCGUCCUGUUAAGUCAGGCAACGAGCGAGACCCACGCCCUUAGUUACCAGCGGAUCCUU-UUUAGGAUGCCGGGCACACUAAGGGGACCGCCAGUGAUAAACUGGAGGAAGGAGUGGACGACGGUAGGUCCGUAUGCCCCGAAUCCCCUGGGCUACACGCGGGCUACAAUGGCUAGGACAAUGGGUUCCAACACCGAAAGGUGGAGGUAAUCUCCUAAACCUAGUCUUAGUUCGGAUUGAGGGCUGUAACUCGCCCUCAUGAAGCUGGAAUGCGUAGUAAUCGCGUGUCAUAACCGCGCGGUGAAUACGUCCCUG
>LEDY_HpalaeformisNS_16S_F19_E/1-462
GGAGCACCACAACGCGUGGAGCCUGCGGUUUAAUUGGAUUCAACGCCGGACAUCU-CACCAGGGGCGACAGCAGGAUGAUGGCCAGGUUGACGACCUUGCU-UGACAAGCUGAGAGGAGGUGCAUGGCC-GCCGUCAGCUCGUACCGUGAGGCGUCCUGUUAAGUCAGGCAACGAGCGAGACCCACGCCCUUAGUUACCAGCGGAUCCUU-UUUAGGAUGCCGGGCACACUAAGGGGACCGCCAGUGAUAAACUGGAGGAAGGAGUGGACGACGGUAGGUCCGUAUGCCCCGAAUCCCCUGGGCUACACGCGGGCUACAAUGGCUAGGACAAUGGGUUCCAACACCGAAAGGUGGAGGUAAUCUCCUAAACCUAGUCUUAGUUCGGAUUGAGGGCUGUAACUCGCCCUCAUGAAGCUGGAAUGCGUAGUAAUCGCGUGUCAUAACCGCGCGGUGAAUACGUCCCUG
>LEDY_Hpalaeformis_16S_F19_c/1-462
GGAGCACCACAACGCGUGGAGCCUGCGGUUUAAUUGGAUUCAACGCCGGACAUCU-CACCAGGGGCGACAGCAGGAUGAUGGCCAGGUUGACGACCUUGCU-UGACAAGCUGAGAGGAGGUGCAUGGCC-GCCGUCAGCUCGUACCGUGAGGCGUCCUGUUAAGUCAGGCAACGAGCGAGACCCACGCCCUUAGUUACCAGCGGAUCCUU-UUUAGGAUGCCGGGCACACUAAGGGGACCGCCAGUGAUAAACUGGAGGAAGGAGUGGACGACGGUAGGUCCGUAUGCCCCGAAUCCCCUGGGCUACACGCGGGCUACAAUGGCUAGGACAAUGGGUUCCAACACCGAAAGGUGGAGGUAAUCUCCUAAACCUAGUCUUAGUUCGGAUUGAGGGCUGUAACUCGCCCUCAUGAAGCUGGAAUGCGUAGUAAUCGCGUGUCAUAACCGCGCGGUGAAUACGUCCCUG
>LEDY_Hpalaeformis_16S_F24_E/1-462
GGAGCACCACAACGCGUGGAGCCUGCGGUUUAAUUGGAUUCAACGCCGGACAUCU-CACCAGGGGCGACAGCAGGAUGAUGGCCAGGUUGACGACCUUGCU-UGACAAGCUGAGAGGAGGUGCAUGGCC-GCCGUCAGCUCGUACCGUGAGGCGUCCUGUUAAGUCAGGCAACGAGCGAGACCCACGCCCUUAGUUACCAGCGGAUCCUU-UUUAGGAUGCCGGGCACACUAAGGGGACCGCCAGUGAUAAACUGGAGGAAGGAGUGGACGACGGUAGGUCCGUAUGCCCCGAAUCCCCUGGGCUACACGCGGGCUACAAUGGCUAGGACAAUGGGUUCCAACACCGAAAGGUGGAGGUAAUCUCCUAAACCUAGUCUUAGUUCGGAUUGAGGGCUGUAACUCGCCCUCAUGAAGCUGGAAUGCGUAGUAAUCGCGUGUCAUAACCGCGCGGUGAAUACGUCCCUG
>LERMA5_MetopidIACsp2NS_16S_F25_E/1-462
GGAGCACCACAACGCGUGGAGCCUGCGGUUUAAUUGGAUUCAACGCCGGACAUCU-CACCAGGGGCGACAGCAGGAUGAUGGCCAGGUUGACGACCUUGCU-UGACAAGCUGAGAGGAGGUGCAUGGCC-GCCGUCAGCUCGUACCGUGAGGCGUCCUGUUAAGUCAGGCAACGAGCGAGACCCACGCCCUUAGUUACCAGCGGAUCCUU-UUUAGGAUGCCGGGCACACUAAGGGGACCGCCAGUGAUAAACUGGAGGAAGGAGUGGACGACGGUAGGUCCGUAUGCCCCGAAUCCCCUGGGCUACACGCGGGCUACAAUGGCUAGGACAAUGGGUUCCAACACCGAAAGGUGGAGGUAAUCUCCUAAACCUAGUCUUAGUUCGGAUUGAGGGCUGUAACUCGCCCUCAUGAAGCUGGAAUGCGUAGUAAUCGCGUGUCAUAACCGCGCGGUGAAUACGUCCCUG
>LERMA5_MetopidIACsp2_16S_F25_E/1-462
GGAGCACCACAACGCGUGGAGCCUGCGGUUUAAUUGGAUUCAACGCCGGACAUCU-CACCAGGGGCGACAGCAGGAUGAUGGCCAGGUUGACGACCUUGCU-UGACAAGCUGAGAGGAGGUGCAUGGCC-GCCGUCAGCUCGUACCGUGAGGCGUCCUGUUAAGUCAGGCAACGAGCGAGACCCACGCCCUUAGUUACCAGCGGAUCCUU-UUUAGGAUGCCGGGCACACUAAGGGGACCGCCAGUGAUAAACUGGAGGAAGGAGUGGACGACGGUAGGUCCGUAUGCCCCGAAUCCCCUGGGCUACACGCGGGCUACAAUGGCUAGGACAAUGGGUUCCAACACCGAAAGGUGGAGGUAAUCUCCUAAACCUAGUCUUAGUUCGGAUUGAGGGCUGUAACUCGCCCUCAUGAAGCUGGAAUGCGUAGUAAUCGCGUGUCAUAACCGCGCGGUGAAUACGUCCCUG
>MEJONA_Hpalaeformis_16S_R_E_F38/1-462
GGAGCACCACAACGCGUGGAGCCUGCGGUUUAAUUGGAUUCAACGCCGGACAUCU-CACCAGGGGCGACAGCAGGAUGAUGGCCAGGUUGACGACCUUGCU-UGACAAGCUGAGAGGAGGUGCAUGGCC-GCCGUCAGCUCGUACCGUGAGGCGUCCUGUUAAGUCAGGCAACGAGCGAGACCCACGCCCUUAGUUACCAGCGGAUCCUU-UUUAGGAUGCCGGGCACACUAAGGGGACCGCCAGUGAUAAACUGGAGGAAGGAGUGGACGACGGUAGGUCCGUAUGCCCCGAAUCCCCUGGGCUACACGCGGGCUACAAUGGCUAGGACAAUGGGUUCCAACACCGAAAGGUGGAGGUAAUCUCCUAAACCUAGUCUUAGUUCGGAUUGAGGGCUGUAACUCGCCCUCAUGAAGCUGGAAUGCGUAGUAAUCGCGUGUCAUAACCGCGCGGUGAAUACGUCCCUG
>RAJCA_Hpalaeformis_16S_F16_E/1-462
GGAGCACCACAACGCGUGGAGCCUGCGGUUUAAUUGGAUUCAACGCCGGACAUCU-CACCAGGGGCGACAGCAGGAUGAUGGCCAGGUUGACGACCUUGCU-UGACAAGCUGAGAGGAGGUGCAUGGCC-GCCGUCAGCUCGUACCGUGAGGCGUCCUGUUAAGUCAGGCAACGAGCGAGACCCACGCCCUUAGUUACCAGCGGAUCCUU-UUUAGGAUGCCGGGCACACUAAGGGGACCGCCAGUGAUAAACUGGAGGAAGGAGUGGACGACGGUAGGUCCGUAUGCCCCGAAUCCCCUGGGCUACACGCGGGCUACAAUGGCUAGGACAAUGGGUUCCAACACCGAAAGGUGGAGGUAAUCUCCUAAACCUAGUCUUAGUUCGGAUUGAGGGCUGUAACUCGCCCUCAUGAAGCUGGAAUGCGUAGUAAUCGCGUGUCAUAACCGCGCGGUGAAUACGUCCCUG
>RAJCA_HpalaeformissNS_16S_F16_E/1-462
GGAGCACCACAACGCGUGGAGCCUGCGGUUUAAUUGGAUUCAACGCCGGACAUCU-CACCAGGGGCGACAGCAGGAUGAUGGCCAGGUUGACGACCUUGCU-UGACAAGCUGAGAGGAGGUGCAUGGCC-GCCGUCAGCUCGUACCGUGAGGCGUCCUGUUAAGUCAGGCAACGAGCGAGACCCACGCCCUUAGUUACCAGCGGAUCCUU-UUUAGGAUGCCGGGCACACUAAGGGGACCGCCAGUGAUAAACUGGAGGAAGGAGUGGACGACGGUAGGUCCGUAUGCCCCGAAUCCCCUGGGCUACACGCGGGCUACAAUGGCUAGGACAAUGGGUUCCAACACCGAAAGGUGGAGGUAAUCUCCUAAACCUAGUCUUAGUUCGGAUUGAGGGCUGUAACUCGCCCUCAUGAAGCUGGAAUGCGUAGUAAUCGCGUGUCAUAACCGCGCGGUGAAUACGUCCCUG
>SUSBABR_Udenarius2_16S_F9_E/1-462
GGAGCACCACAACGCGUGGAGCCUGCGGUUUAAUUGGAUUCAACGCCGGACAUCU-CACCAGGGGCGACAGCAGGAUGAUGGCCAGGUUGACGACCUUGCU-UGACAAGCUGAGAGGAGGUGCAUGGCC-GCCGUCAGCUCGUACCGUGAGGCGUCCUGUUAAGUCAGGCAACGAGCGAGACCCACGCCCUUAGUUACCAGCGGAUCCUU-UUUAGGAUGCCGGGCACACUAAGGGGACCGCCAGUGAUAAACUGGAGGAAGGAGUGGACGACGGUAGGUCCGUAUGCCCCGAAUCCCCUGGGCUACACGCGGGCUACAAUGGCUAGGACAAUGGGUUCCAACACCGAAAGGUGGAGGUAAUCUCCUAAACCUAGUCUUAGUUCGGAUUGAGGGCUGUAACUCGCCCUCAUGAAGCUGGAAUGCGUAGUAAUCGCGUGUCAUAACCGCGCGGUGAAUACGUCCCUG
>SUSBARB_Udenarius_16S_F9_E/1-462
GGAGCACCACAACGCGUGGAGCCUGCGGUUUAAUUGGAUUCAACGCCGGACAUCU-CACCAGGGGCGACAGCAGGAUGAUGGCCAGGUUGACGACCUUGCU-UGACAAGCUGAGAGGAGGUGCAUGGCC-GCCGUCAGCUCGUACCGUGAGGCGUCCUGUUAAGUCAGGCAACGAGCGAGACCCACGCCCUUAGUUACCAGCGGAUCCUU-UUUAGGAUGCCGGGCACACUAAGGGGACCGCCAGUGAUAAACUGGAGGAAGGAGUGGACGACGGUAGGUCCGUAUGCCCCGAAUCCCCUGGGCUACACGCGGGCUACAAUGGCUAGGACAAUGGGUUCCAACACCGAAAGGUGGAGGUAAUCUCCUAAACCUAGUCUUAGUUCGGAUUGAGGGCUGUAACUCGCCCUCAUGAAGCUGGAAUGCGUAGUAAUCGCGUGUCAUAACCGCGCGGUGAAUACGUCCCUG
>mixKUSUS_SUSBARB_Udenarius_16S_F27_E/1-462
GGAGCACCACAACGCGUGGAGCCUGCGGUUUAAUUGGAUUCAACGCCGGACAUCU-CACCAGGGGCGACAGCAGGAUGAUGGCCAGGUUGACGACCUUGCU-UGACAAGCUGAGAGGAGGUGCAUGGCC-GCCGUCAGCUCGUACCGUGAGGCGUCCUGUUAAGUCAGGCAACGAGCGAGACCCACGCCCUUAGUUACCAGCGGAUCCUU-UUUAGGAUGCCGGGCACACUAAGGGGACCGCCAGUGAUAAACUGGAGGAAGGAGUGGACGACGGUAGGUCCGUAUGCCCCGAAUCCCCUGGGCUACACGCGGGCUACAAUGGCUAGGACAAUGGGUUCCAACACCGAAAGGUGGAGGUAAUCUCCUAAACCUAGUCUUAGUUCGGAUUGAGGGCUGUAACUCGCCCUCAUGAAGCUGGAAUGCGUAGUAAUCGCGUGUCAUAACCGCGCGGUGAAUACGUCCCUG
>mixMIX7_Hpalaeformis_16S_R_E_F38/1-462
GGAGCACCACAACGCGUGGAGCCUGCGGUUUAAUUGGAUUCAACGCCGGACAUCU-CACCAGGGGCGACAGCAGGAUGAUGGCCAGGUUGACGACCUUGCU-UGACAAGCUGAGAGGAGGUGCAUGGCC-GCCGUCAGCUCGUACCGUGAGGCGUCCUGUUAAGUCAGGCAACGAGCGAGACCCACGCCCUUAGUUACCAGCGGAUCCUU-UUUAGGAUGCCGGGCACACUAAGGGGACCGCCAGUGAUAAACUGGAGGAAGGAGUGGACGACGGUAGGUCCGUAUGCCCCGAAUCCCCUGGGCUACACGCGGGCUACAAUGGCUAGGACAAUGGGUUCCAACACCGAAAGGUGGAGGUAAUCUCCUAAACCUAGUCUUAGUUCGGAUUGAGGGCUGUAACUCGCCCUCAUGAAGCUGGAAUGCGUAGUAAUCGCGUGUCAUAACCGCGCGGUGAAUACGUCCCUG
>mixRAGEDU_RAJCA_HpalaeformisNS_16S_F15_E/1-462
GGAGCACCACAACGCGUGGAGCCUGCGGUUUAAUUGGAUUCAACGCCGGACAUCU-CACCAGGGGCGACAGCAGGAUGAUGGCCAGGUUGACGACCUUGCU-UGACAAGCUGAGAGGAGGUGCAUGGCC-GCCGUCAGCUCGUACCGUGAGGCGUCCUGUUAAGUCAGGCAACGAGCGAGACCCACGCCCUUAGUUACCAGCGGAUCCUU-UUUAGGAUGCCGGGCACACUAAGGGGACCGCCAGUGAUAAACUGGAGGAAGGAGUGGACGACGGUAGGUCCGUAUGCCCCGAAUCCCCUGGGCUACACGCGGGCUACAAUGGCUAGGACAAUGGGUUCCAACACCGAAAGGUGGAGGUAAUCUCCUAAACCUAGUCUUAGUUCGGAUUGAGGGCUGUAACUCGCCCUCAUGAAGCUGGAAUGCGUAGUAAUCGCGUGUCAUAACCGCGCGGUGAAUACGUCCCUG
>mixRAGEDU_RAJCA_HpalaeformisNS_16S_F22_c/1-462
GGAGCACCACAACGCGUGGAGCCUGCGGUUUAAUUGGAUUCAACGCCGGACAUCU-CACCAGGGGCGACAGCAGGAUGAUGGCCAGGUUGACGACCUUGCU-UGACAAGCUGAGAGGAGGUGCAUGGCC-GCCGUCAGCUCGUACCGUGAGGCGUCCUGUUAAGUCAGGCAACGAGCGAGACCCACGCCCUUAGUUACCAGCGGAUCCUU-UUUAGGAUGCCGGGCACACUAAGGGGACCGCCAGUGAUAAACUGGAGGAAGGAGUGGACGACGGUAGGUCCGUAUGCCCCGAAUCCCCUGGGCUACACGCGGGCUACAAUGGCUAGGACAAUGGGUUCCAACACCGAAAGGUGGAGGUAAUCUCCUAAACCUAGUCUUAGUUCGGAUUGAGGGCUGUAACUCGCCCUCAUGAAGCUGGAAUGCGUAGUAAUCGCGUGUCAUAACCGCGCGGUGAAUACGUCCCUG
>mixRAGEDU_RAJCA_Hpalaeformis_16S_F15_E/1-462
GGAGCACCACAACGCGUGGAGCCUGCGGUUUAAUUGGAUUCAACGCCGGACAUCU-CACCAGGGGCGACAGCAGGAUGAUGGCCAGGUUGACGACCUUGCU-UGACAAGCUGAGAGGAGGUGCAUGGCC-GCCGUCAGCUCGUACCGUGAGGCGUCCUGUUAAGUCAGGCAACGAGCGAGACCCACGCCCUUAGUUACCAGCGGAUCCUU-UUUAGGAUGCCGGGCACACUAAGGGGACCGCCAGUGAUAAACUGGAGGAAGGAGUGGACGACGGUAGGUCCGUAUGCCCCGAAUCCCCUGGGCUACACGCGGGCUACAAUGGCUAGGACAAUGGGUUCCAACACCGAAAGGUGGAGGUAAUCUCCUAAACCUAGUCUUAGUUCGGAUUGAGGGCUGUAACUCGCCCUCAUGAAGCUGGAAUGCGUAGUAAUCGCGUGUCAUAACCGCGCGGUGAAUACGUCCCUG
>mixRAGEDU_RAJCA_Hpalaeformis_16S_F22_E/1-462
GGAGCACCACAACGCGUGGAGCCUGCGGUUUAAUUGGAUUCAACGCCGGACAUCU-CACCAGGGGCGACAGCAGGAUGAUGGCCAGGUUGACGACCUUGCU-UGACAAGCUGAGAGGAGGUGCAUGGCC-GCCGUCAGCUCGUACCGUGAGGCGUCCUGUUAAGUCAGGCAACGAGCGAGACCCACGCCCUUAGUUACCAGCGGAUCCUU-UUUAGGAUGCCGGGCACACUAAGGGGACCGCCAGUGAUAAACUGGAGGAAGGAGUGGACGACGGUAGGUCCGUAUGCCCCGAAUCCCCUGGGCUACACGCGGGCUACAAUGGCUAGGACAAUGGGUUCCAACACCGAAAGGUGGAGGUAAUCUCCUAAACCUAGUCUUAGUUCGGAUUGAGGGCUGUAACUCGCCCUCAUGAAGCUGGAAUGCGUAGUAAUCGCGUGUCAUAACCGCGCGGUGAAUACGUCCCUG
>mixTRISUS_SUSBARB_Udenarius_16S_F15_E/1-462
GGAGCACCACAACGCGUGGAGCCUGCGGUUUAAUUGGAUUCAACGCCGGACAUCU-CACCAGGGGCGACAGCAGGAUGAUGGCCAGGUUGACGACCUUGCU-UGACAAGCUGAGAGGAGGUGCAUGGCC-GCCGUCAGCUCGUACCGUGAGGCGUCCUGUUAAGUCAGGCAACGAGCGAGACCCACGCCCUUAGUUACCAGCGGAUCCUU-UUUAGGAUGCCGGGCACACUAAGGGGACCGCCAGUGAUAAACUGGAGGAAGGAGUGGACGACGGUAGGUCCGUAUGCCCCGAAUCCCCUGGGCUACACGCGGGCUACAAUGGCUAGGACAAUGGGUUCCAACACCGAAAGGUGGAGGUAAUCUCCUAAACCUAGUCUUAGUUCGGAUUGAGGGCUGUAACUCGCCCUCAUGAAGCUGGAAUGCGUAGUAAUCGCGUGUCAUAACCGCGCGGUGAAUACGUCCCUG
>KUNRA_Bbimicronucleatum_K1_T7_F28_E/1-462
GGAGCACCACAACGCGUGGAGCCUGCGGUUUAAUUGGAUUCAACGCCGGACAUCU-CACCAGGGGCGACAGCAGAAUGAUGGCCAGGUUGACGACCUUGCU-UGACAAGCUGAGAGGGGGUGCAUGGCC-GCCGUCAGCUCGUACCGUGAGGCGUCCUGUUAAGUCAGGCAACGAGCGAGACCCACGCCCUUAGUUACCAGCGGAUCCUU-UUUAGGAUGCCGGGCACACUAAGGGGACCGCCAGUGAUAAACUGGAGGAAGGAGUGGACGACGGUAGGUCCGUAUGCCCCGAAUCCCCUGGGCUACACGCGGGCUACAAUGGCUAGGACAAUGGGUUCCAACACCGAAAGGUGGAGGCAAUCUCCUAAACCUAGUCUUAGUUCGGAUUGAGGGCUGUAACUCGCCCUCAUGAAGCUGGAAUGCGUAGUAAUCGCGUGUCAUAACCGCGCGGUGAAUACGUCCCUG
>LERM10C_Castulasp1NS_16S_F19_c/1-462
GGAGCACCACAACGCGUGGAGCCUGCGGUUUAAUUGGAUUCAACGCCGGACAUCU-CACCAGGGGCGACAGCAGUAUGAUGGCCAGGUUGACGACCUUGCU-UGACAAGCUGAGAGGAGGUGCAUGGCC-GCCGUCAGCUCGUACCGUGAGGCGUCCUGUUAAGUCAGGCAACGAGCGAGACCCACGCCCUUAGUUACCAGCGGAUCCUU-UUUAGGAUGCCGGGCACACUAAGGGGACCGCCAGUGAUAAACUGGAGGAAGGAGUGGACGACGGUAGGUCCGUAUGCCCCGAAUCCCCUGGGCUACACGCGGGCUACAAUGGCUAGGACAAUGGGUUCCAACACCGAAAGGUGGAGGUAAUCUCCUAAACCUAGUCUUAGUUCGGAUUGAGGGCUGUAACUCGUCCUCAUGAAGCUGGAAUGCGUAGUAAUCGCGUGUCAUAACCGCGCGGUGAAUACGUCCCUG
>LERM10C_Castulasp1_16S_F27_E/1-462
GGAGCACCACAACGCGUGGAGCCUGCGGUUUAAUUGGAUUCAACGCCGGACAUCU-CACCAGGGGCGACAGCAGUAUGAUGGCCAGGUUGACGACCUUGCU-UGACAAGCUGAGAGGAGGUGCAUGGCC-GCCGUCAGCUCGUACCGUGAGGCGUCCUGUUAAGUCAGGCAACGAGCGAGACCCACGCCCUUAGUUACCAGCGGAUCCUU-UUUAGGAUGCCGGGCACACUAAGGGGACCGCCAGUGAUAAACUGGAGGAAGGAGUGGACGACGGUAGGUCCGUAUGCCCCGAAUCCCCUGGGCUACACGCGGGCUACAAUGGCUAGGACAAUGGGUUCCAACACCGAAAGGUGGAGGUAAUCUCCUAAACCUAGUCUUAGUUCGGAUUGAGGGCUGUAACUCGUCCUCAUGAAGCUGGAAUGCGUAGUAAUCGCGUGUCAUAACCGCGCGGUGAAUACGUCCCUG
>LIBL1_Brobustum_16S_F23_c/1-476
GGAGCACCACAACGCGUGGAGCCUGCGGUUUAAUUGGAUUCAACGCCGGACAUCU-CACCAGGGGCGACAGCAGGAUGAUGGCCAGGUUGACGACCUUGCU-UGACAAGCUGAGAGGAGGUGCAUGGCC-GCCGUCAGCUCGUACCGUGAGGCGUCCUGUUAAGUCAGGCAACGAGCGAGACCCACGCCCUUAGUUACCAGCGGAUCCUU-UUUAGGAUGCCGGGCACACUAAGGGGACCGCCAGUGAUAAACUGGAGGAAGGAGUGGACGACGGUAGGUCCGUAUGCCCCGAAUCCCCUGGGCUACACGCGGGCUACAAUGGCUAGGACAAUGGGUUCCAACACCGAAAGGUGGAGGUAAUCUCCUAAACCUAGUCUUAGUUCGGAUUGAGGGCUGUAACUCGCCCUCAUGAAGCUGGAAUGCGUAGUAAUCGCGUGUCAUAACCGCGCGGUGAAUACGUCCCUG
>LERMETZ_Castulasp2_16S_F11_E/1-461
GGAGCACCACAACGCGUGGAGCCUGCGGUUUAAUUGGAUUCAACGCCGGACAUCU-CACCAGGGGCGACAGCAGUAUGAUGGCCAGGUUGACGACCUUGCU-UGACAAGCUGAGAGGAGGUGCAUGGCC-GCCGUCAGCUCGUACCGUGAGGCGUCCUGUUAAGUCAGGCAACGAGCGAGACCCACGCCCUUAGUUACCAGCGGAUCCUU-UUUAGGAUGCCGGGCACACUAAGGGGACCGCCAGUGAUAAACUGGAGGAAGGAGUGGACGACGGUAGGUCCGUAUGCCCCGAAUCCCCUGGGCUACACGCGGGCUACAAUGGCUAGGACAAUGGGUUCCAACACCGAAAGGUGGAGGUAAUCUCCUAAACCUAGUCUUAGUUCGGAUUGAGGGCUGUAACUCGCCCUCAUGAAGCUGGAAUGCGUAGUAAUCGCGUGUCAUAACCGCGCGGUGAAUACGUCCCU-
>LIBL1_Ustriatus_16S_F22_c/1-461
GGAGCACCACAACGCGUGGAGCCUGCGGUUUAAUUGGAUUCAACGCCGGACAUCU-CACCAGGGGCGACAGCAGAAUGAUGGCCAGGUUGACGACCUUGCU-UGACAAGCUGAGAGGAGGUGCAUGGCC-GCCGUCAGCUCGUACCGUGAGGCGUCCUGUUAAGUCAGGCAACGAGCGAGACCCACGCCCUUAGUUACCAGCGGAUCCUU-UUUAGGAUGCCGGGCACACUAAGGGGACCGCCAGUGAUAAACUGGAGGAAGGAGUGGACGACGGUAGGUCCGUAUGCCCCGAAUCCCCUGGGCUACACGCGGGCUACAAUGGCUAGGACAAUGGGUUCCAACACCGAAAGGUGGAGGUAAUCUCCUAAACCUAGUCUUAGUUCGGAUUGAGGGCUGUAACUCGCCCUCAUGAAGCUGGAAUGCGUAGUAAUCGCGUGUCAUAACCGCGCGGUGAAUACGUCCCU-
>mixTRISUS_TRIANGLE_MesI_16S_F25_E/1-446
GGAGCACCACAACGCGUGGAGCCUGCGGUUUAAUUGGAUUCAACGCCGGACAUCU-CACCAGGGGCGACAGCAGAAUGAUGGCCAGGUUGACGACCUUGCU-UGACAAGCUGAGAGGAGGUGCAUGGCC-GCCGUCAGCUCGUACCGUGAGGCGUCCUGUUAAGUCAGGCAACGAGCGAGACCCACGCCCUUAGUUACCAGCGGAUCCUU-UUUAGGAUGCCGGGCACACUAAGGGGACCGCCAGUGAUAAACUGGAGGAAGGAGUGGACGACGGUAGGUCCGUAUGCCCCGAAUCCCCUGGGCUACACGCGGGCUACAAUGGCUAGGACAAUGGGUUCCAACACCGAAAGGUGGAGGUAAUCUCCUAAACCUAGUCUUAGUUCGGAUUGAGGGCUGUAACUCGCCCUCAUGAAGCUGGAAUGCGUAGUAAUCGCGUGUCAUAACCGCGC----------------
>mixTRISUS_TRIANGLE_MesII_16S_F25_E/1-408
GGAGCACCACAACGCGUGGAGCCUGCGGUUUAAUUGGAUUCAACGCCGGACAUCU-CACCAGGGGCGACAGCAGAAUGAUGGCCAGGUUGACGACCUUGCU-UGACAAGCUGAGAGGAGGUGCAUGGCC-GCCGUCAGCUCGUACCGUGAGGCGUCCUGUUAAGUCAGGCAACGAGCGAGACCCACGCCCUUAGUUACCAGCGGAUCCUU-UUUAGGAUGCCGGGCACACUAAGGGGACCGCCAGUGAUAAACUGGAGGAAGGAGUGGACGACGGUAGGUCCGUAUGCCCCGAAUCCCCUGGGCUACACGCGGGCUACAAUGGCUAGGACAAUGGGUUCCAACACCGAAAGGUGGAGGUAAUCUCCUAAACCUAGUCUUAGUUCGGAUUGAGGGCUGUAACUCGCCCUCAUG------------------------------------------------------
>SUSBARB_UdenariusNS_16S_F9_E/1-420
------------------------------------------ACGCCGGACAUCU-CACCAGGGGCGACAGCAGGAUGAUGGCCAGGUUGACGACCUUGCU-UGACAAGCUGAGAGGAGGUGCAUGGCC-GCCGUCAGCUCGUACCGUGAGGCGUCCUGUUAAGUCAGGCAACGAGCGAGACCCACGCCCUUAGUUACCAGCGGAUCCUU-UUUAGGAUGCCGGGCACACUAAGGGGACCGCCAGUGAUAAACUGGAGGAAGGAGUGGACGACGGUAGGUCCGUAUGCCCCGAAUCCCCUGGGCUACACGCGGGCUACAAUGGCUAGGACAAUGGGUUCCAACACCGAAAGGUGGAGGUAAUCUCCUAAACCUAGUCUUAGUUCGGAUUGAGGGCUGUAACUCGCCCUCAUGAAGCUGGAAUGCGUAGUAAUCGCGUGUCAUAACCGCGCGGUGAAUACGUCCCUG
>RAJCA_Hpalaeformis_16S_JR/1-1487
GGAGCACCACAACGCGUGGAGCCUGCGGUUUAAUUGGAUUCAACGCCGGACAUCU-CACCAGGGGCGACAGCAGGAUGAUGGCCAGGUUGACGACCUUGCU-UGACAAGCUGAGAGGAGGUGCAUGGCC-GCCGUCAGCUCGUACCGUGAGGCGUCCUGUUAAGUCAGGCAACGAGCGAGACCCACGCCCUUAGUUACCAGCGGAUCCUU-UUUAGGAUGCCGGGCACACUAAGGGGACCGCCAGUGAUAAACUGGAGGAAGGAGUGGACGACGGUAGGUCCGUAUGCCCCGAAUCCCCUGGGCUACACGCGGGCUACAAUGGCUAGGACAAUGGGUUCCAACACCGAAAGGUGGAGGUAAUCUCCUAAACCUAGUCUUAGUUCGGAUUGAGGGCUGUAACUCGCCCUCAUGAAGCUGGAAUGCGUAGUAAUCGCGUGUCAUAACCGCGCGGUGAAUACGUCCCUG
>LERM10C_Bundulans_16S_F19_E/1-460
GGAGCACCACAACGCGUGGAGCCUGCGGUUUAAUUGGAUUCAACGCCGGACAUCU-CACCAGGGGCGACAGCAGAAUGAUGGCCAGGUUGACGACCUUGCU-UGACAAGCUGAGAGGAGGUGCAUGGCC-GCCGUCAGCUCGUACCGUGAGGCGUCCUGUUAAGUCAGGCAACGAGCGAGACCCACGCCCUUAGUUACUAGCGGAUCC-U-CCG-GGAUGCCGGGCACACUAAGGGGACCGCCAGUGAUAAACUGGAGGAAGGAGUGGACGACGGUAGGUCCGUAUGCCCCGAAUCCCCUGGGCUACACGCGGGCUACAAUGGCUAGGACAAUGGGUUCCAACACCGAAAGGUGGAGGUAAUCUCCUAAACCUAGUCUAAGUUCGGAUUGAGGGCUGUAACCCGCCCUCAUGAAGCUGGAAUGCGUAGUAAUCGCGUGUCAUAACCGCGCGGUGAAUACGUCCCUG
>LERMA1_Bundulans_16S_F12_E/1-460
GGAGCACCACAACGCGUGGAGCCUGCGGUUUAAUUGGAUUCAACGCCGGACAUCU-CACCAGGGGCGACAGCAGAAUGAUGGCCAGGUUGACGACCUUGCU-UGACAAGCUGAGAGGAGGUGCAUGGCC-GCCGUCAGCUCGUACCGUGAGGCGUCCUGUUAAGUCAGGCAACGAGCGAGACCCACGCCCUUAGUUACUAGCGGAUCC-U-CCG-GGAUGCCGGGCACACUAAGGGGACCGCCAGUGAUAAACUGGAGGAAGGAGUGGACGACGGUAGGUCCGUAUGCCCCGAAUCCCCUGGGCUACACGCGGGCUACAAUGGCUAGGACAAUGGGUUCCAACACCGAAAGGUGGAGGUAAUCUCCUAAACCUAGUCUAAGUUCGGAUUGAGGGCUGUAACCCGCCCUCAUGAAGCUGGAAUGCGUAGUAAUCGCGUGUCAUAACCGCGCGGUGAAUACGUCCCUG
>mixMORLE_LERMA1_Bundulans_16S_F23_E/1-460
GGAGCACCACAACGCGUGGAGCCUGCGGUUUAAUUGGAUUCAACGCCGGACAUCU-CACCAGGGGCGACAGCAGAAUGAUGGCCAGGUUGACGACCUUGCU-UGACAAGCUGAGAGGAGGUGCAUGGCC-GCCGUCAGCUCGUACCGUGAGGCGUCCUGUUAAGUCAGGCAACGAGCGAGACCCACGCCCUUAGUUACUAGCGGAUCC-U-CCG-GGAUGCCGGGCACACUAAGGGGACCGCCAGUGAUAAACUGGAGGAAGGAGUGGACGACGGUAGGUCCGUAUGCCCCGAAUCCCCUGGGCUACACGCGGGCUACAAUGGCUAGGACAAUGGGUUCCAACACCGAAAGGUGGAGGUAAUCUCCUAAACCUAGUCUAAGUUCGGAUUGAGGGCUGUAACCCGCCCUCAUGAAGCUGGAAUGCGUAGUAAUCGCGUGUCAUAACCGCGCGGUGAAUACGUCCCUG
>mixMORLE_LERMA1_Bundulans_clone_16S_F27_E/1-460
GGAGCACCACAACGCGUGGAGCCUGCGGUUUAAUUGGAUUCAACGCCGGACAUCU-CACCAGGGGCGACAGCAGAAUGAUGGCCAGGUUGACGACCUUGCU-UGACAAGCUGAGAGGAGGUGCAUGGCC-GCCGUCAGCUCGUACCGUGAGGCGUCCUGUUAAGUCAGGCAACGAGCGAGACCCACGCCCUUAGUUACUAGCGGAUCC-U-CCG-GGAUGCCGGGCACACUAAGGGGACCGCCAGUGAUAAACUGGAGGAAGGAGUGGACGACGGUAGGUCCGUAUGCCCCGAAUCCCCUGGGCUACACGCGGGCUACAAUGGCUAGGACAAUGGGUUCCAACACCGAAAGGUGGAGGUAAUCUCCUAAACCUAGUCUAAGUUCGGAUUGAGGGCUGUAACCCGCCCUCAUGAAGCUGGAAUGCGUAGUAAUCGCGUGUCAUAACCGCGCGGUGAAUACGUCCCUG
>LERMONSTR_Cfusca_16S_F12_E/1-460
GGAGCACCACAACGCGUGGAGCCUGCGGUUUAAUUGGAUUCAACGCCGGACAUCU-CACCAGGGGCGACAGCAGAAUGAUGGCCAGGUUGAUGACCUUGCU-UGACAAGCUGAGAGGAGGUGCAUGGCC-GCCGUCAGCUCGUACCGUGAGGCGUCCUGUUAAGUCAGGCAACGAGCGAGACCCACGCCCUUAGUUACCAGCGGAUCC-U-UCG-GGAUGCCGGGCACACUAAGGGGACCGCCAGUGAUAAACUGGAGGAAGGAGUGGACGACGGUAGGUCCGUAUGCCCCGAAUCCCCUGGGCUACACGCGGGCUACAAUGGCUAGGACAAUGGGUUCCAACACCGAAAGGUGAAGGUAAUCUCCUAAACCUAGUCUAAGUUCGGAUUGAGGGCUGUAACCCGCCCUCAUGAAGCUGGAAUGCGUAGUAAUCGCGUGUCAUAACCGCGCGGUGAAUACGUCCCUG
>LERMA7_Bnasutum_16S_F9_c/1-474
GGAGCACCACAACGCGUGGAGCCUGCGGUUUAAUUGGAUUCAACGCCGGACAUCU-CACCAGGGGCGACAGCAGAAUGAUGGCCAGGUUGACGACCUUGCU-UGACAAGCUGAGAGGAGGUGCAUGGCC-GCCGUCAGCUCGUACCGUGAGGCGUCCUGUUAAGUCAGGCAACGAGCGAGACCCACGCCCUUAGUUACCAGCGGAUCC-U-CCG-GGAUGCCGGGCACACUAAGGGGACCGCCAGUGAUAAACUGGAGGAAGGAGUGGACGACGGUAGGUCCGUAUGCCCCGAAUCCCCUGGGCUACACGCGGGCUACAAUGGCUAGGACAAUGGGUUCCAACACCGAAAGGUGGAGGUAAUCUCCUAAACCUAGUCUAAGUUCGGAUUGAGGGCUGUAACCCGCCCUCAUGAAGCUGGAAUGCGUAGUAAUCGCGUGUCAUAACCGCGCGGUGAAUACGUCCCUG
>QDUF_Marine_Metopidaesp2_16S_BL/1-1244
GGAGCACCACAACGCGUGGAGCCUGCGGUUUAAUNNNNNUCCUUGCCCGA-AUCUgCUCC--GUGCGACAGCAGAAUGAUGGCCAGGUUGACGACCUUGCU-UGACAAGCUGAGAGGAGGUGCAUGGCC-GCCGUCAGCUCGUACCGUGAGGCGUCCUGUUAAGUCAGGCAACGAGCGAGACCCACGCCCUUAGUUACCAGCGGAUCCUU-UUUAGGAUGCCGGGCACACUAAGGGGACCGCCAGUGAUAAACUGGAGGAAGGAGUGGACGACGGUAGGUCCGUAUGCCCCGAAUCCCCUGGGCUACACGCGGGCUACAAUGGCUAGGACAAUGGGUUCCAACACCGAAAGGUGGAGGUAAUCUCCUAAACCUAGUCUUAGUUCGGAUUGAGGGCUGUAACUCGCCCUCAUGAAGCUGGAAUGCGUAAUAAUCGCGUGUCAUAACCGCGCGGUGAAUACGUCCCUG
