# Supplementary material for: Methanogenic symbionts of anaerobic ciliates are host and habitat specific
Source: ISME J. 2024 Aug 20;18(1):wrae164. doi: 10.1093/ismejo/wrae164 (PMC11378729; doi:10.1093/ismejo/wrae164)
Supplement: Supplementary_material [file supplementary_material.zip › SF17_Dataset_Methanomicrobiales_uniquelineages_wrae164.fasta]

>F26_Marine_Metopidsp4_16S_BL
CUCCGGGACUGGGGCUAAUCCUCUAUAGUGGAGUAUCCUGGAUGGUAUAUAGGGGUGCUCCUCGCCUUAGGAUGGGACUGCGUCCGAAGGAAGUAAACGGGGUAACGGCCCACCAAGCCAUUGAUCGGUACGGGUUGUGGGAGCAAGAUCCCGGAGAUGGAUUCUGAGACAUGAAUCCAGGCCCUACGGGGCGCAGCAGGCGCGCAAACUUUACAAUGCGAGCAAUCGUGAUAAGGAAACCCUGAGUGCCUGUCGAUGCAGGCUGUUCAUAUAUCUAAAUCAUAUGUGAAGAAAGGGCAGGGCAAGACCGGUGCCAGCCGCCGCGGUAAUACCGGCUGCUCGAGUGAUGGCCACUAUUACUGGGUUUAAAGCGUCCGUAGCUUGACUGUUAGGUYUYUUGGGAAAUCUUCGCGCUUAACGUGAAGGCGUCUAAGAGAUACCGGCAGUCUUGGAACUGGGAGAGGUAAACCGUACUUCGGGGGUAGGAGUGAAAUCUUGUAAUCCUCGAGGGACGACCUAUGGCGAAGGCAGUUUACCAGAACAGCUUCGACAGUGAGGGACGAAAGCUGGGGGAGCAAACGGGAUUAGAUACCCCGGUAGUCCCAGCCGUAAACAAUGUGCGUUAGGUGUGUCGGUAACCACGUGUUAGUGAUGCGCCGAAGAGAAAUCGUGAAACGCACCACCUGGGAAGUACGGUCGCAAGGCUGAAACUUAAAGGAAUUGGCGGGGGgAGCACCACAACAGGUGGAGCCUGCGGUUUAAUUGGAUUCACGCCGGACAUCUCACCGGAUAAGACAGCUGAUGAUUGUCAAUCUGAAGGUUACAUGACUAGCUGAGAGGAGGUGCAUGGUCGUCGUCAGUUCGUACUGUGAAGCAUCCUGUUAAGUCAGGCAACGAGCGAGACCCACGCCGACAAUUGCCAGCAGCAUCUCCGGAUGGCUGGGGACAUUGUCGGGACCGCCUCUGCUAAAGGGGAGGAAGGAAUGGGCAACGGUAGGUCAGCAUGCCCCGAAUUAUCCGGGCUACACGCGGGCUACAAUGGACGGGACAAUGGGUAACAACACCGAAAGGUGCAGUCAAUCUCCGAACCCCGCCCUUAGUUAGGAUUGCGGGUUGCAACUCACCCGCAUGAAUCUGGAAUCUGUAGUAAUCGCGUUUCACUAUAGUGCGGUGAAUACGUCCCUGCUCCUUGCACACA
>WH5_PsalinaNS_16S_F22_E
GGAGCACCACAACAGGTGGAGCCTGCGGTTTAATTGGATTCAACGCCGGACATCTCACCGGATAAGACAGCTGAATGATTGTCAATCTGAAGGTTTTACATGACTAGCTGAGAGGAGGTGCATGGCCGTCGTCAGTTCGTACTGTGAAGCATCCTGTTAAGTCAGGCAACGAGCGAGACCCACACCGACAATTGCCAGCAGCATCTCCGGATGGCTGGGGACATTGTCGGGACCGCCTCTGCTAAAGGGGAGGAGGGAATGGGCAACGGTAGGTCAGCATGCCCCGAATTATCCGGGCTACACGCGGGCTACAATGGACGGGACAATGGGTAACAACACCGAAAGGTGCAGTCAATCTCCGAACCCCGCCCTTAGTTAGGATTGCGGGTTGCAACTCACCCGCATGAATCTGGAATCTGTAGTAATCGCGTTTCACTATAGCGCGGTGAATACGTCCCTG
>FAMO1_Marine_Metopidaesp4_16S_BL
UGGGGCUAAUCCUCCAUAGUGGAUGUAUCCUGGAAUGGUAURUACGRACUCCUCGCCUKAGGAUGGGACUGCGUCCGAUAGGAUGUUGGCGGGGUAACGGCCCACCAAGCCAUUGAUCGGUACGGGUUGUGGGAGCAAGAUCCCGGAGAUGGAUUCUGAGACAUGAAUCCAGGCCCUACGGGGCGCAGCAGGCGCGCAAACUUUACAAUGCGAGCAAUCGUGAUAAGGAAACCCUGAGUGCCUGUCGAUGCAGGCUGUUCAUAUAUCURAAUCAUAUGUGAAGAAAGGGCAGGGCAAGACCGGUGCCAGCCGCCGCGGUAAUACCGGCUGCUCGAGUGAUGGCCACUAUUACUGGGUUUAAAGCGUCCGUAGCUUGACUGUUAGGUCUCUUGGGAAAUCUUCGCGCUUAACGUGAAGGCGUCUAAGAGAUACCGGCAGUCUUGGAACUGGGAGAGGUAAACCGUACUUCGGGGGUAGGAGUGAAAUCUUGUAAUCCUCGAGGGACGACCUAUGGCGAAGGCAGUUUACCAGAACAGCUUCGACAGUGAGGGACGAAAGCUGGGGGAGCAAACGGGAUUAGAUACCCCGGUAGUCCCAGCCGUAAACAAUGUGCGUUAGGUGUGUCGGUAACCACGUGUUAGUGAUGCGCCGAAGAGAAAUCGUGAAACGCACCACCUGGGAAGUACGGUCGCAAGGCUGAAACUUAAAGGAAUUGGCGGGGGAGCACCACAACAGGUGGAGCCUGCGGUUUAAUUGGAUUCAACGCCGGACAUCUCACCGGAUAAGACAGCUGAAUGAUUGUCAAUCUGAAGGUUUUACAUGACUAGCUGAGAGGAGGUGCAUGGUCGUCGUCAGUUCGUACUGUGAAGCAUCCUGUUAAGUCAGGCAACGAGCGAGACCCACGCCGACAAUUGCCAGCAGCAUCUCCGGAUGGCUGGGGACAUUGUCGGGACCGCCUCUGCUAAAGGGGAGGAAGGAAUGGGCAACGGUAGGUCAGCAUGCCCCGAAUUAUCCGGGCUACACGCGGGCUACAAUGGACGGGACAAUGGGUAACAACACCGAAAGGUGCAGUCAAUCUCCGAACCCCGCCCUUAGUUAGGAUUGCGGGUUGCAACUCACCCGCAUGAAUCUGGAAUCUGUAGUAAUCGCGUUUCACUAUAGUGCGGUGAAUACGUCCCUGCUCCUUGCACACAA
>GOOSE2B_Marine_Metopidaesp3_16S_BL
CUCCGGGAACUGGGGCUAAUCCUCCAUAGUGGAUGUAUCCUGGAAUGGUAUAUGSGGCAAUCCUCGCCUUAGGAUGGGACUGCGUCCGAUUAGGAUGUUGGCGGGGUAACGGCCCACCAAGCCAUUGAUCGGUACGGGUUGUGGGAGCAAGAUCCCGGAGAUGGAUUCUGAGACAUGAAUCCAGGCCCUACGGGGCGCAGCAGGCGCGCAAACUUUACAAUGCGAGCAAUCGUGAUAAGGAAACCCUGAGUGCCUGUCGAUGCAGGCUGUUCAUAUAUCUAAAUCAUAUGUGAAGAAAGGGCAGGGCAAGACCGGUGCCAGCCGCCGCGGUAAUACCGGCUGCUCGAGUGAUGGCCACUAUUACUGGGUUUAAAGCGUCCGUAGCUUGACUGUUAGGUCUCUUGGGAAAUCUUCGCGCUUAACGUGAAGGCGUCUAAGAGAUACCGGCAGUCUUGGAACUGGGAGAGGUAAACCGUACUUCGGGGGUAGGAGUGAAAUCUUGUAAUCCUCGAGGGACGACCUAUGGCGAAGGCAGUUUACCAGAACAGCUUCGACAGUGAGGGACGAAAGCUGGGGGAGCAAACGGGAUUAGAUACCCCGGUAGUCCCAGCCGUAAACAAUGUGCGUUAGGUGUGUCGGUAACCACGUGUUAGUGAUGCGCCGAAGAGAAAUCGUGAAACGCACCACCUGGGAAGUACGGUCGCAAGGCUGAAACUUAAAGGAAUUGGCGGGGGAGCACCACAACAGGUGGAGCCUGCGGUUUAAUUGGAUUCAACGCCGGACAUCUCACCGGAUAAGACAGCUGAAUGAUUGUCAAUCUGAAGGUUUACAUGACUAGCUGAGAGGAGGUGCAUGGUCGUCGUCAGUUCGUACUGUGAAGCAUCCUGUUAAGUCAGGCAACGAGCGAGACCCACGCCGACAAUUGCCAGCAGCAUCUCCGGAUGGCUGGGGACAUUGUCGGGACCGCCUCUGCUAAAGGGGAGGAAGGAAUGGGCAACGGUAGGUCAGCAUGCCCCGAAUUAUCCGGGCUACACGCGGGCUACAAUGGACGGGACAAUGGGUAACAACACCGAAAGGUGCAGUCAAUCUCCGAACCCCGCCCUUAGUUAGGAUUGCGGGUUGCAACUCACCCGCAUGAAUCUGGAAUCUGUAGUAAUCGCGUUUCACUAUAGUGCGGUGAAUACGUCCCUGCUCCUUGCACACAA
>SALT15A_MarineMetopidaesp
caggtggagcctgcggtttaattggattcaacgccggacatctcaccggataagacagctgaatgattgtcaatctgaaggttttacatgactagctgagaggaggtgcatggccgtcgtcagttcgtactgtgaagcatcctgttaagtcaggcaacgagcgagacccacrccgacaattgccagcagcatctccggatggctggggacattgtcgggaccgcctctgctaaaggggaggaaggaatgggcaacggtaggtcagcatgccccgaattatcygggctacacgcgggctacaatggacgggacaatgggtaacaacac
>BOPAT_BpulchraNS_16S_F19_E
GGAGCACCACAACAGGTGGAGCCTGCGGTTTAATCGGACTCAACGCCGGGAAACTCACCAGATAAGACAGCTGAATGATAGTCGGGCTGAAGACTCTACTTGACTAGCTGAGAGGAGGTGCATGGCCGTCGTCAGTTCGTACTGTGAAGCATCCTGTTAAGTCAGGCAACGAGCGAGACCCACGCCGACAGTTGCTAGCTCGTCCTCCGGGATGGAGAGGACACTGTCGGGACCGCCTCTGCTAAAGAGGAGGAAGGAATGGGCAACGGTAGGTCAGCATGCCCCGAATTATCTGGGCTACACGCGGGCTACAATGGGTGGGACAATGGGTATCGACACCGAAAGGTGAAGGCAATCTCCTAAACCCATCCTTAGTTCGGATTGTGGGTTGCAACTCACCCACATGAAGCTGGAATCTGTAGTAATCGTGTCTCAAAATGGCACGGTGAATATGTCCCTG
>MALKAL_Mes_16S_F12_E
GGAGCACCACAACAGGTGGAGCCTGCGGTTTAATCGGACTCAACGCCGGGAAACTCACCAGATAAGACAGCTGAATGATAGTCGGGCTGAAGACTCTACTTGACTAGCTGAGAGGAGGTGCATGGCCGTCGTCAGTTCGTACTGTGAAGCATCCTGTTAAGTCAGGCAACGAGCGAGACCCACGCCGACAGTTGCTAGCTCGTCCTCCGGGATGGAGAGGACACTGTCGGGACCGCCTCTGCTAAAGAGGAGGAAGGAATGGGCAACGGTAGGTCAGCATGCCCCGAATTATCTGGGCTACACGCGGGCTACAATGGGTGGGACAATGGGTATCGACACCGAAAGGTGAAGGCAATCTCCTAAACCCATCCGTAGTTCGGATTGTGGGTTGCAACTCACCCACATGAAGCTGGAATCTGTAGTAATCGTGTCTCAAAATGGCACGGTGAATATGTCCCTG
>LEDY_Bcontorta_16S_F24_E
GGAGCACCACAACAGGTGGAGCCTGCGGTTTAATCGGACTCAACGCCGGGAAACTCACCAGGTAAGACAGCTGAATGATAGTCGGGCTGAAGACTCTACTTGACTAGCTGAGAGGAGGTGCATGGCCGTCGTCAGTTCGTACTGTGAAGCATCCTGTTAAGTCAGGCAACGAGCGAGACCCACGCCAACAGTTGCTAGCTCGTCCCCCGGGATGGAGAGGACACTGTTGGGACCGCCTCTGCTAAAGAGGAGGAAGGAATGGGCAACGGTAGGTCAGCATGCCCCGAATTACTTGGGCTACACGCGGGCTACAATGGGTGGGACAATGGGTATCGACACCGAAAGGTGAAGGCAATCTCCTAAACCCATCCTTAGTTCGGATTGTGGGTTGCAACTCACCCACATGAAGCTGGAATCTGTAGTAATCGTGTCTCAAAATGGCACGGTGAATATGTCCCTG
>VELKAL_Bcontorta_16S_F17_E
GGAGCACCACAACAGGTGGAGCCTGCGGTTTAATCGGACTCAACGCCGGGAAACTCACCAGGTAAGACAGCTGAATGATAGTCGGGCTGAAGACTCTACTTGACTAGCTGAGAGGAGGTGCATGGCCGTCGTCAGTTCGTACTGTGAAGCATCCTGTTAAGTCAGGCAACGAGCGAGACCCACGCCAACAGTTGCTAGCTCGTCCCCCGGGATGGAGAGGACACTGTTGGGACCGCCTCTGCTAAAGAGGAGGAAGGAATGGGCAACGGTAGGTCAGCATGCCCCGAATTACCTGGGCTACACGCGGGCTACAATGGGTGGGACAATGGGTATCGACACCGAAAGGTGAAGGCAATCTCCTAAACCCACCCTTAGTTCGGATTGTGGGTTGCAACTCACCCACATGAAGCTGGAATCTGTAGTAATCGTGTCTCAAAATGGCACGGTGAATATGTCCCTG
>DERMI_LgibbaIV_16S_F10_G
GGAGCACCACAACAGGTGGAGCCTGCGGTTTAATCGGACTCAACGCCGGGAAACTCACCAGATAAGACAGCTGAATGATAGTCGGGCTGAAGACTCTACTTGACTAGCTGAGAGGAGGTGCATGGCCGTCGTCAGTTCGTACTGTGAAGCATCCTGTTAAGTCAGGCAACGAGCGAGACCCACGCCAACAGTTGCTAGCTCGTCCCCCGGGATGGAGAGGACACTGTTGGGACCGCCTCTGCTAAAGAGGAGGAAGGAATGGGCAACGGTAGGTCAGCATGCCCCGAATTATCTGGGCTACACGCGGGCTACAATGGGTGGGACAATGGGTATCGACACCGAAAGGTGAAGGCAATCTCTTAAACCCATCCTTAGTTCGGATTGTGGGCTGCAACTCGCCCACATGAAGCTGGAATCTGTAGTAATCGTGTCTCAAAATGGCACGGTGAATATGTCCCTG
>GROSERDU_Cmedusula1_16S_F27_E
GGAGCACCACAACAGGTGGAGCCTGCGGTTTAATCGGACTCAACGCCGGAAAACTCACCAGATAAGACAGCTGAATGATAGTCGGGCTGAAGACTCTACTTGACTAGCTGAGAGGAGGTGCATGGCCGTCGTCAGTTCGTACTGTGAAGCATCCTGTTAAGTCAGGCAACGAGCGAGACCCACGCCAACAGTTGCTAGCTCGTCCCCCGGGATGGAGAGGACACTGTTGGGACCGCCTCTGCTAAAGAGGAGGAAGGAATGGGCAACGGTAGGTCAGCATGCCCCGAATTATCTGGGCTACACGCGGGCTACAATGGGTGGGACAATGGGTATCGACACCGAAAGGTGAAGGCAATCTCCTAAACCCATCCTTAGTTCGGATTGTGGGCTGCAACTCGCCCACATGAAGCTGGAATCTGTAGTAATCGTGTCTCAAAATGGCACGGTGAATATGTCCCTG
>KU13_Tariela_16S_F11_E
GGAGCACCACAACAGGTGGAGCCTGCGGTTTAATCGGACTCAACGCCGGGAAACTCACCAGTTAAGACAGCTGAATGATAGTCGGGCTGAAGACTCTACTTAACTAGCTGAGAGGAGGTGCATGGCCGTCGTCAGTTCGTACTGTGAAGCATCCTGTTAAGTCAGGCAACGAGCGAGACCCACGCCAACAGTTACTAGCTCATCCCCCGGGATGGAGAGGACACTGTTGGGACCGCCTCTGCTAAAGAGGAGGAAGGAATGGGCAACGGTAGGTCAGCATGCCCCGAATTAACTGGGCTACACGCGGGCTACAATGGGTGGGACAATGGGTATCGACACCGAAAGGTGAAGGCAATCTCCTAAACCCATCCGTAGTTCGGATTGTGGGCTGCAACTCGCCCACATGAAGCTGGAATCTGTAGTAATCGTGTCTCAAAATGGCACGGTGAATATGTCCCTG
>LERMA5_Tropidoatractidae_16S_F25_E
GGAGCACCACAACAGGTGGAGCCTGCGGTTTAATCGGACTCAACGCCGGGAAACTCACCAGTTAAGACAGCTGAATGATAGTCGGGCTGAAGACTCTACTTGACTAGCTGAGAGGAGGTGCATGGCCGTCGTCAGTTCGTACTGTGAAGCATCCTGTTAAGTCAGGCAACGAGCGAGACCCACGCCAACAGTTGCTAGCTCATCCCCCGGGATGGAGAGGACACTGTTGGGACCGCCTCTGCTAAAGAGGAGGAAGGAATGGGCAACGGTAGGTCAGCATGCCCCGAATTAACTGGGCTACACGCGGGCTACAATGGGTGGGACAATGGGTATCGACACCGAAAGGTGAAGGCAATCTCCTAAACCCATCCGTAGTTCGGATTGTGGGCTGCAACTCGCCCACATGAAGCTGGAATCTGTAGTAATCGTGTCTCAAAATGGCACGGTGAATATGTCCCTG
>MORETES_Tlevanderi_16S_F25_E
GGAGCACCACAACAGGTGGAGCCTGCGGTTTAATCGGACTCAACGCCGGGAAACTCACCAGTTAAGACAGCTGAATGATAGTCGGGCTGAAGACTCTACTTGACTAGCTGAGAGGAGGTGCATGGCCGTCGTCAGTTCGTACTGTGAAGCATCCTGTTAAGTCAGGCAACGAGCGAGACCCACGCCAACAGTTGCTAGCTCATCCTCAGGGATGGAGAGGACACTGTTGGGACCGCCTCTGCTAAAGAGGAGGAAGGAATGGGCAACGGTAGGTCAGCATGCCCCGAATTAACTGGGCTACACGCGGGCTACAATGGGTGGGACAATGGGTATCGACACCGAAAGGTGAAGGCAATCTCCTAAACCCATCCGTAGTTCGGATTGTGGGCTGCAACTCGCCCACATGAAGCTGGAATCTGTAGTAATCGTGTCTCAAAATGGCACGGTGAATATGTCCCTG
>LK_Tlevanderi_16S_F16_E
GGAGCACCACAACGGGTGGAGCCTGCGGTTTAATCGGACTCAACGCCGGAAAACTCACCAGTTAAGACAGCTGAATGATAGTCGGGCTGAAGACTCTACTTGACTAGCTGAGAGGAGGTGCATGGCCGTCGTCAGTTCGTACTGTGAAGCATCCTGTTAAGTCAGGCAACGAGCGAGACCCACGCCAACAGTTGCTAGCTCGTCCTCCGGGATGGAGAGGACACTGTTGGGACCGCCTCTGCTAAAGAGGAGGAAGGAATGGGCAACGGTAGGTCAGCATGCCCCGAATTAACTGGGCTACACGCGGGCTACAATGGGTGGGACAATGGGTATCGACACCGAAAGGTGAAGGCAATCTCCTAAACCCATCCGTAGTTCGGATTGTGGGCTGCAACTCGCCCACATGAAGCTGGAATCCGTAGTAATCGTGTCTCAATATGGCACGGTGAATATGTCCCTG
>RIOT_Tlevanderi_16S_F11_E
GGAGCACCACAACAGGTGGAGCCTGCGGTTTAATCGGACTCAACGCCGGGAAACTCACCAGTTAAGACAGCTGAATGATAGTCGGGCTGAAGACTCTACTTGACTAGCTGAGAGGAGGTGCATGGCCGTCGTCAGTTCGTACTGTGAAGCATCCTGTTAAGTCAGGCAACGAGCGAGACCCACGCCAACAGTTGCTAGCTCGTCCTCCGGGATGGAGAGGACACTGTTGGGATCGCCTCTGCTAAAGAGGAGGAAGGAATGGGCAACGGTAGGTCAGCATGCCCCGAATTAACTGGGCTACACGCGGGCTACAATGGGTGGGACAATGGGTATCGACACCGAAAGGTGAAGGCAATCTCCTAAACCCATCCGTAGTTCGGATTGTGGGTTGCAACTCACCCACATGAAGCTGGAATCTGTAGTAATCGTGTCTCAAAATGGCACGGTGAATATGTCCC
>KLAN25B_Upullus_16S_F11_E
GGAGCACCACAACAGGTGGAGCCTGCGGTTTAATCGGACTCAACGCCGGGAAACTCACCAGATAAGACAGCTGAATGATAGTCGGGCTGAAGACTCTACTTGACTAGCTGAGAGGAGGTGCATGGCCGTCGTCAGTTCGTACTGTGAAGCATCCTGTTAAGTCAGGCAACGAGCGAGACCCACGCCGACAGTTGCTAGCTCGTCCTCCGGGATGGAGAGGACACTGTCGGGACCGCCTCTGCTAAAGAGGAGGAAGGAATGGGCAACGGTAGGTCAGCATGCCCCGAATTATCTGGGCTACACGCGGGCTACAATGGGTGGGACAATGGGTATCGACACCGAAAGGTGAAGGCAATCTCCTAAACCCATCCTTAGTTCGGATTGTGGGTTGCAACTCACCCACATGAAGCTGGAATCTGTAGTAATCGTGTCTCAAAATGGCACGGTGAATATGTCCC
>GRANCA_Bcontorta_16S_F11_E
GGAGCACCACAACGGGTGGAGCCTGCGGTTTAATCGGACTCAACGCCGGGAAACTCACCAGTTAAGACAGCTGAATGATAGTCGGGCTGAAGACTCTACTTGACTAGCTGAGAGGAGGTGCATGGCCGTCGTCAGTTCGTACTGTGAAGCATCCTGTTAAGTCAGGCAACGAGCGAGACCCACGCCAACAGTTGCCAGCTCGTCCTCCGGGATGGTGGGGACACTGTTGGGACCGCCTCTGCTAAAGAGGAGGAAGGAATGGGCAACGGTAGGTCAGCATGCCCCGAATTAACTGGGCTACACGCGGGCTACAATGGGTGGGACAATGGGTATCGACACCGAAAGGTGAAGGCAATCTCCTAAACCCATCCTTAGTTCGGATTGTGGGTTGCAACTCACCCACATGAAGCTGGAATCCGTAGTAATCGTGTCTCAAAATGGCACGGTGAATATGTCCCTG
>KAENG_Tlevanderi_16S_F17_E
GGAGCACCACAACGGGTGGAGCCTGCGGTTTAATCGGACTCAACGCCGGGAAACTCACCAGTTAAGACAGCTGAATGATAGTCGGGCTGAAGACTCTACTTGACTAGCTGAGAGGAGGTGCATGGCCGTCGTCAGTTCGTACTGTGAAGCATCCTGTTAAGTCAGGCAACGAGCGAGACCCACGCCAACAGTTGCCAGCTCGTCCTCCGGGATGGTGGGGACACTGTTGGGACCGCCTCTGCTAAAGAGGAGGAAGGAATGGGCAACGGTAGGTCAGCATGCCCCGAATTAACTGGGCTACACGCGGGCTACAATGGGTGGGACAATGGGTATCGACACCGAAAGGTGAAGGCAATCTCCTAAACCCATCCTTAGTTCGGATTGTGGGTCGCAACTCACCCACATGAAGCTGGAATCCGTAGTAATCGTGTCTCAAAATGGCACGGTGAATATGTCCCT
>VERNON_TlevanderiNS_16S_F17_E
GAGCACCACAACAGGTGGAGCCTGCGGTTTAATCGGACTCAACGCCGGGAAACTCACCAGGTAAGACAGCTGAATGATAGTCGGGCTGAAGACTCTACTTGACTAGCTGAGAGGAGGTGCATGGCCGTCGTCAGTTCGTACTGTGAAGCATCCTGTTAAGTCAGGCAACGAGCGAGACCCACGCCAACAGTTGCTAGCTCGTCCTCCGGGATGGAGAGGACACTGTTGGGACCGCCTCTGCTAAAGAGGAGGAAGGAATGGGCAACGGTAGGTCAGCATGCCCCGAATTACCTGGGCTACACGCGGGCTACAATGGGTGGGACAATGGGTATCGACACCGAAAGGTGAAGGCAATCTCCTAAACCCATCCGTAGTTCGGATTGTGGGTTGCAACTCACCCACATGAAGCTGGAATCTGTAGTAATCGTGTCTCAAAATGACACGGTGAATATGTCCCTG
>RIOZ_Tlevanderi_16S_JR
CACGCCGGGAACTCACCAGTTAAGACAGCTGAATGATAGTCGGGCTGAAGACTCTACTTGACTAGCTGAGAGGAGGTGCATGGCCGTCGTCAGTTCGTACTGTGAAGCATCCTGTTAAGTCAGGCAACGAGCGAGACCCACGCCAACAGTTGCCAGCTCGTCCTCCGGGATGGTGGGGACACTGTTGGGACCGCCTCTGCTAAAGAGGAGGAAGGAATGGGCAACGGTAGGTCAGCATGCCCCGAATTAACTGGGCTACACGCGGGCTACAATGGGTGGGACAATGGGTATCGACACCGAAAGGTGAAGGCAATCTCCTAAACCCATCCTTAGTTCGGATTGTGGGTTGCAACTCACCCACATGAAGCTGGAATCCGTAGTAATCGTGTCTCAAAATGGCACGGTGAATATGTCCCTGC
>LC466985_ScuticociliatiaGW7
GGACAATCTAACCTAAGGTGGGGGATAACCCCGGGAAACTGGGGATAATACCCCATAGGCTATGAATGCTGGAATGCTTTGTAGCTCAAAGGTTTACCGCCTTAGGATGGGTCTGCGGCCGATTAGGTTGTTGTTGGGGTAACGGCCCAACAAGCCTGTAATCGGTACGGGTTGTGGGAGCAAGAGCCCGGAGATGGATTCTGAGACACGAATCCAGGCCCTACGGGGCGCAGCAGGCGCGAAAACTTTACAATGCGGGAAACCGTGATAGGGGAACTCTGAGTGCCCGTTAAATCGGGCTGTCCACCAGTGTAAATAACTGGTGAAGAAAGGGCCGGGCAAGACCGGTGCCAGCCGCCGCGGTAATACCGGCGGCTCGAGTGGTGGCCACTATTACTGGGCTTAAAGCGTTCGTAGCTGGTTTGTTAAGTCTCTGGGGAAATCTTCCGGCTTAACCGGAAGGCGTCTCAGGGATACTGGCAGACTAGGGACCGGGAGAGGTGAGGGGTACTCCAGGGGTAGGAGTGAAATCCTGTAATCCTTGGGGGACCACCTGTGGCGAAGGCGCCTCACCAGAACGGCTCCGACAGTGAGGGACGAAAGCTGGGGGAGCAAACCGGATTAGATACCCGGGTAGTCCCAGCCGTAAACGATGTGCGTTAGGTGTATCAGTGACCACGAGTCACTGAGGTGCCGAAGAGAAATCGTGAAACGTACCGCCTGGGAAGTACGGTCGCAAGGCTGAAACTTAAAGGAATTGGCGGGGGAGCACCACAACAGGTGGAGCCTGCGGTTTAATCGGACTCAACGCCGGGAAACTCACCAGATAAGACAGCTGAATGATAGTCGGGCTGAAGACTCTACTTGACTAGCTGAGAGGAGGTGCATGGCCGTCGTCAGTTCGTACTGTGAAGCATCCTGTTAAGTCAGGCAACGAGCGAGACCCACGCCAACAGTTGCTAGCTCGTCCTCCGGGATGGAGAGGACACTGTTGGGACCGCCTCTGCTAAAGAGGAGGAAGGAATGGGCAACGGTAGGTCAGCATGCCCCGAATTATCTGGGCTACACGCGGGCTGCAATGGGTGGGACAATGGGTATCGACACCGAAAGGTGAAGGCAATCTCCTAAACCCATCCTTAGTTCGGATTGTGGGTTGCAACTCACCCACATGAAGCTGGAATCTGTAGTAATCGTGTCTCAAAATGGCACGGTGAATATGTCCCTGCTCCTTGCACACACCGCCCGTCAAACCACCCGAGTGAGGTCTTGATGAGGCCGTAGTATCTGCTGCGGTCGAATCTAG
>CP121470_Methanoregula_pelomyxae
uUCUGGUUGAUCCUGCCAGAGGCCACUGCUAUCGGAGUUCGAUUAAGCCAUGCGAGUCGAGAGGUGUAAGACCUCGGCAUAUUGCUCAGUAACACGUGGACAACCUACCCUAAGGAGGGGGAUAACCCCGGAAAACUGGGGAUAAUACCCCAUAGACUAUGGAUGCUGGAAUGCUUUGUAGUCGAAAGGUCCGCCGCCAUAGGAUGGGUCUGCGGCCGAUUAGGUUGUUGUUGGGGUAACGGCCCAACAAGCCUGUAAUCGGUACGGGUUGUGGGAGCAAGAGCCCGGAGAUGGAUUCUGAGACACGAAUCCAGGCCCUACGGGGCGCAGCAGGCGCGAAAACUUUACAAUGCGGGAAACCGUGAUAAGGGAACUCCGAGUGCCCGUUAAAUCGGGCUGUCCACCAGUUUAAACAACUGGUGAAGAAAGGGCCGGGCAAGACCGGUGCCAGCCGCCGCGGUAAUACCGGCGGCUCGAGUGGUGGCCACUAUUACUGGGCUUAAAGCGUUCGUAGCUGGUUUGUUAAGUCUCUGGGGAAAUCUACCGGCUUAACCGGUAGGCGUCUCAGGGAUACUGGCAGACUAGGGACCGGGAGAGGUGAGAGGUACUCCAGGGGUAGGAGUGAAAUCCUGUAAUCCUUGGGGGACCACCUGUGGCGAAGGCGUCUCACCAGAACGGCUCCGACAGUGAGGGACGAAAGCUGGGGGAGCAAACCGGAUUAGAUACCCGGGUAGUCCCAGCUGUAAACGAUGCGCGUUAGGUGUAUCGGUGACCACGAGUCACCGAGGUGCCGAAGAGAAAUCGUGAAACGUGCCGCCUGGGAAGUACGGUCGCAAGGCUGAAACUUAAAGGAAUUGGCGGGGGAGCACCACAACGGGUGGAGCCUGCGGUUUAAUCGGACUCAACGCCGGAAAACUCACCAGUUAGGACAGCUGAAUGAUAGUCGGGCUGAAGACUCUACUUGACUAGCUGAGAGGAGGUGCAUGGCCGUCGUCAGUUCGUACUGUGAAGCAUCCUGUUAAGUCAGGCAACGAGCGAGACCCACGCCAACAGUUGCUAGCUCGUCCUCAGGGAUGGAGAGGACACUGUUGGGACCGCCUCUGCUAAAGAGGAGGAAGGAAUGGGCAACGGUAGGUCAGCAUGCCCCGAAUUAACUGGGCUACACGCGGGCUACAAUGGGUGGGACAAUGGGUAUCGACACCGAAAGGUGAAGGCAAUCUCCUAAACCCAUCCGUAGUUCGGAUUGUGGGCUGCAACUCGCCCACAUGAAGCUGGAAUCCGUAGUAAUCGUGUCUCAAUAUGGCACGGUGAAUAUGUCCCUGCUCCUUGCACACACCGCCCGUCAAACCACCCGAGUGAGGUCUUGAUGAGGCCGUAGUUUUUGCUGCGGUCGAAUCUAGGUUUUGCAAGGGGGGUUAAGUCGUAACAAGGUAGCCGUAGGGGAAUCUGCGGCUGgaucaccuccu
>NR112799_Methanolinea_mesophila
GGCCACUGCUAUCGGGGUUCGAUUAAGCCAUGCGAGUCGAGAGGUGUAAGACCUCGGCAUACUGCUCAGUAACACGUGGACAAUCUACCCUAAGGAGGGGGAUAACCCCGGGAAACUGGGGAUAAUACCCCAUAGGUUACAGAUGCUGGAAUGCACUGUAGCUCAAAGGUCCGCCGCCUUAGGAUGAGUCUGCGGCCGAUUAGGUUGUUGUUGGGGUAACGGCCCAACAAGCCUUUGAUCGGUACGGGUUGUGAGAGCAAGAGCCCGGAGAUGGAUUCUGAGACACGAAUCCAGGCCCUACGGGGCGCAGCAGGCGCGAAAACUUUACAAUGCGGGAAACCGUGAUAAGGGAACCCCGAGUGCCCGUAAAUUCGGGCUGUCCACCAGUGCAAAUAACUGGUGAAGAAAGGGCCGGGCAAGACCGGUGCCAGCCGCCGCGGUAAUACCGGCGGCUCGAGUGGUGGCCACUAUUACUGGGCUUAAAGCGUCCGUAGCUGGGUUGUUAAGUCUCCUGGGAAAUCCACCGGCUCAACCGAUGGGCGUCCGGGGGAUACUGGCAGCCUAGGGACCGGAAGAGGUGAGAGGUACUCCAGGGGUAGGAGUGAAAUCCUGUAAUCCUUGGGGGACCACCUGUGGCGAAGGCGUCUCACCAGAACGGCUCCGACAGUGAGGGACGAAAGCUGGGGGAGCAAACCGGAUUAGAUACCCGGGUAGUCCCAGCCGUAAACGAUGCGCGUUAGGUGUAUCGGUGACCACGAGUUACCGAGGUGCCGAAGGGAAACCGUGAAACGUGCCGCCUGGGAAGUACGGUCGCAAGGCUGAAACUUAAAGGAAUUGGCGGGGGAGCACCACAACAGGUGGAGCCUGCGGUUUAAUCGGACUCAACGCCGGAAACCUCACCGGAUAAGACAGCUGGAUGAUAGCCGGGCUGAAGACUCUGCUUGACUAGCUGAGAGGAGGUGCAUGGCCGUCGUCAGUUCGUACUGUGAAGCAUCCUGUUAAGUCAGGCAACGAGCGAGACCCACGCCAACAGUUGCCAGCUCGUCCUCCGGGAUGGUGGGGACACUGUUGGGACCGCCUCUGCUAAAGAGGAGGAAGGAAUGGGCAACGGUAGGUCAGCAUGCCCCGAAUUAUCCGGGCUACACGCGGGCUACAAUGGACAGGACAAUGGGUAUCGACACCGAAAGGUGAAGGCAAUCUCCUAAACCUGCCCUUAGUUCGGAUUGUGGGCUGCAACUCGCCCACAUGAAGCUGGAAUCUGUAGUAAUCGCGCCUCAACAUGACGCGGUGAAUAUGUCCCUGCUCCUUGCACACACCGCCCGUCAAACCACCCGAGUGAGGUCUUGAUGAGGCUGCGGUAUACGCCGUGGUCGAAUCUGGGUUUCGCAAGGGGGGUU
>NR028253Methanoculleuspalmolei
AGAGGUCACUGCUAUCGGGGUUCGAUUAAGCCAUGCGAGUCGAGAGGGUUCGGCCCUCGGCGUACUGCUCAGUAACACGUGGAUAACCUGCCCUAAGGAAGGGGAUAACCCCGGGAAACUGGGGAUAAUACCCUAUAGACUACAGAUGCUGGAAUGCUCUGUAAUCGAAAGUUCCGACGCCUUAGGAUGGAUCUGCGGCCGAUUAGGUUGUUGUCGGGGUAAUGGCCCAACAAGCCAGUGAUCGGUACGGGUUGUGGGAGCAAGAGCCCGGAGUUGGAUUCUGAGACACGAAUCCAGGCCCUACGGGGCGCAGCAGGCGCGAAAACUUUACAAUGCGGGCAACCGUGAUAAGGGAACCUCGAGUGCCUGUAUAUGCAGGCUGUCCAGGUGUCUAAAACACACCUGAAGAAAGGGCCGGGCAAGACCGGUGCCAGCCGCCGCGGUAAUACCGGCGGCUCGAGUGGUGGCCACUUUUAUUGGGCUUAAAGCGUUCGUAGCUGGGUUGUUAAGUCUCUUGGGAAAUCUGGCGGCUUAACCGUCAGGCGUCUAAGGGAUACUGGCAAUCUUGGAACCGGGAGAGGUGAGGGGUACUUCGGGGGUAGGAGUGAAAUCCUGUAAUCCUCGAGGGACCACCUGUGGCGAAGGCGCCUCACCAGAACGGCUUCGACAGUGAGGGACGAAAGCUGGGGGAGCAAACCGGAUUAGAUACCCGGGUAGUCCCAGCUGUAAACGAUGCGCGUUAGGUGUAUCGGUGACCACGAGUCACCGAGGUGCCGAAGGGAAACCGUGAAACGCGCCGCCUGGGAAGAACGGUCGCAAGGCUGAAACUUAAAGGAAUUGGCGGGGGAGCACCACAACGGGUGGAGCCUGCGGUUUAAUUGGACUCAACGCCGGGAAUCUCACCGGAUAAGACAGCUGAAUGAUUGCCGGGCUGAAGACUCUGCAUGACUAGCUGAGAGGAGGUGCAUGGCCGUCGUCAGUUCGUACUGUGAAGCAUCCUGUUAAGUCAGGCAACGAGCGAGACCCACGCCAACAGUUGCCAGCAUGGUCUCCGGACUGAUGGGGACACUGUUGGGACCGCCUCUGCUAAAGAGGAGGAAGGAAUGGGCAACGGUAGGUCAGCAUGCCCCGAAUUAUCCGGGCUACACGCGGGCUACAAUGGGCAGGACAAUGGGUAUCGACACCGAAAGGUGAAGGCAAUCUCCUAAACCUGUCCGUAGUUCGGAUUGUGGGCUGUAACUCGCCCACAUGAAGCUGGAAUCCGUAGUAAUCGCGUUUCAAAAUAACGCGGUGAAUGUGUCCCUGCUCCUUGCACACACCGCCCGUCAAACCAUCUUAGUGGGGUUUGGAUGAGGCUGCGGUCGUUGCCGCAGUCGAAUCUAGGUUCCGCAAGGAGGGUUAAGUCGUAACAAGGUAGCCGUAGGGAAUCUC
>NR_044727Methanoplanuslimicola
auUCUGGUUGAUCCUGCCAGAGGUCACUGCUAUCGGGGUUCGAUUAAGCCAUGCGAGUUGAGAGGGUUAAGACCCUCGGCGGACUGCUCAGUAACACGUGGAUAACCUGCCCUAAGGUGGAGGAUAACCCCGGGAAACUGGGGAUAAUACUCCAUAGGUUAAAGGUACUGGAAUGUUCUUUAACCGAAAGUUCCGGCGCCUUAGGAUGGAUCUGCGGCCGAUUAGGUUGUUGUUGGGGUAGUGGCCCAACAAGCCUGUAAUCGGUACGGGUUGUGGGAGCNAGAGCCCGGAGAUGGAAUCUGAGACACGAUUCCAGGCCCUACGGGGCGCAGCAGGCGCGAAAACUUUACAAUGCAGGAAACUGUGAUAAGGGAACCCCGAGUGCCCGUAUAUGCGGGCUGUCCGGAUGUUUAAAACGCAUCCGAAGAAAGGGCCGGGCAAGACCGGUGCCAGCCGCCGCGGUAAUACCGGCGGCUCGAGUGGUGGCCACUUUUAUUGGGCUUAAAGCGUUCGUAGCUUGAAUAAUAAGUCUCUUGGGAAAUCUGCAGGCUUAACCUGCAGGCGUUUAAGAGAAACUGUUGUUCUAGGAACCGGAAGAGGUGAGAGGUACUCCGGGGGUAGGAGUGAAAUCCUGUAAUCCCCGGGGGACCACCGAUGGCGAAGGCAUCUCACCAGGACGGCUUCGACAGUGAGGAACGAAAGCUGGGGGAGCGAACCGGAUUAGAUACCCGGGUAGUCCCAGCCGUAAACGAUGUGCGUUAGGUGUGCCGGUGACCACGAGUCACUGGNGUGCCGAAGGGAAACCGUGAAACGUACCGCCUGGGAAGUACGGUCGCAAGGCUGAAACUUAAAGGAAUUGGCGGGGGAGCACCACAACGGGUGGAGCCUGCGGUUUAAUUGGACUCAACGCCGGAAAUCUCACCGGAUAAGACAGCGGAAUGAUAACCAGGCUGAAGACUUUGUUUGACCAGCUGAGAGGAGGUGCAUGGCCGUCGUCAGUUCGUACUGUGAAGCAUCCUGUUUAGUCAGGCAACGAGCGAGACCCACGCCAACAGUUGCCAGCAUGUUCUCCGGAAUGAUGGGGACACUGUUGGGACCGCCUCUGCUAAAGAGGAGGAAGGAAUGGGCAACGGUAGGUCAGCAUGCCCCGAAUUAUCCGGGCUACACGCGGGCUACAAUGGUCAGGACAAUGGGUAACGGCACUGAGAAGUGUAGUCAAUCCCCUAAACCUGUCCCAAGUUCGGAUUGUGGGCUGCAACUCGCCCACAUGAAGCUGGAAUCCGUAGUAAUCGCGUUUCAACAUAGCGCGGUGAAUACGUCCCUGCUCCUUGCACACACCGCCCGUCAAACCACCCGAGUGAGGUUUGGAUGAGGCUGUGGUUAAUUGCCGCAGUCGAAUCUAGGUUUCGCAAGGGGGGUUAAG
>NR_152660_Methanomicrobium_antiquum
GUCACUGCUAUCGGGGUUCGAUUAAGCCAUGCGAGUCGAGAGGGUUCAGACCCUCGGCGGACUGCUCAGUAACACGUGGAUAACCUGCCCUAAGGUGGAGCAUAACCCCGGGAAACUGGGGAUAAUACUCCAUAGGUUAGAGAUACUGGAAUGUUCUUUAAUCGAAAGUUCCGGCGCCUUAGGAUGGAUCUGCGGCCGAUUAGGUAGUUGUUGGGGUAACGGCCCAACAAGCCUGUAAUCGGUACGGGUUGUGGGAGCAAGAGCCCGGAGAUGGAAUCUGAGACACGAUUCCAGGCCCUACGGGGCGCAGCAGGCGCGAAAACUUUACAAUGCAGGAAACUGUGAUAAGGGAACCCCGAGUGCCCGUAUACGCGGGCUGUCCGGGUGUAUAAAAAGCAUCUGAAGAAAGGGCCGGGCAAGACCGGUGCCAGCCGCCGCGGUAAUACCGGCGGCUCGAGUGGUGACCACUUUUAUUGGGCUUAAAGCGUUCGUAGCUGGACUCUUAAGUCUCUUGGGAAAUCCCGCGGCUCAACCGUGGGGCGUUUAAGAGAUACUGGGAGUCUAGGAACCGGGAGAGGUAAGAGGUACUUCGGGGGUAGAAGUGAAAUUCUGUAAUCCUCGAGGGACCACCGAUGGCGAAGGCAUCUUACCAGAACGGCUUCGACAGUGAGGAACGAAAGCUGGGGGAGCGAACGGGAUUAGAUACCCCGGUAGUCCCAGCCGUAAACGAUGCGCGUUAGGUGUACUGGUGACCACGAGUCACUGGGGUGCCGAAGGGAAACCGUGAAACGUGCCGCCUGGGAAGUACGGUCGCAAGGCUGAAACUUAAAGGAAUUGGCGGGGGAGCACCACAACGGGUGGAGCCUGCGGUUUAAUUGGACUCAACGCCGGAAAUCUCACCGGAUAAGACAGCGGAAUGAUAGCCUGGCUGAAGACCUUGCUUGACCAGCUGAGAGGAGGUGCAUGGCCGUCGUCAGUUCGUACUGUGAAGCAUCCUGUUUAGUCAGGCAACGAGCGAGACCCACGCCAACAGUUGCCAGCAUGUUCUCCGGAAUGAUGGGGACACUGUUGGGACCGCCUCUGCUAAAGAGGAGGAAGGAAUGGGCAACGGUAGGUCAGCAUGCCCCGAAUUAUCCGGGCUACACGCGGGCUACAAUGGUCAGGACAAUGAGAAACGGCACUGAAAAGUGUAGUUAAUCUCCUAAACCUGUCCCAAGUUCGGAUUGUGGGCUGCAACUCGCCCACAUGAAGCUGGAAUCCGUAGUAAUCGCGCUUCAAAACAGCGCGGUGAAUAAGUCCCUGCUCCUUGCACACACCGCCCGUCAAACCAUCUUAGUGAGGUUUGGAUGAGGCUGUAGUUAUUGCUACAGUCGAAUCUAGGUUUCGCAAGGAGGGUU
>NR_028225_Methanogenium_marinum
UCCGGUUGAUCCUGCCAGAGGUCACUGCUAUCGGGGUUCGAUUAAGCCAUGCGAGUUGAGAGGGUUUAGACCCUCAGCGGACUGCUCAGUAACACGUGGAUAACCUGCCCUAAGGUGGAGAAUAACCCCGGGAAACUGGGGAUAAUACUCCAUAGACUAGAGAUACUGGAAUGUUCUUUAGUCGAAAGCUCCGGCGCCUUAGGAUGGAUCUGCGGUCGAUUAGGUUGUUGUUGGGGUAACGGCCCAACAAGCCUGUAAUCGAUACGGGUUGUGGGAGCAAGAGCCCGGAGAUGGAAUCUGAGACACGAUUCCAGGCCCUACGGGGCGCAGCAGGCGCGAAAACUUUACAAUGCAGGAAACUGUGAUAAGGGAACCCCGAGUGCCCGUAUACGCGGGCUGUCCAGGUGUUUAAAACGCAUCUGAAGAAAGGGCCGGGCAAGACCGGUGCCAGCCGCCGCGGUAAUACCGGCGGCUCGAGUGGUGGCCACUAUUAUUGGGCUUAAAGCGUCCGUAGCUGGACCGAUAAGUCUCUUGGGAAAUCCGCCGGCUUAACCGGCGGGCGUCCAGGAGAUACUGUUGGUCUAGGGACCGGGAGAGGUGAGAGGUACUCCGGGGGUAGGAGUGAAAUCCUGUAAUCCCCGGGGGACCACCGAUGGCGAAGGCAUCUCACCAGAACGGCUCCGACAGUGAGGGACGAAAGCUGGGGGAGCGAACCGGAUUAGAUACCCGGGUAGUCCCAGCCGUAAACUAUGCGCGUUAGGUGUACCGGUGACCACGAGUCACUGGGGUGCCGAAGGGAAACCGUGAAACGUGCCGCCUGGGAAGUACGGUCGCAAGGCUGAAACUUAAAGGAAUUGGCGGGGGAGCACCACAACGGGUGGAGCCUGCGGUUUAAUUGGACUCAACGCCGGAAAUCUCACCGGAUAAGACAGCGGAAUGAUAACCGGGCUGAAGACUCUGUUUGACCAGCUGAGAGGAGGUGCAUGGCCGUCGUCAGUUCGUACUGUGAAGCAUCCUGUUAAGUCAGGCAACGAGCGAGACCCACGCCAACAGUUGCUAGCUUGUUCUCCGGAAUGAAGAGGACACUGUUGGGACCGCCUCUGCUAAAGAGGAGGAAGGAAUGGGCAACGGUAGGUCAGCAUGCCCCGAAUUAUCCGGGCUACACGCGGGCUACAAUGGGCAGGACAAUGGGUAUCGACACCGAAAGGUGAAGGCAAUCUCUUAAACCUGUCCUAAGUUCGGAUUGUGGGCUGUAACUCGCCCACAUGAAGCUGGAAUCCGUAGUAAUCGCGUUUCAACAUAGCGCGGUGAAUGCGUCCCUGCUCCUUGCACACACCGCCCGUCAAACCAUCCGAGUGAGGUCUGGAUGAGCCUGUGGUUUUUGCCGCAGUCGAAUCUAGGUUUCGCAAGGAGGGUUAAGUCGUAACAAGGUAACC
>NR_028856_Methanoculleus_submarinus
AGGUCAMUGCUAUCGGGGUUAGANUAAGCCAUGCGAGUCGAGAGGGUUCGGCCCUCGGCGUACUGCUCAGUAACACGUGGAUAACCUGCCCUAAGGAAGGGGAUAACCCCGGGAAACUGGGAAUAAUACCCUAUAGGUUACAGAUGCUGGAAUGCUCUGUAACUCAAAGUUCAGGCGCCUUAGGAUGGAUCUGCGGCCGAUUAGGUUGUUGUUGGGGUAACGGCCCAACAAGCCAGUAAUCGGUACGGGUUGUGGGAGCAAGAGCCCGGAGUUGGAUUCUGAGACACGAAUCCAGGCCCUACGGGGCGCAGCAGGCGCGAAAACUUUACAAUGCGGGCAACCGUGAUAAGGGAACCUCGAGUGCCUGUAUAUGCAGGCUGUCCAGGUGUCUAAAACACACCUGAAGAAAGGGCCGGGCAAGACCGGUGCCAGCCGCCGCGGUAAUACCGGCGGCUCGAGUGGUGGCCACUUUUAUUGGGCUUAAAGCGUUCGUAGCUGGGUUGUUAAGUCUCUUGGGAAAUCCGGCGGCUCAACCGUCGGGCGUCUAAGAGAUACUGGCGGUCUUGGAACCGGGAGAGGUGAGGGGUACUUCGGGGGUAGGAGUGAAAUCCUGUAAUCCUCGAGGGACCACCUGUGGCGAAGGCGCCUCACCAGAACGGCUUCGACAGUGAGGGACGAAAGCUGGGGGAGCAAACCGGAUUAGAUACCCGGGUAGUCCCAGCCGUAAACGAUGUGCGUUAGGUGUAUCGACGACCACGAGUCGUCGAGGUGCCGAAGGGAAACCGUGAAACGUACCGCCUGGGAAGUACGGUCGCAAGGCUGAAACUUAAAGGAAUUGGCGGGGGAGCACCACAACAGGUGGAGCCUGCGGUUUAAUUGGACUCAACGCCGGGAAUCUCACCGGAUAAGACAGCGGAAUGAUUGCCGGGCUGAAGACUCUGCAUGACUAGCUGAGAGGAGGUGCAUGGCCGUCGUCAGUUCGUACUGUGAAGCAUCCUGUUAAGUCAGGCAACGAGCGAGACCCACGCCAACAGUUGCCAGCAUGAUCUCCGGAUUGAUGGGGACACUGUUGGGACCGCCUCUGCUAAAGAGGAGGAAGGAAUGGGCAACGGUAGGUCAGCAUGCCCCGAAUUAUCCGGGCUACACGCGGGCUACAAUGGGCAGGACAAUGGGUAUCGACACCGAAAGGUGGAGGCAAUCUCCUAAACCUGUCCGUAGUUCGGAUUGUGGGCUGUAACUCGCCCACAUGAAGCUGGAAUCUGUAGUAAUCGCGUUUCAAAAUAACGCGGUGAAUGUGUCCCUGCUCCUUGCACACACCGCCCGUCAAACCACCCGAGUGGGGUUUGGAUGAGGCUGCGGUCGUUGCCGCAGUCGAAUCUAGGUUCGCAGGGGGUU
>EU721746_Methanoplanus_spD003011I02
UCCGGUUGAUCCUGCCAGAGGUCACUGCUAUCGGGGUUCGAUUAAGCCAUGCGAGUCGAGAGGGUUCAGACCCUCGGCGGACUGCUCAGUAACACGUGGAUAACCUGCCCUAAGGUGGAGCAUAACCCCGGGAAACUGGGGAUAAUACUCCAUAGGUUAGAGAUACUGGAAUGUUCUUUAAUCGAAAGUUCCGGCGCCUUAGGAUGGAUCUGCGGCCGAUUAGGUAGUUGUUGGGGUAACGGCCCAACAAGCCUGUAAUCGGUACGGGUUGUGGGAGCAAGAGCCCGGAGAUGGAAUCUGAGACACGAUUCCAGGCCCUACGGGGCGCAGCAGGCGCGAAAACUUUACAAUGCAGGAAACUGUGAUAAGGGAACCCCGAGUGCCCGUAUACGCGGGCUGUCCGGGUGUAUAAAAAGCAUCUGAAGAAAGGGCCGGGCAAGACCGGUGCCAGCCGCCGCGGUAAUACCGGCGGCUCGAGUGGUGACCACUUUUAUUGGGCUUAAAGCGUUCGUAGCUGGACUCUUAAGUCUCUUGGGAAAUCCCGCGGCUCAACCGUGGGGCGUUUAAGAGAUACUGGGAGUCUAGGAACCGGGAGAGGUAAGAGGUACUUCGGGGGUAGAAGUGAAAUUCUGUAAUCCUCGAGGGACCACCGAUGGCGAAGGCAUCUUACCAGAACGGCUUCGACAGUGAGGAACGAAAGCUGGGGGAGCGAACGGGAUUAGAUACCCCGGUAGUCCCAGCCGUAAACGAUGCGCGUUAGGUGUACUGGUGACCACGAGUCACUGGGGUGCCGAAGGGAAACCGUGAAACGUGCCGCCUGGGAAGUACGGUCGCAAGGCUGAAACUUAAAGGAAUUGGCGGGGGAGCACCACAACGGGUGGAGCCUGCGGUUUAAUUGGACUCAACGCCGGAAAUCUCACCGGAUAAGACAGCGGAAUGAUAGCCUGGCUGAAGACCUUGCUUGACCAGCUGAGAGGAGGUGCAUGGCCGUCGUCAGUUCGUACUGUGAAGCAUCCUGUUUAGUCAGGCAACGAGCGAGACCCACGCCAACAGUUGCCAGCAUGUUCUCCGGAAUGAUGGGGACACUGUUGGGACCGCCUCUGCUAAAGAGGAGGAAGGAAUGGGCAACGGUAGGUCAGCAUGCCCCGAAUUAUCCGGGCUACACGCGGGCUACAAUGGUCAGGACAAUGAGAAACGGCACUGAAAAGUGUAGUUAAUCUCCUAAACCUGUCCCAAGUUCGGAUUGUGGGCUGCAACUCGCCCACAUGAAGCUGGAAUCCGUAGUAAUCGCGCUUCAAAACAGCGCGGUGAAUAAGUCCCUGCUCCUUGCACACACCGCCCGUCAAACCAUCUUAGUGAGGUUUGGAUGAGGCUGUAGUUAUUGCUACAGUCGAAUCUAGGUUUCGCAAGGAGGGUUAAGUCGUAACCCGGUAACCG
>KX787709_MethanomicrobiumMC40
GCUCAGUAACACGUGGAUAAUCUGCCCUAUGGUGGAGGAUAACCCCGGGAAACUGGGGAUAAUACUCCAUAAGUCAGGAGUACUGGAAUGUCUCCUAACUGAAAGUUGCGGCGCCAUAGGAUGAAUCUGCGGCCGAUUAGGUAGUUGUUGGGGUAACGGCCCAACAAGCCCGUAAUCGGUACGGGUUGUGGGAGCAAGAGCCCGGAGAUGGAAUCUGAGACACGAUUCCAGGCCCUACGGGGCGCAGCAGGCGCGAAAACUUUACAAUGCAGGAAACUGUGAUAAGGGAACCCCGAGUGCCCGUAAACGCGGGCUGUCCCGGUGUUUAAAACACAUCGGAAGAAAGGGCCGGGCAAGACCGGUGCCAGCCGCCGCGGUAAUACCGGCGGCUCGAGUGGUGACCACUUUUAUUGGGCUUAAAGCGUUCGUAGCUUGAUUUUUAAGUCUCUUGGGAAAUCUCACGGCUUAACUGUGAGGCGUCUAAGAGAUACUGGGAAUCUAGGGACCGGGAGAGGUAAGAGGUACUUCAGGGGUAGAAGUGAAAUUCUGUAAUCCUUGAGGGACCACCGAUGGCGAAGGCAUCUUACCAGAACGGCUUCGACAGUGAGGAACGAAAGCUGGGGGAGCGAACGGGAUUAGAUACCCCGGUAGUCCCAGCCGUAAACUAUGCGCGUUAGGUGUGCCUGUAACUACGAGUUACCGGGGUGCCGAAGUGAAAACGUGAAACGUGCCGCCUGGGAAGUACGGUCGCAAGGCUGAAACUUAAAGGAAUUGGCGGGGGAGCACCACAACGGGUGGAGCCUGCGGUUUAAUUGGACUCAACGCCGGGCAGCUCACCGGAUAGGACAGCGGAAUGAUAGCCGGGCUGAAGACCUUGCUUGACCAGCUGAGAGGAGGUGCAUGGCCGUCGUCAGUUCGUACUGUGAAGCAUCCUGUUUAGUCAGGCAACGAGCGAGACCCACGCCAACAGUUGCUAGCAUGUUCUCCGGAAUGAUGAGGACACUGUUGGGACCGCCUCUGCUAAAGAGGAGGAAGGAAUGGGCAACGGUAGGUCAGCAUGCCCCGAAUUAUCCGGGCUACACGCGGGCUACAAUGGUCAGGACAAUGGGAAACGGCACUGAAAAGUGUAGUCAAUCUCCUAAACCUGUCCCAAGUUCGGAUUGUGGGCUGCAACUCGCCCACAUGAAGCUGGAAUCCGUAGUAAUCGCGUUUCAAAAUAGCGCGGUGAAUAAGUCCCUGCUCCUUGCACACACC
>NR044726_Methanomicrobium_mobil
auUCUGGUUGAUCCUGCCAGAGGUCACUGCUAUCGGGGUUCGAUUAAGCCAUGCGAGUCGAGAGGGUUCAGACCCUCGGCGGACUGCUCAGUAACACGUGGAUAAUCUGCCCUAUGGUGGAGGAUAACCCCGGGAAACUGGGGAUAAUACUCCAUAAGUCAGGAGUACUGGAAUGUCUCCUAACUGAAAGUUGCGGCGCCAUAGGAUGAAUCUGCGGCCGAUUAGGUAGUUGUUGGGGUAACGGCCCAACAAGCCCGUAAUCGGUACGGGUUGUGGGAGCAAGAGCCCGGAGAUGGAAUCUGAGACACGAUUCCAGGCCCUACGGNNNGCAGCAGGCGCGAAAACUUUACAAUGCAGGAAACUGUGAUAAGGGAACCCCGAGUGCCCGUACACGCGGGCUGUCCCGGUGUUUAAAACACAUCGGAAGAAAGGGCCGGGCAAGACCGGUGCCAGCCGCCGCGGUAAUACCGGCNNCUCGAGUGGUGACCACUUUUAUUGGGCUUAAAGCGUUCGUAGCUUGAUUUUUAAGUCUCUUGGGAAAUCUCACGGCUUAACUGUGAGGCGUCUAAGAGAUACUGGGAAUCUAGGGACCGGGAGAGGUAAGAGGUACUUCAGGGGUAGAAGUGAAAUUCUGUAAUCCUUGAGGGACCACCGAUGGCGAAGGCAUCUUACCAGAACGGCUUCGACAGUGAGGAACGAAAGCUGGGGGAGCGAACGGGAUUAGAUACCCCGGUAGUCCCAGCCGUAAACUAUGCGCGUUAGGUGUGCCUGUAACUACGAGUUACCGGGGUGCCGAAGUGAAAACGUGAAACGUGCCGCCUGGGAAGUACGGUCGCAAGGCUGAAACUUAAAGGAAUUGGCGGGGGAGCACCACAACGGGUGGAGCCUGCGGUUUAAUUGGACUCAACGCCGGGCAGCUCACCGGAUAGGACAGCGGAAUGAUAGCCGGGCUGAAGACCUUGCUUGACCAGCUGAGAGGAGGUGCAUGGCCGUCGUCAGUUCGUACUGUGAAGCAUCCUGUUUAGUCAGGCAACGAGCGAGACCCACGCCAACAGUUGCUAGCAUGUUCUCCGGAAUGAUGAGGACACUGUUGGGACCGCCUCUGCUAAAGAGGAGGAAGGAAUGGGCAACGGUAGGUCAGCAUGCCCCGAAUUAUCCGGGCUACACGCGGGCUACAAUGGUCAGGACAAUGGGAAACGGCACUGAAAAGUGUAGUCAAUCUCCUAAACCUGUCCCAAGUUCGGAUUGUGGGCUGCAACUCGCCCACAUGAAGCUGGAAUCCGUAGUAAUCGCGUUUCAAAAUAGCGCGGUGAAUAAGUCCCUGCUCCUUGCACACACCGCCCGUCAAACCAUCUUAGUGAGGUUUGGAUGAGGCUGUGGUUAACUGCCACAGUCGAAUCUAGGUUUCGCAAGGAGGGUUAAG
>KJ955705_Methanoregula_BEMA12D3C1
UCCGGUUGAUCCUGCCAGAGGCCACUGCUACCAGAGUUCGAUUAAGCCAUGCGAGUCGAGAGGUGCAAGACCUCGGCAUACUGCUCAGUAACACGUGGACAAUCUAACCUAAGGUGGGGGAUAACCCCGGGAAACUGGGGAUAAUACCCCAUAGACUAUGAAUGCUGGAAUGCUUUGUAGUUCAAAGGUUCACCGCCUUAGGAUGGGUCUGCGGCCGAUUAGGUUGUUGUUGGGGUAACGGCCCAACAAGCCUGUAAUCGGUACGGGUUGUGGGAGCAAGAGCCCGGAGAUGGAUUCUGAGACACGAAUCCAGGCCCUACGGGGCGCAGCAGGCGCGAAAACUUUACAAUGCGGGAAACCGUGAUAGGGGAACUCUGAGUGCCCGUUAAAUCGGGCUGUCCAUCAGUUUAAACAACUGGUGAAGAAAGGGCCGGGCAAGACCGGUGCCAGCCGCCGCGGUAAUACCGGCGGCUCGAGUGGUGGCCACUAUUACUGGGCUUAAAGCGUUCGUAGCUGGUUUGUUAAGUCUCUGGGGAAAUCUUCCGGCUUAACCGGAAGGCGUCUCAGGGAUACUGGCAGACUAGGGACCGGGAGAGGUGAGGGGUACUCCAGGGGUAGGAGUGAAAUCCUGUAAUCCUUGGGGGACCACCUGUGGCGAAGGCGCCUCACCAGAACGGCUCCGACAGUGAGGGACGAAAGCUGGGGGAGCAAACCGGAUUAGAUACCCGGGUAGUCCCAGCCGUAAACGAUGUGCGUUAGGUGUAUCGGUGACCACGAGUCACCGAGGUGCCGAAGAGAAAUCGUGAAACGUACCGCCUGGGAAGUACGGUCGCAAGGCUGAAACUUAAAGGAAUUGGCGGGGGAGCACCACAACAGGUGGAGCCUGCGGUUUAAUCGGACUCAACGCCGGGAAACUCACCAGAUAAGACAGCUGAAUGAUAGUCGGGCUGAAGACUCUACUUGACUAGCUGAGAGGAGGUGCAUGGCCGUCGUCAGUUCGUACUGUGAAGCAUCCUGUUAAGUCAGGCAACGAGCGAGACCCACGCCGACAGUUGCUAGCUCGUCCUCCGGGAUGGAGAGGACACUGUCGGGACCGCCUCUGCUAAAGAGGAGGAAGGAAUGGGCAACGGUAGGUCAGCAUGCCCCGAAUUAUCUGGGCUACACGCGGGCUACAAUGGGUGGGACAAUGGGUAUCGACACCGAAAGGUGAAGGCAAUCUCCUAAACCCAUCCUUAGUUCGGAUUGUGGGCUGCAACUCGCCCACAUGAAGCUGGAAUCUGUAGUAAUCGUGUCUCAAAAUGGCACGGUGAAUAUGUCCCUGCUCCUUGCACUCACCGCCCGUC
>NR074180_Methanoregula_boonei6A8
UCUGGUUGAUCCUGCCAGAGGCCACUGCUAUCGGAGUUCGAUUAAGCCAUGCGAGUCGAGAGGUGUAAGACCUCGGCAUACUGCUCAGUAACACGUGGACAACCUACCCUGAAGAGGGGGAUAACCCCGGGAAACUGGGGAUAAUACCCCAUAGGCUAUGGAUGCUGGAAUGCUCUGUAGUUGAAAGGUCCGCCGCUUCAGGAUGGGUCUGCGGCCGAUUAGGUUGUUGUUGGGGUAACGGCCCAACAAGCCUGUAAUCGGUACGGGUUGUGGGAGCAAGAGCCCGGAGAUGGAUUCUGAGACACGAAUCCAGGCCCUACGGGGCGCAGCAGGCGCGAAAACUUUGCAAUGCGAGAAAUCGUGACAAGGGAACUCCGAGUGCCUGUAAAAUCAGGCUGUCCGUCAGUGUAAAUAACUGGCGAAGAAAGGGCCGGGCAAGACCGGUGCCAGCCGCCGCGGUAAUACCGGCGGCUCGAGUGGUGGCCACUAUUACUGGGCUUAAAGCGUUCGUAGCUGGCUUGUUAAGUCUCUGGGGAAAUCUUCCGGCUUAACCGGAAGGCGUCUCAGGGAUACUGGCAGGCUAGGGACCGGAAGAGGUGAGAGGUACUCCAGGGGUAGGAGUGAAAUCCUGUAAUCCUUGGGGGACCACCUGUGGCGAAGGCGUCUCACCAGGACGGCUCCGACAGUGAGGAACGAAAGCUGGGGGAGCAAACCGGAUUAGAUACCCGGGUAGUCCCAGCUGUAAACGAUGCGCGUUAGGUGUAUCGGUGACCACGAGUCACCGAGGUGCCGAAGAGAAAUCGUGAAACGCGCCGCCUGGGAAGUACGGUCGCAAGGCUGAAACUUAAAGGAAUUGGCGGGGGAGCACCACAACGGGUGGAGCCUGCGGUUUAAUCGGACUCAACGCCGGGAAACUCACCGGACAAGACAGCUGAAUGAUAGUCGGGCUGAAGACUCUACUUGACUAGCUGAGAGGAGGUGCAUGGCCGUCGUCAGUUCGUACUGUGAAGCAUCCUGUUAAGUCAGGCAACGAGCGAGACCCACGCCAACAGUUGCUAGCUCGUCCUCCGGGAUGGAGAGGACACUGUUGGGACCGCCUCUGCUAAAGAGGAGGAAGGAAUGGGCAACGGUAGGUCAGCAUGCCCCGAAUUGUCCGGGCUACACGCGGGCUACAAUGGGUGGGACAAUGGGUAUCGACACCGAAAGGUGAAGGCAAUCUCCUAAACCCAUCCUUAGUUCGGAUUGUGGGCUGCAACUCGCCCACAUGAAGCUGGAAUCCGUAGUAAUCGUGUUUCAAAAUAGCACGGUGAAUAUGUCCCUGCUCCUUGCACACACCGCCCGUCAAACCACCCGAGUGAGGUCUUGAUGAGGUUGUCGUUUUCUGCGGCGAUCGAAUCUAGGUUUUGCAAGGGGGGUUAAGUCGUAACAAGGUAGCCGUAGGGGAAUCUGCGGCUGgaucaccuccu
>NR_044728_Methanocorpusculum_parvum
aaaagaaaauagunnuUCUGGUUGAUCCUGCCAGAGGCCAUUGCUAUCAGGGUNUGACUAAGCCAUGCGAGUCGAGAGGUGUAAGACCUCGGCAUACUGCUCAGUAACACGUGGUUAACCUGCCCUAAGGUGGAGAAUACUCCCGGGAAACUGGGGCUAAUGCUCCAUAGUGGAUAUGUCCUGGAAUGGUAUAUCCUCGAAAGAUCCGUCGCCUUAGGAUGGGACUGCGUCCGAUUAGGUUGUUGGCGGGGUAACGGCCCACCAAGCCAUUGAUCGGUACGGGUUGUGGGAGCAAGAUCCCGGAGAUGGAUUCUGAGACAUGAAUCNAGGCCCUACGGGGCGCAGCAGGCGCGCAAACUUUACAAUGCGAGCAAUCGUGAUAAGGAAACCCUGAGUGCCUGUCGAUGCAGGCNGUUCAUAUAUCUAAAUCAUAUGUGAAGAAAGGGCAGGGCAAGACCNGUGCCAGCCGCCGCGGUAAUACCGGCUGCUCGAGUGAUGGCNACUAUUACUGGGUUUAAAGCGUCCGUAGCUUGACUGUUAGGUCUCUUGGGAAAUCUUCACGCUCAACGUGAAGGCGUCUAAGAGAUACCGGCAGUCUUGGAACUGGGAGAGGUAAACCGUACUUCGGGGGUAGGAGUGAAAUCUUGUAAUCCUCGAGGGACGACCUAUGGCGAAGGCAGUUUACCAGAACAGCUUCGACAGUGAGGGACGAAAGCUGGGGGAGCAAACGGGAUUAGAUACCCCGGUAGUCCCAGCCGUAAACAAUGUGCGUUAGGUGUGUCGGUAACCACGUGUUACUGAUGCGCCGAAGAGAAAUCGUGAAACGCACCACCUGGGAAGUACGGUCGCAAGGCUGAAACUUAAAGGAAUUGGCGGGGGAGCACCACAACAGGUGGAGCCUGCGGNNNNNNNNNNNNNAACGCCGGACAUCUCACCGGAUAAGACAGCUGAAUGAUUGUCAAUCUGAAGGUUUUACAUGACUAGCUGAGAGGAGGUGCAUGGCCGUCGUCAGUUCGUACUGUGAAGCAUCCUGUUAAGUCAGGCAACGAGCGAGACCCACGCCGACAAUUGCCAGCAGCAUCUCCGGAUGGCUGGGGACAUUGUCGGGACCGCCUCUGCUAAAGGGGAGGAAGGAAUGGGCAACGGUAGGUCAGCAUGCCCCGAAUUAUCCGGGCUACACGCGGGCUACAAUGGACGGGACAAUGGGUAACAACACCGAAAGGUGCAGUCAAUCUCCGAACCCCGCCCUUAGUUAGGAUUGCGGGUUGCAACUCACCCGCAUGAAUCUGGAAUCUGUAGUAAUCGCGUUUCACUAUAGCGCGGUGAAUACGUCCCUNCUCCUUGCACACACCGCCCGUCAAACCAUCCUAGUGGGGUUUGGAUGAGUCCCUNGUCUUUGCCGGGGUCGAAUCUAGGUUCCGUGAGGAGGG
>MF074216_Symbiont_Trimyemafinlayi
CCCUACGGGGCGCAGCAGGCGCGCAAACUUUACAAUGCGAGCAAUCGUGAUAAGGAAACCCUGAGUGCCUGUCGAUGCAGGCUGUUCAUAUAUCUAAAUCAUAUGUGAAGAAAGGGCAGGGCAAGACCGGUGCCAGCCACCGCGGUAAUACCGGCUGCUCGAGUGAUGGCCACUAUUACUGGGUUUAAAGCGUCCGUAGCUGGACUGUUAGGUCCCUUGGGAAAUCUUCACGCUUAACGUGAAGGCGUCUAAGAGAUACCGGCAGUCUUGGAACUGGGAGAGGUAAACCGUACUUCGGGGGUAGGAGUGAAAUCUUGUAAUCCUCGAGGGACGACCUAUGGCGAAGGCAGUUUACCAGAACAGCUUCGACAGUGAGGGACGAAAGCUGGGGGAGCAAACGGGAUUAGAUACCCCGGUAGUCCCAGCCGUAAACAAUGUGCGUUAGGUGUGUCAGUAACCACGCGUUACUGAUGCGCCGAAGAGAAAUCGUGAAACGCACCACCUGGGAAGUACGGUCGCAAGGCUGAAACUUAAAGGAAUUGGCGGGGGAGCACCACAACAGGUGGAGCCUGCGGUUUAAUUGGAUUCAAUGCCGGACAUCUCACCGGAUAAGACAGCUGUAUGAUUGUCAAUCUGAAGGUUUUACAUGACUAGCUGAGAGGAGGUGCAUGGCCGUCGUCAGUUCGUACUGUGAAGCAUCCUGUUAAGUCAGGCAACGAGCGAGACCCA
>AY260434_Methanocorpusculum_spMSP
GCCGGAGGCCAUUGCUAUCAGGGUUUGACUAAGCCAUGCGAGUCGAGAGGUGUAAGACCUCGGCAUACUGCUCAGUAACACGUGGUUAACCUGCCCUAAGGUGGAGAAUACUCCCGGGAAACUGGGGUUAAUGCUCCAUAGUGGAUAUGUCCUGGAAUGGUAUAUCCUCGAAAGAUCCGUCGCCUUAGGAUGGGACUGCGUCCGAUUAGGUUGUUGGCGGGGUAACGGCCCACCAAGCCAUUGAUCGGUACGGGUUGUGGGAGCAAGAUCCCGGAGAUGGAUUCUGAGACAUGAAUCCAGGCCCUACGGGGCGCAGCAGGCGCGCAAACUUUACAAUGCGAGCAAUCGUGAUAAGGAAACCCUGAGUGCCUGUCGAUGCAGGCUGUUCAUAUAUCUAAAUCAUAUGUGAAGAAAGGGCAGGGCAAGACCGGUGCCAGCCGCCGCGGUAAUACCGGCUGCUCGAGUGAUGGCCACUAUUACUGGGUUUAAAGCGUCCGUAGCUUGACUGUUAGGUCCCUUGGGAAAUCUUCACGCUUAACGUGAAGGCGUCUAAGAGAUACCGGCAGUCUUGGAACUGGGAGAGGUAAACCGUACUUCGGGGGUAGGAGUGAAAUCUUGUAAUCCUCGAGGGACGACCUAUGGCGAAGGCAGUUUACCAGAACAGCUUCGACAGUGAGGGACGAAAGCUGGGGGAGCAAACGGGAUUAGAUACCCCGGUAGUCCCAGCCGUAAACAAUGUGCGUUAGGUGUGUCGGUAACCACGCGUUACUGAUGCGCCGAAGAGAAAUCGUGAAACGCACCACCUGGGAAGUACGGUCGCAAGGCUGAAACUUAAAGGAAUUGGCGGGGGAGCACCACAACAGGUGGAGCCUGCGGUUUAAUUGGAUUCAACGCCGGACAUCUCACCGGAUAAGACAGCUGAAUGAUUGUCAAUCUGAAGGUUUUACAUGACUAGCUGAGAGGAGGUGCAUGGCCGUCGUCAGUUCGUACUGUGAAGCAUCCUGUUAAGUCAGGCAACGAGCGAGACCCACGCCGACAAUUGCCAGCAGCAUCUCCGGAUGGCUGGGGACAUUGUCGGGACCGCCUCUGCUAAAGGGGAGGAAGGAAUGGGCAACGGUAGGUCAGCAUGCCCCGAAUUAUCCGGGCUACACGCGGGCUACAAUGGGCGGGACAAUGGGUAACAACACCGAAAGGUGCAGUCAAUCUCCGAACCCCGCCCUUAGUUAGGAUUGCGGGUUGCAACUCACCCGCAUGAAUCUGGAAUCUGUAGUAAUCGCGUUUCACUAUAGCGCGGUGAAUACGUCCCUGCUCCUUGCACACACCGCCCGUCAAACCAUCCUAGUGGGGUUUGGAUGAGUCCCUGGUCUUUGCCGGGGUCGAAUCUAGGUUCCGUGAGGAGGGUUAAGUCGUAACAAGGUAGC
>NR_074173_Methanocorpusculum_labreanum
UCUGGUUGAUCCUGCCAGAGGCCAUUGCUAUCAGGGUUUGACUAAGCCAUGCGAGUCGAGAGGUGUAAGACCUCGGCAUACUGCUCAGUAACACGUGGUUAACCUGCCCUAAGGUGGAGAAUACUCCCGGGAAACUGGGGCUAAUGCUCCAUAGUGGAUAUGUCCUGGAAUGGUAUAUCCUCGAAAGAUCCGUCGCCUUAGGAUGGGACUGCGUCCGAUUAGGUUGUUGGCGGGGUAACGGCCCACCAAGCCUUUUAUCGGUACGGGUUGUGGGAGCAAGAUCCCGGAGAUGGAUUCUGAGACAUGAAUCCAGGCCCUACGGGGCGCAGCAGGCGCGCAAACUUUACAAUGCGAGCAAUCGUGAUAAGGAAACCCUGAGUGCCUGUCGAUGCAGGCUGUUCAUAUAUCUAAAUCAUAUGUGAAGAAAGGGCAGGGCAAGACCGGUGCCAGCCGCCGCGGUAAUACCGGCUGCUCGAGUGAUGGCCACUAUUACUGGGUUUAAAGCGUCCGUAGCUUGACUGUUAGGUCUCUUGGGAAAUCUUCGCGCUCAACGUGAAGGCGUCUAAGAGAUACCGGCAGUCUUGGAACUGGGAGAGGUAAACCGUACUUCGGGGGUAGGAGUGAAAUCUUGUAAUCCUCGAGGGACGACCUAUGGCGAAGGCAGUUUACCAGAACAGCUUCGACAGUGAGGGACGAAAGCUGGGGGAGCAAACGGGAUUAGAUACCCCGGUAGUCCCAGCCGUAAACAAUGUGCGUUAGGUGUGUCGGUAACCACGUGUUACUGAUGCGCCGAAGAGAAAUCGUGAAACGCACCACCUGGGAAGUACGGUCGCAAGGCUGAAACUUAAAGGAAUUGGCGGGGGAGCACCACAACAGGUGGAGCCUGCGGUUUAAUUGGAUUCAACGCCGGACAUCUCACCGGAUAAGACAGCUGAAUGAUUGUCAAUCUGAAGGUUUUACAUGACUAGCUGAGAGGAGGUGCAUGGCCGUCGUCAGUUCGUACUGUGAAGCAUCCUGUUAAGUCAGGCAACGAGCGAGACCCACGCCGACAAUUGCCAGCAGCAUCUCCGGAUGGCUGGGGACAUUGUCGGGACCGCCUCUGCUAAAGGGGAGGAAGGAAUGGGCAACGGUAGGUCAGCAUGCCCCGAAUUAUCCGGGCUACACGCGGGCUACAAUGGACGGGACAAUGGGUAACAACACCGAAAGGUGCAGUCAAUCUCCGAACCCCGCCCUUAGUUAGGAUUGCGGGUUGCAACUCACCCGCAUGAAUCUGGAAUCUGUAGUAAUCGCGUUUCACUAUAGCGCGGUGAAUACGUCCCUGCUCCUUGCACACACCGCCCGUCAAACCAUCCUAGUGGGGUUUGGAUGAGUCCCUGGUCUUUGCCGGGGUCGAAUCUAGGUUCCGUGAGGAGGGUUAAGUCGUAACAAGGUAGCCGUAGGGGAAUCUGCGGCUGgaucaccuccu
>NIZU01000045_Symbiont_Methanocorpusculum_Brachonellacontorta_Lind
uaagaaagaaaagaaaaaaaauaguaauUCUGGUUGAUCCUGCCAGAGGCCAUUGCUAUCAGGGUUUGACUAAGCCAUGCGAGUCGAGAGGUGUAAGACCUCGGCAUACUGCUCAGUAACACGUGGUUAACCUGCCCUAAGGUGGAGCAUACUCCCGGGAAACUGGGGCUAAUCCUCCAUAGUGGAUGUAUCCUGGAAUGGUAUAUCCUCGAAAGAUCCGUCGCCUUAGGAUGGGACUGCGUCCGAUUAGGUUGUUGGCGGGGUAACGGCCCACCAAGCCAUUGAUCGGUACGGGUUGUGGGAGCAAGAUCCCGGAGAUGGAUUCUGAGACAUGAAUCCAGGCCCUACGGGGCGCAGCAGGCGCGCAAACUUUACAAUGCGAGCAAUCGUGAUAAGGAAACCCUGAGUGCCUGUCGAUGCAGGCUGUUCAUAUAUCUAAAUCAUAUGUGAAGAAAGGGCAGGGCAAGACCGGUGCCAGCCGCCGCGGUAAUACCGGCUGCUCGAGUGAUGGCCACUAUUACUGGGUUUAAAGCGUCCGUAGCUUGACUGUUAGGUCUCUUGGGAAAUCUUCGCGCUUAACGUGAAGGCGUCUAAGAGAUACCGGCAGUCUUGGAACUGGGAGAGGUAAACCGUACUUCGGGGGUAGGAGUGAAAUCUUGUAAUCCUCGAGGGACGACCUAUGGCGAAGGCAGUUUACCAGAACAGCUUCGACAGUGAGGGACGAAAGCUGGGGGAGCAAACGGGAUUAGAUACCCCGGUAGUCCCAGCCGUAAACAAUGUGCGUUAGGUGUGUCGGUAACCACGUGUUACUGAUGCGCCGAAGAGAAAUCGUGAAACGCACCACCUGGGAAGUACGGUCGCAAGGCUGAAACUUAAAGGAAUUGGCGGGGGAGCACCACAACAGGUGGAGCCUGCGGUUUAAUUGGAUUCAACGCCGGACAUCUCACCGGAUAAGACAGCUGAAUGAUUGUCAAUCUGAAGGUUUUACAUGACUAGCUGAGAGGAGGUGCAUGGCCGUCGUCAGUUCGUACUGUGAAGCAUCCUGUUAAGUCAGGCAACGAGCGAGACCCACACCGACAAUUGCCAGCAGCAUCUCCGGAUGGCUGGGGACAUUGUCGGGACCGCCUCUGCUAAAGGGGAGGAGGGAAUGGGCAACGGUAGGUCAGCAUGCCCCGAAUUAUCCGGGCUACACGCGGGCUACAAUGGACGGGACAAUGGGUAACAACACCGAAAGGUGCAGUCAAUCUCCGAACCCCGCCCUUAGUUAGGAUUGCGGGUUGCAACUCACCCGCAUGAAUCUGGAAUCUGUAGUAAUCGCGUUUCACUAUAGCGCGGUGAAUACGUCCCUGCUCCUUGCACACACCGCCCGUCAAACCAUCCUAGUGGGGUUUUGAUGAGUCCCUGGUCUUUGCCGGGGUCGAAUCUAGGUUCCGUGAGGAGGGUUAAGUCGUAACAAGGUAGCCGUAGGGGAAUCUGCGGCUGgaucaccuccuaaagauu
>EU721752_Methanoplanus_D003024F01
UCCGGUUGAUCCUGCCAGAGGUCACUGCUAUCGGGGUUCGAUUAAGCCAUGCGAGUCGAGAGGGUUCAGACCCUCGGCGGACUGCUCAGUAACACGUGGAUAACCUGCCCUAAGGUGGAGCAUAACCCCGGGAAACUGGGGAUAAUACUCCAUAGGUUAGAGAUACUGGAAUGUUCUUUAAUCGAAAGUUCCGGCGCCUUAGGAUGGAUCUGCGGCCGAUUAGGUAGUUGUUGGGGUAACGGCCCAACAAGCCUGUAAUCGGUACGGGUUGUGGGAGCAAGAGCCCGGAGAUGGAAUCUGAGACACGAUUCCAGGCCCUACGGGGCGCAGCAGGCGCGAAAACUUUACAAUGCAGGAAACUGUGAUAAGGGAACCCCGAGUGCCCGUAUACGCGGGCUGUCCGGGUGUAUAAAAAGCCUCUGAAGAAAGGGCCGGGCAAGACCGGUGCCAGCCGCCGCGGUAAUACCGGCGGCUCGAGUGGUGACCACUUUUAUUGGGCUUAAAGCGUUCGUAGCUGGACUCUUAAGUCUCUUGGGAAAUCCCGCGGCUCAACCGUGGGGCGUUUAAGAGAUACUGGGAGUCUAGGAACCGGGAGAGGUAAGAGGUACUUCGGGGGUAGAAGUGAAAUUCUGUAAUCCUCGAGGGACCACCGAUGGCGAAGGCAUCUUACCAGAACGGCUUCGACAGUGAGGAACGAAAGCUGGGGGAGCGAACGGGAUUAGAUACCCCGGUAGUCCCAGCCGUAAACGAUGCGCGUUAGGUGUACUGGUGACCACGAGUCACUGGGGUGCCGAAGGGAAACCGUGAAACGUGCCGCCUGGGAAGUACGGUCGCAAGGCUGAAACUUAAAGGAAUUGGCGGGGGAGCACCACAACGGGUGGAGCCUGCGGUUUAAUUGGACUCAACGCCGGAAAUCUCACCGGAUAAGACAGCGGAAUGAUAGCCUGGCUGAAGACCUUGCUUGACCAGCUGAGAGGAGGUGCAUGGCCGUCGUCAGUUCGUACUGUGAAGCAUCCUGCUUAGUCAGGCAACGAGCGAGACCCACGCCAACAGUUGCCAGCAUGUUCUCCGGAAUGAUGGGGACACUGUUGGGACCGCCUCUGCUAAAGAGGAGGAAGGAAUGGGCAACGGUAGGUCAGCAUGCCCCGAAUUAUCCGGGCUACACGCGGGCUACAAUGGUCAGGACAAUGAGAAACGGCACUGAAAAGUGUAGUUAAUCUCCUAAACCUGUCCCAAGUUCGGAUUGUGGGCUGCAACUCGCCCACAUGAAGCUGGAAUCCGUAGUAAUCGCGCUUCAAAACAGCGCGGUGAAUAAGUCCCUGCUCCUUGCACACACCGCCCGUCAAACCAUCUUAGUGAGGUUUGGAUGAGGCUGUAGUUAUUGCUACAGUCGAAUCUAGGUUUCGCAAGGAGGGUUAAGUCGUAACAAGGGUAACCG
>NR102441_Methanoregulaformicica_SMSP
GAUCCUGCCAGAGGCCACUGCUAUCGGAGUUCGAUUAAGCCAUGCGAGUCGAGAGGUGCAAGACCUCGGCAUACUGCUCAGUAACACGUGGACAAUCUACCCUAUGGAAGGGGAUAACCCCGGGAAACUGGGGAUAAUACCCUAUAGACUAUGGAUGCUGGAAUGCUCUGUAGUCGAAAGGUCCGCCGCCAUAGGAUGGGUCUGCGGCCGAUUAGGUUGUUGUUGGGGUAACGGCCCAACAAGCCUGUAAUCGGUACGGGUUGUGGGAGCAAGAGCCCGGAGAUGGAUUCUGAGACACGAAUCCAGGCCCUACGGGGCGCAGCAGGCGCGAAAACUUUGCAAUGCGGGAAACCGUGACAGGGGAACUCCGAGUGCCCGUUAAAUCGGGCUGUCCACCAGUUUAAAUAACUGGUGAAGAAAGGGCCGGGCAAGACCGGUGCCAGCCGCCGCGGUAAUACCGGCGGCUCGAGUGGUGGCCACUAUUACUGGGCUUAAAGCGUUCGUAGCUGGUUUGUUAAGUCUCUGGGGAAAUCUUCCGGCUCAACCGGAAGGCGUCUCAGGGAUACUGGCAGACUAGGGACCGGGAGAGGUGAGGGGUACUCCAGGGGUAGGAGUGAAAUCCUGUAAUCCUUGGGGGACCACCUGUGGCGAAGGCGCCUCACCAGAACGGCUCCGACAGUGAGGGACGAAAGCUGGGGGAGCAAACCGGAUUAGAUACCCGGGUAGUCCCAGCUGUAAACGAUGCGCGUUAGGUGUAUCGGUGACCACGAGUUACCGAGGUGCCGAAGAGAAAUCGUGAAACGUGCCGCCUGGGAAGUACGGUCGCAAGGCUGAAACUUAAAGGAAUUGGCGGGGGAGCACCACAACAGGUGGAGCCUGCGGUUUAAUCGGACUCAACGCCGGGAAACUCACCAGUUAAGACAGCUGAAUGAUAGUCGGGCUGAAGACUCUACUUGACUAGCUGAGAGGAGGUGCAUGGCCGUCGUCAGUUCGUACUGUGAAGCAUCCUGUUAAGUCAGGCAACGAGCGAGACCCACGCCAACAGUUGCCAGCUCGUCCUCCGGGAUGGUGGGGACACUGUUGGGACCGCCUCUGCUAAAGAGGAGGAAGGAAUGGGCAACGGUAGGUCAGCAUGCCCCGAAUUAACUGGGCUACACGCGGGCUACAAUGGGUGGGACAAUGGGUAUCGACACCGAAAGGUGAAGGCAAUCUCCUAAACCCACCCUUAGUUCGGAUUGUGGGUUGCAACUCACCCACAUGAAGCUGGAAUCUGUAGUAAUCGUGUCUCAAAAUGGCACGGUGAAUAUGUCCCUGCUCCUUGCACACACCGCCCGUCAAACCACCCGAGUGAGGUCUUGAUGAGGCCGUCGUAUCUGCGGCGGUCGAAUCUAGGUUUUGCAAGGGGGGUUAAGUCGUAACAAGGUAGCCGUAGGGGAAUCUGCGGCUGgaucaccuccuaacgaaauuuc
>JF789587_Methanoregula_TS1A275
UCCGGUUGAUCCUGCCAGAGGCCACUGCUAUCAGAGUUCGAUUAAGCCAUGCGAGUCGAGAGGUGCAAGACCUCGGCAUACUGCUCAGUAACACGUGGACAACCUAACCUAAGGUGGGGGAUAACCCCGGGAAACUGGGGAUAAUACCCCAUAGACUAUGGAAGCUGGAAUGCUCUGUAGCUGAAAGGUCAGCCGCCAUAGGAUGGGUCUGCGGCCGAUUAGGUAGUUGUUGGGGUAGCGGCCCAACAAGCCUGUAAUCGGUACGGGUUGUGGGAGCAAGAGCCCGGAGAUGGAUUCUGAGACACGAAUCCAGGCCCUACGGGGCGCAGCAGGCGCGAAAACUUUACAAUGCGGGAAACCGUGAUAAGGGAACUCUGAGUGCCCGUUAAAUCGGGCUGUCCAUCAGUUUAAAAAACUGGUGAAGAAAGGGCCGGGCAAGACCGGUGCCAGCCGCCGCGGUAAUACCGGCGGCUCGAGUGGUGGCCACUAUUACUGGGCUUAAAGCGUUCGUAGCUGGUUUGUUAAGUCUCUGGGGAAAUCUUCCGGCUUAACCGGAAGGCGUCUCAGGGAUACUGGCAGACUAGGGACCGGAAGAGGUGAGGGGUACUCCAGGGGUAGGAGUGAAAUCCUGUAAUCCUUGGGGGACCACCUGUGGCGAAGGCGCCUCACCAGGACGGCUCCGACAGUGAGGGACGAAAGCUGGGGGAGCAAACCGGAUUAGAUACCCGGGUAGUCCCAGCCGUAAACGAUGUGCGUUAGGUGUAUCGGUGACCACGAGUCACCGAGGUGCCGAAGAGAAAUCGUGAAACGUACCGCCUGGGAAGUACGGUCGCAAGGCUGAAACUUAAAGGAAUUGGCGGGGGAGCACCACAACAGGUGGAGCCUGCGGUUUAAUCGGACUCAACGCCGGAAAACUCACCAGAUAAGACAGCUGAAUGAUAGUCGGGCUGAAGACUCUACUUGACUAGCUGAGAGGAGGUGCAUGGCCGUCGUCAGUUCGUACUGUGAAGCAUCCUGUUAAGUCAGGCAACGAGCGAGACCCACGCCAACAGUUGCUAGCUCGUCCCCCGGGAUGGAGAGGACACUGUUGGGACCGCCUCUGCUAAAGAGGAGGAAGGAAUGGGCAACGGUAGGUCAGCAUGCCCCGAAUUAUCUGGGCUACACGCGGGCUACAAUGGGUGGGACAAUGGGUAUCGACACCGAAAGGUGAAGGCAAUCUCCUAAACCCAUCCUUAGUUCGGAUUGUGGGCUGCAACUCGCCCACAUGAAGCUGGAAUCUGUAGUAAUCGUGUCUCAAAAUGGCACGGUGAAUAUGUCCCUGCUCCUUGCACACACCGCCCGUCAAACCACCCGAGUGAGGUCUUGAUGAGGCCGUAGCAUACGCUGCGGUCGAAUCUAGGUUUUG
>JX462514_Methanoregula_NSArc2
UCCGGUUGAUCCCGCCGGAGGCCACUGCUAUCGGAGUUCGAUUAAGCCAUGCGAGUCGAGAGGUGUCAGACCUCGGCAUACUGCUCAGUAACACGUGGACAACCUACCCUAAAGUGAGGGAUAACCCCGGGAAACUGGGGAUAAUAUCUCAUAGACUAUGAAUGCUGGAAUGCUUUGUAGUUCAAAGGUCCGCCGCUUUAGGAUGGGUCUGCGGCCGAUUAGGUUGUUGUUGGGGUAACGGCCCAACAAGCCUGUAAUCGGUACGGGUUGUGGGAGCAAGAGCCCGGAGAUGGAUUCUGAGACACGAAUCCAGGCCCUACGGGGCGCAGCAGGCGCGAAAACUUUACAAUGCGAGCAAUCGUGAUAAGGGAACUCCGAGUGCCCGUAAAAUCGGGCUGUCCGCCAGUUUAAAUCACUGGUGAAGAAAGGGCCGGGCAAGACCGGUGCCAGCCGCCGCGGUAAUACCGGCGGCUCGAGUGGUGGCCACUAUUACUGGGCUUAAAGCGUUCGUAGCUGGCUUGUUAAGUCUCUGGGGAAAUCUUCCGGCUUAACCGGAAGGCGUCUCAGGGAUACUGGCAGGCUAGGGACCGGAAGAGGUGAGAGGUACUCCAGGGGUAGGAGUGAAAUCCUGUAAUCCUUGGGGGACCACCUGUGGCGAAGGCGUCUCACCAGGACGGCUCCGACAGUGAGGAACGAAAGCUGGGGGAGCAAACCGGAUUAGAUACCCGGGUAGUCCCAGCUGUAAACGAUGCGCGUUAGGUGUAUCGGUGACCACGAGUCACCGAGGUGCCGAAGAGAAAUCGUGAAACGCGCCGCCUGGGAAGUACGGUCGCAAGGCUGAAACUUAAAGGAAUUGGCGGGGGAGCACCACAACGGGUGGAGCCUGCGGUUUAAUCGGACUCAACGCCGGGAAACUCACCGGAUAAGACAGCUGAAUGAUAGUCGGGCUGAAGACUCUACUUGACUAGCUGAGAGGAGGUGCAUGGCCGUCGUCAGUUCGUACUGUGAAGCAUCCUGUUAAGUCAGGCAACGAGCGAGACCCACGCCAACAGUUGCUAGCUCGUCCUCCGGGAUGGAGAGGACACUGUUGGGACCGCCUCUGCUAAAGAGGAGGAAGGAAUGGGCAACGGUAGGUCAGCAUGCCCCGAAUUAUCCGGGCUACACGCGGGCUACAAUGGGUGGGACAAUGGGUAUCGACACCGAAAGGUGAAGGCAAUCUCCUAAACCCAUCCUUAGUUCGGAUUGUGGGCUGCAACUCGCCCACAUGAAGCUGGAAUCCGUAGUAAUCGUGUUUCAAAAUAGCACGGUGAAUAUGUCCCUGCUCCUUGCACACACCGCCCGUCAAACCACCCGAGUGAGGUCUUGAUGAGGUUGUCGUUUUCUGCGGCAAUCGAAUCUAGGUUUUGCAAGGGGGGUUAAGUCGUAACAAGGUAACCG
>NR074177MethanospirillumhungateiJF1
auUCUGGUUGAUCCUGCCAGAGGCCACUGCUAUCGGGGUUUGACUAAGCCAUGCGAGUCGAGAGGUGCAAGACCUCGGCGUACUGCUCAGUAACACGUGGACAAUCUGCCCUGAAGAGGAGGAUAAUCCCGGGAAACUGGGGGUAAUACUCCAUAGUUCGUGCUGACUGGAAUGUUAUGCGAACGAAAGAUCCGUCGCUUCAGGAUGAGUCUGCGGCCGAUUAGGUAGUUGUUGGGGUAACGGCCCAACAAGCCUGUCAUCGGUACGGGUUGUGGGAGCAAGAGCCCGGAGAUGGAUUCUGAGACACGAAUCCAGGCCCUACGGGGCGCAGCAGGCGCGAAAACUUUACCAUGCGGGCAACCGUGAUAAGGAAACCCCGAGUGCCAGCACAGGCUGGCUGUCCACCAGUGUAAAUAACUGGUGAAGAAAGGGCCGGGCAAGACCGGUGCCAGCCGCCGCGGUAAUACCGGCGGCUCGAGUGGUGGCCGCUAUUACUGGGCUUAAAGGGUCCGUAGCUGGAUAUACAAGUCCCUUGAGAAAUCCGCCGGCUUAACCGGUGGGCGUUCAGGGGAAACUGUAUUUCUAGGGACCGGGAGAGGUGAGAGGUACUGCCGGGGUAGGAGUGAAAUCCUGUAAUCCCGGUGGGACCACCUAUGGCGAAGGCAUCUCACCAGAACGGGUCCGACAGUGAGGGACGAAAGCUGGGGGAGCAAACCGGAUUAGAUACCCGGGUAGUCCCAGCUGUAAACGAUGCGCGUUAGGUGUGUCAGUGACCACGUGUCACUGAGGUGCCGAAGGGAAACCGUGAAACGCGCCGCCUGGGGAGUACGGUCGCAAGGCUGAAACUUAAAGGAAUUGGCGGGGGAGCACCACAACGGGUGGAGCCUGCGGUUUAAUCGGACUCAACGCCGGAAAUCUCACCGGAUAAGACAGCUGAAUGAUAGUCGGGAUGAAGACUCUACUUGACUAGCUGAGAGGAGGUGCAUGGCCGUCGUCAGUUCGUACUGUGAAGCAUCCUGUUUAGUCAGGCAACGAGCGAGACCCACGCGAGCAGUUGCCAGCUUGACCUUCGGGUUGAUGGGGACACUGCUCGGACCGCCUCUGCUAAAGGGGAGGAAGGAAUGGGCAACGGUAGGUCAGCAUGCCCCGAAUUAUCCGGGCUACACGCGGGCUACAAUGGACAGGACAAUGGGUUUCGACACCGAGAGGUGAGGAUAAUCUCCUAAACCUGUCCGAAGUUCGGAUUGCGGGUUGUAACUCACCCGCAUGAAGCUGGAAUCCGUAGUAAUCGCGUUUCAACAUAGCGCGGUGAAUAUGUCCCUGCUCCUUGCACACACCGCCCGUCAAACCACCCGAGUGAGGUCUUGAUGAGGAUGUAUCAGUGAUAUGUUCGAAUCUGGGUUUUGCAAGGGGGGUUAAGUCGUAACAAGGUAGCCGUAGGGGAAUCUGCGGCUGgaucaccuccu
>NR028254Methanofollisliminatans4140G
AGAGGUCACUGCUAUCGGGGUUCGAUUAAGCCAUGCGAGUCGAGAGGGUCAAGCCCUCGGCAUACUGCUCAGUAACACGUGGACAACCUGCCCUGAGGUGAGGGAUAACUCCGGGAAACUGGAGAUAAUACCUCAUAGUUUACCAUCGCUGGAAUGCCUGGUAAGCCAAAGGUCCGCCGCCACAGGAUGGGUCUGCGGCCGAUUAGGUAGUUGUUGGGGUAACGGCCCAACAAGCCUGUAAUCGGUACGGGUUGUGGGAGCAAGAGCCCGGAGAUGGAUUCUGAGACACGAAUCCAGGCCCUACGGGGCGCAGCAGGCGCGAAAACUUUACAAUGCAGGCAACUGUGAUAAGGGAACCCCGAGUGCCCGUAUGGACGGGCUGUUCAGGUGCUUAAAAACCACCUGGAGAAAGGGCCGGGCAAGACCGGUGCCAGCCGCCGCGGUAAUACCGGCGGCUCGAGUGGUGGCCACUAUUACUGGGCUUAAAGCGUCCGUAGCUUGGUCGUUAAGCCUCUGGGGAAAUCUUCCGGCUCAACCGGAAGGCGUCUCAGGGGAACUGGCGACCUAGGGAUCGGGAGAGGUGAGAGGUACUCUGGGGGUAGGAGUGAAAUCCUGUAAUCCUCAGGGGACCACCUGUGGCGAAGGCGUCUCACCAGAACGACUCCGACAGUGAGGGACGAAAGCUGGGGGAGCAAACCGGAUUAGAUACCCGGGUAGUCCCAGCCGUAAACGAUGCGCGUUAGGUGUAUCGGUGACCACGAGUUACCGAGGUGCCGAAGGGAAACCGUGAAACGCGCCGCCUGGGAAGUACGGUCGCAAGGCUGAAACUUAAAGGAAUUGGCGGGGGAGCACCACAACGGGUGGAGCCUGCGGUUUAAUUGGACUCAACGCCGGACAGCUCACCGGGUAGGACAGCGAUAUGAUAGUCGGGCUGAAGACUCUACUUGAUCAGCUGAGAGGAGGUGCAUGGCCGUCGUCAGUUCGUACUGUGAAGCAUCCUGUUAAGUCAGGCAACGAGCGAGACCCACGCCAACAGUUGCCAGCACAGUCUCCGGACUGGUGGGGACACUGUUGGGACCGCCUCUGCUAAAGAGGAGGAAGGAAUGGGCAACGGUAGGUCAGCAUGCCCCGAAUUACCCGGGCUACACGCGGGCUACAAUGGACAGGACAAUGGGUAUCGACACCGAAAGGUGAAGGCAAUCUCCUAAACCUGCCCUUAGUUCGGAUUGCGGGCUGCAACUCGCCCGCAUGAAGCUGGAAUCCGUAGUAAUCGCGUUUCAAAAUAGCGCGGUGAAUCUGUCCCUGCUCCUUGCACACACCGCCCGUCAAACCACCCGAGUGAGGUUUGGAUGAGGCUGCGGUUGUUGCCGUAGUCGAAUCUAGGUUUCGCAAGGGGGGUUAAGUCGUAACAAGGUAGCCGUAGGGAAUCU
>NR118529MethanocalculusnatronophilusZ
CUGCCGGAGGCUAUUGCUAUCAGGGUUUGACUAAGCCAUGCGAGUCGAGAGGUGUAAGACCUCGGCAUACUGCUCAGUAACACGUGGAUAAUCUGCCCUCAGGUGAGGAAUAAUCCCGGGAAACUGGGGCUAAUGCCUCAUAGGAGACGGGUGCUGGAAUGCUCUGUCUCCCAAAGGUCCGCCGCCUGAGGAUGAGUCUGCGUCCGAUUAGGUUGUUGUUGGGGUAACGGCCCAACAAGCCAUUGAUCGGUACGGGUUGUGGGAGCAAGAGCCCGGAGAUGGAUUCUGAGACAUGAAUCCAGGCCCUACGGGGCGCAGCAGGCGCGAAAACUUUACAAUGCGAGCAAUCGUGAUAAGGAAACCCUGAGUGCCUGUCAAUGCAGGCUGUUCUGGUGUCUAACACGCACCAGGAGAAAGGGCGGGGCAAGACCGGUGCCAGCCGCCGCGGUAAUACCGGCUGCUCGAGUGAUAGCCGCUUUUACUGGGCUUAAAGCGUUCGUAGCUUGGUUGUCAAGUCUCUGGGGAAAUCUUCUGGCUUAACCAGAAGGCGUCUCAGGGAAACUGGCGACCUAGGAACCGGGAGAGGUGAGACGUACUUCGGGGGUAGGAGUGAAAUCUUGUAAUCCCCGAGGGACGACCGAUGGCGAAGGCAUCUCACCAGAACGGCUUCGACAGUGAGGGACGAAAGCUGGGGGAGCAAACCGGAUUAGAUACCCGGGUAGUCCCAGCCGUAAACGAUGUGCGUUAGGUGUGUCGGUGACCACGAGUCGCCGAGGUGCCGAAGGGAAACCGUGAAACGCACCGCCUGGGAAGUACGGUCGCAAGGCUGAAACUUAAAGGAAUUGGCGGGGGAGCACCACAACGGGUGGAGCCUGCGGUUUAAUUGGAUUCAACGCCGGACAACUCACCGGAUACGACAGCGGAAUGAUAGCCGGGCUGAAGACUCUGCUUGACCASCUGAGAGGAGGUGCAUGGCCGKCGUCAGUUCGUACUGUGAAGCAUCCUGUUAAGUCAGGCAACGAGCGAGACCCACGCCAACAGUUGCCAGCAUGGUCUCCGGACUGAUGGGGACACUGUUGGGACCGCCUCUGCUAAAGGGGAGGAAGGAAUGGGCAACGGUAGGUCAGCAUGCCCCGAAUUAUCCGGGCUACACGCGGGCUACAAUGGAUGGGACAAUGGGUUUCGACACCGAAAGGUGAAGGUAAUCUCCUAACCCCACCCGUAGUUCGGAUUGCGGGCUGCAACUCGCCCGCAUGAAGCUGGAAUCCGUAGUAAUCGCGUCUCACGAUGGCGCGGUGAAUAUGUCCCUGCUCCUUGCACACACCGCCCGUCAAACCACCCGAGUGGGGUCUGGAUGAGGCGGCAGUUUAUGCUGCUGUCGAAUCUAGGUUCCGCAAGGGGGGUUAAGUCGUAACAG
>Methanocorpusculum_ASV1_ELJAD1
AGGGAATGGGCAACGGTAGGTCAGCATGCCCCGAATTATCCGGGCTACACGCGGGCTACAATGGACGGGACAATGGGTAACAACACCGAAAGGTGCAGTCAATCTCCGAACCCCGCCCTTAGTTAGGATTGCGGGTTGCAACTCACCCGCATGAATCTGGAATCTGTAGTAATCGCGTTTCACTATAGCGCGGTGAATAC
