# Supplementary material for: Methanogenic symbionts of anaerobic ciliates are host and habitat specific
Source: ISME J. 2024 Aug 20;18(1):wrae164. doi: 10.1093/ismejo/wrae164 (PMC11378729; doi:10.1093/ismejo/wrae164)
Supplement: Supplementary_material [file supplementary_material.zip › SF18_Dataset_Methanomicrobiales_uniquelineages_aln_wrae164.fasta]

>F26_Marine_Metopidsp4_16S_BL
------------------------------------------------------------------------------------------------------------------------------------------------------------CUCCGGGA--CUGGGGCUAAUCCUCUAUAGUGGA-GU-AUCCUGGA-UGGUAUAUAGGGGU--GCUCC-UCGCCUUAGGAUGGGACUGCGUCCGA--AGGAAGUAAACGGGGUAACGGCCCACCAAGCCAUUGAUCGGUACGGGUUGUGGGAGCAAGAUCCCGGAGAUGGAUUCUGAGACAUGAAUCCAGGCCCUACGGGGCGCAGCAGGCGCGCAAACUUUACAAUGCGAGCAAUCGUGAUAAGGAAACCCUGAGUGCCUGUCG-AU--GCAGGCUGUUCAUAUAUCUAAAUCAUAU-GUGAA-GAAAGGGCAGGGCAAGACCGGUGCCAGCCGCCGCGGUAAUACCGGCUGCUCGAGUGAUGGCCACUAUUACUGGGUUUAAAGCGUCCGUAGCUUGACUGUUAGGUYUYUUGGGAAAUCUUCGCGCUUAACGUGAAGGCGUCUAAGAGAUACCGGCAGUCUUGGAACUGGGAGAGGUAAACCGUACUUCGGGGGUAGGAGUGAAAUCUUGUAAUCCUCGAGGGACGACC-UAUGGCGAAGGCAGUUUACCAGAACAGCUUCGACAGUGAGGGACGAAAGCUGGGGGAGCAAACGGGAUUAGAUACCCCGGUAGUCCCAGCCGUAAACAAUGUGCGUUAGGUGUGUCGGUAACCACGUGUUAGUGAUGCGCCGAAGAGAAAUCGUGAAACGCACCACCUGGGAAGUACGGUCGCAAGGCUGAAACUUAAAGGAAUUGGCGGGGGgAGCACCACAACAGGUGGAGCCUGCGGUUUAAUUGGAUUCA-CGCCGGACAUCUCACCGGAUAAGACAGCUG-AUGAUUGUCAAUCUGAAGG--UUACAUGAC-UAGCUGAGAGGAGGUGCAUGGUCGUCGUCAGUUCGUACUGUGAAGCAUCCUGUUAAGUCAGGCAACGAGCGAGACCCACGCCGACAAUUGCCAGCAGCAUCUCCGGAUGGCUGGGGACAUUGUCGGGACCGCCUCUGCUAAAGGGGAGGAAGGAAUGGGCAACGGUAGGUCAGCAUGCCCCGAAUUAUCCGGGCUACACGCGGGCUACAAUGGACGGGACAAUGGGUAACAACACCGAAAGGUGCAGUCAAUCUCCGAACCCCGCCCUUAGUUAGGAUUGCGGGUUGCAACUCACCCGCAUGAAUCUGGAAUCUGUAGUAAUCGCGUUUCACU-AUAGUGCGGUGAAUACGUCCCUGCUCCUUGCACACA---------------------------------------------------------------------------------------------------------------------------------------------------
>WH5_PsalinaNS_16S_F22_E
------------------------------------------------------------------------------------------------------------------------------------------------------------------------------------------------------------------------------------------------------------------------------------------------------------------------------------------------------------------------------------------------------------------------------------------------------------------------------------------------------------------------------------------------------------------------------------------------------------------------------------------------------------------------------------------------------------------------------------------------------------------------------------------------------------------------------------------------------------------------------------------------------------------------------------GG-AGCACCACAACAGGUGGAGCCUGCGGUUUAAUUGGAUUCAACGCCGGACAUCUCACCGGAUAAGACAGCUGAAUGAUUGUCAAUCUGAAGGUUUUACAUGA-CUAGCUGAGAGGAGGUGCAUGGCCGUCGUCAGUUCGUACUGUGAAGCAUCCUGUUAAGUCAGGCAACGAGCGAGACCCACACCGACAAUUGCCAGCAGCAUCUCCGGAUGGCUGGGGACAUUGUCGGGACCGCCUCUGCUAAAGGGGAGGAGGGAAUGGGCAACGGUAGGUCAGCAUGCCCCGAAUUAUCCGGGCUACACGCGGGCUACAAUGGACGGGACAAUGGGUAACAACACCGAAAGGUGCAGUCAAUCUCCGAACCCCGCCCUUAGUUAGGAUUGCGGGUUGCAACUCACCCGCAUGAAUCUGGAAUCUGUAGUAAUCGCGUUUCACU-AUAGCGCGGUGAAUACGUCCCUG----------------------------------------------------------------------------------------------------------------------------------------------------------------
>FAMO1_Marine_Metopidaesp4_16S_BL
-----------------------------------------------------------------------------------------------------------------------------------------------------------------------UGGGGCUAAUCCUCCAUAGUGGAUGU-AUCCUGGAAUGGUAURUA--CGRA--CUCC-UCGCCUKAGGAUGGGACUGCGUCCGAU-AGGAUGUUGGCGGGGUAACGGCCCACCAAGCCAUUGAUCGGUACGGGUUGUGGGAGCAAGAUCCCGGAGAUGGAUUCUGAGACAUGAAUCCAGGCCCUACGGGGCGCAGCAGGCGCGCAAACUUUACAAUGCGAGCAAUCGUGAUAAGGAAACCCUGAGUGCCUGUCG-AU--GCAGGCUGUUCAUAUAUCURAAUCAUAU-GUGAA-GAAAGGGCAGGGCAAGACCGGUGCCAGCCGCCGCGGUAAUACCGGCUGCUCGAGUGAUGGCCACUAUUACUGGGUUUAAAGCGUCCGUAGCUUGACUGUUAGGUCUCUUGGGAAAUCUUCGCGCUUAACGUGAAGGCGUCUAAGAGAUACCGGCAGUCUUGGAACUGGGAGAGGUAAACCGUACUUCGGGGGUAGGAGUGAAAUCUUGUAAUCCUCGAGGGACGACC-UAUGGCGAAGGCAGUUUACCAGAACAGCUUCGACAGUGAGGGACGAAAGCUGGGGGAGCAAACGGGAUUAGAUACCCCGGUAGUCCCAGCCGUAAACAAUGUGCGUUAGGUGUGUCGGUAACCACGUGUUAGUGAUGCGCCGAAGAGAAAUCGUGAAACGCACCACCUGGGAAGUACGGUCGCAAGGCUGAAACUUAAAGGAAUUGGCGGGGG-AGCACCACAACAGGUGGAGCCUGCGGUUUAAUUGGAUUCAACGCCGGACAUCUCACCGGAUAAGACAGCUGAAUGAUUGUCAAUCUGAAGGUUUUACAUGAC-UAGCUGAGAGGAGGUGCAUGGUCGUCGUCAGUUCGUACUGUGAAGCAUCCUGUUAAGUCAGGCAACGAGCGAGACCCACGCCGACAAUUGCCAGCAGCAUCUCCGGAUGGCUGGGGACAUUGUCGGGACCGCCUCUGCUAAAGGGGAGGAAGGAAUGGGCAACGGUAGGUCAGCAUGCCCCGAAUUAUCCGGGCUACACGCGGGCUACAAUGGACGGGACAAUGGGUAACAACACCGAAAGGUGCAGUCAAUCUCCGAACCCCGCCCUUAGUUAGGAUUGCGGGUUGCAACUCACCCGCAUGAAUCUGGAAUCUGUAGUAAUCGCGUUUCACU-AUAGUGCGGUGAAUACGUCCCUGCUCCUUGCACACAA--------------------------------------------------------------------------------------------------------------------------------------------------
>GOOSE2B_Marine_Metopidaesp3_16S_BL
------------------------------------------------------------------------------------------------------------------------------------------------------------CUCCGGGAA-CUGGGGCUAAUCCUCCAUAGUGGAUGU-AUCCUGGAAUGGUAUAUGSGGCAA---UCC-UCGCCUUAGGAUGGGACUGCGUCCGAUUAGGAUGUUGGCGGGGUAACGGCCCACCAAGCCAUUGAUCGGUACGGGUUGUGGGAGCAAGAUCCCGGAGAUGGAUUCUGAGACAUGAAUCCAGGCCCUACGGGGCGCAGCAGGCGCGCAAACUUUACAAUGCGAGCAAUCGUGAUAAGGAAACCCUGAGUGCCUGUCG-AU--GCAGGCUGUUCAUAUAUCUAAAUCAUAU-GUGAA-GAAAGGGCAGGGCAAGACCGGUGCCAGCCGCCGCGGUAAUACCGGCUGCUCGAGUGAUGGCCACUAUUACUGGGUUUAAAGCGUCCGUAGCUUGACUGUUAGGUCUCUUGGGAAAUCUUCGCGCUUAACGUGAAGGCGUCUAAGAGAUACCGGCAGUCUUGGAACUGGGAGAGGUAAACCGUACUUCGGGGGUAGGAGUGAAAUCUUGUAAUCCUCGAGGGACGACC-UAUGGCGAAGGCAGUUUACCAGAACAGCUUCGACAGUGAGGGACGAAAGCUGGGGGAGCAAACGGGAUUAGAUACCCCGGUAGUCCCAGCCGUAAACAAUGUGCGUUAGGUGUGUCGGUAACCACGUGUUAGUGAUGCGCCGAAGAGAAAUCGUGAAACGCACCACCUGGGAAGUACGGUCGCAAGGCUGAAACUUAAAGGAAUUGGCGGGGG-AGCACCACAACAGGUGGAGCCUGCGGUUUAAUUGGAUUCAACGCCGGACAUCUCACCGGAUAAGACAGCUGAAUGAUUGUCAAUCUGAAGG-UUUACAUGAC-UAGCUGAGAGGAGGUGCAUGGUCGUCGUCAGUUCGUACUGUGAAGCAUCCUGUUAAGUCAGGCAACGAGCGAGACCCACGCCGACAAUUGCCAGCAGCAUCUCCGGAUGGCUGGGGACAUUGUCGGGACCGCCUCUGCUAAAGGGGAGGAAGGAAUGGGCAACGGUAGGUCAGCAUGCCCCGAAUUAUCCGGGCUACACGCGGGCUACAAUGGACGGGACAAUGGGUAACAACACCGAAAGGUGCAGUCAAUCUCCGAACCCCGCCCUUAGUUAGGAUUGCGGGUUGCAACUCACCCGCAUGAAUCUGGAAUCUGUAGUAAUCGCGUUUCACU-AUAGUGCGGUGAAUACGUCCCUGCUCCUUGCACACAA--------------------------------------------------------------------------------------------------------------------------------------------------
>SALT15A_MarineMetopidaesp
-------------------------------------------------------------------------------------------------------------------------------------------------------------------------------------------------------------------------------------------------------------------------------------------------------------------------------------------------------------------------------------------------------------------------------------------------------------------------------------------------------------------------------------------------------------------------------------------------------------------------------------------------------------------------------------------------------------------------------------------------------------------------------------------------------------------------------------------------------------------------------------------------------------------------------------------------CAGGUGGAGCCUGCGGUUUAAUUGGAUUCAACGCCGGACAUCUCACCGGAUAAGACAGCUGAAUGAUUGUCAAUCUGAAGGUUUUACAUGAC-UAGCUGAGAGGAGGUGCAUGGCCGUCGUCAGUUCGUACUGUGAAGCAUCCUGUUAAGUCAGGCAACGAGCGAGACCCACRCCGACAAUUGCCAGCAGCAUCUCCGGAUGGCUGGGGACAUUGUCGGGACCGCCUCUGCUAAAGGGGAGGAAGGAAUGGGCAACGGUAGGUCAGCAUGCCCCGAAUUAUCYGGGCUACACGCGGGCUACAAUGGACGGGACAAUGGGUAACAACAC------------------------------------------------------------------------------------------------------------------------------------------------------------------------------------------------------------------------------------------------------------------------------------------
>BOPAT_BpulchraNS_16S_F19_E
------------------------------------------------------------------------------------------------------------------------------------------------------------------------------------------------------------------------------------------------------------------------------------------------------------------------------------------------------------------------------------------------------------------------------------------------------------------------------------------------------------------------------------------------------------------------------------------------------------------------------------------------------------------------------------------------------------------------------------------------------------------------------------------------------------------------------------------------------------------------------------------------------------------------------------GG-AGCACCACAACAGGUGGAGCCUGCGGUUUAAUCGGACUCAACGCCGGGAAACUCACCAGAUAAGACAGCUGAAUGAUAGUCGGGCUGAAGACUCUACUUGA-CUAGCUGAGAGGAGGUGCAUGGCCGUCGUCAGUUCGUACUGUGAAGCAUCCUGUUAAGUCAGGCAACGAGCGAGACCCACGCCGACAGUUGCUAGCUCGUCCUCCGGGAUGGAGAGGACACUGUCGGGACCGCCUCUGCUAAAGAGGAGGAAGGAAUGGGCAACGGUAGGUCAGCAUGCCCCGAAUUAUCUGGGCUACACGCGGGCUACAAUGGGUGGGACAAUGGGUAUCGACACCGAAAGGUGAAGGCAAUCUCCUAAACCCAUCCUUAGUUCGGAUUGUGGGUUGCAACUCACCCACAUGAAGCUGGAAUCUGUAGUAAUCGUGUCUCAA-AAUGGCACGGUGAAUAUGUCCCUG----------------------------------------------------------------------------------------------------------------------------------------------------------------
>MALKAL_Mes_16S_F12_E
------------------------------------------------------------------------------------------------------------------------------------------------------------------------------------------------------------------------------------------------------------------------------------------------------------------------------------------------------------------------------------------------------------------------------------------------------------------------------------------------------------------------------------------------------------------------------------------------------------------------------------------------------------------------------------------------------------------------------------------------------------------------------------------------------------------------------------------------------------------------------------------------------------------------------------GG-AGCACCACAACAGGUGGAGCCUGCGGUUUAAUCGGACUCAACGCCGGGAAACUCACCAGAUAAGACAGCUGAAUGAUAGUCGGGCUGAAGACUCUACUUGA-CUAGCUGAGAGGAGGUGCAUGGCCGUCGUCAGUUCGUACUGUGAAGCAUCCUGUUAAGUCAGGCAACGAGCGAGACCCACGCCGACAGUUGCUAGCUCGUCCUCCGGGAUGGAGAGGACACUGUCGGGACCGCCUCUGCUAAAGAGGAGGAAGGAAUGGGCAACGGUAGGUCAGCAUGCCCCGAAUUAUCUGGGCUACACGCGGGCUACAAUGGGUGGGACAAUGGGUAUCGACACCGAAAGGUGAAGGCAAUCUCCUAAACCCAUCCGUAGUUCGGAUUGUGGGUUGCAACUCACCCACAUGAAGCUGGAAUCUGUAGUAAUCGUGUCUCAA-AAUGGCACGGUGAAUAUGUCCCUG----------------------------------------------------------------------------------------------------------------------------------------------------------------
>LEDY_Bcontorta_16S_F24_E
------------------------------------------------------------------------------------------------------------------------------------------------------------------------------------------------------------------------------------------------------------------------------------------------------------------------------------------------------------------------------------------------------------------------------------------------------------------------------------------------------------------------------------------------------------------------------------------------------------------------------------------------------------------------------------------------------------------------------------------------------------------------------------------------------------------------------------------------------------------------------------------------------------------------------------GG-AGCACCACAACAGGUGGAGCCUGCGGUUUAAUCGGACUCAACGCCGGGAAACUCACCAGGUAAGACAGCUGAAUGAUAGUCGGGCUGAAGACUCUACUUGAC-UAGCUGAGAGGAGGUGCAUGGCCGUCGUCAGUUCGUACUGUGAAGCAUCCUGUUAAGUCAGGCAACGAGCGAGACCCACGCCAACAGUUGCUAGCUCGUCCCCCGGGAUGGAGAGGACACUGUUGGGACCGCCUCUGCUAAAGAGGAGGAAGGAAUGGGCAACGGUAGGUCAGCAUGCCCCGAAUUACUUGGGCUACACGCGGGCUACAAUGGGUGGGACAAUGGGUAUCGACACCGAAAGGUGAAGGCAAUCUCCUAAACCCAUCCUUAGUUCGGAUUGUGGGUUGCAACUCACCCACAUGAAGCUGGAAUCUGUAGUAAUCGUGUCUCAA-AAUGGCACGGUGAAUAUGUCCCUG----------------------------------------------------------------------------------------------------------------------------------------------------------------
>VELKAL_Bcontorta_16S_F17_E
------------------------------------------------------------------------------------------------------------------------------------------------------------------------------------------------------------------------------------------------------------------------------------------------------------------------------------------------------------------------------------------------------------------------------------------------------------------------------------------------------------------------------------------------------------------------------------------------------------------------------------------------------------------------------------------------------------------------------------------------------------------------------------------------------------------------------------------------------------------------------------------------------------------------------------GG-AGCACCACAACAGGUGGAGCCUGCGGUUUAAUCGGACUCAACGCCGGGAAACUCACCAGGUAAGACAGCUGAAUGAUAGUCGGGCUGAAGACUCUACUUGAC-UAGCUGAGAGGAGGUGCAUGGCCGUCGUCAGUUCGUACUGUGAAGCAUCCUGUUAAGUCAGGCAACGAGCGAGACCCACGCCAACAGUUGCUAGCUCGUCCCCCGGGAUGGAGAGGACACUGUUGGGACCGCCUCUGCUAAAGAGGAGGAAGGAAUGGGCAACGGUAGGUCAGCAUGCCCCGAAUUACCUGGGCUACACGCGGGCUACAAUGGGUGGGACAAUGGGUAUCGACACCGAAAGGUGAAGGCAAUCUCCUAAACCCACCCUUAGUUCGGAUUGUGGGUUGCAACUCACCCACAUGAAGCUGGAAUCUGUAGUAAUCGUGUCUCAA-AAUGGCACGGUGAAUAUGUCCCUG----------------------------------------------------------------------------------------------------------------------------------------------------------------
>DERMI_LgibbaIV_16S_F10_G
------------------------------------------------------------------------------------------------------------------------------------------------------------------------------------------------------------------------------------------------------------------------------------------------------------------------------------------------------------------------------------------------------------------------------------------------------------------------------------------------------------------------------------------------------------------------------------------------------------------------------------------------------------------------------------------------------------------------------------------------------------------------------------------------------------------------------------------------------------------------------------------------------------------------------------GG-AGCACCACAACAGGUGGAGCCUGCGGUUUAAUCGGACUCAACGCCGGGAAACUCACCAGAUAAGACAGCUGAAUGAUAGUCGGGCUGAAGACUCUACUUGAC-UAGCUGAGAGGAGGUGCAUGGCCGUCGUCAGUUCGUACUGUGAAGCAUCCUGUUAAGUCAGGCAACGAGCGAGACCCACGCCAACAGUUGCUAGCUCGUCCCCCGGGAUGGAGAGGACACUGUUGGGACCGCCUCUGCUAAAGAGGAGGAAGGAAUGGGCAACGGUAGGUCAGCAUGCCCCGAAUUAUCUGGGCUACACGCGGGCUACAAUGGGUGGGACAAUGGGUAUCGACACCGAAAGGUGAAGGCAAUCUCUUAAACCCAUCCUUAGUUCGGAUUGUGGGCUGCAACUCGCCCACAUGAAGCUGGAAUCUGUAGUAAUCGUGUCUCAA-AAUGGCACGGUGAAUAUGUCCCUG----------------------------------------------------------------------------------------------------------------------------------------------------------------
>GROSERDU_Cmedusula1_16S_F27_E
------------------------------------------------------------------------------------------------------------------------------------------------------------------------------------------------------------------------------------------------------------------------------------------------------------------------------------------------------------------------------------------------------------------------------------------------------------------------------------------------------------------------------------------------------------------------------------------------------------------------------------------------------------------------------------------------------------------------------------------------------------------------------------------------------------------------------------------------------------------------------------------------------------------------------------GG-AGCACCACAACAGGUGGAGCCUGCGGUUUAAUCGGACUCAACGCCGGAAAACUCACCAGAUAAGACAGCUGAAUGAUAGUCGGGCUGAAGACUCUACUUGAC-UAGCUGAGAGGAGGUGCAUGGCCGUCGUCAGUUCGUACUGUGAAGCAUCCUGUUAAGUCAGGCAACGAGCGAGACCCACGCCAACAGUUGCUAGCUCGUCCCCCGGGAUGGAGAGGACACUGUUGGGACCGCCUCUGCUAAAGAGGAGGAAGGAAUGGGCAACGGUAGGUCAGCAUGCCCCGAAUUAUCUGGGCUACACGCGGGCUACAAUGGGUGGGACAAUGGGUAUCGACACCGAAAGGUGAAGGCAAUCUCCUAAACCCAUCCUUAGUUCGGAUUGUGGGCUGCAACUCGCCCACAUGAAGCUGGAAUCUGUAGUAAUCGUGUCUCAA-AAUGGCACGGUGAAUAUGUCCCUG----------------------------------------------------------------------------------------------------------------------------------------------------------------
>KU13_Tariela_16S_F11_E
------------------------------------------------------------------------------------------------------------------------------------------------------------------------------------------------------------------------------------------------------------------------------------------------------------------------------------------------------------------------------------------------------------------------------------------------------------------------------------------------------------------------------------------------------------------------------------------------------------------------------------------------------------------------------------------------------------------------------------------------------------------------------------------------------------------------------------------------------------------------------------------------------------------------------------GG-AGCACCACAACAGGUGGAGCCUGCGGUUUAAUCGGACUCAACGCCGGGAAACUCACCAGUUAAGACAGCUGAAUGAUAGUCGGGCUGAAGACUCUACUUAAC-UAGCUGAGAGGAGGUGCAUGGCCGUCGUCAGUUCGUACUGUGAAGCAUCCUGUUAAGUCAGGCAACGAGCGAGACCCACGCCAACAGUUACUAGCUCAUCCCCCGGGAUGGAGAGGACACUGUUGGGACCGCCUCUGCUAAAGAGGAGGAAGGAAUGGGCAACGGUAGGUCAGCAUGCCCCGAAUUAACUGGGCUACACGCGGGCUACAAUGGGUGGGACAAUGGGUAUCGACACCGAAAGGUGAAGGCAAUCUCCUAAACCCAUCCGUAGUUCGGAUUGUGGGCUGCAACUCGCCCACAUGAAGCUGGAAUCUGUAGUAAUCGUGUCUCAA-AAUGGCACGGUGAAUAUGUCCCUG----------------------------------------------------------------------------------------------------------------------------------------------------------------
>LERMA5_Tropidoatractidae_16S_F25_E
------------------------------------------------------------------------------------------------------------------------------------------------------------------------------------------------------------------------------------------------------------------------------------------------------------------------------------------------------------------------------------------------------------------------------------------------------------------------------------------------------------------------------------------------------------------------------------------------------------------------------------------------------------------------------------------------------------------------------------------------------------------------------------------------------------------------------------------------------------------------------------------------------------------------------------GG-AGCACCACAACAGGUGGAGCCUGCGGUUUAAUCGGACUCAACGCCGGGAAACUCACCAGUUAAGACAGCUGAAUGAUAGUCGGGCUGAAGACUCUACUUGAC-UAGCUGAGAGGAGGUGCAUGGCCGUCGUCAGUUCGUACUGUGAAGCAUCCUGUUAAGUCAGGCAACGAGCGAGACCCACGCCAACAGUUGCUAGCUCAUCCCCCGGGAUGGAGAGGACACUGUUGGGACCGCCUCUGCUAAAGAGGAGGAAGGAAUGGGCAACGGUAGGUCAGCAUGCCCCGAAUUAACUGGGCUACACGCGGGCUACAAUGGGUGGGACAAUGGGUAUCGACACCGAAAGGUGAAGGCAAUCUCCUAAACCCAUCCGUAGUUCGGAUUGUGGGCUGCAACUCGCCCACAUGAAGCUGGAAUCUGUAGUAAUCGUGUCUCAA-AAUGGCACGGUGAAUAUGUCCCUG----------------------------------------------------------------------------------------------------------------------------------------------------------------
>MORETES_Tlevanderi_16S_F25_E
------------------------------------------------------------------------------------------------------------------------------------------------------------------------------------------------------------------------------------------------------------------------------------------------------------------------------------------------------------------------------------------------------------------------------------------------------------------------------------------------------------------------------------------------------------------------------------------------------------------------------------------------------------------------------------------------------------------------------------------------------------------------------------------------------------------------------------------------------------------------------------------------------------------------------------GG-AGCACCACAACAGGUGGAGCCUGCGGUUUAAUCGGACUCAACGCCGGGAAACUCACCAGUUAAGACAGCUGAAUGAUAGUCGGGCUGAAGACUCUACUUGAC-UAGCUGAGAGGAGGUGCAUGGCCGUCGUCAGUUCGUACUGUGAAGCAUCCUGUUAAGUCAGGCAACGAGCGAGACCCACGCCAACAGUUGCUAGCUCAUCCUCAGGGAUGGAGAGGACACUGUUGGGACCGCCUCUGCUAAAGAGGAGGAAGGAAUGGGCAACGGUAGGUCAGCAUGCCCCGAAUUAACUGGGCUACACGCGGGCUACAAUGGGUGGGACAAUGGGUAUCGACACCGAAAGGUGAAGGCAAUCUCCUAAACCCAUCCGUAGUUCGGAUUGUGGGCUGCAACUCGCCCACAUGAAGCUGGAAUCUGUAGUAAUCGUGUCUCAA-AAUGGCACGGUGAAUAUGUCCCUG----------------------------------------------------------------------------------------------------------------------------------------------------------------
>LK_Tlevanderi_16S_F16_E
------------------------------------------------------------------------------------------------------------------------------------------------------------------------------------------------------------------------------------------------------------------------------------------------------------------------------------------------------------------------------------------------------------------------------------------------------------------------------------------------------------------------------------------------------------------------------------------------------------------------------------------------------------------------------------------------------------------------------------------------------------------------------------------------------------------------------------------------------------------------------------------------------------------------------------GG-AGCACCACAACGGGUGGAGCCUGCGGUUUAAUCGGACUCAACGCCGGAAAACUCACCAGUUAAGACAGCUGAAUGAUAGUCGGGCUGAAGACUCUACUUGAC-UAGCUGAGAGGAGGUGCAUGGCCGUCGUCAGUUCGUACUGUGAAGCAUCCUGUUAAGUCAGGCAACGAGCGAGACCCACGCCAACAGUUGCUAGCUCGUCCUCCGGGAUGGAGAGGACACUGUUGGGACCGCCUCUGCUAAAGAGGAGGAAGGAAUGGGCAACGGUAGGUCAGCAUGCCCCGAAUUAACUGGGCUACACGCGGGCUACAAUGGGUGGGACAAUGGGUAUCGACACCGAAAGGUGAAGGCAAUCUCCUAAACCCAUCCGUAGUUCGGAUUGUGGGCUGCAACUCGCCCACAUGAAGCUGGAAUCCGUAGUAAUCGUGUCUCAAU-AUGGCACGGUGAAUAUGUCCCUG----------------------------------------------------------------------------------------------------------------------------------------------------------------
>RIOT_Tlevanderi_16S_F11_E
------------------------------------------------------------------------------------------------------------------------------------------------------------------------------------------------------------------------------------------------------------------------------------------------------------------------------------------------------------------------------------------------------------------------------------------------------------------------------------------------------------------------------------------------------------------------------------------------------------------------------------------------------------------------------------------------------------------------------------------------------------------------------------------------------------------------------------------------------------------------------------------------------------------------------------GG-AGCACCACAACAGGUGGAGCCUGCGGUUUAAUCGGACUCAACGCCGGGAAACUCACCAGUUAAGACAGCUGAAUGAUAGUCGGGCUGAAGACUCUACUUGAC-UAGCUGAGAGGAGGUGCAUGGCCGUCGUCAGUUCGUACUGUGAAGCAUCCUGUUAAGUCAGGCAACGAGCGAGACCCACGCCAACAGUUGCUAGCUCGUCCUCCGGGAUGGAGAGGACACUGUUGGGAUCGCCUCUGCUAAAGAGGAGGAAGGAAUGGGCAACGGUAGGUCAGCAUGCCCCGAAUUAACUGGGCUACACGCGGGCUACAAUGGGUGGGACAAUGGGUAUCGACACCGAAAGGUGAAGGCAAUCUCCUAAACCCAUCCGUAGUUCGGAUUGUGGGUUGCAACUCACCCACAUGAAGCUGGAAUCUGUAGUAAUCGUGUCUCAA-AAUGGCACGGUGAAUAUGUCCC------------------------------------------------------------------------------------------------------------------------------------------------------------------
>KLAN25B_Upullus_16S_F11_E
------------------------------------------------------------------------------------------------------------------------------------------------------------------------------------------------------------------------------------------------------------------------------------------------------------------------------------------------------------------------------------------------------------------------------------------------------------------------------------------------------------------------------------------------------------------------------------------------------------------------------------------------------------------------------------------------------------------------------------------------------------------------------------------------------------------------------------------------------------------------------------------------------------------------------------GG-AGCACCACAACAGGUGGAGCCUGCGGUUUAAUCGGACUCAACGCCGGGAAACUCACCAGAUAAGACAGCUGAAUGAUAGUCGGGCUGAAGACUCUACUUGA-CUAGCUGAGAGGAGGUGCAUGGCCGUCGUCAGUUCGUACUGUGAAGCAUCCUGUUAAGUCAGGCAACGAGCGAGACCCACGCCGACAGUUGCUAGCUCGUCCUCCGGGAUGGAGAGGACACUGUCGGGACCGCCUCUGCUAAAGAGGAGGAAGGAAUGGGCAACGGUAGGUCAGCAUGCCCCGAAUUAUCUGGGCUACACGCGGGCUACAAUGGGUGGGACAAUGGGUAUCGACACCGAAAGGUGAAGGCAAUCUCCUAAACCCAUCCUUAGUUCGGAUUGUGGGUUGCAACUCACCCACAUGAAGCUGGAAUCUGUAGUAAUCGUGUCUCAA-AAUGGCACGGUGAAUAUGUCCC------------------------------------------------------------------------------------------------------------------------------------------------------------------
>GRANCA_Bcontorta_16S_F11_E
------------------------------------------------------------------------------------------------------------------------------------------------------------------------------------------------------------------------------------------------------------------------------------------------------------------------------------------------------------------------------------------------------------------------------------------------------------------------------------------------------------------------------------------------------------------------------------------------------------------------------------------------------------------------------------------------------------------------------------------------------------------------------------------------------------------------------------------------------------------------------------------------------------------------------------GG-AGCACCACAACGGGUGGAGCCUGCGGUUUAAUCGGACUCAACGCCGGGAAACUCACCAGUUAAGACAGCUGAAUGAUAGUCGGGCUGAAGACUCUACUUGAC-UAGCUGAGAGGAGGUGCAUGGCCGUCGUCAGUUCGUACUGUGAAGCAUCCUGUUAAGUCAGGCAACGAGCGAGACCCACGCCAACAGUUGCCAGCUCGUCCUCCGGGAUGGUGGGGACACUGUUGGGACCGCCUCUGCUAAAGAGGAGGAAGGAAUGGGCAACGGUAGGUCAGCAUGCCCCGAAUUAACUGGGCUACACGCGGGCUACAAUGGGUGGGACAAUGGGUAUCGACACCGAAAGGUGAAGGCAAUCUCCUAAACCCAUCCUUAGUUCGGAUUGUGGGUUGCAACUCACCCACAUGAAGCUGGAAUCCGUAGUAAUCGUGUCUCAA-AAUGGCACGGUGAAUAUGUCCCUG----------------------------------------------------------------------------------------------------------------------------------------------------------------
>KAENG_Tlevanderi_16S_F17_E
------------------------------------------------------------------------------------------------------------------------------------------------------------------------------------------------------------------------------------------------------------------------------------------------------------------------------------------------------------------------------------------------------------------------------------------------------------------------------------------------------------------------------------------------------------------------------------------------------------------------------------------------------------------------------------------------------------------------------------------------------------------------------------------------------------------------------------------------------------------------------------------------------------------------------------GG-AGCACCACAACGGGUGGAGCCUGCGGUUUAAUCGGACUCAACGCCGGGAAACUCACCAGUUAAGACAGCUGAAUGAUAGUCGGGCUGAAGACUCUACUUGAC-UAGCUGAGAGGAGGUGCAUGGCCGUCGUCAGUUCGUACUGUGAAGCAUCCUGUUAAGUCAGGCAACGAGCGAGACCCACGCCAACAGUUGCCAGCUCGUCCUCCGGGAUGGUGGGGACACUGUUGGGACCGCCUCUGCUAAAGAGGAGGAAGGAAUGGGCAACGGUAGGUCAGCAUGCCCCGAAUUAACUGGGCUACACGCGGGCUACAAUGGGUGGGACAAUGGGUAUCGACACCGAAAGGUGAAGGCAAUCUCCUAAACCCAUCCUUAGUUCGGAUUGUGGGUCGCAACUCACCCACAUGAAGCUGGAAUCCGUAGUAAUCGUGUCUCAA-AAUGGCACGGUGAAUAUGUCCCU-----------------------------------------------------------------------------------------------------------------------------------------------------------------
>VERNON_TlevanderiNS_16S_F17_E
-------------------------------------------------------------------------------------------------------------------------------------------------------------------------------------------------------------------------------------------------------------------------------------------------------------------------------------------------------------------------------------------------------------------------------------------------------------------------------------------------------------------------------------------------------------------------------------------------------------------------------------------------------------------------------------------------------------------------------------------------------------------------------------------------------------------------------------------------------------------------------------------------------------------------------------G-AGCACCACAACAGGUGGAGCCUGCGGUUUAAUCGGACUCAACGCCGGGAAACUCACCAGGUAAGACAGCUGAAUGAUAGUCGGGCUGAAGACUCUACUUGAC-UAGCUGAGAGGAGGUGCAUGGCCGUCGUCAGUUCGUACUGUGAAGCAUCCUGUUAAGUCAGGCAACGAGCGAGACCCACGCCAACAGUUGCUAGCUCGUCCUCCGGGAUGGAGAGGACACUGUUGGGACCGCCUCUGCUAAAGAGGAGGAAGGAAUGGGCAACGGUAGGUCAGCAUGCCCCGAAUUACCUGGGCUACACGCGGGCUACAAUGGGUGGGACAAUGGGUAUCGACACCGAAAGGUGAAGGCAAUCUCCUAAACCCAUCCGUAGUUCGGAUUGUGGGUUGCAACUCACCCACAUGAAGCUGGAAUCUGUAGUAAUCGUGUCUCAA-AAUGACACGGUGAAUAUGUCCCUG----------------------------------------------------------------------------------------------------------------------------------------------------------------
>RIOZ_Tlevanderi_16S_JR
------------------------------------------------------------------------------------------------------------------------------------------------------------------------------------------------------------------------------------------------------------------------------------------------------------------------------------------------------------------------------------------------------------------------------------------------------------------------------------------------------------------------------------------------------------------------------------------------------------------------------------------------------------------------------------------------------------------------------------------------------------------------------------------------------------------------------------------------------------------------------------------------------------------------------------------------------------------------------CACGCCGGGAA-CUCACCAGUUAAGACAGCUGAAUGAUAGUCGGGCUGAAGACUCUACUUGAC-UAGCUGAGAGGAGGUGCAUGGCCGUCGUCAGUUCGUACUGUGAAGCAUCCUGUUAAGUCAGGCAACGAGCGAGACCCACGCCAACAGUUGCCAGCUCGUCCUCCGGGAUGGUGGGGACACUGUUGGGACCGCCUCUGCUAAAGAGGAGGAAGGAAUGGGCAACGGUAGGUCAGCAUGCCCCGAAUUAACUGGGCUACACGCGGGCUACAAUGGGUGGGACAAUGGGUAUCGACACCGAAAGGUGAAGGCAAUCUCCUAAACCCAUCCUUAGUUCGGAUUGUGGGUUGCAACUCACCCACAUGAAGCUGGAAUCCGUAGUAAUCGUGUCUCAA-AAUGGCACGGUGAAUAUGUCCCUGC---------------------------------------------------------------------------------------------------------------------------------------------------------------
>LC466985_ScuticociliatiaGW7
--------------------------------------------------------------------------------------------------------------------------------GGACAAUCUAACCUAAGGUGGGGGAUAACCCCGGGAAACUGGGGAUAAUACCCCAUAGGCUAUGA-AUGCUGGAAUGCUUUGUAGCUCAAAGGUUUACCGCCUUAGGAUGGGUCUGCGGCCGAUUAGGUUGUUGUUGGGGUAACGGCCCAACAAGCCUGUAAUCGGUACGGGUUGUGGGAGCAAGAGCCCGGAGAUGGAUUCUGAGACACGAAUCCAGGCCCUACGGGGCGCAGCAGGCGCGAAAACUUUACAAUGCGGGAAACCGUGAUAGGGGAACUCUGAGUGCCCGUUA-AA--UCGGGCUGUCCACCAGUGUAAAUAACUG-GUGAA-GAAAGGGCCGGGCAAGACCGGUGCCAGCCGCCGCGGUAAUACCGGCGGCUCGAGUGGUGGCCACUAUUACUGGGCUUAAAGCGUUCGUAGCUGGUUUGUUAAGUCUCUGGGGAAAUCUUCCGGCUUAACCGGAAGGCGUCUCAGGGAUACUGGCAGACUAGGGACCGGGAGAGGUGAGGGGUACUCCAGGGGUAGGAGUGAAAUCCUGUAAUCCUUGGGGGACCACC-UGUGGCGAAGGCGCCUCACCAGAACGGCUCCGACAGUGAGGGACGAAAGCUGGGGGAGCAAACCGGAUUAGAUACCCGGGUAGUCCCAGCCGUAAACGAUGUGCGUUAGGUGUAUCAGUGACCACGAGUCACUGAGGUGCCGAAGAGAAAUCGUGAAACGUACCGCCUGGGAAGUACGGUCGCAAGGCUGAAACUUAAAGGAAUUGGCGGGGG-AGCACCACAACAGGUGGAGCCUGCGGUUUAAUCGGACUCAACGCCGGGAAACUCACCAGAUAAGACAGCUGAAUGAUAGUCGGGCUGAAGACUCUACUUGAC-UAGCUGAGAGGAGGUGCAUGGCCGUCGUCAGUUCGUACUGUGAAGCAUCCUGUUAAGUCAGGCAACGAGCGAGACCCACGCCAACAGUUGCUAGCUCGUCCUCCGGGAUGGAGAGGACACUGUUGGGACCGCCUCUGCUAAAGAGGAGGAAGGAAUGGGCAACGGUAGGUCAGCAUGCCCCGAAUUAUCUGGGCUACACGCGGGCUGCAAUGGGUGGGACAAUGGGUAUCGACACCGAAAGGUGAAGGCAAUCUCCUAAACCCAUCCUUAGUUCGGAUUGUGGGUUGCAACUCACCCACAUGAAGCUGGAAUCUGUAGUAAUCGUGUCUCAA-AAUGGCACGGUGAAUAUGUCCCUGCUCCUUGCACACACCGCCCGUCAAACCACCCGAGUGAGGUCUUGAUGAGGCCGUAGU-AUC-U---GCUGCGGUCGAAUCUAG-----------------------------------------------------------------------------
>CP121470_Methanoregula_pelomyxae
---------------------------uUCUGGUUGAUCCUGCCAGAGGCCACUGCUAUCGGAGUUCGAUUAAGCCAUGCGAGUCGAGAGGU--GUAAG--ACCUCGGCAUAUUGCUCAGUAACACGUGGACAACCUACCCUAAGGAGGGGGAUAACCCCGGAAAACUGGGGAUAAUACCCCAUAGACUAUGG-AUGCUGGAAUGCUUUGUAGUCGAAAGGUCCGCCGCCAUAGGAUGGGUCUGCGGCCGAUUAGGUUGUUGUUGGGGUAACGGCCCAACAAGCCUGUAAUCGGUACGGGUUGUGGGAGCAAGAGCCCGGAGAUGGAUUCUGAGACACGAAUCCAGGCCCUACGGGGCGCAGCAGGCGCGAAAACUUUACAAUGCGGGAAACCGUGAUAAGGGAACUCCGAGUGCCCGUUA-AA--UCGGGCUGUCCACCAGUUUAAACAACUG-GUGAA-GAAAGGGCCGGGCAAGACCGGUGCCAGCCGCCGCGGUAAUACCGGCGGCUCGAGUGGUGGCCACUAUUACUGGGCUUAAAGCGUUCGUAGCUGGUUUGUUAAGUCUCUGGGGAAAUCUACCGGCUUAACCGGUAGGCGUCUCAGGGAUACUGGCAGACUAGGGACCGGGAGAGGUGAGAGGUACUCCAGGGGUAGGAGUGAAAUCCUGUAAUCCUUGGGGGACCACC-UGUGGCGAAGGCGUCUCACCAGAACGGCUCCGACAGUGAGGGACGAAAGCUGGGGGAGCAAACCGGAUUAGAUACCCGGGUAGUCCCAGCUGUAAACGAUGCGCGUUAGGUGUAUCGGUGACCACGAGUCACCGAGGUGCCGAAGAGAAAUCGUGAAACGUGCCGCCUGGGAAGUACGGUCGCAAGGCUGAAACUUAAAGGAAUUGGCGGGGG-AGCACCACAACGGGUGGAGCCUGCGGUUUAAUCGGACUCAACGCCGGAAAACUCACCAGUUAGGACAGCUGAAUGAUAGUCGGGCUGAAGACUCUACUUGAC-UAGCUGAGAGGAGGUGCAUGGCCGUCGUCAGUUCGUACUGUGAAGCAUCCUGUUAAGUCAGGCAACGAGCGAGACCCACGCCAACAGUUGCUAGCUCGUCCUCAGGGAUGGAGAGGACACUGUUGGGACCGCCUCUGCUAAAGAGGAGGAAGGAAUGGGCAACGGUAGGUCAGCAUGCCCCGAAUUAACUGGGCUACACGCGGGCUACAAUGGGUGGGACAAUGGGUAUCGACACCGAAAGGUGAAGGCAAUCUCCUAAACCCAUCCGUAGUUCGGAUUGUGGGCUGCAACUCGCCCACAUGAAGCUGGAAUCCGUAGUAAUCGUGUCUCAA-UAUGGCACGGUGAAUAUGUCCCUGCUCCUUGCACACACCGCCCGUCAAACCACCCGAGUGAGGUCUUGAUGAGGCCGUAGU-UUU-U---GCUGCGGUCGAAUCUAGGUUUUGCAAGGGGGGUUAAGUCGUAACAAGGUAGCCGUAGGGGAAUCUGCGGCUGgaucaccuccu-----------
>NR112799_Methanolinea_mesophila
-----------------------------------------------GGCCACUGCUAUCGGGGUUCGAUUAAGCCAUGCGAGUCGAGAG-GU-GUAAG-AC-CUCGGCAUACUGCUCAGUAACACGUGGACAAUCUACCCUAAGGAGGGGGAUAACCCCGGGAAACUGGGGAUAAUACCCCAUAGGUUACAGAU-GCUGGAAUGCACUGUAGCUCAAAGGUCCGCCGCCUUAGGAUGAGUCUGCGGCCGAUUAGGUUGUUGUUGGGGUAACGGCCCAACAAGCCUUUGAUCGGUACGGGUUGUGAGAGCAAGAGCCCGGAGAUGGAUUCUGAGACACGAAUCCAGGCCCUACGGGGCGCAGCAGGCGCGAAAACUUUACAAUGCGGGAAACCGUGAUAAGGGAACCCCGAGUGCCCGUAAAU---UCGGGCUGUCCACCAGUGCAAAUAACUG-GUGAA-GAAAGGGCCGGGCAAGACCGGUGCCAGCCGCCGCGGUAAUACCGGCGGCUCGAGUGGUGGCCACUAUUACUGGGCUUAAAGCGUCCGUAGCUGGGUUGUUAAGUCUCCUGGGAAAUCCACCGGCUCAACCGAUGGGCGUCCGGGGGAUACUGGCAGCCUAGGGACCGGAAGAGGUGAGAGGUACUCCAGGGGUAGGAGUGAAAUCCUGUAAUCCUUGGGGGACCACC-UGUGGCGAAGGCGUCUCACCAGAACGGCUCCGACAGUGAGGGACGAAAGCUGGGGGAGCAAACCGGAUUAGAUACCCGGGUAGUCCCAGCCGUAAACGAUGCGCGUUAGGUGUAUCGGUGACCACGAGUUACCGAGGUGCCGAAGGGAAACCGUGAAACGUGCCGCCUGGGAAGUACGGUCGCAAGGCUGAAACUUAAAGGAAUUGGCGGGGG-AGCACCACAACAGGUGGAGCCUGCGGUUUAAUCGGACUCAACGCCGGAAACCUCACCGGAUAAGACAGCUGGAUGAUAGCCGGGCUGAAGACUCUGCUUGA-CUAGCUGAGAGGAGGUGCAUGGCCGUCGUCAGUUCGUACUGUGAAGCAUCCUGUUAAGUCAGGCAACGAGCGAGACCCACGCCAACAGUUGCCAGCUCGUCCUCCGGGAUGGUGGGGACACUGUUGGGACCGCCUCUGCUAAAGAGGAGGAAGGAAUGGGCAACGGUAGGUCAGCAUGCCCCGAAUUAUCCGGGCUACACGCGGGCUACAAUGGACAGGACAAUGGGUAUCGACACCGAAAGGUGAAGGCAAUCUCCUAAACCUGCCCUUAGUUCGGAUUGUGGGCUGCAACUCGCCCACAUGAAGCUGGAAUCUGUAGUAAUCGCGCCUCAA-CAUGACGCGGUGAAUAUGUCCCUGCUCCUUGCACACACCGCCCGUCAAACCACCCGAGUGAGGUCUUGAUGAGGCUGCGGU-AUA-C---GCCGUGGUCGAAUCUGGGUUUCGCAAGGGGGGUU------------------------------------------------------------
>NR028253Methanoculleuspalmolei
--------------------------------------------AGAGGUCACUGCUAUCGGGGUUCGAUUAAGCCAUGCGAGUCGAGAG-GG-UUCGG-CC-CUCGGCGUACUGCUCAGUAACACGUGGAUAACCUGCCCUAAGGAAGGGGAUAACCCCGGGAAACUGGGGAUAAUACCCUAUAGACUACAGAU-GCUGGAAUGCUCUGUAAUCGAAAGUUCCGACGCCUUAGGAUGGAUCUGCGGCCGAUUAGGUUGUUGUCGGGGUAAUGGCCCAACAAGCCAGUGAUCGGUACGGGUUGUGGGAGCAAGAGCCCGGAGUUGGAUUCUGAGACACGAAUCCAGGCCCUACGGGGCGCAGCAGGCGCGAAAACUUUACAAUGCGGGCAACCGUGAUAAGGGAACCUCGAGUGCCUGUAUAUG---CAGGCUGUCCAGGUGUCUAAAACACAC-CUGAA-GAAAGGGCCGGGCAAGACCGGUGCCAGCCGCCGCGGUAAUACCGGCGGCUCGAGUGGUGGCCACUUUUAUUGGGCUUAAAGCGUUCGUAGCUGGGUUGUUAAGUCUCUUGGGAAAUCUGGCGGCUUAACCGUCAGGCGUCUAAGGGAUACUGGCAAUCUUGGAACCGGGAGAGGUGAGGGGUACUUCGGGGGUAGGAGUGAAAUCCUGUAAUCCUCGAGGGACCACC-UGUGGCGAAGGCGCCUCACCAGAACGGCUUCGACAGUGAGGGACGAAAGCUGGGGGAGCAAACCGGAUUAGAUACCCGGGUAGUCCCAGCUGUAAACGAUGCGCGUUAGGUGUAUCGGUGACCACGAGUCACCGAGGUGCCGAAGGGAAACCGUGAAACGCGCCGCCUGGGAAGAACGGUCGCAAGGCUGAAACUUAAAGGAAUUGGCGGGGG-AGCACCACAACGGGUGGAGCCUGCGGUUUAAUUGGACUCAACGCCGGGAAUCUCACCGGAUAAGACAGCUGAAUGAUUGCCGGGCUGAAGACUCUGCAUGA-CUAGCUGAGAGGAGGUGCAUGGCCGUCGUCAGUUCGUACUGUGAAGCAUCCUGUUAAGUCAGGCAACGAGCGAGACCCACGCCAACAGUUGCCAGCAUGGUCUCCGGACUGAUGGGGACACUGUUGGGACCGCCUCUGCUAAAGAGGAGGAAGGAAUGGGCAACGGUAGGUCAGCAUGCCCCGAAUUAUCCGGGCUACACGCGGGCUACAAUGGGCAGGACAAUGGGUAUCGACACCGAAAGGUGAAGGCAAUCUCCUAAACCUGUCCGUAGUUCGGAUUGUGGGCUGUAACUCGCCCACAUGAAGCUGGAAUCCGUAGUAAUCGCGUUUCAA-AAUAACGCGGUGAAUGUGUCCCUGCUCCUUGCACACACCGCCCGUCAAACCAUCUUAGUGGGGUUUGGAUGAGGCUGCGGU-CGU-U---GCCGCAGUCGAAUCUAGGUUCCGCAAGGAGGGUUAAGUCGUAACAAGGUAGCCGUAGGG-AAUCUC----------------------------
>NR_044727Methanoplanuslimicola
--------------------------auUCUGGUUGAUCCUGCCAGAGGUCACUGCUAUCGGGGUUCGAUUAAGCCAUGCGAGUUGAGAG-GGUUAAG-ACC-CUCGGCGGACUGCUCAGUAACACGUGGAUAACCUGCCCUAAGGUGGAGGAUAACCCCGGGAAACUGGGGAUAAUACUCCAUAGGUUAAAG-GUACUGGAAUGUUCUUUAACCGAAAGUUCCGGCGCCUUAGGAUGGAUCUGCGGCCGAUUAGGUUGUUGUUGGGGUAGUGGCCCAACAAGCCUGUAAUCGGUACGGGUUGUGGGAGCNAGAGCCCGGAGAUGGAAUCUGAGACACGAUUCCAGGCCCUACGGGGCGCAGCAGGCGCGAAAACUUUACAAUGCAGGAAACUGUGAUAAGGGAACCCCGAGUGCCCGUAUAUG---CGGGCUGUCCGGAUGUUUAAAACGCAU-CCGAA-GAAAGGGCCGGGCAAGACCGGUGCCAGCCGCCGCGGUAAUACCGGCGGCUCGAGUGGUGGCCACUUUUAUUGGGCUUAAAGCGUUCGUAGCUUGAAUAAUAAGUCUCUUGGGAAAUCUGCAGGCUUAACCUGCAGGCGUUUAAGAGAAACUGUUGUUCUAGGAACCGGAAGAGGUGAGAGGUACUCCGGGGGUAGGAGUGAAAUCCUGUAAUCCCCGGGGGACCACC-GAUGGCGAAGGCAUCUCACCAGGACGGCUUCGACAGUGAGGAACGAAAGCUGGGGGAGCGAACCGGAUUAGAUACCCGGGUAGUCCCAGCCGUAAACGAUGUGCGUUAGGUGUGCCGGUGACCACGAGUCACUGGNGUGCCGAAGGGAAACCGUGAAACGUACCGCCUGGGAAGUACGGUCGCAAGGCUGAAACUUAAAGGAAUUGGCGGGGG-AGCACCACAACGGGUGGAGCCUGCGGUUUAAUUGGACUCAACGCCGGAAAUCUCACCGGAUAAGACAGCGGAAUGAUAACCAGGCUGAAGACUUUGUUUGAC-CAGCUGAGAGGAGGUGCAUGGCCGUCGUCAGUUCGUACUGUGAAGCAUCCUGUUUAGUCAGGCAACGAGCGAGACCCACGCCAACAGUUGCCAGCAUGUUCUCCGGAAUGAUGGGGACACUGUUGGGACCGCCUCUGCUAAAGAGGAGGAAGGAAUGGGCAACGGUAGGUCAGCAUGCCCCGAAUUAUCCGGGCUACACGCGGGCUACAAUGGUCAGGACAAUGGGUAACGGCACUGAGAAGUGUAGUCAAUCCCCUAAACCUGUCCCAAGUUCGGAUUGUGGGCUGCAACUCGCCCACAUGAAGCUGGAAUCCGUAGUAAUCGCGUUUCAA-CAUAGCGCGGUGAAUACGUCCCUGCUCCUUGCACACACCGCCCGUCAAACCACCCGAGUGAGGUUUGGAUGAGGCUGUGGUUAAU-U---GCCGCAGUCGAAUCUAGGUUUCGCAAGGGGGGUUAAG---------------------------------------------------------
>NR_152660_Methanomicrobium_antiquum
------------------------------------------------GUCACUGCUAUCGGGGUUCGAUUAAGCCAUGCGAGUCGAGAGGGU-UCAG--ACCCUCGGCGGACUGCUCAGUAACACGUGGAUAACCUGCCCUAAGGUGGAGCAUAACCCCGGGAAACUGGGGAUAAUACUCCAUAGGUUAGAGAU-ACUGGAAUGUUCUUUAAUCGAAAGUUCCGGCGCCUUAGGAUGGAUCUGCGGCCGAUUAGGUAGUUGUUGGGGUAACGGCCCAACAAGCCUGUAAUCGGUACGGGUUGUGGGAGCAAGAGCCCGGAGAUGGAAUCUGAGACACGAUUCCAGGCCCUACGGGGCGCAGCAGGCGCGAAAACUUUACAAUGCAGGAAACUGUGAUAAGGGAACCCCGAGUGCCCGUAUACG---CGGGCUGUCCGGGUGUAUAAAAAGCAU-CUGAA-GAAAGGGCCGGGCAAGACCGGUGCCAGCCGCCGCGGUAAUACCGGCGGCUCGAGUGGUGACCACUUUUAUUGGGCUUAAAGCGUUCGUAGCUGGACUCUUAAGUCUCUUGGGAAAUCCCGCGGCUCAACCGUGGGGCGUUUAAGAGAUACUGGGAGUCUAGGAACCGGGAGAGGUAAGAGGUACUUCGGGGGUAGAAGUGAAAUUCUGUAAUCCUCGAGGGACCACC-GAUGGCGAAGGCAUCUUACCAGAACGGCUUCGACAGUGAGGAACGAAAGCUGGGGGAGCGAACGGGAUUAGAUACCCCGGUAGUCCCAGCCGUAAACGAUGCGCGUUAGGUGUACUGGUGACCACGAGUCACUGGGGUGCCGAAGGGAAACCGUGAAACGUGCCGCCUGGGAAGUACGGUCGCAAGGCUGAAACUUAAAGGAAUUGGCGGGGG-AGCACCACAACGGGUGGAGCCUGCGGUUUAAUUGGACUCAACGCCGGAAAUCUCACCGGAUAAGACAGCGGAAUGAUAGCCUGGCUGAAGACCUUGCUUGAC-CAGCUGAGAGGAGGUGCAUGGCCGUCGUCAGUUCGUACUGUGAAGCAUCCUGUUUAGUCAGGCAACGAGCGAGACCCACGCCAACAGUUGCCAGCAUGUUCUCCGGAAUGAUGGGGACACUGUUGGGACCGCCUCUGCUAAAGAGGAGGAAGGAAUGGGCAACGGUAGGUCAGCAUGCCCCGAAUUAUCCGGGCUACACGCGGGCUACAAUGGUCAGGACAAUGAGAAACGGCACUGAAAAGUGUAGUUAAUCUCCUAAACCUGUCCCAAGUUCGGAUUGUGGGCUGCAACUCGCCCACAUGAAGCUGGAAUCCGUAGUAAUCGCGCUUCAA-AACAGCGCGGUGAAUAAGUCCCUGCUCCUUGCACACACCGCCCGUCAAACCAUCUUAGUGAGGUUUGGAUGAGGCUGUAGU-UAU-U---GCUACAGUCGAAUCUAGGUUUCGCAAGGAGGGUU------------------------------------------------------------
>NR_028225_Methanogenium_marinum
----------------------------UCCGGUUGAUCCUGCCAGAGGUCACUGCUAUCGGGGUUCGAUUAAGCCAUGCGAGUUGAGAGGGU-UUAG--ACCCUCAGCGGACUGCUCAGUAACACGUGGAUAACCUGCCCUAAGGUGGAGAAUAACCCCGGGAAACUGGGGAUAAUACUCCAUAGACUAGAGAU-ACUGGAAUGUUCUUUAGUCGAAAGCUCCGGCGCCUUAGGAUGGAUCUGCGGUCGAUUAGGUUGUUGUUGGGGUAACGGCCCAACAAGCCUGUAAUCGAUACGGGUUGUGGGAGCAAGAGCCCGGAGAUGGAAUCUGAGACACGAUUCCAGGCCCUACGGGGCGCAGCAGGCGCGAAAACUUUACAAUGCAGGAAACUGUGAUAAGGGAACCCCGAGUGCCCGUAUACG---CGGGCUGUCCAGGUGUUUAAAACGCAU-CUGAA-GAAAGGGCCGGGCAAGACCGGUGCCAGCCGCCGCGGUAAUACCGGCGGCUCGAGUGGUGGCCACUAUUAUUGGGCUUAAAGCGUCCGUAGCUGGACCGAUAAGUCUCUUGGGAAAUCCGCCGGCUUAACCGGCGGGCGUCCAGGAGAUACUGUUGGUCUAGGGACCGGGAGAGGUGAGAGGUACUCCGGGGGUAGGAGUGAAAUCCUGUAAUCCCCGGGGGACCACCGAU-GGCGAAGGCAUCUCACCAGAACGGCUCCGACAGUGAGGGACGAAAGCUGGGGGAGCGAACCGGAUUAGAUACCCGGGUAGUCCCAGCCGUAAACUAUGCGCGUUAGGUGUACCGGUGACCACGAGUCACUGGGGUGCCGAAGGGAAACCGUGAAACGUGCCGCCUGGGAAGUACGGUCGCAAGGCUGAAACUUAAAGGAAUUGGCGGGGG-AGCACCACAACGGGUGGAGCCUGCGGUUUAAUUGGACUCAACGCCGGAAAUCUCACCGGAUAAGACAGCGGAAUGAUAACCGGGCUGAAGACUCUGUUUGA-CCAGCUGAGAGGAGGUGCAUGGCCGUCGUCAGUUCGUACUGUGAAGCAUCCUGUUAAGUCAGGCAACGAGCGAGACCCACGCCAACAGUUGCUAGCUUGUUCUCCGGAAUGAAGAGGACACUGUUGGGACCGCCUCUGCUAAAGAGGAGGAAGGAAUGGGCAACGGUAGGUCAGCAUGCCCCGAAUUAUCCGGGCUACACGCGGGCUACAAUGGGCAGGACAAUGGGUAUCGACACCGAAAGGUGAAGGCAAUCUCUUAAACCUGUCCUAAGUUCGGAUUGUGGGCUGUAACUCGCCCACAUGAAGCUGGAAUCCGUAGUAAUCGCGUUUCAA-CAUAGCGCGGUGAAUGCGUCCCUGCUCCUUGCACACACCGCCCGUCAAACCAUCCGAGUGAGGUCUGGAUGAGCCUGUGGU-UUU-U---GCCGCAGUCGAAUCUAGGUUUCGCAAGGAGGGUUAAGUCGUAACAAGGUAACC-----------------------------------------
>NR_028856_Methanoculleus_submarinus
----------------------------------------------AGGUCAMUGCUAUCGGGGUUAGANUAAGCCAUGCGAGUCGAGAG-GG-UUCGG-CC-CUCGGCGUACUGCUCAGUAACACGUGGAUAACCUGCCCUAAGGAAGGGGAUAACCCCGGGAAACUGGGAAUAAUACCCUAUAGGUUACAGAU-GCUGGAAUGCUCUGUAACUCAAAGUUCAGGCGCCUUAGGAUGGAUCUGCGGCCGAUUAGGUUGUUGUUGGGGUAACGGCCCAACAAGCCAGUAAUCGGUACGGGUUGUGGGAGCAAGAGCCCGGAGUUGGAUUCUGAGACACGAAUCCAGGCCCUACGGGGCGCAGCAGGCGCGAAAACUUUACAAUGCGGGCAACCGUGAUAAGGGAACCUCGAGUGCCUGUAUAUG---CAGGCUGUCCAGGUGUCUAAAACACAC-CUGAA-GAAAGGGCCGGGCAAGACCGGUGCCAGCCGCCGCGGUAAUACCGGCGGCUCGAGUGGUGGCCACUUUUAUUGGGCUUAAAGCGUUCGUAGCUGGGUUGUUAAGUCUCUUGGGAAAUCCGGCGGCUCAACCGUCGGGCGUCUAAGAGAUACUGGCGGUCUUGGAACCGGGAGAGGUGAGGGGUACUUCGGGGGUAGGAGUGAAAUCCUGUAAUCCUCGAGGGACCACC-UGUGGCGAAGGCGCCUCACCAGAACGGCUUCGACAGUGAGGGACGAAAGCUGGGGGAGCAAACCGGAUUAGAUACCCGGGUAGUCCCAGCCGUAAACGAUGUGCGUUAGGUGUAUCGACGACCACGAGUCGUCGAGGUGCCGAAGGGAAACCGUGAAACGUACCGCCUGGGAAGUACGGUCGCAAGGCUGAAACUUAAAGGAAUUGGCGGGGG-AGCACCACAACAGGUGGAGCCUGCGGUUUAAUUGGACUCAACGCCGGGAAUCUCACCGGAUAAGACAGCGGAAUGAUUGCCGGGCUGAAGACUCUGCAUGA-CUAGCUGAGAGGAGGUGCAUGGCCGUCGUCAGUUCGUACUGUGAAGCAUCCUGUUAAGUCAGGCAACGAGCGAGACCCACGCCAACAGUUGCCAGCAUGAUCUCCGGAUUGAUGGGGACACUGUUGGGACCGCCUCUGCUAAAGAGGAGGAAGGAAUGGGCAACGGUAGGUCAGCAUGCCCCGAAUUAUCCGGGCUACACGCGGGCUACAAUGGGCAGGACAAUGGGUAUCGACACCGAAAGGUGGAGGCAAUCUCCUAAACCUGUCCGUAGUUCGGAUUGUGGGCUGUAACUCGCCCACAUGAAGCUGGAAUCUGUAGUAAUCGCGUUUCAA-AAUAACGCGGUGAAUGUGUCCCUGCUCCUUGCACACACCGCCCGUCAAACCACCCGAGUGGGGUUUGGAUGAGGCUGCGGU-CGU-U---GCCGCAGUCGAAUCUAGG-UUCGC-AGGGGGUU-------------------------------------------------------------
>EU721746_Methanoplanus_spD003011I02
----------------------------UCCGGUUGAUCCUGCCAGAGGUCACUGCUAUCGGGGUUCGAUUAAGCCAUGCGAGUCGAGAG-GGUUCAG-ACC-CUCGGCGGACUGCUCAGUAACACGUGGAUAACCUGCCCUAAGGUGGAGCAUAACCCCGGGAAACUGGGGAUAAUACUCCAUAGGUUAGAGAU-ACUGGAAUGUUCUUUAAUCGAAAGUUCCGGCGCCUUAGGAUGGAUCUGCGGCCGAUUAGGUAGUUGUUGGGGUAACGGCCCAACAAGCCUGUAAUCGGUACGGGUUGUGGGAGCAAGAGCCCGGAGAUGGAAUCUGAGACACGAUUCCAGGCCCUACGGGGCGCAGCAGGCGCGAAAACUUUACAAUGCAGGAAACUGUGAUAAGGGAACCCCGAGUGCCCGUAUACG---CGGGCUGUCCGGGUGUAUAAAAAGCAU-CUGAA-GAAAGGGCCGGGCAAGACCGGUGCCAGCCGCCGCGGUAAUACCGGCGGCUCGAGUGGUGACCACUUUUAUUGGGCUUAAAGCGUUCGUAGCUGGACUCUUAAGUCUCUUGGGAAAUCCCGCGGCUCAACCGUGGGGCGUUUAAGAGAUACUGGGAGUCUAGGAACCGGGAGAGGUAAGAGGUACUUCGGGGGUAGAAGUGAAAUUCUGUAAUCCUCGAGGGACCACC-GAUGGCGAAGGCAUCUUACCAGAACGGCUUCGACAGUGAGGAACGAAAGCUGGGGGAGCGAACGGGAUUAGAUACCCCGGUAGUCCCAGCCGUAAACGAUGCGCGUUAGGUGUACUGGUGACCACGAGUCACUGGGGUGCCGAAGGGAAACCGUGAAACGUGCCGCCUGGGAAGUACGGUCGCAAGGCUGAAACUUAAAGGAAUUGGCGGGGG-AGCACCACAACGGGUGGAGCCUGCGGUUUAAUUGGACUCAACGCCGGAAAUCUCACCGGAUAAGACAGCGGAAUGAUAGCCUGGCUGAAGACCUUGCUUGA-CCAGCUGAGAGGAGGUGCAUGGCCGUCGUCAGUUCGUACUGUGAAGCAUCCUGUUUAGUCAGGCAACGAGCGAGACCCACGCCAACAGUUGCCAGCAUGUUCUCCGGAAUGAUGGGGACACUGUUGGGACCGCCUCUGCUAAAGAGGAGGAAGGAAUGGGCAACGGUAGGUCAGCAUGCCCCGAAUUAUCCGGGCUACACGCGGGCUACAAUGGUCAGGACAAUGAGAAACGGCACUGAAAAGUGUAGUUAAUCUCCUAAACCUGUCCCAAGUUCGGAUUGUGGGCUGCAACUCGCCCACAUGAAGCUGGAAUCCGUAGUAAUCGCGCUUCAA-AACAGCGCGGUGAAUAAGUCCCUGCUCCUUGCACACACCGCCCGUCAAACCAUCUUAGUGAGGUUUGGAUGAGGCUGUAGU-UAU-U---GCUACAGUCGAAUCUAGGUUUCGCAAGGAGGGUUAAGUCGUAACCCGGUAACCG----------------------------------------
>KX787709_MethanomicrobiumMC40
------------------------------------------------------------------------------------------------------------------GCUCAGUAACACGUGGAUAAUCUGCCCUAUGGUGGAGGAUAACCCCGGGAAACUGGGGAUAAUACUCCAUAAGUCAGGA-GUACUGGAAUGUCUCCUAACUGAAAGUUGCGGCGCCAUAGGAUGAAUCUGCGGCCGAUUAGGUAGUUGUUGGGGUAACGGCCCAACAAGCCCGUAAUCGGUACGGGUUGUGGGAGCAAGAGCCCGGAGAUGGAAUCUGAGACACGAUUCCAGGCCCUACGGGGCGCAGCAGGCGCGAAAACUUUACAAUGCAGGAAACUGUGAUAAGGGAACCCCGAGUGCCCGUAAACG---CGGGCUGUCCCGGUGUUUAAAACACAU-CGGAA-GAAAGGGCCGGGCAAGACCGGUGCCAGCCGCCGCGGUAAUACCGGCGGCUCGAGUGGUGACCACUUUUAUUGGGCUUAAAGCGUUCGUAGCUUGAUUUUUAAGUCUCUUGGGAAAUCUCACGGCUUAACUGUGAGGCGUCUAAGAGAUACUGGGAAUCUAGGGACCGGGAGAGGUAAGAGGUACUUCAGGGGUAGAAGUGAAAUUCUGUAAUCCUUGAGGGACCACC-GAUGGCGAAGGCAUCUUACCAGAACGGCUUCGACAGUGAGGAACGAAAGCUGGGGGAGCGAACGGGAUUAGAUACCCCGGUAGUCCCAGCCGUAAACUAUGCGCGUUAGGUGUGCCUGUAACUACGAGUUACCGGGGUGCCGAAGUGAAAACGUGAAACGUGCCGCCUGGGAAGUACGGUCGCAAGGCUGAAACUUAAAGGAAUUGGCGGGGG-AGCACCACAACGGGUGGAGCCUGCGGUUUAAUUGGACUCAACGCCGGGCAGCUCACCGGAUAGGACAGCGGAAUGAUAGCCGGGCUGAAGACCUUGCUUGA-CCAGCUGAGAGGAGGUGCAUGGCCGUCGUCAGUUCGUACUGUGAAGCAUCCUGUUUAGUCAGGCAACGAGCGAGACCCACGCCAACAGUUGCUAGCAUGUUCUCCGGAAUGAUGAGGACACUGUUGGGACCGCCUCUGCUAAAGAGGAGGAAGGAAUGGGCAACGGUAGGUCAGCAUGCCCCGAAUUAUCCGGGCUACACGCGGGCUACAAUGGUCAGGACAAUGGGAAACGGCACUGAAAAGUGUAGUCAAUCUCCUAAACCUGUCCCAAGUUCGGAUUGUGGGCUGCAACUCGCCCACAUGAAGCUGGAAUCCGUAGUAAUCGCGUUUCAA-AAUAGCGCGGUGAAUAAGUCCCUGCUCCUUGCACACACC-------------------------------------------------------------------------------------------------------------------------------------------------
>NR044726_Methanomicrobium_mobil
--------------------------auUCUGGUUGAUCCUGCCAGAGGUCACUGCUAUCGGGGUUCGAUUAAGCCAUGCGAGUCGAGAG-GGUUCAG-ACC-CUCGGCGGACUGCUCAGUAACACGUGGAUAAUCUGCCCUAUGGUGGAGGAUAACCCCGGGAAACUGGGGAUAAUACUCCAUAAGUCAGGA-GUACUGGAAUGUCUCCUAACUGAAAGUUGCGGCGCCAUAGGAUGAAUCUGCGGCCGAUUAGGUAGUUGUUGGGGUAACGGCCCAACAAGCCCGUAAUCGGUACGGGUUGUGGGAGCAAGAGCCCGGAGAUGGAAUCUGAGACACGAUUCCAGGCCCUACGGNNNGCAGCAGGCGCGAAAACUUUACAAUGCAGGAAACUGUGAUAAGGGAACCCCGAGUGCCCGUACACG---CGGGCUGUCCCGGUGUUUAAAACACAU-CGGAA-GAAAGGGCCGGGCAAGACCGGUGCCAGCCGCCGCGGUAAUACCGGCNNCUCGAGUGGUGACCACUUUUAUUGGGCUUAAAGCGUUCGUAGCUUGAUUUUUAAGUCUCUUGGGAAAUCUCACGGCUUAACUGUGAGGCGUCUAAGAGAUACUGGGAAUCUAGGGACCGGGAGAGGUAAGAGGUACUUCAGGGGUAGAAGUGAAAUUCUGUAAUCCUUGAGGGACCACC-GAUGGCGAAGGCAUCUUACCAGAACGGCUUCGACAGUGAGGAACGAAAGCUGGGGGAGCGAACGGGAUUAGAUACCCCGGUAGUCCCAGCCGUAAACUAUGCGCGUUAGGUGUGCCUGUAACUACGAGUUACCGGGGUGCCGAAGUGAAAACGUGAAACGUGCCGCCUGGGAAGUACGGUCGCAAGGCUGAAACUUAAAGGAAUUGGCGGGGG-AGCACCACAACGGGUGGAGCCUGCGGUUUAAUUGGACUCAACGCCGGGCAGCUCACCGGAUAGGACAGCGGAAUGAUAGCCGGGCUGAAGACCUUGCUUGAC-CAGCUGAGAGGAGGUGCAUGGCCGUCGUCAGUUCGUACUGUGAAGCAUCCUGUUUAGUCAGGCAACGAGCGAGACCCACGCCAACAGUUGCUAGCAUGUUCUCCGGAAUGAUGAGGACACUGUUGGGACCGCCUCUGCUAAAGAGGAGGAAGGAAUGGGCAACGGUAGGUCAGCAUGCCCCGAAUUAUCCGGGCUACACGCGGGCUACAAUGGUCAGGACAAUGGGAAACGGCACUGAAAAGUGUAGUCAAUCUCCUAAACCUGUCCCAAGUUCGGAUUGUGGGCUGCAACUCGCCCACAUGAAGCUGGAAUCCGUAGUAAUCGCGUUUCAA-AAUAGCGCGGUGAAUAAGUCCCUGCUCCUUGCACACACCGCCCGUCAAACCAUCUUAGUGAGGUUUGGAUGAGGCUGUGG---UU-AACUGCCACAGUCGAAUCUAGGUUUCGCAAGGAGGGUUAAG---------------------------------------------------------
>KJ955705_Methanoregula_BEMA12D3C1
----------------------------UCCGGUUGAUCCUGCCAGAGGCCACUGCUACCAGAGUUCGAUUAAGCCAUGCGAGUCGAGAGGU--GCAAG--ACCUCGGCAUACUGCUCAGUAACACGUGGACAAUCUAACCUAAGGUGGGGGAUAACCCCGGGAAACUGGGGAUAAUACCCCAUAGACUAUGA-AUGCUGGAAUGCUUUGUAGUUCAAAGGUUCACCGCCUUAGGAUGGGUCUGCGGCCGAUUAGGUUGUUGUUGGGGUAACGGCCCAACAAGCCUGUAAUCGGUACGGGUUGUGGGAGCAAGAGCCCGGAGAUGGAUUCUGAGACACGAAUCCAGGCCCUACGGGGCGCAGCAGGCGCGAAAACUUUACAAUGCGGGAAACCGUGAUAGGGGAACUCUGAGUGCCCGUUA-AA--UCGGGCUGUCCAUCAGUUUAAACAACUG-GUGAA-GAAAGGGCCGGGCAAGACCGGUGCCAGCCGCCGCGGUAAUACCGGCGGCUCGAGUGGUGGCCACUAUUACUGGGCUUAAAGCGUUCGUAGCUGGUUUGUUAAGUCUCUGGGGAAAUCUUCCGGCUUAACCGGAAGGCGUCUCAGGGAUACUGGCAGACUAGGGACCGGGAGAGGUGAGGGGUACUCCAGGGGUAGGAGUGAAAUCCUGUAAUCCUUGGGGGACCACC-UGUGGCGAAGGCGCCUCACCAGAACGGCUCCGACAGUGAGGGACGAAAGCUGGGGGAGCAAACCGGAUUAGAUACCCGGGUAGUCCCAGCCGUAAACGAUGUGCGUUAGGUGUAUCGGUGACCACGAGUCACCGAGGUGCCGAAGAGAAAUCGUGAAACGUACCGCCUGGGAAGUACGGUCGCAAGGCUGAAACUUAAAGGAAUUGGCGGGGG-AGCACCACAACAGGUGGAGCCUGCGGUUUAAUCGGACUCAACGCCGGGAAACUCACCAGAUAAGACAGCUGAAUGAUAGUCGGGCUGAAGACUCUACUUGAC-UAGCUGAGAGGAGGUGCAUGGCCGUCGUCAGUUCGUACUGUGAAGCAUCCUGUUAAGUCAGGCAACGAGCGAGACCCACGCCGACAGUUGCUAGCUCGUCCUCCGGGAUGGAGAGGACACUGUCGGGACCGCCUCUGCUAAAGAGGAGGAAGGAAUGGGCAACGGUAGGUCAGCAUGCCCCGAAUUAUCUGGGCUACACGCGGGCUACAAUGGGUGGGACAAUGGGUAUCGACACCGAAAGGUGAAGGCAAUCUCCUAAACCCAUCCUUAGUUCGGAUUGUGGGCUGCAACUCGCCCACAUGAAGCUGGAAUCUGUAGUAAUCGUGUCUCAA-AAUGGCACGGUGAAUAUGUCCCUGCUCCUUGCACUCACCGCCCGUC------------------------------------------------------------------------------------------------------------------------------------------
>NR074180_Methanoregula_boonei6A8
----------------------------UCUGGUUGAUCCUGCCAGAGGCCACUGCUAUCGGAGUUCGAUUAAGCCAUGCGAGUCGAGAGGU--GUAAG--ACCUCGGCAUACUGCUCAGUAACACGUGGACAACCUACCCUGAAGAGGGGGAUAACCCCGGGAAACUGGGGAUAAUACCCCAUAGGCUAUGG-AUGCUGGAAUGCUCUGUAGUUGAAAGGUCCGCCGCUUCAGGAUGGGUCUGCGGCCGAUUAGGUUGUUGUUGGGGUAACGGCCCAACAAGCCUGUAAUCGGUACGGGUUGUGGGAGCAAGAGCCCGGAGAUGGAUUCUGAGACACGAAUCCAGGCCCUACGGGGCGCAGCAGGCGCGAAAACUUUGCAAUGCGAGAAAUCGUGACAAGGGAACUCCGAGUGCCUGUAA-AA--UCAGGCUGUCCGUCAGUGUAAAUAACUG-GCGAA-GAAAGGGCCGGGCAAGACCGGUGCCAGCCGCCGCGGUAAUACCGGCGGCUCGAGUGGUGGCCACUAUUACUGGGCUUAAAGCGUUCGUAGCUGGCUUGUUAAGUCUCUGGGGAAAUCUUCCGGCUUAACCGGAAGGCGUCUCAGGGAUACUGGCAGGCUAGGGACCGGAAGAGGUGAGAGGUACUCCAGGGGUAGGAGUGAAAUCCUGUAAUCCUUGGGGGACCACC-UGUGGCGAAGGCGUCUCACCAGGACGGCUCCGACAGUGAGGAACGAAAGCUGGGGGAGCAAACCGGAUUAGAUACCCGGGUAGUCCCAGCUGUAAACGAUGCGCGUUAGGUGUAUCGGUGACCACGAGUCACCGAGGUGCCGAAGAGAAAUCGUGAAACGCGCCGCCUGGGAAGUACGGUCGCAAGGCUGAAACUUAAAGGAAUUGGCGGGGG-AGCACCACAACGGGUGGAGCCUGCGGUUUAAUCGGACUCAACGCCGGGAAACUCACCGGACAAGACAGCUGAAUGAUAGUCGGGCUGAAGACUCUACUUGAC-UAGCUGAGAGGAGGUGCAUGGCCGUCGUCAGUUCGUACUGUGAAGCAUCCUGUUAAGUCAGGCAACGAGCGAGACCCACGCCAACAGUUGCUAGCUCGUCCUCCGGGAUGGAGAGGACACUGUUGGGACCGCCUCUGCUAAAGAGGAGGAAGGAAUGGGCAACGGUAGGUCAGCAUGCCCCGAAUUGUCCGGGCUACACGCGGGCUACAAUGGGUGGGACAAUGGGUAUCGACACCGAAAGGUGAAGGCAAUCUCCUAAACCCAUCCUUAGUUCGGAUUGUGGGCUGCAACUCGCCCACAUGAAGCUGGAAUCCGUAGUAAUCGUGUUUCAA-AAUAGCACGGUGAAUAUGUCCCUGCUCCUUGCACACACCGCCCGUCAAACCACCCGAGUGAGGUCUUGAUGAGGUUGUCGU-UUUCU---GCGGCGAUCGAAUCUAGGUUUUGCAAGGGGGGUUAAGUCGUAACAAGGUAGCCGUAGGGGAAUCUGCGGCUGgaucaccuccu-----------
>NR_044728_Methanocorpusculum_parvum
------------aaaagaaaauagunnuUCUGGUUGAUCCUGCCAGAGGCCAUUGCUAUCAGGGUNUGACUAAGCCAUGCGAGUCGAGAGGU--GUAAG-AC-CUCGGCAUACUGCUCAGUAACACGUGGUUAACCUGCCCUAAGGUGGAGAAUACUCCCGGGAAACUGGGGCUAAUGCUCCAUAGUGGAUAU-GUCCUGGAAUGGUAUAUCCUCGAAAGAUCCGUCGCCUUAGGAUGGGACUGCGUCCGAUUAGGUUGUUGGCGGGGUAACGGCCCACCAAGCCAUUGAUCGGUACGGGUUGUGGGAGCAAGAUCCCGGAGAUGGAUUCUGAGACAUGAAUCNAGGCCCUACGGGGCGCAGCAGGCGCGCAAACUUUACAAUGCGAGCAAUCGUGAUAAGGAAACCCUGAGUGCCUGUCG-AU--GCAGGCNGUUCAUAUAUCUAAAUCAUAU-GUGAA-GAAAGGGCAGGGCAAGACCNGUGCCAGCCGCCGCGGUAAUACCGGCUGCUCGAGUGAUGGCNACUAUUACUGGGUUUAAAGCGUCCGUAGCUUGACUGUUAGGUCUCUUGGGAAAUCUUCACGCUCAACGUGAAGGCGUCUAAGAGAUACCGGCAGUCUUGGAACUGGGAGAGGUAAACCGUACUUCGGGGGUAGGAGUGAAAUCUUGUAAUCCUCGAGGGACGACC-UAUGGCGAAGGCAGUUUACCAGAACAGCUUCGACAGUGAGGGACGAAAGCUGGGGGAGCAAACGGGAUUAGAUACCCCGGUAGUCCCAGCCGUAAACAAUGUGCGUUAGGUGUGUCGGUAACCACGUGUUACUGAUGCGCCGAAGAGAAAUCGUGAAACGCACCACCUGGGAAGUACGGUCGCAAGGCUGAAACUUAAAGGAAUUGGCGGGGG-AGCACCACAACAGGUGGAGCCUGCGGNNNNNNNNNNNNNAACGCCGGACAUCUCACCGGAUAAGACAGCUGAAUGAUUGUCAAUCUGAAGGUUUUACAUGAC-UAGCUGAGAGGAGGUGCAUGGCCGUCGUCAGUUCGUACUGUGAAGCAUCCUGUUAAGUCAGGCAACGAGCGAGACCCACGCCGACAAUUGCCAGCAGCAUCUCCGGAUGGCUGGGGACAUUGUCGGGACCGCCUCUGCUAAAGGGGAGGAAGGAAUGGGCAACGGUAGGUCAGCAUGCCCCGAAUUAUCCGGGCUACACGCGGGCUACAAUGGACGGGACAAUGGGUAACAACACCGAAAGGUGCAGUCAAUCUCCGAACCCCGCCCUUAGUUAGGAUUGCGGGUUGCAACUCACCCGCAUGAAUCUGGAAUCUGUAGUAAUCGCGUUUCACU-AUAGCGCGGUGAAUACGUCCCUNCUCCUUGCACACACCGCCCGUCAAACCAUCCUAGUGGGGUUUGGAUGAGUCCCUNGU-CUU-U---GCCGGGGUCGAAUCUAGGUUCCGUGAGGAGGG--------------------------------------------------------------
>MF074216_Symbiont_Trimyemafinlayi
-----------------------------------------------------------------------------------------------------------------------------------------------------------------------------------------------------------------------------------------------------------------------------------------------------------------------------------------------------------CCCUACGGGGCGCAGCAGGCGCGCAAACUUUACAAUGCGAGCAAUCGUGAUAAGGAAACCCUGAGUGCCUGUCG-AU--GCAGGCUGUUCAUAUAUCUAAAUCAUAU-GUGAA-GAAAGGGCAGGGCAAGACCGGUGCCAGCCACCGCGGUAAUACCGGCUGCUCGAGUGAUGGCCACUAUUACUGGGUUUAAAGCGUCCGUAGCUGGACUGUUAGGUCCCUUGGGAAAUCUUCACGCUUAACGUGAAGGCGUCUAAGAGAUACCGGCAGUCUUGGAACUGGGAGAGGUAAACCGUACUUCGGGGGUAGGAGUGAAAUCUUGUAAUCCUCGAGGGACGACC-UAUGGCGAAGGCAGUUUACCAGAACAGCUUCGACAGUGAGGGACGAAAGCUGGGGGAGCAAACGGGAUUAGAUACCCCGGUAGUCCCAGCCGUAAACAAUGUGCGUUAGGUGUGUCAGUAACCACGCGUUACUGAUGCGCCGAAGAGAAAUCGUGAAACGCACCACCUGGGAAGUACGGUCGCAAGGCUGAAACUUAAAGGAAUUGGCGGGGG-AGCACCACAACAGGUGGAGCCUGCGGUUUAAUUGGAUUCAAUGCCGGACAUCUCACCGGAUAAGACAGCUGUAUGAUUGUCAAUCUGAAGGUUUUACAUGA-CUAGCUGAGAGGAGGUGCAUGGCCGUCGUCAGUUCGUACUGUGAAGCAUCCUGUUAAGUCAGGCAACGAGCGAGACCCA-------------------------------------------------------------------------------------------------------------------------------------------------------------------------------------------------------------------------------------------------------------------------------------------------------------------------------------------------------------------------------------------------------------------------------------------------------
>AY260434_Methanocorpusculum_spMSP
-----------------------------------------GCCGGAGGCCAUUGCUAUCAGGGUUUGACUAAGCCAUGCGAGUCGAGAGGU--GUAAG--ACCUCGGCAUACUGCUCAGUAACACGUGGUUAACCUGCCCUAAGGUGGAGAAUACUCCCGGGAAACUGGGGUUAAUGCUCCAUAGUGGAUAU-GUCCUGGAAUGGUAUAUCCUCGAAAGAUCCGUCGCCUUAGGAUGGGACUGCGUCCGAUUAGGUUGUUGGCGGGGUAACGGCCCACCAAGCCAUUGAUCGGUACGGGUUGUGGGAGCAAGAUCCCGGAGAUGGAUUCUGAGACAUGAAUCCAGGCCCUACGGGGCGCAGCAGGCGCGCAAACUUUACAAUGCGAGCAAUCGUGAUAAGGAAACCCUGAGUGCCUGUCG-AU--GCAGGCUGUUCAUAUAUCUAAAUCAUAUGUG-AAGA-AAGGGCAGGGCAAGACCGGUGCCAGCCGCCGCGGUAAUACCGGCUGCUCGAGUGAUGGCCACUAUUACUGGGUUUAAAGCGUCCGUAGCUUGACUGUUAGGUCCCUUGGGAAAUCUUCACGCUUAACGUGAAGGCGUCUAAGAGAUACCGGCAGUCUUGGAACUGGGAGAGGUAAACCGUACUUCGGGGGUAGGAGUGAAAUCUUGUAAUCCUCGAGGGACGACC-UAUGGCGAAGGCAGUUUACCAGAACAGCUUCGACAGUGAGGGACGAAAGCUGGGGGAGCAAACGGGAUUAGAUACCCCGGUAGUCCCAGCCGUAAACAAUGUGCGUUAGGUGUGUCGGUAACCACGCGUUACUGAUGCGCCGAAGAGAAAUCGUGAAACGCACCACCUGGGAAGUACGGUCGCAAGGCUGAAACUUAAAGGAAUUGGCGGGGG-AGCACCACAACAGGUGGAGCCUGCGGUUUAAUUGGAUUCAACGCCGGACAUCUCACCGGAUAAGACAGCUGAAUGAUUGUCAAUCUGAAGGUUUUACAUGAC-UAGCUGAGAGGAGGUGCAUGGCCGUCGUCAGUUCGUACUGUGAAGCAUCCUGUUAAGUCAGGCAACGAGCGAGACCCACGCCGACAAUUGCCAGCAGCAUCUCCGGAUGGCUGGGGACAUUGUCGGGACCGCCUCUGCUAAAGGGGAGGAAGGAAUGGGCAACGGUAGGUCAGCAUGCCCCGAAUUAUCCGGGCUACACGCGGGCUACAAUGGGCGGGACAAUGGGUAACAACACCGAAAGGUGCAGUCAAUCUCCGAACCCCGCCCUUAGUUAGGAUUGCGGGUUGCAACUCACCCGCAUGAAUCUGGAAUCUGUAGUAAUCGCGUUUCACU-AUAGCGCGGUGAAUACGUCCCUGCUCCUUGCACACACCGCCCGUCAAACCAUCCUAGUGGGGUUUGGAUGAGUCCCUGGU-CUU-U---GCCGGGGUCGAAUCUAGGUUCCGUGAGGAGGGUUAAGUCGUAACAAGGUAGC------------------------------------------
>NR_074173_Methanocorpusculum_labreanum
----------------------------UCUGGUUGAUCCUGCCAGAGGCCAUUGCUAUCAGGGUUUGACUAAGCCAUGCGAGUCGAGAGGU--GUAAG-AC-CUCGGCAUACUGCUCAGUAACACGUGGUUAACCUGCCCUAAGGUGGAGAAUACUCCCGGGAAACUGGGGCUAAUGCUCCAUAGUGGAUAU-GUCCUGGAAUGGUAUAUCCUCGAAAGAUCCGUCGCCUUAGGAUGGGACUGCGUCCGAUUAGGUUGUUGGCGGGGUAACGGCCCACCAAGCCUUUUAUCGGUACGGGUUGUGGGAGCAAGAUCCCGGAGAUGGAUUCUGAGACAUGAAUCCAGGCCCUACGGGGCGCAGCAGGCGCGCAAACUUUACAAUGCGAGCAAUCGUGAUAAGGAAACCCUGAGUGCCUGUCG-AU--GCAGGCUGUUCAUAUAUCUAAAUCAUAU-GUGAA-GAAAGGGCAGGGCAAGACCGGUGCCAGCCGCCGCGGUAAUACCGGCUGCUCGAGUGAUGGCCACUAUUACUGGGUUUAAAGCGUCCGUAGCUUGACUGUUAGGUCUCUUGGGAAAUCUUCGCGCUCAACGUGAAGGCGUCUAAGAGAUACCGGCAGUCUUGGAACUGGGAGAGGUAAACCGUACUUCGGGGGUAGGAGUGAAAUCUUGUAAUCCUCGAGGGACGACC-UAUGGCGAAGGCAGUUUACCAGAACAGCUUCGACAGUGAGGGACGAAAGCUGGGGGAGCAAACGGGAUUAGAUACCCCGGUAGUCCCAGCCGUAAACAAUGUGCGUUAGGUGUGUCGGUAACCACGUGUUACUGAUGCGCCGAAGAGAAAUCGUGAAACGCACCACCUGGGAAGUACGGUCGCAAGGCUGAAACUUAAAGGAAUUGGCGGGGG-AGCACCACAACAGGUGGAGCCUGCGGUUUAAUUGGAUUCAACGCCGGACAUCUCACCGGAUAAGACAGCUGAAUGAUUGUCAAUCUGAAGGUUUUACAUGAC-UAGCUGAGAGGAGGUGCAUGGCCGUCGUCAGUUCGUACUGUGAAGCAUCCUGUUAAGUCAGGCAACGAGCGAGACCCACGCCGACAAUUGCCAGCAGCAUCUCCGGAUGGCUGGGGACAUUGUCGGGACCGCCUCUGCUAAAGGGGAGGAAGGAAUGGGCAACGGUAGGUCAGCAUGCCCCGAAUUAUCCGGGCUACACGCGGGCUACAAUGGACGGGACAAUGGGUAACAACACCGAAAGGUGCAGUCAAUCUCCGAACCCCGCCCUUAGUUAGGAUUGCGGGUUGCAACUCACCCGCAUGAAUCUGGAAUCUGUAGUAAUCGCGUUUCACU-AUAGCGCGGUGAAUACGUCCCUGCUCCUUGCACACACCGCCCGUCAAACCAUCCUAGUGGGGUUUGGAUGAGUCCCUGGU-CUU-U---GCCGGGGUCGAAUCUAGGUUCCGUGAGGAGGGUUAAGUCGUAACAAGGUAGCCGUAGGGGAAUCUGCGGCUGgaucaccuccu-----------
>NIZU01000045_Symbiont_Methanocorpusculum_Brachonellacontorta_Lind
uaagaaagaaaagaaaaaaaauaguaauUCUGGUUGAUCCUGCCAGAGGCCAUUGCUAUCAGGGUUUGACUAAGCCAUGCGAGUCGAGAGGU--GUAAG--ACCUCGGCAUACUGCUCAGUAACACGUGGUUAACCUGCCCUAAGGUGGAGCAUACUCCCGGGAAACUGGGGCUAAUCCUCCAUAGUGGAUGU-AUCCUGGAAUGGUAUAUCCUCGAAAGAUCCGUCGCCUUAGGAUGGGACUGCGUCCGAUUAGGUUGUUGGCGGGGUAACGGCCCACCAAGCCAUUGAUCGGUACGGGUUGUGGGAGCAAGAUCCCGGAGAUGGAUUCUGAGACAUGAAUCCAGGCCCUACGGGGCGCAGCAGGCGCGCAAACUUUACAAUGCGAGCAAUCGUGAUAAGGAAACCCUGAGUGCCUGUCG-AU--GCAGGCUGUUCAUAUAUCUAAAUCAUAU-GUGAA-GAAAGGGCAGGGCAAGACCGGUGCCAGCCGCCGCGGUAAUACCGGCUGCUCGAGUGAUGGCCACUAUUACUGGGUUUAAAGCGUCCGUAGCUUGACUGUUAGGUCUCUUGGGAAAUCUUCGCGCUUAACGUGAAGGCGUCUAAGAGAUACCGGCAGUCUUGGAACUGGGAGAGGUAAACCGUACUUCGGGGGUAGGAGUGAAAUCUUGUAAUCCUCGAGGGACGACC-UAUGGCGAAGGCAGUUUACCAGAACAGCUUCGACAGUGAGGGACGAAAGCUGGGGGAGCAAACGGGAUUAGAUACCCCGGUAGUCCCAGCCGUAAACAAUGUGCGUUAGGUGUGUCGGUAACCACGUGUUACUGAUGCGCCGAAGAGAAAUCGUGAAACGCACCACCUGGGAAGUACGGUCGCAAGGCUGAAACUUAAAGGAAUUGGCGGGGG-AGCACCACAACAGGUGGAGCCUGCGGUUUAAUUGGAUUCAACGCCGGACAUCUCACCGGAUAAGACAGCUGAAUGAUUGUCAAUCUGAAGGUUUUACAUGAC-UAGCUGAGAGGAGGUGCAUGGCCGUCGUCAGUUCGUACUGUGAAGCAUCCUGUUAAGUCAGGCAACGAGCGAGACCCACACCGACAAUUGCCAGCAGCAUCUCCGGAUGGCUGGGGACAUUGUCGGGACCGCCUCUGCUAAAGGGGAGGAGGGAAUGGGCAACGGUAGGUCAGCAUGCCCCGAAUUAUCCGGGCUACACGCGGGCUACAAUGGACGGGACAAUGGGUAACAACACCGAAAGGUGCAGUCAAUCUCCGAACCCCGCCCUUAGUUAGGAUUGCGGGUUGCAACUCACCCGCAUGAAUCUGGAAUCUGUAGUAAUCGCGUUUCACU-AUAGCGCGGUGAAUACGUCCCUGCUCCUUGCACACACCGCCCGUCAAACCAUCCUAGUGGGGUUUUGAUGAGUCCCUGGU-CUU-U---GCCGGGGUCGAAUCUAGGUUCCGUGAGGAGGGUUAAGUCGUAACAAGGUAGCCGUAGGGGAAUCUGCGGCUGgaucaccuccuaaagauu----
>EU721752_Methanoplanus_D003024F01
----------------------------UCCGGUUGAUCCUGCCAGAGGUCACUGCUAUCGGGGUUCGAUUAAGCCAUGCGAGUCGAGAG-GGUUCAG-ACC-CUCGGCGGACUGCUCAGUAACACGUGGAUAACCUGCCCUAAGGUGGAGCAUAACCCCGGGAAACUGGGGAUAAUACUCCAUAGGUUAGAGAU-ACUGGAAUGUUCUUUAAUCGAAAGUUCCGGCGCCUUAGGAUGGAUCUGCGGCCGAUUAGGUAGUUGUUGGGGUAACGGCCCAACAAGCCUGUAAUCGGUACGGGUUGUGGGAGCAAGAGCCCGGAGAUGGAAUCUGAGACACGAUUCCAGGCCCUACGGGGCGCAGCAGGCGCGAAAACUUUACAAUGCAGGAAACUGUGAUAAGGGAACCCCGAGUGCCCGUAUACG---CGGGCUGUCCGGGUGUAUAAAAAGCCU-CUGAA-GAAAGGGCCGGGCAAGACCGGUGCCAGCCGCCGCGGUAAUACCGGCGGCUCGAGUGGUGACCACUUUUAUUGGGCUUAAAGCGUUCGUAGCUGGACUCUUAAGUCUCUUGGGAAAUCCCGCGGCUCAACCGUGGGGCGUUUAAGAGAUACUGGGAGUCUAGGAACCGGGAGAGGUAAGAGGUACUUCGGGGGUAGAAGUGAAAUUCUGUAAUCCUCGAGGGACCACC-GAUGGCGAAGGCAUCUUACCAGAACGGCUUCGACAGUGAGGAACGAAAGCUGGGGGAGCGAACGGGAUUAGAUACCCCGGUAGUCCCAGCCGUAAACGAUGCGCGUUAGGUGUACUGGUGACCACGAGUCACUGGGGUGCCGAAGGGAAACCGUGAAACGUGCCGCCUGGGAAGUACGGUCGCAAGGCUGAAACUUAAAGGAAUUGGCGGGGG-AGCACCACAACGGGUGGAGCCUGCGGUUUAAUUGGACUCAACGCCGGAAAUCUCACCGGAUAAGACAGCGGAAUGAUAGCCUGGCUGAAGACCUUGCUUGA-CCAGCUGAGAGGAGGUGCAUGGCCGUCGUCAGUUCGUACUGUGAAGCAUCCUGCUUAGUCAGGCAACGAGCGAGACCCACGCCAACAGUUGCCAGCAUGUUCUCCGGAAUGAUGGGGACACUGUUGGGACCGCCUCUGCUAAAGAGGAGGAAGGAAUGGGCAACGGUAGGUCAGCAUGCCCCGAAUUAUCCGGGCUACACGCGGGCUACAAUGGUCAGGACAAUGAGAAACGGCACUGAAAAGUGUAGUUAAUCUCCUAAACCUGUCCCAAGUUCGGAUUGUGGGCUGCAACUCGCCCACAUGAAGCUGGAAUCCGUAGUAAUCGCGCUUCAA-AACAGCGCGGUGAAUAAGUCCCUGCUCCUUGCACACACCGCCCGUCAAACCAUCUUAGUGAGGUUUGGAUGAGGCUGUAGU-UAU-U---GCUACAGUCGAAUCUAGGUUUCGCAAGGAGGGUUAAGUCGUAACAAGGGUAACCG---------------------------------------
>NR102441_Methanoregulaformicica_SMSP
-----------------------------------GAUCCUGCCAGAGGCCACUGCUAUCGGAGUUCGAUUAAGCCAUGCGAGUCGAGAGGU--GCAAG--ACCUCGGCAUACUGCUCAGUAACACGUGGACAAUCUACCCUAUGGAAGGGGAUAACCCCGGGAAACUGGGGAUAAUACCCUAUAGACUAUGG-AUGCUGGAAUGCUCUGUAGUCGAAAGGUCCGCCGCCAUAGGAUGGGUCUGCGGCCGAUUAGGUUGUUGUUGGGGUAACGGCCCAACAAGCCUGUAAUCGGUACGGGUUGUGGGAGCAAGAGCCCGGAGAUGGAUUCUGAGACACGAAUCCAGGCCCUACGGGGCGCAGCAGGCGCGAAAACUUUGCAAUGCGGGAAACCGUGACAGGGGAACUCCGAGUGCCCGUUA-AA--UCGGGCUGUCCACCAGUUUAAAUAACUG-GUGAA-GAAAGGGCCGGGCAAGACCGGUGCCAGCCGCCGCGGUAAUACCGGCGGCUCGAGUGGUGGCCACUAUUACUGGGCUUAAAGCGUUCGUAGCUGGUUUGUUAAGUCUCUGGGGAAAUCUUCCGGCUCAACCGGAAGGCGUCUCAGGGAUACUGGCAGACUAGGGACCGGGAGAGGUGAGGGGUACUCCAGGGGUAGGAGUGAAAUCCUGUAAUCCUUGGGGGACCACC-UGUGGCGAAGGCGCCUCACCAGAACGGCUCCGACAGUGAGGGACGAAAGCUGGGGGAGCAAACCGGAUUAGAUACCCGGGUAGUCCCAGCUGUAAACGAUGCGCGUUAGGUGUAUCGGUGACCACGAGUUACCGAGGUGCCGAAGAGAAAUCGUGAAACGUGCCGCCUGGGAAGUACGGUCGCAAGGCUGAAACUUAAAGGAAUUGGCGGGGG-AGCACCACAACAGGUGGAGCCUGCGGUUUAAUCGGACUCAACGCCGGGAAACUCACCAGUUAAGACAGCUGAAUGAUAGUCGGGCUGAAGACUCUACUUGAC-UAGCUGAGAGGAGGUGCAUGGCCGUCGUCAGUUCGUACUGUGAAGCAUCCUGUUAAGUCAGGCAACGAGCGAGACCCACGCCAACAGUUGCCAGCUCGUCCUCCGGGAUGGUGGGGACACUGUUGGGACCGCCUCUGCUAAAGAGGAGGAAGGAAUGGGCAACGGUAGGUCAGCAUGCCCCGAAUUAACUGGGCUACACGCGGGCUACAAUGGGUGGGACAAUGGGUAUCGACACCGAAAGGUGAAGGCAAUCUCCUAAACCCACCCUUAGUUCGGAUUGUGGGUUGCAACUCACCCACAUGAAGCUGGAAUCUGUAGUAAUCGUGUCUCAA-AAUGGCACGGUGAAUAUGUCCCUGCUCCUUGCACACACCGCCCGUCAAACCACCCGAGUGAGGUCUUGAUGAGGCCGUCGU-AUC-U---GCGGCGGUCGAAUCUAGGUUUUGCAAGGGGGGUUAAGUCGUAACAAGGUAGCCGUAGGGGAAUCUGCGGCUGgaucaccuccuaacgaaauuuc
>JF789587_Methanoregula_TS1A275
----------------------------UCCGGUUGAUCCUGCCAGAGGCCACUGCUAUCAGAGUUCGAUUAAGCCAUGCGAGUCGAGAGGU--GCAAG--ACCUCGGCAUACUGCUCAGUAACACGUGGACAACCUAACCUAAGGUGGGGGAUAACCCCGGGAAACUGGGGAUAAUACCCCAUAGACUAUGG-AAGCUGGAAUGCUCUGUAGCUGAAAGGUCAGCCGCCAUAGGAUGGGUCUGCGGCCGAUUAGGUAGUUGUUGGGGUAGCGGCCCAACAAGCCUGUAAUCGGUACGGGUUGUGGGAGCAAGAGCCCGGAGAUGGAUUCUGAGACACGAAUCCAGGCCCUACGGGGCGCAGCAGGCGCGAAAACUUUACAAUGCGGGAAACCGUGAUAAGGGAACUCUGAGUGCCCGUUA-AA--UCGGGCUGUCCAUCAGUUUAAAAAACUG-GUGAA-GAAAGGGCCGGGCAAGACCGGUGCCAGCCGCCGCGGUAAUACCGGCGGCUCGAGUGGUGGCCACUAUUACUGGGCUUAAAGCGUUCGUAGCUGGUUUGUUAAGUCUCUGGGGAAAUCUUCCGGCUUAACCGGAAGGCGUCUCAGGGAUACUGGCAGACUAGGGACCGGAAGAGGUGAGGGGUACUCCAGGGGUAGGAGUGAAAUCCUGUAAUCCUUGGGGGACCACC-UGUGGCGAAGGCGCCUCACCAGGACGGCUCCGACAGUGAGGGACGAAAGCUGGGGGAGCAAACCGGAUUAGAUACCCGGGUAGUCCCAGCCGUAAACGAUGUGCGUUAGGUGUAUCGGUGACCACGAGUCACCGAGGUGCCGAAGAGAAAUCGUGAAACGUACCGCCUGGGAAGUACGGUCGCAAGGCUGAAACUUAAAGGAAUUGGCGGGGG-AGCACCACAACAGGUGGAGCCUGCGGUUUAAUCGGACUCAACGCCGGAAAACUCACCAGAUAAGACAGCUGAAUGAUAGUCGGGCUGAAGACUCUACUUGAC-UAGCUGAGAGGAGGUGCAUGGCCGUCGUCAGUUCGUACUGUGAAGCAUCCUGUUAAGUCAGGCAACGAGCGAGACCCACGCCAACAGUUGCUAGCUCGUCCCCCGGGAUGGAGAGGACACUGUUGGGACCGCCUCUGCUAAAGAGGAGGAAGGAAUGGGCAACGGUAGGUCAGCAUGCCCCGAAUUAUCUGGGCUACACGCGGGCUACAAUGGGUGGGACAAUGGGUAUCGACACCGAAAGGUGAAGGCAAUCUCCUAAACCCAUCCUUAGUUCGGAUUGUGGGCUGCAACUCGCCCACAUGAAGCUGGAAUCUGUAGUAAUCGUGUCUCAA-AAUGGCACGGUGAAUAUGUCCCUGCUCCUUGCACACACCGCCCGUCAAACCACCCGAGUGAGGUCUUGAUGAGGCCGUAGC-AUA-C---GCUGCGGUCGAAUCUAGGUUUUG-----------------------------------------------------------------------
>JX462514_Methanoregula_NSArc2
----------------------------UCCGGUUGAUCCCGCCGGAGGCCACUGCUAUCGGAGUUCGAUUAAGCCAUGCGAGUCGAGAGGU--GUCAG--ACCUCGGCAUACUGCUCAGUAACACGUGGACAACCUACCCUAAAGUGAGGGAUAACCCCGGGAAACUGGGGAUAAUAUCUCAUAGACUAUGA-AUGCUGGAAUGCUUUGUAGUUCAAAGGUCCGCCGCUUUAGGAUGGGUCUGCGGCCGAUUAGGUUGUUGUUGGGGUAACGGCCCAACAAGCCUGUAAUCGGUACGGGUUGUGGGAGCAAGAGCCCGGAGAUGGAUUCUGAGACACGAAUCCAGGCCCUACGGGGCGCAGCAGGCGCGAAAACUUUACAAUGCGAGCAAUCGUGAUAAGGGAACUCCGAGUGCCCGUAA-AA--UCGGGCUGUCCGCCAGUUUAAAUCACUG-GUGAA-GAAAGGGCCGGGCAAGACCGGUGCCAGCCGCCGCGGUAAUACCGGCGGCUCGAGUGGUGGCCACUAUUACUGGGCUUAAAGCGUUCGUAGCUGGCUUGUUAAGUCUCUGGGGAAAUCUUCCGGCUUAACCGGAAGGCGUCUCAGGGAUACUGGCAGGCUAGGGACCGGAAGAGGUGAGAGGUACUCCAGGGGUAGGAGUGAAAUCCUGUAAUCCUUGGGGGACCACC-UGUGGCGAAGGCGUCUCACCAGGACGGCUCCGACAGUGAGGAACGAAAGCUGGGGGAGCAAACCGGAUUAGAUACCCGGGUAGUCCCAGCUGUAAACGAUGCGCGUUAGGUGUAUCGGUGACCACGAGUCACCGAGGUGCCGAAGAGAAAUCGUGAAACGCGCCGCCUGGGAAGUACGGUCGCAAGGCUGAAACUUAAAGGAAUUGGCGGGGG-AGCACCACAACGGGUGGAGCCUGCGGUUUAAUCGGACUCAACGCCGGGAAACUCACCGGAUAAGACAGCUGAAUGAUAGUCGGGCUGAAGACUCUACUUGAC-UAGCUGAGAGGAGGUGCAUGGCCGUCGUCAGUUCGUACUGUGAAGCAUCCUGUUAAGUCAGGCAACGAGCGAGACCCACGCCAACAGUUGCUAGCUCGUCCUCCGGGAUGGAGAGGACACUGUUGGGACCGCCUCUGCUAAAGAGGAGGAAGGAAUGGGCAACGGUAGGUCAGCAUGCCCCGAAUUAUCCGGGCUACACGCGGGCUACAAUGGGUGGGACAAUGGGUAUCGACACCGAAAGGUGAAGGCAAUCUCCUAAACCCAUCCUUAGUUCGGAUUGUGGGCUGCAACUCGCCCACAUGAAGCUGGAAUCCGUAGUAAUCGUGUUUCAA-AAUAGCACGGUGAAUAUGUCCCUGCUCCUUGCACACACCGCCCGUCAAACCACCCGAGUGAGGUCUUGAUGAGGUUGUCGU-UUUCU---GCGGCAAUCGAAUCUAGGUUUUGCAAGGGGGGUUAAGUCGUAACAAGGUAACCG----------------------------------------
>NR074177MethanospirillumhungateiJF1
--------------------------auUCUGGUUGAUCCUGCCAGAGGCCACUGCUAUCGGGGUUUGACUAAGCCAUGCGAGUCGAGAGGU--GCAAG--ACCUCGGCGUACUGCUCAGUAACACGUGGACAAUCUGCCCUGAAGAGGAGGAUAAUCCCGGGAAACUGGGGGUAAUACUCCAUAGUUCGUGC-UGACUGGAAUGUUAUGCGAACGAAAGAUCCGUCGCUUCAGGAUGAGUCUGCGGCCGAUUAGGUAGUUGUUGGGGUAACGGCCCAACAAGCCUGUCAUCGGUACGGGUUGUGGGAGCAAGAGCCCGGAGAUGGAUUCUGAGACACGAAUCCAGGCCCUACGGGGCGCAGCAGGCGCGAAAACUUUACCAUGCGGGCAACCGUGAUAAGGAAACCCCGAGUGCCAGCAC-AG--GCUGGCUGUCCACCAGUGUAAAUAACUG-GUGAA-GAAAGGGCCGGGCAAGACCGGUGCCAGCCGCCGCGGUAAUACCGGCGGCUCGAGUGGUGGCCGCUAUUACUGGGCUUAAAGGGUCCGUAGCUGGAUAUACAAGUCCCUUGAGAAAUCCGCCGGCUUAACCGGUGGGCGUUCAGGGGAAACUGUAUUUCUAGGGACCGGGAGAGGUGAGAGGUACUGCCGGGGUAGGAGUGAAAUCCUGUAAUCCCGGUGGGACCACC-UAUGGCGAAGGCAUCUCACCAGAACGGGUCCGACAGUGAGGGACGAAAGCUGGGGGAGCAAACCGGAUUAGAUACCCGGGUAGUCCCAGCUGUAAACGAUGCGCGUUAGGUGUGUCAGUGACCACGUGUCACUGAGGUGCCGAAGGGAAACCGUGAAACGCGCCGCCUGGGGAGUACGGUCGCAAGGCUGAAACUUAAAGGAAUUGGCGGGGG-AGCACCACAACGGGUGGAGCCUGCGGUUUAAUCGGACUCAACGCCGGAAAUCUCACCGGAUAAGACAGCUGAAUGAUAGUCGGGAUGAAGACUCUACUUGAC-UAGCUGAGAGGAGGUGCAUGGCCGUCGUCAGUUCGUACUGUGAAGCAUCCUGUUUAGUCAGGCAACGAGCGAGACCCACGCGAGCAGUUGCCAGCUUGACCUUCGGGUUGAUGGGGACACUGCUCGGACCGCCUCUGCUAAAGGGGAGGAAGGAAUGGGCAACGGUAGGUCAGCAUGCCCCGAAUUAUCCGGGCUACACGCGGGCUACAAUGGACAGGACAAUGGGUUUCGACACCGAGAGGUGAGGAUAAUCUCCUAAACCUGUCCGAAGUUCGGAUUGCGGGUUGUAACUCACCCGCAUGAAGCUGGAAUCCGUAGUAAUCGCGUUUCAA-CAUAGCGCGGUGAAUAUGUCCCUGCUCCUUGCACACACCGCCCGUCAAACCACCCGAGUGAGGUCUUGAUGAGGAUGUAUC-AGU-----GAUAUGUUCGAAUCUGGGUUUUGCAAGGGGGGUUAAGUCGUAACAAGGUAGCCGUAGGGGAAUCUGCGGCUGgaucaccuccu-----------
>NR028254Methanofollisliminatans4140G
--------------------------------------------AGAGGUCACUGCUAUCGGGGUUCGAUUAAGCCAUGCGAGUCGAGAG-GG-UCAAG-CC-CUCGGCAUACUGCUCAGUAACACGUGGACAACCUGCCCUGAGGUGAGGGAUAACUCCGGGAAACUGGAGAUAAUACCUCAUAGUUUACCA-UCGCUGGAAUGCCUGGUAAGCCAAAGGUCCGCCGCCACAGGAUGGGUCUGCGGCCGAUUAGGUAGUUGUUGGGGUAACGGCCCAACAAGCCUGUAAUCGGUACGGGUUGUGGGAGCAAGAGCCCGGAGAUGGAUUCUGAGACACGAAUCCAGGCCCUACGGGGCGCAGCAGGCGCGAAAACUUUACAAUGCAGGCAACUGUGAUAAGGGAACCCCGAGUGCCCGUAU-GG--ACGGGCUGUUCAGGUGCUUAAAAACCAC-CUGGA-GAAAGGGCCGGGCAAGACCGGUGCCAGCCGCCGCGGUAAUACCGGCGGCUCGAGUGGUGGCCACUAUUACUGGGCUUAAAGCGUCCGUAGCUUGGUCGUUAAGCCUCUGGGGAAAUCUUCCGGCUCAACCGGAAGGCGUCUCAGGGGAACUGGCGACCUAGGGAUCGGGAGAGGUGAGAGGUACUCUGGGGGUAGGAGUGAAAUCCUGUAAUCCUCAGGGGACCACC-UGUGGCGAAGGCGUCUCACCAGAACGACUCCGACAGUGAGGGACGAAAGCUGGGGGAGCAAACCGGAUUAGAUACCCGGGUAGUCCCAGCCGUAAACGAUGCGCGUUAGGUGUAUCGGUGACCACGAGUUACCGAGGUGCCGAAGGGAAACCGUGAAACGCGCCGCCUGGGAAGUACGGUCGCAAGGCUGAAACUUAAAGGAAUUGGCGGGGG-AGCACCACAACGGGUGGAGCCUGCGGUUUAAUUGGACUCAACGCCGGACAGCUCACCGGGUAGGACAGCGAUAUGAUAGUCGGGCUGAAGACUCUACUUGAU-CAGCUGAGAGGAGGUGCAUGGCCGUCGUCAGUUCGUACUGUGAAGCAUCCUGUUAAGUCAGGCAACGAGCGAGACCCACGCCAACAGUUGCCAGCACAGUCUCCGGACUGGUGGGGACACUGUUGGGACCGCCUCUGCUAAAGAGGAGGAAGGAAUGGGCAACGGUAGGUCAGCAUGCCCCGAAUUACCCGGGCUACACGCGGGCUACAAUGGACAGGACAAUGGGUAUCGACACCGAAAGGUGAAGGCAAUCUCCUAAACCUGCCCUUAGUUCGGAUUGCGGGCUGCAACUCGCCCGCAUGAAGCUGGAAUCCGUAGUAAUCGCGUUUCAA-AAUAGCGCGGUGAAUCUGUCCCUGCUCCUUGCACACACCGCCCGUCAAACCACCCGAGUGAGGUUUGGAUGAGGCUGCGGU-UGU-U---GCCGUAGUCGAAUCUAGGUUUCGCAAGGGGGGUUAAGUCGUAACAAGGUAGCCGUAGGG-AAUCU-----------------------------
>NR118529MethanocalculusnatronophilusZ
---------------------------------------CUGCCGGAGGCUAUUGCUAUCAGGGUUUGACUAAGCCAUGCGAGUCGAGAGGUG-UAAG--AC-CUCGGCAUACUGCUCAGUAACACGUGGAUAAUCUGCCCUCAGGUGAGGAAUAAUCCCGGGAAACUGGGGCUAAUGCCUCAUAGGAGACGG-GUGCUGGAAUGCUCUGUCUCCCAAAGGUCCGCCGCCUGAGGAUGAGUCUGCGUCCGAUUAGGUUGUUGUUGGGGUAACGGCCCAACAAGCCAUUGAUCGGUACGGGUUGUGGGAGCAAGAGCCCGGAGAUGGAUUCUGAGACAUGAAUCCAGGCCCUACGGGGCGCAGCAGGCGCGAAAACUUUACAAUGCGAGCAAUCGUGAUAAGGAAACCCUGAGUGCCUG--U-CAAUGCAGGCUGUUCUGGUGUCUAACACGCAC-CAGGA-GAAAGGGCGGGGCAAGACCGGUGCCAGCCGCCGCGGUAAUACCGGCUGCUCGAGUGAUAGCCGCUUUUACUGGGCUUAAAGCGUUCGUAGCUUGGUUGUCAAGUCUCUGGGGAAAUCUUCUGGCUUAACCAGAAGGCGUCUCAGGGAAACUGGCGACCUAGGAACCGGGAGAGGUGAGACGUACUUCGGGGGUAGGAGUGAAAUCUUGUAAUCCCCGAGGGACGACCGAU-GGCGAAGGCAUCUCACCAGAACGGCUUCGACAGUGAGGGACGAAAGCUGGGGGAGCAAACCGGAUUAGAUACCCGGGUAGUCCCAGCCGUAAACGAUGUGCGUUAGGUGUGUCGGUGACCACGAGUCGCCGAGGUGCCGAAGGGAAACCGUGAAACGCACCGCCUGGGAAGUACGGUCGCAAGGCUGAAACUUAAAGGAAUUGGCGGGGG-AGCACCACAACGGGUGGAGCCUGCGGUUUAAUUGGAUUCAACGCCGGACAACUCACCGGAUACGACAGCGGAAUGAUAGCCGGGCUGAAGACUCUGCUUGA-CCASCUGAGAGGAGGUGCAUGGCCGKCGUCAGUUCGUACUGUGAAGCAUCCUGUUAAGUCAGGCAACGAGCGAGACCCACGCCAACAGUUGCCAGCAUGGUCUCCGGACUGAUGGGGACACUGUUGGGACCGCCUCUGCUAAAGGGGAGGAAGGAAUGGGCAACGGUAGGUCAGCAUGCCCCGAAUUAUCCGGGCUACACGCGGGCUACAAUGGAUGGGACAAUGGGUUUCGACACCGAAAGGUGAAGGUAAUCUCCUAACCCCACCCGUAGUUCGGAUUGCGGGCUGCAACUCGCCCGCAUGAAGCUGGAAUCCGUAGUAAUCGCGUCUCAC-GAUGGCGCGGUGAAUAUGUCCCUGCUCCUUGCACACACCGCCCGUCAAACCACCCGAGUGGGGUCUGGAUGAGGCGGCAGU-UUA-U---GCUGCUGUCGAAUCUAGGUUCCGCAAGGGGGGUUAAGUCGUAACAG------------------------------------------------
>Methanocorpusculum_ASV1_ELJAD1
---------------------------------------------------------------------------------------------------------------------------------------------------------------------------------------------------------------------------------------------------------------------------------------------------------------------------------------------------------------------------------------------------------------------------------------------------------------------------------------------------------------------------------------------------------------------------------------------------------------------------------------------------------------------------------------------------------------------------------------------------------------------------------------------------------------------------------------------------------------------------------------------------------------------------------------------------------------------------------------------------------------------------------------------------------------------------------------------------------------------------------------------------------------------------------------------------AGGGAAUGGGCAACGGUAGGUCAGCAUGCCCCGAAUUAUCCGGGCUACACGCGGGCUACAAUGGACGGGACAAUGGGUAACAACACCGAAAGGUGCAGUCAAUCUCCGAACCCCGCCCUUAGUUAGGAUUGCGGGUUGCAACUCACCCGCAUGAAUCUGGAAUCUGUAGUAAUCGCGUUUCACU-AUAGCGCGGUGAAUAC-----------------------------------------------------------------------------------------------------------------------------------------------------------------------
