# Supplementary material for: Methanogenic symbionts of anaerobic ciliates are host and habitat specific
Source: ISME J. 2024 Aug 20;18(1):wrae164. doi: 10.1093/ismejo/wrae164 (PMC11378729; doi:10.1093/ismejo/wrae164)
Supplement: Supplementary_material [file supplementary_material.zip › SF1_ASVs.fasta]

>Methanobacterium ASV 2
aaggagtggacgacggtaggtccgtatgccccgaatcccctgggcaacacgcgggctacaatggctaggacaatgggttccaacaccgaaaggtgaaggtaatctcctaaacctagtcgtagttcggatcgagggctgtaacccgccctcgtgaagctggaatgcgtagtaatcgcgtgtcataatcgcgcggtgaatac
>Methanobacterium ASV 1
aaggagtggacgacggtaggtccgtatgccccgaatcccctgggctacacgcgggctacaatggctaggacaatgggttccaacaccgaaaggtggaggtaatctcctaaacctagtctaagttcggattgagggctgtaacccgccctcatgaagctggaatgcgtagtaatcgcgtgtcataaccgcgcggtgaatac
>Methanobacterium ASV 5
aaggagtggacgacggtaggtccgtatgccccgaatcccctgggctacacgcgggctacaatggctaggacaatgggttccaacaccgaaaggtggaggtaatctcctaaacctagtcttagttcggattgagggctgtaactcgccctcatgaagctggaatgcgtagtaatcgcgtgtcataaccgcgcggtgaatac
>Methanobacterium ASV 3
aaggagtggacgacggtaggtccgtatgccccgaatcccctgggctacacgcgggctacaatggctaggacaatgggttccgacactgaaaagtgaaggtaatctcctaaacctagccttagttcggattgagggctgtaactcgccctcatgaagctggaatgcgtagtaatcgcgtgtcataaccgcgcggtgaatac
>Methanobacterium ASV 4
aaggagtggacgacggtaggtccgtatgccccgaatcccctgggctacacgcgggctacaatggttaggacaatgggttccgacactgaaaagtgaaggtaatctcctaaacctggccttagttcggattgagggctgtaactcgccctcatgaagctggaatgcgtagtaatcgcgtgtcataaccgcgcggtgaatac
>846e2614c593185d5db3a7bf9d340670
aaggagtggacgacggtaggtccgtatgccccgaatcccctgggcaacacgcgggctacaatggcttggacaatgggttccgacactgaaaagtggaggtaatcccctaaaccaagtcttagttcggatcgagggctgtaacccgccctcgtgaagctggaatgcgtagtaatcgcgtgtcataatcgcgcggtgaatac
>Methanomethylovorans ASV 1
aaggtgcgggctacggtaggtcagtatgccccgaatctcccgggctacacgcgggctacaatgactgggacaatgggttcctaccccgaaaggggatggtaatctcataaacccagccgtagttcggatcgagggctgtaacccgccctcgtgaagctggaatccgtagtaatcgcgtttcaacatagcgcggtgaatac
>82f937d8efe57ab55cb109c01b191ade
aaggtgcgggctacggtaggtcagtatgccccgaatctcccgggctacacgcgggctacaatgactgggacaatgggctcctactccgaaaggagatggtaatctcataaacccagccttagttcggatcgagggctgtaacccgccctcgtgaagctggaatccgtagtaatcgcgtttcaacatagcgcggtgaatac
>Methanosaeta ASV 1
aaggaatgggcaacggtaggtcagtatgccccgaatatcccgggctacacgcgagctacaatggttggtacaatgggtatctaccccgaaaggggatggtaatctcctaaagccaatcttagtccggattgagggctgcaactcgccctcatgaagctggaatccgtagtaatcgcgtttcaacagaacgcggtgaatac
>Methanosaeta ASV 6
aaggaatgggcaacggtaggtcagtatgccccgaatatcccgggctacacgcgagctacaatggttggtacaatgggtatctaccccgaaaggggatggtaatctcctaaagccaatcttagttcggattgagggctgcaactcgccctcatgaagctggaatccgtagtaatcgcgtttcaacagaacgcggtgaatac
>Methanosaeta ASV 5
aaggaatgggcaacggtaggtcagtatgccccgaatatcccgggctacacgcgagctacaatggttggtacaatgggtatctaccccgaaaggggatggtaatctcctaaagccaatcttagttcggattgagggctgcaactcgccctcatgaagctggaatccatagtaatcgcgtttcaacagaacgcggtgaatac
>Methanosaeta ASV 3
aaggaatgggcaacggtaggtcagtatgccccgaatatcccgggctacacgcgagctacaatggttggtacaatgggtatctaccccgaaaggggatggtaatctcctaaatccaatcttagtccggattgagggctgcaactcgccctcatgaagctggaatccgtagtaatcgcgtttcaacagaacgcggtgaatac
>Methanosaeta ASV 2
aaggaatgggcaacggtaggtcagtatgccccgaatatcccgggctacacgcgagctacaatggttggtacaatgggtatctaccccgaaaggggatggaaatctcctaaagccaatcttagttcggattgagggctgcaactcgccctcatgaagctggaatccgtagtaatcgcgtttcaacagaacgcggtgaatac
>d5fab2e35a83de9be1c0f10e4dff732b
aaggaataggcaacggtaggtcagtatgccccgaatatcccgggctacacgcgagctacaatggttggtacaatgggtatctaccccgaaaggggatggaaatctcctaaagccaatcttagttcggattgagggctgcaactcgccctcatgaagctggaatccgtagtaatcgcgtttcaacagaacgcggtgaatac
>Methanosaeta ASV 4
aaggaatgggcaacggtaggtcagtatgccccgaatatcccgggctacacgcgagctacaatggttggtacaatgggtatctaccccgaaaggggatggaaatctcctaaagccaatcttagtccggattgagggctgcaactcgccctcatgaagctggaatccgtagtaatcgcgtttcaacagaacgcggtgaatac
>e7ae82a51ecee7f218d058e432968e89
aaggagtgggcaacggtaggtcagtatgccccgaatatcccgggctacacgcgagctacaatggttggtacaatgggtatctaccccgaaaggggatggaaatctcctaaagccaatcttagttcggattgagggctgcaactcgccctcatgaagctggaatccgtagtaatcgcgtttcaacagaacgcggtgaatac
>Methanocorpusculum ASV 1
agggaatgggcaacggtaggtcagcatgccccgaattatccgggctacacgcgggctacaatggacgggacaatgggtaacaacaccgaaaggtgcagtcaatctccgaaccccgcccttagttaggattgcgggttgcaactcacccgcatgaatctggaatctgtagtaatcgcgtttcactatagcgcggtgaatac
>Methanocorpusculum ASV 3
aaggaatgggcaacggtaggtcagcatgccccgaattatccgggctacacgcgggctacaatggacgggacaatgggtaacaacaccgaaaggtgcagtcaatctccgaaccccgcccttagttaggattgcgggttgcaactcacccgcatgaatctggaatctgtagtaatcgcgtttcactatagcgcggtgaatac
>Methanocorpusculum ASV 2
aaggaatgggcaacggtaggtcagcatgccccgaattatccgggctacacgcgggctacaatggacgggacaatgggtaacaacaccgaaaggtgcagtcaatctcctaaccccgtccttagttaggattgcgggttgcaactcacccgcatgaatctggaatctgtagtaatcgcgtttcactatagcgcggtgaatac
>Methanoregula ASV 15
aaggaatgggcaacggtaggtcagcatgccccgaattatctgggctacacgcgggctacaatgggtgggacaatgggtatcgacaccgaaaggtgaaggcaatctcctaaacccatccttagttcggattgtgggttgcaactcacccacatgaagctggaatctgtagtaatcgtgtctcaaaatggcacggtgaatat
>Methanoregula ASV 18
aaggaatgggcaacggtaggtcagcatgccccgaattacctgggctacacgcgggctacaatgggtgggacaatgggtatcgacaccgaaaggtgaaggcaatctcctaaacccatccttagttcggattgtgggttgcaactcacccacatgaagctggaatctgtagtaatcgtgtctcaaaatggcacggtgaatat
>Methanoregula ASV 14
aaggaatgggcaacggtaggtcagcatgccccgaattacctgggctacacgcgggctacaatgggtgggacaatgggtatcgacaccgaaaggtgaaggcaatctcctaaacccacccttagttcggattgtgggttgcaactcacccacatgaagctggaatctgtagtaatcgtgtctcaaaatggcacggtgaatat
>Methanoregula ASV 1
aaggaatgggcaacggtaggtcagcatgccccgaattacttgggctacacgcgggctacaatgggtgggacaatgggtatcgacaccgaaaggtgaaggcaatctcctaaacccatccttagttcggattgtgggttgcaattcacccacatgaagctggaatctgtagtaatcgtgtctcaaaatggcacggtgaatat
>Methanoregula ASV 11
aaggaatgggcaacggtaggtcagcatgccccgaattacttgggctacacgcgggctacaatgggtgggacaatgggtatcgacaccgaaaggtgaaggcaatctcctaaacccatccttagttcggattgtgggttgcaactcacccacatgaagctggaatctgtagtaatcgtgtctcaaaatggcacggtgaatat
>4a8f97109207a7e85f2a852e48a2c7d2
aaggaatgggcaacggtaggtcagcatgccccgaattacctgggctacacgcgggctacaatgggtgggacaatgggcatcgacaccgagaggtgaaggcaatctcctaaacccatccttagttcggattgtgggttgcaactcacccacatgaagctggaatctgtagtaatcgtgtctcaaaatggcacggtgaatat
>Methanoregula ASV 2
aaggaatgggcaacggtaggtcagcatgccccgaattatctgggctacacgcgggctacaatgggtgggacaatgggtatcgacaccgaaaggtgaaggcaatctcctaaacccatccttagttcggattgtgggctgcaactcgcccacatgaagctggaatctgtagtaatcgtgtctcaaaatggcacggtgaatat
>Methanoregula ASV 3
aaggaatgggcaacggtaggtcagcatgccccgaattaactgggctacacgcgggctacaatgggtgggacaatgggtatcgacaccgaaaggtgaaggcaatctcctaaacccatccttagttcggattgtgggctgcaactcgcccacatgaagctggaatctgtagtaatcgtgtctcaaaatggcacggtgaatat
>Methanoregula ASV 13
aaggaatgggcaacggtaggtcagcatgccccgaattaactgggctacacgcgggctacaatgggtgggacaatgggtatcgacaccgaaaggtgaaggcaatctcctaaacccatccttagttcggattgtgggctgcaactcgcccacatgaagctggaatccgtagtaatcgtgtctcaaaatggcacggtgaatat
>Methanoregula ASV 8
aaggaatgggcaacggtaggtcagcatgccccgaattaactgggctacacgcgggctacaatgggtgggacaatgggtatcgacaccgaaaggtgaaggcaatctcctaaacccatccttagttcggattgtgggttgcaactcacccacatgaagctggaatccgtagtaatcgtgtctcaaaatggcacggtgaatat
>Methanoregula ASV 16
aaggaatgggcaacggtaggtcagcatgccccgaattaactgggctacacgcgggctacaatgggtgggacaatgggtatcgacaccgaaaggtgaaggcaatctcctaaacccatccttagttcggattgtgggtcgcaactcacccacatgaagctggaatccgtagtaatcgtgtctcaaaatggcacggtgaatat
>Methanoregula ASV 4
aaggaatgggcaacggtaggtcagcatgccccgaattatctgggctacacgcgggctacaatgggtgggacaatgggtatcgacaccgaaaggtgaaggcaatctcctaaacccatccgtagttcggattgtgggttgcaactcacccacatgaagctggaatctgtagtaatcgtgtctcaaaatggcacggtgaatat
>Methanoregula ASV 5
aaggaatgggcaacggtaggtcagcatgccccgaattacctgggctacacgcgggctacaatgggtgggacaatgggtatcgacaccgaaaggtgaaggcaatctcctaaacccatccgtagttcggattgtgggttgcaactcacccacatgaagctggaatctgtagtaatcgtgtctcaaaatggcacggtgaatat
>Methanoregula ASV 9
aaggaatgggcaacggtaggtcagcatgccccgaattacctgggctacacgcgggctacaatgggtgggacaatgggtatcgacaccgaaaggtgaaggcaatctcctaaacccatccgtagttcggattgtgggttgcaactcacccacatgaagctggaatctgtagtaatcgtgtctcaaaatgacacggtgaatat
>Methanoregula ASV 12
aaggaatgggcaacggtaggtcagcatgccccgaattaactgggctacacgcgggctacaatgggtgggacaatgggtatcgacaccgaaaggtgaaggcaatctcctaaacccatccgtagttcggattgtgggttgcaactcacccacatgaagctggaatctgtagtaatcgtgtctcaaaatggcacggtgaatat
>Methanoregula ASV 17
aaggaatgggcaacggtaggtcagcatgccccgaattaactgggctacacgcgggctacaatgggtgggacaatgggtatcgacaccgaaaggtgaaggcaatctcctaaacccatccgtagttcggattgtgggctgcaactcgcccacatgaagctggaatctgtagtaatcgtgtctcaaaatggcacggtgaatat
>Methanoregula ASV 7
aaggaatgggcaacggtaggtcagcatgccccgaattatctgggctacacgcgggctacaatgggtgggacaatgggtatcgacaccgaaaggtgaaggcaatctcctaaacccatccttagttcggattgtgggctgcaactcgcccacatgaagctggaatccgtagtaatcgtgtttcaaaatagcacggtgaatat
>Methanoregula ASV 6
aaggaatgggcaacggtaggtcagcatgccccgaattatctgggctacacgcgggctacaatgggtgggacaatgggtatcgacaccgaaaggtgaaggcaatctcctaaacccatccttagttcggattgtgggctgcaactcgcccacatgaagctggaatccgtagtaatcgtgtctcaatatggcacggtgaatat
>Methanoregula ASV 10
aaggaatgggcaacggtaggtcagcatgccccgaattaactgggctacacgcgggctacaatgggtgggacaatgggtatcgacaccgaaaggtgaaggcaatctcctaaacccatccgtagttcggattgtgggctgcaactcgcccacatgaagctggaatccgtagtaatcgtgtctcaatatggcacggtgaatat
>Methanomicrobiales ASV 1
aaggaatgggcaacggtaggtcagcatgccccgaattatccgggctacacgcgggctacaatgggcaggacaatgggcatcgacaccgaaaggtggaggcaatctcctaaacctgctcgtagttcggattgtgggctgcaactcgcccacatgaagctggaatccgtagtaatcgcgtctcaaaatggcgcggtgaatat
>Methanospirillum ASV 3
aaggaatgggcaacggtaggtcagcatgccccgaattatccgggctacacgcgggctacaatggtcaggacaatgggtttcgacaccgaaaggtgaaggcaatctcctaaacctgtccgaagttcggattgcgggttgtaactcacccgcatgaagctggaatccgtagtaatcgcgtttcaccatagcgcggtgaatat
>Methanospirillum ASV 1
aaggaatgggcaacggtaggtcagcatgccccgaattatccgggctacacgcgggctacaatggtcaggacaatgggttccgacaccgaaaggtgaaggcaatctcctaaacctgtccgaagttcggattgcgggttgtaactcacccgcatgaagctggaatccgtagtaatcgcgtttcaccatagcgcggtgaatat
>Methanospirillum ASV 4
aaggactgggcaacggtaggtcagcatgccccgaattatccgggctacacgcgggctacaatggtcaggacaatgggttccgacaccgaaaggtgaaggcaatctcctaaacctgtccgaagttcggattgcgggttgtaactcacccgcatgaagctggaatccgtagtaatcgcgtttcaccatagcgcggtgaatat
>Methanospirillum ASV 5
aaggaatgggcaacggtaggtcagcatgccccgaattatccgggctacacgcgggctacaatggtcaggacaatgggttccgacaccgaaaggtgaaggcaatctcctaaacctgtccgaagttcggattgcgggttgtaactcacccgcatgaagctggaatccgtagtaatcgcgtttcaacatagcgcggtgaatat
>Methanospirillum ASV 2
aaggaatgggcaacggtaggtcagcatgccccgaattatccgggctacacgcgggctacaatggtcaggacaatgggtttcgacaccgaaaggtgaaggcaatctcctaaacctgtcccaagttcggattgcgggttgtaactcacccgcatgaagctggaatccgtagtaatcgcgtttcaccataacgcggtgaatat
>e741e6884e4bd5b7cd02848df2ebeecc
aaggaatgggcaacggtaggtcagcatgccccgaattatccgggctacacgcgggctacaatgggcaggacaatgggtatcgacaccgaaaggtgaaggcaatctcctaaacctgtcccaagttcggattgtgggttgcaactcacccacatgaagctggaatccgtagtaatcgcgtttcaacatagcgcggtgaatat
>Methanomethylophilaceae ASV 1
gaaggagaggtcaacggtaggtcagtatgccccgaatctcctgggctacacgcgcgctacaaagggcgggacaatgggttccgacaccgaaaggtgaaggtaatctcgaaacccgtccgtagttcggattgagggttgtaactcaccctcatgaagctggattccgtagtaatcgcgaatcaacaactcgcggtgaatat
>Methanomassiliicoccaceae ASV 1
gaaggagaggtcaacggtaggtccgtatgccccgaatctcctgggctacacgcgcgctacaaaggttgggacaatgggttcctacatcgaaaggtgacggcaatcccgaaacccaatcgtagttcggattgagggctgtaactcgccctcatgaagctggattccgtagtaatcgcgcatcaacattgcgcggtgaatat
>9ae177e81f94833e9ac509f50f987821
gaaggcgagggcaacggtaggtcagtatgccctgaatctcccgggctacacgcgcgctacaaaggctaggacaatgggcttcgacaccgaaaggtgaaggtaatcccgaaacctagtcatagttcggattgagggttgaaattcaccctcatgaagctggaatccgtagtaatcgcgggtcatcatcccgcggtgaatat
>d0b017c14e562bedf12b96fa3c9ee2e8
aagatgggggcgacggtaggtcagtatggcctgaatctcttgggctacacgtggcatacaatggccaagacaatgggcggcaactccgaaaggagaagctaatctcacaaacttggcctcagttcggattgagggctgaaactcgccctcatgaagctggaatccctagtaatcgcttgtcaacatcgagcggtgaatac
>7030fa750a14064b56d695552609c848
gaaggagcgggccacggcaggtcagtatgccccgaatctcccgggccacacgcgagctgcaatggcaagtacaatgggttccgacctcgaaagggggaggcaatctcgaaagcttgccgtagttggaattgagggttgaaacccaccctcatgaacatggaatccctagtaatcgcgtgtcactagcgcgcggtgaatac
>e204a5ea98e9989702b73a921bc29f9b
gaaggagcgggccacggcaggtcagtatgccccgaatctcccgggccacacgcgagctgcaatggcaagtacaatgggttccgacctcgaaaggggaaggcaatctcgaaagcttgccgtagttggaattgagggttgaaacccaccctcatgaacatggaatccctagtaatcgcgtgtcattagcgcgcggtgaatac
>fb29e197688717bf6536fc26173e2552
gaaggagggggctacggcaggtcagtatgccccgaaaccctcgggccacacgcgggctgcaatggtaagtacaataggttccgatttcgaaaggaggaggcaatccgcaaaacttaccacagttatgattgagggctgaaactcgtcctcatgaatatggaatccctagtaatcgcgtgtcatcatcgcgcggtgaatac
>02881d5062e9589c62eb47a62523bf82
aaggcgtaggctacggtaggtctgtatgccccgaatctcttgggctacacgcgcgcaacaatggtagggacaatgggatgcaactctgaaaagagaagctaaacctctaaaccctatcctagttcggattgagctttgcaacccaggctcatgacgacggaatccctagtaatcagacgtcatcatcgtcaggtgaatat
>d35f3ec910ce575eac72484ae6083a83
aaggtgtaggcaacggtaggtctgtatgctccgaatcttctaggctacacgcgcgcaacaatggtaatgacaatgggctgcaactccgaaaggagaagctaatcctccaaacgttacctcagttcggattgcgggttgaaactcacccgcatgacgccggaatccctagtaaacagacgtcatcatcgtctgttgaatat
>b5b3305d45eac1be9ad45a08bd0d2624
aaggtgtcggcaacggtaggtctgtatgctccgaatcttctgggctacacgcgcgcaacaatggataagacaatgggatgctactccgaaaggagacgctaagcctcaaaacttattcttagtacagattgagggttgtaactcaccctcatgacgatggaatccgtagtaatcagagtttatcagactccggtgaatac
>658c5f3904b63c35811e9084fc2b9b86
gaaggcgcaggcaacggtaggtctgtatgctccgaatcttctgggctacacgcgcgcaacaatggcagagacaatgagatgccaccctgaaaaggggagctaaccttcaaactctgtccaagtctagatcgaggattgtaactcatcctcgtgacaatggaatccctagtaatcgtgtattatcattgcacggtgaatgt
