# Supplementary material for: Methanogenic symbionts of anaerobic ciliates are host and habitat specific
Source: ISME J. 2024 Aug 20;18(1):wrae164. doi: 10.1093/ismejo/wrae164 (PMC11378729; doi:10.1093/ismejo/wrae164)
Supplement: Supplementary_material [file supplementary_material.zip › SF23_GeneticDistance_ASVs_vs_Methanoregula_lineages_wrae164.fasta]

>LK_Tlevanderi_16S_F16_E
GGAGCACCACAACGGGTGGAGCCTGCGGTTTAATCGGACTCAACGCCGGAAAACTCACCAGTTAAGACAGCTGAATGATAGTCGGGCTGAAGACTCTACTTGACTAGCTGAGAGGAGGTGCATGGCCGTCGTCAGTTCGTACTGTGAAGCATCCTGTTAAGTCAGGCAACGAGCGAGACCCACGCCAACAGTTGCTAGCTCGTCCTCCGGGATGGAGAGGACACTGTTGGGACCGCCTCTGCTAAAGAGGAGGAAGGAATGGGCAACGGTAGGTCAGCATGCCCCGAATTAACTGGGCTACACGCGGGCTACAATGGGTGGGACAATGGGTATCGACACCGAAAGGTGAAGGCAATCTCCTAAACCCATCCGTAGTTCGGATTGTGGGCTGCAACTCGCCCACATGAAGCTGGAATCCGTAGTAATCGTGTCTCAATATGGCACGGTGAATATGTCCCTG
>BOPAT_BpulchraNS_16S_F19_E
GGAGCACCACAACAGGTGGAGCCTGCGGTTTAATCGGACTCAACGCCGGGAAACTCACCAGATAAGACAGCTGAATGATAGTCGGGCTGAAGACTCTACTTGACTAGCTGAGAGGAGGTGCATGGCCGTCGTCAGTTCGTACTGTGAAGCATCCTGTTAAGTCAGGCAACGAGCGAGACCCACGCCGACAGTTGCTAGCTCGTCCTCCGGGATGGAGAGGACACTGTCGGGACCGCCTCTGCTAAAGAGGAGGAAGGAATGGGCAACGGTAGGTCAGCATGCCCCGAATTATCTGGGCTACACGCGGGCTACAATGGGTGGGACAATGGGTATCGACACCGAAAGGTGAAGGCAATCTCCTAAACCCATCCTTAGTTCGGATTGTGGGTTGCAACTCACCCACATGAAGCTGGAATCTGTAGTAATCGTGTCTCAAAATGGCACGGTGAATATGTCCCTG
>DERMI_LgibbaIV_16S_F10_G
GGAGCACCACAACAGGTGGAGCCTGCGGTTTAATCGGACTCAACGCCGGGAAACTCACCAGATAAGACAGCTGAATGATAGTCGGGCTGAAGACTCTACTTGACTAGCTGAGAGGAGGTGCATGGCCGTCGTCAGTTCGTACTGTGAAGCATCCTGTTAAGTCAGGCAACGAGCGAGACCCACGCCAACAGTTGCTAGCTCGTCCCCCGGGATGGAGAGGACACTGTTGGGACCGCCTCTGCTAAAGAGGAGGAAGGAATGGGCAACGGTAGGTCAGCATGCCCCGAATTATCTGGGCTACACGCGGGCTACAATGGGTGGGACAATGGGTATCGACACCGAAAGGTGAAGGCAATCTCTTAAACCCATCCTTAGTTCGGATTGTGGGCTGCAACTCGCCCACATGAAGCTGGAATCTGTAGTAATCGTGTCTCAAAATGGCACGGTGAATATGTCCCTG
>GRANCA_Bcontorta_16S_F11_E
GGAGCACCACAACGGGTGGAGCCTGCGGTTTAATCGGACTCAACGCCGGGAAACTCACCAGTTAAGACAGCTGAATGATAGTCGGGCTGAAGACTCTACTTGACTAGCTGAGAGGAGGTGCATGGCCGTCGTCAGTTCGTACTGTGAAGCATCCTGTTAAGTCAGGCAACGAGCGAGACCCACGCCAACAGTTGCCAGCTCGTCCTCCGGGATGGTGGGGACACTGTTGGGACCGCCTCTGCTAAAGAGGAGGAAGGAATGGGCAACGGTAGGTCAGCATGCCCCGAATTAACTGGGCTACACGCGGGCTACAATGGGTGGGACAATGGGTATCGACACCGAAAGGTGAAGGCAATCTCCTAAACCCATCCTTAGTTCGGATTGTGGGTTGCAACTCACCCACATGAAGCTGGAATCCGTAGTAATCGTGTCTCAAAATGGCACGGTGAATATGTCCCTG
>GROSERDU_Cmedusula1_16S_F27_E
GGAGCACCACAACAGGTGGAGCCTGCGGTTTAATCGGACTCAACGCCGGAAAACTCACCAGATAAGACAGCTGAATGATAGTCGGGCTGAAGACTCTACTTGACTAGCTGAGAGGAGGTGCATGGCCGTCGTCAGTTCGTACTGTGAAGCATCCTGTTAAGTCAGGCAACGAGCGAGACCCACGCCAACAGTTGCTAGCTCGTCCCCCGGGATGGAGAGGACACTGTTGGGACCGCCTCTGCTAAAGAGGAGGAAGGAATGGGCAACGGTAGGTCAGCATGCCCCGAATTATCTGGGCTACACGCGGGCTACAATGGGTGGGACAATGGGTATCGACACCGAAAGGTGAAGGCAATCTCCTAAACCCATCCTTAGTTCGGATTGTGGGCTGCAACTCGCCCACATGAAGCTGGAATCTGTAGTAATCGTGTCTCAAAATGGCACGGTGAATATGTCCCTG
>KAENG_Tlevanderi_16S_F17_E
GGAGCACCACAACGGGTGGAGCCTGCGGTTTAATCGGACTCAACGCCGGGAAACTCACCAGTTAAGACAGCTGAATGATAGTCGGGCTGAAGACTCTACTTGACTAGCTGAGAGGAGGTGCATGGCCGTCGTCAGTTCGTACTGTGAAGCATCCTGTTAAGTCAGGCAACGAGCGAGACCCACGCCAACAGTTGCCAGCTCGTCCTCCGGGATGGTGGGGACACTGTTGGGACCGCCTCTGCTAAAGAGGAGGAAGGAATGGGCAACGGTAGGTCAGCATGCCCCGAATTAACTGGGCTACACGCGGGCTACAATGGGTGGGACAATGGGTATCGACACCGAAAGGTGAAGGCAATCTCCTAAACCCATCCTTAGTTCGGATTGTGGGTCGCAACTCACCCACATGAAGCTGGAATCCGTAGTAATCGTGTCTCAAAATGGCACGGTGAATATGTCCCT
>MALKAL_Mes_16S_F12_E
GGAGCACCACAACAGGTGGAGCCTGCGGTTTAATCGGACTCAACGCCGGGAAACTCACCAGATAAGACAGCTGAATGATAGTCGGGCTGAAGACTCTACTTGACTAGCTGAGAGGAGGTGCATGGCCGTCGTCAGTTCGTACTGTGAAGCATCCTGTTAAGTCAGGCAACGAGCGAGACCCACGCCGACAGTTGCTAGCTCGTCCTCCGGGATGGAGAGGACACTGTCGGGACCGCCTCTGCTAAAGAGGAGGAAGGAATGGGCAACGGTAGGTCAGCATGCCCCGAATTATCTGGGCTACACGCGGGCTACAATGGGTGGGACAATGGGTATCGACACCGAAAGGTGAAGGCAATCTCCTAAACCCATCCGTAGTTCGGATTGTGGGTTGCAACTCACCCACATGAAGCTGGAATCTGTAGTAATCGTGTCTCAAAATGGCACGGTGAATATGTCCCTG
>LEDY_Bcontorta_16S_F24_E
GGAGCACCACAACAGGTGGAGCCTGCGGTTTAATCGGACTCAACGCCGGGAAACTCACCAGGTAAGACAGCTGAATGATAGTCGGGCTGAAGACTCTACTTGACTAGCTGAGAGGAGGTGCATGGCCGTCGTCAGTTCGTACTGTGAAGCATCCTGTTAAGTCAGGCAACGAGCGAGACCCACGCCAACAGTTGCTAGCTCGTCCCCCGGGATGGAGAGGACACTGTTGGGACCGCCTCTGCTAAAGAGGAGGAAGGAATGGGCAACGGTAGGTCAGCATGCCCCGAATTACTTGGGCTACACGCGGGCTACAATGGGTGGGACAATGGGTATCGACACCGAAAGGTGAAGGCAATCTCCTAAACCCATCCTTAGTTCGGATTGTGGGTTGCAACTCACCCACATGAAGCTGGAATCTGTAGTAATCGTGTCTCAAAATGGCACGGTGAATATGTCCCTG
>VELKAL_Bcontorta_16S_F17_E
GGAGCACCACAACAGGTGGAGCCTGCGGTTTAATCGGACTCAACGCCGGGAAACTCACCAGGTAAGACAGCTGAATGATAGTCGGGCTGAAGACTCTACTTGACTAGCTGAGAGGAGGTGCATGGCCGTCGTCAGTTCGTACTGTGAAGCATCCTGTTAAGTCAGGCAACGAGCGAGACCCACGCCAACAGTTGCTAGCTCGTCCCCCGGGATGGAGAGGACACTGTTGGGACCGCCTCTGCTAAAGAGGAGGAAGGAATGGGCAACGGTAGGTCAGCATGCCCCGAATTACCTGGGCTACACGCGGGCTACAATGGGTGGGACAATGGGTATCGACACCGAAAGGTGAAGGCAATCTCCTAAACCCACCCTTAGTTCGGATTGTGGGTTGCAACTCACCCACATGAAGCTGGAATCTGTAGTAATCGTGTCTCAAAATGGCACGGTGAATATGTCCCTG
>RIOT_Tlevanderi_16S_F11_E
GGAGCACCACAACAGGTGGAGCCTGCGGTTTAATCGGACTCAACGCCGGGAAACTCACCAGTTAAGACAGCTGAATGATAGTCGGGCTGAAGACTCTACTTGACTAGCTGAGAGGAGGTGCATGGCCGTCGTCAGTTCGTACTGTGAAGCATCCTGTTAAGTCAGGCAACGAGCGAGACCCACGCCAACAGTTGCTAGCTCGTCCTCCGGGATGGAGAGGACACTGTTGGGATCGCCTCTGCTAAAGAGGAGGAAGGAATGGGCAACGGTAGGTCAGCATGCCCCGAATTAACTGGGCTACACGCGGGCTACAATGGGTGGGACAATGGGTATCGACACCGAAAGGTGAAGGCAATCTCCTAAACCCATCCGTAGTTCGGATTGTGGGTTGCAACTCACCCACATGAAGCTGGAATCTGTAGTAATCGTGTCTCAAAATGGCACGGTGAATATGTCCC
>VERNON_TlevanderiNS_16S_F17_E
GAGCACCACAACAGGTGGAGCCTGCGGTTTAATCGGACTCAACGCCGGGAAACTCACCAGGTAAGACAGCTGAATGATAGTCGGGCTGAAGACTCTACTTGACTAGCTGAGAGGAGGTGCATGGCCGTCGTCAGTTCGTACTGTGAAGCATCCTGTTAAGTCAGGCAACGAGCGAGACCCACGCCAACAGTTGCTAGCTCGTCCTCCGGGATGGAGAGGACACTGTTGGGACCGCCTCTGCTAAAGAGGAGGAAGGAATGGGCAACGGTAGGTCAGCATGCCCCGAATTACCTGGGCTACACGCGGGCTACAATGGGTGGGACAATGGGTATCGACACCGAAAGGTGAAGGCAATCTCCTAAACCCATCCGTAGTTCGGATTGTGGGTTGCAACTCACCCACATGAAGCTGGAATCTGTAGTAATCGTGTCTCAAAATGACACGGTGAATATGTCCCTG
>KU13_Tariela_16S_F11_E
GGAGCACCACAACAGGTGGAGCCTGCGGTTTAATCGGACTCAACGCCGGGAAACTCACCAGTTAAGACAGCTGAATGATAGTCGGGCTGAAGACTCTACTTAACTAGCTGAGAGGAGGTGCATGGCCGTCGTCAGTTCGTACTGTGAAGCATCCTGTTAAGTCAGGCAACGAGCGAGACCCACGCCAACAGTTACTAGCTCATCCCCCGGGATGGAGAGGACACTGTTGGGACCGCCTCTGCTAAAGAGGAGGAAGGAATGGGCAACGGTAGGTCAGCATGCCCCGAATTAACTGGGCTACACGCGGGCTACAATGGGTGGGACAATGGGTATCGACACCGAAAGGTGAAGGCAATCTCCTAAACCCATCCGTAGTTCGGATTGTGGGCTGCAACTCGCCCACATGAAGCTGGAATCTGTAGTAATCGTGTCTCAAAATGGCACGGTGAATATGTCCCTG
>LERMA5_Tropidoatractidae_16S_F25_E
GGAGCACCACAACAGGTGGAGCCTGCGGTTTAATCGGACTCAACGCCGGGAAACTCACCAGTTAAGACAGCTGAATGATAGTCGGGCTGAAGACTCTACTTGACTAGCTGAGAGGAGGTGCATGGCCGTCGTCAGTTCGTACTGTGAAGCATCCTGTTAAGTCAGGCAACGAGCGAGACCCACGCCAACAGTTGCTAGCTCATCCCCCGGGATGGAGAGGACACTGTTGGGACCGCCTCTGCTAAAGAGGAGGAAGGAATGGGCAACGGTAGGTCAGCATGCCCCGAATTAACTGGGCTACACGCGGGCTACAATGGGTGGGACAATGGGTATCGACACCGAAAGGTGAAGGCAATCTCCTAAACCCATCCGTAGTTCGGATTGTGGGCTGCAACTCGCCCACATGAAGCTGGAATCTGTAGTAATCGTGTCTCAAAATGGCACGGTGAATATGTCCCTG
>MORETES_Tlevanderi_16S_F25_E
GGAGCACCACAACAGGTGGAGCCTGCGGTTTAATCGGACTCAACGCCGGGAAACTCACCAGTTAAGACAGCTGAATGATAGTCGGGCTGAAGACTCTACTTGACTAGCTGAGAGGAGGTGCATGGCCGTCGTCAGTTCGTACTGTGAAGCATCCTGTTAAGTCAGGCAACGAGCGAGACCCACGCCAACAGTTGCTAGCTCATCCTCAGGGATGGAGAGGACACTGTTGGGACCGCCTCTGCTAAAGAGGAGGAAGGAATGGGCAACGGTAGGTCAGCATGCCCCGAATTAACTGGGCTACACGCGGGCTACAATGGGTGGGACAATGGGTATCGACACCGAAAGGTGAAGGCAATCTCCTAAACCCATCCGTAGTTCGGATTGTGGGCTGCAACTCGCCCACATGAAGCTGGAATCTGTAGTAATCGTGTCTCAAAATGGCACGGTGAATATGTCCCTG
>RIOZ_Tlevanderi_16S_JR
cACGCCGGGAACTCACCAGTTAAGACAGCTGAATGATAGTCGGGCTGAAGACTCTACTTGACTAGCTGAGAGGAGGTGCATGGCCGTCGTCAGTTCGTACTGTGAAGCATCCTGTTAAGTCAGGCAACGAGCGAGACCCACGCCAACAGTTGCCAGCTCGTCCTCCGGGATGGTGGGGACACTGTTGGGACCGCCTCTGCTAAAGAGGAGGAAGGAATGGGCAACGGTAGGTCAGCATGCCCCGAATTAACTGGGCTACACGCGGGCTACAATGGGTGGGACAATGGGTATCGACACCGAAAGGTGAAGGCAATCTCCTAAACCCATCCTTAGTTCGGATTGTGGGTTGCAACTCACCCACATGAAGCTGGAATCCGTAGTAATCGTGTCTCAAAATGGCACGGTGAATATGTCCCTG
>Methanoregula ASV 1
AAGGAATGGGCAACGGTAGGTCAGCATGCCCCGAATTACTTGGGCTACACGCGGGCTACAATGGGTGGGACAATGGGTATCGACACCGAAAGGTGAAGGCAATCTCCTAAACCCATCCTTAGTTCGGATTGTGGGTTGCAATTCACCCACATGAAGCTGGAATCTGTAGTAATCGTGTCTCAAAATGGCACGGTGAATAT
>Methanoregula ASV 10
AAGGAATGGGCAACGGTAGGTCAGCATGCCCCGAATTAACTGGGCTACACGCGGGCTACAATGGGTGGGACAATGGGTATCGACACCGAAAGGTGAAGGCAATCTCCTAAACCCATCCGTAGTTCGGATTGTGGGCTGCAACTCGCCCACATGAAGCTGGAATCCGTAGTAATCGTGTCTCAATATGGCACGGTGAATAT
>Methanoregula ASV 11
AAGGAATGGGCAACGGTAGGTCAGCATGCCCCGAATTACTTGGGCTACACGCGGGCTACAATGGGTGGGACAATGGGTATCGACACCGAAAGGTGAAGGCAATCTCCTAAACCCATCCTTAGTTCGGATTGTGGGTTGCAACTCACCCACATGAAGCTGGAATCTGTAGTAATCGTGTCTCAAAATGGCACGGTGAATAT
>Methanoregula ASV 12
AAGGAATGGGCAACGGTAGGTCAGCATGCCCCGAATTAACTGGGCTACACGCGGGCTACAATGGGTGGGACAATGGGTATCGACACCGAAAGGTGAAGGCAATCTCCTAAACCCATCCGTAGTTCGGATTGTGGGTTGCAACTCACCCACATGAAGCTGGAATCTGTAGTAATCGTGTCTCAAAATGGCACGGTGAATAT
>Methanoregula ASV 13
AAGGAATGGGCAACGGTAGGTCAGCATGCCCCGAATTAACTGGGCTACACGCGGGCTACAATGGGTGGGACAATGGGTATCGACACCGAAAGGTGAAGGCAATCTCCTAAACCCATCCTTAGTTCGGATTGTGGGCTGCAACTCGCCCACATGAAGCTGGAATCCGTAGTAATCGTGTCTCAAAATGGCACGGTGAATAT
>Methanoregula ASV 14
AAGGAATGGGCAACGGTAGGTCAGCATGCCCCGAATTACCTGGGCTACACGCGGGCTACAATGGGTGGGACAATGGGTATCGACACCGAAAGGTGAAGGCAATCTCCTAAACCCACCCTTAGTTCGGATTGTGGGTTGCAACTCACCCACATGAAGCTGGAATCTGTAGTAATCGTGTCTCAAAATGGCACGGTGAATAT
>Methanoregula ASV 15
AAGGAATGGGCAACGGTAGGTCAGCATGCCCCGAATTATCTGGGCTACACGCGGGCTACAATGGGTGGGACAATGGGTATCGACACCGAAAGGTGAAGGCAATCTCCTAAACCCATCCTTAGTTCGGATTGTGGGTTGCAACTCACCCACATGAAGCTGGAATCTGTAGTAATCGTGTCTCAAAATGGCACGGTGAATAT
>Methanoregula ASV 16
AAGGAATGGGCAACGGTAGGTCAGCATGCCCCGAATTAACTGGGCTACACGCGGGCTACAATGGGTGGGACAATGGGTATCGACACCGAAAGGTGAAGGCAATCTCCTAAACCCATCCTTAGTTCGGATTGTGGGTCGCAACTCACCCACATGAAGCTGGAATCCGTAGTAATCGTGTCTCAAAATGGCACGGTGAATAT
>Methanoregula ASV 17
AAGGAATGGGCAACGGTAGGTCAGCATGCCCCGAATTAACTGGGCTACACGCGGGCTACAATGGGTGGGACAATGGGTATCGACACCGAAAGGTGAAGGCAATCTCCTAAACCCATCCGTAGTTCGGATTGTGGGCTGCAACTCGCCCACATGAAGCTGGAATCTGTAGTAATCGTGTCTCAAAATGGCACGGTGAATAT
>Methanoregula ASV 18
AAGGAATGGGCAACGGTAGGTCAGCATGCCCCGAATTACCTGGGCTACACGCGGGCTACAATGGGTGGGACAATGGGTATCGACACCGAAAGGTGAAGGCAATCTCCTAAACCCATCCTTAGTTCGGATTGTGGGTTGCAACTCACCCACATGAAGCTGGAATCTGTAGTAATCGTGTCTCAAAATGGCACGGTGAATAT
>Methanoregula ASV 19
AAGGAATGGGCAACGGTAGGTCAGCATGCCCCGAATTACCTGGGCTACACGCGGGCTACAATGGGTGGGACAATGGGCATCGACACCGAGAGGTGAAGGCAATCTCCTAAACCCATCCTTAGTTCGGATTGTGGGTTGCAACTCACCCACATGAAGCTGGAATCTGTAGTAATCGTGTCTCAAAATGGCACGGTGAATAT
>Methanoregula ASV 2
AAGGAATGGGCAACGGTAGGTCAGCATGCCCCGAATTATCTGGGCTACACGCGGGCTACAATGGGTGGGACAATGGGTATCGACACCGAAAGGTGAAGGCAATCTCCTAAACCCATCCTTAGTTCGGATTGTGGGCTGCAACTCGCCCACATGAAGCTGGAATCTGTAGTAATCGTGTCTCAAAATGGCACGGTGAATAT
>Methanoregula ASV 3
AAGGAATGGGCAACGGTAGGTCAGCATGCCCCGAATTAACTGGGCTACACGCGGGCTACAATGGGTGGGACAATGGGTATCGACACCGAAAGGTGAAGGCAATCTCCTAAACCCATCCTTAGTTCGGATTGTGGGCTGCAACTCGCCCACATGAAGCTGGAATCTGTAGTAATCGTGTCTCAAAATGGCACGGTGAATAT
>Methanoregula ASV 4
AAGGAATGGGCAACGGTAGGTCAGCATGCCCCGAATTATCTGGGCTACACGCGGGCTACAATGGGTGGGACAATGGGTATCGACACCGAAAGGTGAAGGCAATCTCCTAAACCCATCCGTAGTTCGGATTGTGGGTTGCAACTCACCCACATGAAGCTGGAATCTGTAGTAATCGTGTCTCAAAATGGCACGGTGAATAT
>Methanoregula ASV 5
AAGGAATGGGCAACGGTAGGTCAGCATGCCCCGAATTACCTGGGCTACACGCGGGCTACAATGGGTGGGACAATGGGTATCGACACCGAAAGGTGAAGGCAATCTCCTAAACCCATCCGTAGTTCGGATTGTGGGTTGCAACTCACCCACATGAAGCTGGAATCTGTAGTAATCGTGTCTCAAAATGGCACGGTGAATAT
>Methanoregula ASV 6
AAGGAATGGGCAACGGTAGGTCAGCATGCCCCGAATTATCTGGGCTACACGCGGGCTACAATGGGTGGGACAATGGGTATCGACACCGAAAGGTGAAGGCAATCTCCTAAACCCATCCTTAGTTCGGATTGTGGGCTGCAACTCGCCCACATGAAGCTGGAATCCGTAGTAATCGTGTCTCAATATGGCACGGTGAATAT
>Methanoregula ASV 7
AAGGAATGGGCAACGGTAGGTCAGCATGCCCCGAATTATCTGGGCTACACGCGGGCTACAATGGGTGGGACAATGGGTATCGACACCGAAAGGTGAAGGCAATCTCCTAAACCCATCCTTAGTTCGGATTGTGGGCTGCAACTCGCCCACATGAAGCTGGAATCCGTAGTAATCGTGTTTCAAAATAGCACGGTGAATAT
>Methanoregula ASV 8
AAGGAATGGGCAACGGTAGGTCAGCATGCCCCGAATTAACTGGGCTACACGCGGGCTACAATGGGTGGGACAATGGGTATCGACACCGAAAGGTGAAGGCAATCTCCTAAACCCATCCTTAGTTCGGATTGTGGGTTGCAACTCACCCACATGAAGCTGGAATCCGTAGTAATCGTGTCTCAAAATGGCACGGTGAATAT
>Methanoregula ASV 9
AAGGAATGGGCAACGGTAGGTCAGCATGCCCCGAATTACCTGGGCTACACGCGGGCTACAATGGGTGGGACAATGGGTATCGACACCGAAAGGTGAAGGCAATCTCCTAAACCCATCCGTAGTTCGGATTGTGGGTTGCAACTCACCCACATGAAGCTGGAATCTGTAGTAATCGTGTCTCAAAATGACACGGTGAATAT
