# Supplementary material for: Methanogenic symbionts of anaerobic ciliates are host and habitat specific
Source: ISME J. 2024 Aug 20;18(1):wrae164. doi: 10.1093/ismejo/wrae164 (PMC11378729; doi:10.1093/ismejo/wrae164)
Supplement: Supplementary_material [file supplementary_material.zip › SF24_GeneticDistance_ASVs_vs_Methanoregula_lineages_aln_trim_wrae164.fasta]

>LK_Tlevanderi_16S_F16_E
AAGGAATGGGCAACGGTAGGTCAGCATGCCCCGAATTAACTGGGCTACACGCGGGCTACAATGGGTGGGACAATGGGTATCGACACCGAAAGGTGAAGGCAATCTCCTAAACCCATCCGTAGTTCGGATTGTGGGCTGCAACTCGCCCACATGAAGCTGGAATCCGTAGTAATCGTGTCTCAATATGGCACGGTGAATAT
>KU13_Tariela_16S_F11_E
AAGGAATGGGCAACGGTAGGTCAGCATGCCCCGAATTAACTGGGCTACACGCGGGCTACAATGGGTGGGACAATGGGTATCGACACCGAAAGGTGAAGGCAATCTCCTAAACCCATCCGTAGTTCGGATTGTGGGCTGCAACTCGCCCACATGAAGCTGGAATCTGTAGTAATCGTGTCTCAAAATGGCACGGTGAATAT
>LERMA5_Tropidoatractidae_16S_F25_E
AAGGAATGGGCAACGGTAGGTCAGCATGCCCCGAATTAACTGGGCTACACGCGGGCTACAATGGGTGGGACAATGGGTATCGACACCGAAAGGTGAAGGCAATCTCCTAAACCCATCCGTAGTTCGGATTGTGGGCTGCAACTCGCCCACATGAAGCTGGAATCTGTAGTAATCGTGTCTCAAAATGGCACGGTGAATAT
>MORETES_Tlevanderi_16S_F25_E
AAGGAATGGGCAACGGTAGGTCAGCATGCCCCGAATTAACTGGGCTACACGCGGGCTACAATGGGTGGGACAATGGGTATCGACACCGAAAGGTGAAGGCAATCTCCTAAACCCATCCGTAGTTCGGATTGTGGGCTGCAACTCGCCCACATGAAGCTGGAATCTGTAGTAATCGTGTCTCAAAATGGCACGGTGAATAT
>BOPAT_BpulchraNS_16S_F19_E
AAGGAATGGGCAACGGTAGGTCAGCATGCCCCGAATTATCTGGGCTACACGCGGGCTACAATGGGTGGGACAATGGGTATCGACACCGAAAGGTGAAGGCAATCTCCTAAACCCATCCTTAGTTCGGATTGTGGGTTGCAACTCACCCACATGAAGCTGGAATCTGTAGTAATCGTGTCTCAAAATGGCACGGTGAATAT
>MALKAL_Mes_16S_F12_E
AAGGAATGGGCAACGGTAGGTCAGCATGCCCCGAATTATCTGGGCTACACGCGGGCTACAATGGGTGGGACAATGGGTATCGACACCGAAAGGTGAAGGCAATCTCCTAAACCCATCCGTAGTTCGGATTGTGGGTTGCAACTCACCCACATGAAGCTGGAATCTGTAGTAATCGTGTCTCAAAATGGCACGGTGAATAT
>DERMI_LgibbaIV_16S_F10_G
AAGGAATGGGCAACGGTAGGTCAGCATGCCCCGAATTATCTGGGCTACACGCGGGCTACAATGGGTGGGACAATGGGTATCGACACCGAAAGGTGAAGGCAATCTCTTAAACCCATCCTTAGTTCGGATTGTGGGCTGCAACTCGCCCACATGAAGCTGGAATCTGTAGTAATCGTGTCTCAAAATGGCACGGTGAATAT
>GROSERDU_Cmedusula1_16S_F27_E
AAGGAATGGGCAACGGTAGGTCAGCATGCCCCGAATTATCTGGGCTACACGCGGGCTACAATGGGTGGGACAATGGGTATCGACACCGAAAGGTGAAGGCAATCTCCTAAACCCATCCTTAGTTCGGATTGTGGGCTGCAACTCGCCCACATGAAGCTGGAATCTGTAGTAATCGTGTCTCAAAATGGCACGGTGAATAT
>LEDY_Bcontorta_16S_F24_E
AAGGAATGGGCAACGGTAGGTCAGCATGCCCCGAATTACTTGGGCTACACGCGGGCTACAATGGGTGGGACAATGGGTATCGACACCGAAAGGTGAAGGCAATCTCCTAAACCCATCCTTAGTTCGGATTGTGGGTTGCAACTCACCCACATGAAGCTGGAATCTGTAGTAATCGTGTCTCAAAATGGCACGGTGAATAT
>VELKAL_Bcontorta_16S_F17_E
AAGGAATGGGCAACGGTAGGTCAGCATGCCCCGAATTACCTGGGCTACACGCGGGCTACAATGGGTGGGACAATGGGTATCGACACCGAAAGGTGAAGGCAATCTCCTAAACCCACCCTTAGTTCGGATTGTGGGTTGCAACTCACCCACATGAAGCTGGAATCTGTAGTAATCGTGTCTCAAAATGGCACGGTGAATAT
>GRANCA_Bcontorta_16S_F11_E
AAGGAATGGGCAACGGTAGGTCAGCATGCCCCGAATTAACTGGGCTACACGCGGGCTACAATGGGTGGGACAATGGGTATCGACACCGAAAGGTGAAGGCAATCTCCTAAACCCATCCTTAGTTCGGATTGTGGGTTGCAACTCACCCACATGAAGCTGGAATCCGTAGTAATCGTGTCTCAAAATGGCACGGTGAATAT
>KAENG_Tlevanderi_16S_F17_E
AAGGAATGGGCAACGGTAGGTCAGCATGCCCCGAATTAACTGGGCTACACGCGGGCTACAATGGGTGGGACAATGGGTATCGACACCGAAAGGTGAAGGCAATCTCCTAAACCCATCCTTAGTTCGGATTGTGGGTCGCAACTCACCCACATGAAGCTGGAATCCGTAGTAATCGTGTCTCAAAATGGCACGGTGAATAT
>RIOT_Tlevanderi_16S_F11_E
AAGGAATGGGCAACGGTAGGTCAGCATGCCCCGAATTAACTGGGCTACACGCGGGCTACAATGGGTGGGACAATGGGTATCGACACCGAAAGGTGAAGGCAATCTCCTAAACCCATCCGTAGTTCGGATTGTGGGTTGCAACTCACCCACATGAAGCTGGAATCTGTAGTAATCGTGTCTCAAAATGGCACGGTGAATAT
>VERNON_TlevanderiNS_16S_F17_E
AAGGAATGGGCAACGGTAGGTCAGCATGCCCCGAATTACCTGGGCTACACGCGGGCTACAATGGGTGGGACAATGGGTATCGACACCGAAAGGTGAAGGCAATCTCCTAAACCCATCCGTAGTTCGGATTGTGGGTTGCAACTCACCCACATGAAGCTGGAATCTGTAGTAATCGTGTCTCAAAATGACACGGTGAATAT
>RIOZ_Tlevanderi_16S_JR
AAGGAATGGGCAACGGTAGGTCAGCATGCCCCGAATTAACTGGGCTACACGCGGGCTACAATGGGTGGGACAATGGGTATCGACACCGAAAGGTGAAGGCAATCTCCTAAACCCATCCTTAGTTCGGATTGTGGGTTGCAACTCACCCACATGAAGCTGGAATCCGTAGTAATCGTGTCTCAAAATGGCACGGTGAATAT
>Methanoregula ASV 1
AAGGAATGGGCAACGGTAGGTCAGCATGCCCCGAATTACTTGGGCTACACGCGGGCTACAATGGGTGGGACAATGGGTATCGACACCGAAAGGTGAAGGCAATCTCCTAAACCCATCCTTAGTTCGGATTGTGGGTTGCAATTCACCCACATGAAGCTGGAATCTGTAGTAATCGTGTCTCAAAATGGCACGGTGAATAT
>Methanoregula_3 ASV 11
AAGGAATGGGCAACGGTAGGTCAGCATGCCCCGAATTACTTGGGCTACACGCGGGCTACAATGGGTGGGACAATGGGTATCGACACCGAAAGGTGAAGGCAATCTCCTAAACCCATCCTTAGTTCGGATTGTGGGTTGCAACTCACCCACATGAAGCTGGAATCTGTAGTAATCGTGTCTCAAAATGGCACGGTGAATAT
>Methanoregula_6 ASV 14
AAGGAATGGGCAACGGTAGGTCAGCATGCCCCGAATTACCTGGGCTACACGCGGGCTACAATGGGTGGGACAATGGGTATCGACACCGAAAGGTGAAGGCAATCTCCTAAACCCACCCTTAGTTCGGATTGTGGGTTGCAACTCACCCACATGAAGCTGGAATCTGTAGTAATCGTGTCTCAAAATGGCACGGTGAATAT
>Methanoregula_10 ASV 18
AAGGAATGGGCAACGGTAGGTCAGCATGCCCCGAATTACCTGGGCTACACGCGGGCTACAATGGGTGGGACAATGGGTATCGACACCGAAAGGTGAAGGCAATCTCCTAAACCCATCCTTAGTTCGGATTGTGGGTTGCAACTCACCCACATGAAGCTGGAATCTGTAGTAATCGTGTCTCAAAATGGCACGGTGAATAT
>Methanoregula_7 ASV 15
AAGGAATGGGCAACGGTAGGTCAGCATGCCCCGAATTATCTGGGCTACACGCGGGCTACAATGGGTGGGACAATGGGTATCGACACCGAAAGGTGAAGGCAATCTCCTAAACCCATCCTTAGTTCGGATTGTGGGTTGCAACTCACCCACATGAAGCTGGAATCTGTAGTAATCGTGTCTCAAAATGGCACGGTGAATAT
>Methanoregula_11 ASV 19
AAGGAATGGGCAACGGTAGGTCAGCATGCCCCGAATTACCTGGGCTACACGCGGGCTACAATGGGTGGGACAATGGGCATCGACACCGAGAGGTGAAGGCAATCTCCTAAACCCATCCTTAGTTCGGATTGTGGGTTGCAACTCACCCACATGAAGCTGGAATCTGTAGTAATCGTGTCTCAAAATGGCACGGTGAATAT
>Methanoregula_12 ASV 2
AAGGAATGGGCAACGGTAGGTCAGCATGCCCCGAATTATCTGGGCTACACGCGGGCTACAATGGGTGGGACAATGGGTATCGACACCGAAAGGTGAAGGCAATCTCCTAAACCCATCCTTAGTTCGGATTGTGGGCTGCAACTCGCCCACATGAAGCTGGAATCTGTAGTAATCGTGTCTCAAAATGGCACGGTGAATAT
>Methanoregula_5 ASV 13
AAGGAATGGGCAACGGTAGGTCAGCATGCCCCGAATTAACTGGGCTACACGCGGGCTACAATGGGTGGGACAATGGGTATCGACACCGAAAGGTGAAGGCAATCTCCTAAACCCATCCTTAGTTCGGATTGTGGGCTGCAACTCGCCCACATGAAGCTGGAATCCGTAGTAATCGTGTCTCAAAATGGCACGGTGAATAT
>Methanoregula_13 ASV 3
AAGGAATGGGCAACGGTAGGTCAGCATGCCCCGAATTAACTGGGCTACACGCGGGCTACAATGGGTGGGACAATGGGTATCGACACCGAAAGGTGAAGGCAATCTCCTAAACCCATCCTTAGTTCGGATTGTGGGCTGCAACTCGCCCACATGAAGCTGGAATCTGTAGTAATCGTGTCTCAAAATGGCACGGTGAATAT
>Methanoregula_8 ASV 16
AAGGAATGGGCAACGGTAGGTCAGCATGCCCCGAATTAACTGGGCTACACGCGGGCTACAATGGGTGGGACAATGGGTATCGACACCGAAAGGTGAAGGCAATCTCCTAAACCCATCCTTAGTTCGGATTGTGGGTCGCAACTCACCCACATGAAGCTGGAATCCGTAGTAATCGTGTCTCAAAATGGCACGGTGAATAT
>Methanoregula_18 ASV 8
AAGGAATGGGCAACGGTAGGTCAGCATGCCCCGAATTAACTGGGCTACACGCGGGCTACAATGGGTGGGACAATGGGTATCGACACCGAAAGGTGAAGGCAATCTCCTAAACCCATCCTTAGTTCGGATTGTGGGTTGCAACTCACCCACATGAAGCTGGAATCCGTAGTAATCGTGTCTCAAAATGGCACGGTGAATAT
>Methanoregula_4 ASV 12
AAGGAATGGGCAACGGTAGGTCAGCATGCCCCGAATTAACTGGGCTACACGCGGGCTACAATGGGTGGGACAATGGGTATCGACACCGAAAGGTGAAGGCAATCTCCTAAACCCATCCGTAGTTCGGATTGTGGGTTGCAACTCACCCACATGAAGCTGGAATCTGTAGTAATCGTGTCTCAAAATGGCACGGTGAATAT
>Methanoregula_9 ASV 17
AAGGAATGGGCAACGGTAGGTCAGCATGCCCCGAATTAACTGGGCTACACGCGGGCTACAATGGGTGGGACAATGGGTATCGACACCGAAAGGTGAAGGCAATCTCCTAAACCCATCCGTAGTTCGGATTGTGGGCTGCAACTCGCCCACATGAAGCTGGAATCTGTAGTAATCGTGTCTCAAAATGGCACGGTGAATAT
>Methanoregula_14 ASV 4
AAGGAATGGGCAACGGTAGGTCAGCATGCCCCGAATTATCTGGGCTACACGCGGGCTACAATGGGTGGGACAATGGGTATCGACACCGAAAGGTGAAGGCAATCTCCTAAACCCATCCGTAGTTCGGATTGTGGGTTGCAACTCACCCACATGAAGCTGGAATCTGTAGTAATCGTGTCTCAAAATGGCACGGTGAATAT
>Methanoregula_15 ASV 5
AAGGAATGGGCAACGGTAGGTCAGCATGCCCCGAATTACCTGGGCTACACGCGGGCTACAATGGGTGGGACAATGGGTATCGACACCGAAAGGTGAAGGCAATCTCCTAAACCCATCCGTAGTTCGGATTGTGGGTTGCAACTCACCCACATGAAGCTGGAATCTGTAGTAATCGTGTCTCAAAATGGCACGGTGAATAT
>Methanoregula_19 ASV 9
AAGGAATGGGCAACGGTAGGTCAGCATGCCCCGAATTACCTGGGCTACACGCGGGCTACAATGGGTGGGACAATGGGTATCGACACCGAAAGGTGAAGGCAATCTCCTAAACCCATCCGTAGTTCGGATTGTGGGTTGCAACTCACCCACATGAAGCTGGAATCTGTAGTAATCGTGTCTCAAAATGACACGGTGAATAT
>Methanoregula_17 ASV 7
AAGGAATGGGCAACGGTAGGTCAGCATGCCCCGAATTATCTGGGCTACACGCGGGCTACAATGGGTGGGACAATGGGTATCGACACCGAAAGGTGAAGGCAATCTCCTAAACCCATCCTTAGTTCGGATTGTGGGCTGCAACTCGCCCACATGAAGCTGGAATCCGTAGTAATCGTGTTTCAAAATAGCACGGTGAATAT
>Methanoregula_16 ASV 6
AAGGAATGGGCAACGGTAGGTCAGCATGCCCCGAATTATCTGGGCTACACGCGGGCTACAATGGGTGGGACAATGGGTATCGACACCGAAAGGTGAAGGCAATCTCCTAAACCCATCCTTAGTTCGGATTGTGGGCTGCAACTCGCCCACATGAAGCTGGAATCCGTAGTAATCGTGTCTCAATATGGCACGGTGAATAT
>Methanoregula_2 ASV 10
AAGGAATGGGCAACGGTAGGTCAGCATGCCCCGAATTAACTGGGCTACACGCGGGCTACAATGGGTGGGACAATGGGTATCGACACCGAAAGGTGAAGGCAATCTCCTAAACCCATCCGTAGTTCGGATTGTGGGCTGCAACTCGCCCACATGAAGCTGGAATCCGTAGTAATCGTGTCTCAATATGGCACGGTGAATAT
