# Supplementary material for: Methanogenic symbionts of anaerobic ciliates are host and habitat specific
Source: ISME J. 2024 Aug 20;18(1):wrae164. doi: 10.1093/ismejo/wrae164 (PMC11378729; doi:10.1093/ismejo/wrae164)
Supplement: Supplementary_material [file supplementary_material.zip › SF27_GeneticDistance_ASVs_vs_Methanocorpusculum_lineages_aln_trim_wrae164.fasta]

>F26_Marine_Metopidsp4_16S_BL
AAGGAAUGGGCAACGGUAGGUCAGCAUGCCCCGAAUUAUCCGGGCUACACGCGGGCUACAAUGGACGGGACAAUGGGUAACAACACCGAAAGGUGCAGUCAAUCUCCGAACCCCGCCCUUAGUUAGGAUUGCGGGUUGCAACUCACCCGCAUGAAUCUGGAAUCUGUAGUAAUCGCGUUUCACUAUAGUGCGGUGAAUA
>FAMO1_Marine_Metopidaesp4_16S_BL
AAGGAAUGGGCAACGGUAGGUCAGCAUGCCCCGAAUUAUCCGGGCUACACGCGGGCUACAAUGGACGGGACAAUGGGUAACAACACCGAAAGGUGCAGUCAAUCUCCGAACCCCGCCCUUAGUUAGGAUUGCGGGUUGCAACUCACCCGCAUGAAUCUGGAAUCUGUAGUAAUCGCGUUUCACUAUAGUGCGGUGAAUA
>BI27A_MarineMetopidsp
AGGGAATGGGCAACGGTAGGTCAGCATGCCCCGAATTATCCGGGCTACACGCGGGCTACAATGGACGGGACAATGGGTAACAACACCGAAAGGTGCAGTCAATCTCCGAACCCCGCCCTTAGTTAGGATTGCGGGTTGCAACTCACCCGCATGAATCTGGAATCTGTAGTAATCGCGTTTCACTATAGCGCGGTGAATA
>GOOSE2B_Marine_Metopidaesp3_16S_BL
AAGGAAUGGGCAACGGUAGGUCAGCAUGCCCCGAAUUAUCCGGGCUACACGCGGGCUACAAUGGACGGGACAAUGGGUAACAACACCGAAAGGUGCAGUCAAUCUCCGAACCCCGCCCUUAGUUAGGAUUGCGGGUUGCAACUCACCCGCAUGAAUCUGGAAUCUGUAGUAAUCGCGUUUCACUAUAGUGCGGUGAAUA
>KLAN25B_TfinlayiNS_16S_F18_E
AAGGAATGGGCAACGGTAGGTCAGCATGCCCCGAATTATCCGGGCTACACGCGGGCTACAATGGACGGGACAATGGGTAACAACACCGAAAGGTGCAGTCAATCTCCTAACCCCGTCCTTAGTTAGGATTGCGGGTTGCAACTCACCCGCATGAATCTGGAATCTGTAGTAATCGCGTTTCACTATAGCGCGGTGAATA
>SALT15A_MarineMetopidaesp
AAGGAATGGGCAACGGTAGGTCAGCATGCCCCGAATTATCYGGGCTACACGCGGGCTACAATGGACGGGACAATGGGTAACAACAC-----------------------------------------------------------------------------------------------------------------
>Methanocorpusculum ASV 1
AGGGAATGGGCAACGGTAGGTCAGCATGCCCCGAATTATCCGGGCTACACGCGGGCTACAATGGACGGGACAATGGGTAACAACACCGAAAGGTGCAGTCAATCTCCGAACCCCGCCCTTAGTTAGGATTGCGGGTTGCAACTCACCCGCATGAATCTGGAATCTGTAGTAATCGCGTTTCACTATAGCGCGGTGAATA
>Methanocorpusculum_3 ASV 3
AAGGAATGGGCAACGGTAGGTCAGCATGCCCCGAATTATCCGGGCTACACGCGGGCTACAATGGACGGGACAATGGGTAACAACACCGAAAGGTGCAGTCAATCTCCGAACCCCGCCCTTAGTTAGGATTGCGGGTTGCAACTCACCCGCATGAATCTGGAATCTGTAGTAATCGCGTTTCACTATAGCGCGGTGAATA
>Methanocorpusculum_2 ASV 2
AAGGAATGGGCAACGGTAGGTCAGCATGCCCCGAATTATCCGGGCTACACGCGGGCTACAATGGACGGGACAATGGGTAACAACACCGAAAGGTGCAGTCAATCTCCTAACCCCGTCCTTAGTTAGGATTGCGGGTTGCAACTCACCCGCATGAATCTGGAATCTGTAGTAATCGCGTTTCACTATAGCGCGGTGAATA
