# Supplementary material for: Methanogenic symbionts of anaerobic ciliates are host and habitat specific
Source: ISME J. 2024 Aug 20;18(1):wrae164. doi: 10.1093/ismejo/wrae164 (PMC11378729; doi:10.1093/ismejo/wrae164)
Supplement: Supplementary_material [file supplementary_material.zip › SF28_GeneticDistance_ASVs_vs_Methanobacterium_lineages_wrae164.fasta]

>KUNRA_Bbimicronucleatum_C_FKUNRA_E
GGAGCACCACAACGCGTGGAGCCTGCGGTTTAATTGGATTCAACGCCGGACATCTCACCAGGGGCGACAGCAGAATGATGGCCAGGTTGACGACCTTGCTTGACAAGCTGAGAGGAGGTGCATGGCCGCCGTCAGCTCGTACCGTGAGGCGTCCTGTTAAGTCAGGCAACGAGCGAGACCCACGCCCTTAGTTACCAGCGGATCCTTTTTAGGATGCCGGGCACACTAAGGGGACCGCCAGTGATAAACTGGAGGAAGGAGTGGACGACGGTAGGTCCGTATGCCCCGAATCCCCTGGGCTACACGCGGGCTACAATGGCTAGGACAATGGGTTCCAACACCGAAAGGTGGAGGTAATCTCCTAAACCTAGTCTTAGTTCGGATTGAGGGCTGTAACTCGCCCTCATGAAGCTGGAATGCGTAGTAATCGCGTGTCATAACCGCGCGGTGAATACGTCCCT
>QDUF_Marine_Metopidaesp2_16S_FQDUF
GTGCGACAGCAGAATGATGGCCAGGTTGACGACCTTGCTTGACAAGCTGAGAGGAGGTGCATGGCCGCCGTCAGCTCGTACCGTGAGGCGTCCTGTTAAGTCAGGCAACGAGCGAGACCCACGCCCTTAGTTACCAGCGGATCCTTTTTAGGATGCCGGGCACACTAAGGGGACCGCCAGTGATAAACTGGAGGAAGGAGTGGACGACGGTAGGTCCGTATGCCCCGAATCCCCTGGGCTACACGCGGGCTACAATGGCTAGGACAATGGGTTCCAACACCGAAAGGTGGAGGTAATCTCCTAAACCTAGTCTTAGTTCGGATTGAGGGCTGTAACTCGCCCTCATGAAGCTGGAATGCGTAGTAATCGCGTGTCATAACCGCGCGGTGAATACGTCCCTGCTCCTTTGCACACAA
>ALOOA1_MetopidIACsp3_16S_JR/1-435
GGAUUCACGCCGGACAUCUCACCAGGGGCGACAGCAGAAUGAUGGCCAGGUUGACGACCUUGCUUGACAAGCUGAGAGGAGGUGCAUGGCCGCCGUCAGCUCGUACCGUGAGGCGUCCUGUUAAGUCAGGCAACGAGCGAGACCCACGCCCUUAGUUACCAGCGGAUCCUCCGGGAUGCCGGGCACACUAAGGGGACCGCCAGUGAUAAACUGGAGGAAGGAGUGGACGACGGUAGGUCCGUAUGCCCCGAAUCCCCUGGGCAACACGCGGGCUACAAUGGCUAGGACAAUGGGUUCCAACACCGAAAGGUGAAGGUAAUCUCCUAAACCUAGUCGUAGUUCGGAUCGAGGGCUGUAACCCGCCCUCGUGAAGCUGGAAUGCGUAGUAAUCGCGUGUCAUAAUCGCGCGGUGAAUACGUCCCUG
>GDUKABAS_Mes_16S_F11_E/1-462
GGAGCACCACAACGCGUGGAGCCUGCGGUUUAAUUGGAUUCAACGCCGGACAUCUCACCAGGGGCGACAGCAGAAUGAUGGCCAGGUUGACGACUUUGCUUGACAAGCUGAGAGGAGGUGCAUGGCCGCCGUCAGCUCGUACCGUGAGGCGUCCUGUUAAGUCAGGCAACGAGCGAGACCCACGCCCUUAGUUACCAGCGGAUCCUUUUUAGGAUGCCGGGCACACUAAGGGGACCGCCAGUGAUAAACUGGAGGAAGGAGUGGACGACGGUAGGUCCGUAUGCCCCGAAUCCCCUGGGCUACACGCGGGCUACAAUGGCUAGGACAAUGGGUUCCAACACCGAAAGGUGGAGGUAAUCUCCUAAACCUAGUCUUAGUUCGGAUUGAGGGCUGUAACUCGCCCUCAUGAAGCUGGAAUGCGUAGUAAUCGCGUGUCAUAACCGCGCGGUGAAUACGUCCCUG
>GRIDI_MetopidIACsp4_16S_F12_E/1-462
GGAGCACCACAACGCGUGGAGCCUGCGGUUUAAUUGGAUUCAACGCCGGACAUCUCACCAGGGGCGACAGCAGAAUGAUGGCCAGGUUGACGACCUUGCUUGACAAGCUGAGAGGAGGUGCAUGGCCGCCGUCAGCUCGUACCGUGAGGCGUCCUGUUAAGUCAGGCAACGAGCGAGACCCACGCCCUUAGUUACCAGCGGAUCCUUUUUAGGAUGCCGGGCACACUAAGGGGACCGCCAGUGAUAAACUGGAGGAAGGAGUGGACGACGGUAGGUCCGUAUGCCCCGAAUCCCCUGGGCUACACGCGGGCUACAAUGGCUAGGACAAUGGGUUCCAACACCGAAAGGUGGAGGUAAUCUCCUAAACCUAGUCUUAGUUCGGAUUGAGGGCUGUAACUCGCCCUCAUGAAGCUGGAAUGCGUAGUAAUCGCGUGUCAUAACCGCGCGGUGAAUACGUCCCUG
>LEDY_Castulasp2I_16S_F24_E/1-462
GGAGCACCACAACGCGUGGAGCCUGCGGUUUAAUUGGAUUCAACGCCGGACAUCUCACCAGGGGCGACAGCAGGAUGAUGGCCAGGUUGACGACCUUGCUUGACAAGCUGAGAGGAGGUGCAUGGCCGCCGUCAGCUCGUACCGUGAGGCGUCCUGUUAAGUCAGGCAACGAGCGAGACCCACGCCCUUAGUUACCAGCGGAUCCUUUUUAGGAUGCCGGGCACACUAAGGGGACCGCCAGUGAUAAACUGGAGGAAGGAGUGGACGACGGUAGGUCCGUAUGCCCCGAAUCCCCUGGGCUACACGCGGGCUACAAUGGCUAGGACAAUGGGUUCCAACACCGAAAGGUGGAGGUAAUCUCCUAAACCUAGUCUUAGUUCGGAUUGAGGGCUGUAACUCGCCCUCAUGAAGCUGGAAUGCGUAGUAAUCGCGUGUCAUAACCGCGCGGUGAAUACGUCCCUG
>LERM10C_Castulasp1_16S_F27_E/1-462
GGAGCACCACAACGCGUGGAGCCUGCGGUUUAAUUGGAUUCAACGCCGGACAUCUCACCAGGGGCGACAGCAGUAUGAUGGCCAGGUUGACGACCUUGCUUGACAAGCUGAGAGGAGGUGCAUGGCCGCCGUCAGCUCGUACCGUGAGGCGUCCUGUUAAGUCAGGCAACGAGCGAGACCCACGCCCUUAGUUACCAGCGGAUCCUUUUUAGGAUGCCGGGCACACUAAGGGGACCGCCAGUGAUAAACUGGAGGAAGGAGUGGACGACGGUAGGUCCGUAUGCCCCGAAUCCCCUGGGCUACACGCGGGCUACAAUGGCUAGGACAAUGGGUUCCAACACCGAAAGGUGGAGGUAAUCUCCUAAACCUAGUCUUAGUUCGGAUUGAGGGCUGUAACUCGUCCUCAUGAAGCUGGAAUGCGUAGUAAUCGCGUGUCAUAACCGCGCGGUGAAUACGUCCCUG
>LERMETZ_Castulasp2_16S_F11_E/1-461
GGAGCACCACAACGCGUGGAGCCUGCGGUUUAAUUGGAUUCAACGCCGGACAUCUCACCAGGGGCGACAGCAGUAUGAUGGCCAGGUUGACGACCUUGCUUGACAAGCUGAGAGGAGGUGCAUGGCCGCCGUCAGCUCGUACCGUGAGGCGUCCUGUUAAGUCAGGCAACGAGCGAGACCCACGCCCUUAGUUACCAGCGGAUCCUUUUUAGGAUGCCGGGCACACUAAGGGGACCGCCAGUGAUAAACUGGAGGAAGGAGUGGACGACGGUAGGUCCGUAUGCCCCGAAUCCCCUGGGCUACACGCGGGCUACAAUGGCUAGGACAAUGGGUUCCAACACCGAAAGGUGGAGGUAAUCUCCUAAACCUAGUCUUAGUUCGGAUUGAGGGCUGUAACUCGCCCUCAUGAAGCUGGAAUGCGUAGUAAUCGCGUGUCAUAACCGCGCGGUGAAUACGUCCCU
>LERM10C_Bundulans_16S_F19_E/1-460
GGAGCACCACAACGCGUGGAGCCUGCGGUUUAAUUGGAUUCAACGCCGGACAUCUCACCAGGGGCGACAGCAGAAUGAUGGCCAGGUUGACGACCUUGCUUGACAAGCUGAGAGGAGGUGCAUGGCCGCCGUCAGCUCGUACCGUGAGGCGUCCUGUUAAGUCAGGCAACGAGCGAGACCCACGCCCUUAGUUACUAGCGGAUCCUCCGGGAUGCCGGGCACACUAAGGGGACCGCCAGUGAUAAACUGGAGGAAGGAGUGGACGACGGUAGGUCCGUAUGCCCCGAAUCCCCUGGGCUACACGCGGGCUACAAUGGCUAGGACAAUGGGUUCCAACACCGAAAGGUGGAGGUAAUCUCCUAAACCUAGUCUAAGUUCGGAUUGAGGGCUGUAACCCGCCCUCAUGAAGCUGGAAUGCGUAGUAAUCGCGUGUCAUAACCGCGCGGUGAAUACGUCCCUG
>LERMONSTR_Cfusca_16S_F12_E/1-460
GGAGCACCACAACGCGUGGAGCCUGCGGUUUAAUUGGAUUCAACGCCGGACAUCUCACCAGGGGCGACAGCAGAAUGAUGGCCAGGUUGAUGACCUUGCUUGACAAGCUGAGAGGAGGUGCAUGGCCGCCGUCAGCUCGUACCGUGAGGCGUCCUGUUAAGUCAGGCAACGAGCGAGACCCACGCCCUUAGUUACCAGCGGAUCCUUCGGGAUGCCGGGCACACUAAGGGGACCGCCAGUGAUAAACUGGAGGAAGGAGUGGACGACGGUAGGUCCGUAUGCCCCGAAUCCCCUGGGCUACACGCGGGCUACAAUGGCUAGGACAAUGGGUUCCAACACCGAAAGGUGAAGGUAAUCUCCUAAACCUAGUCUAAGUUCGGAUUGAGGGCUGUAACCCGCCCUCAUGAAGCUGGAAUGCGUAGUAAUCGCGUGUCAUAACCGCGCGGUGAAUACGUCCCUG
>LERMA7_Bnasutum_16S_F9_c/1-474
GGAGCACCACAACGCGUGGAGCCUGCGGUUUAAUUGGAUUCAACGCCGGACAUCUCACCAGGGGCGACAGCAGAAUGAUGGCCAGGUUGACGACCUUGCUUGACAAGCUGAGAGGAGGUGCAUGGCCGCCGUCAGCUCGUACCGUGAGGCGUCCUGUUAAGUCAGGCAACGAGCGAGACCCACGCCCUUAGUUACCAGCGGAUCCUCCGGGAUGCCGGGCACACUAAGGGGACCGCCAGUGAUAAACUGGAGGAAGGAGUGGACGACGGUAGGUCCGUAUGCCCCGAAUCCCCUGGGCUACACGCGGGCUACAAUGGCUAGGACAAUGGGUUCCAACACCGAAAGGUGGAGGUAAUCUCCUAAACCUAGUCUAAGUUCGGAUUGAGGGCUGUAACCCGCCCUCAUGAAGCUGGAAUGCGUAGUAAUCGCGUGUCAUAACCGCGCGGUGAAUACGUCCCUG
>Methanobacterium ASV 1
AAGGAGTGGACGACGGTAGGTCCGTATGCCCCGAATCCCCTGGGCTACACGCGGGCTACAATGGCTAGGACAATGGGTTCCAACACCGAAAGGTGGAGGTAATCTCCTAAACCTAGTCTAAGTTCGGATTGAGGGCTGTAACCCGCCCTCATGAAGCTGGAATGCGTAGTAATCGCGTGTCATAACCGCGCGGTGAATAC
>Methanobacterium ASV 2
AAGGAGTGGACGACGGTAGGTCCGTATGCCCCGAATCCCCTGGGCAACACGCGGGCTACAATGGCTAGGACAATGGGTTCCAACACCGAAAGGTGAAGGTAATCTCCTAAACCTAGTCGTAGTTCGGATCGAGGGCTGTAACCCGCCCTCGTGAAGCTGGAATGCGTAGTAATCGCGTGTCATAATCGCGCGGTGAATAC
>Methanobacterium ASV 3
AAGGAGTGGACGACGGTAGGTCCGTATGCCCCGAATCCCCTGGGCTACACGCGGGCTACAATGGCTAGGACAATGGGTTCCGACACTGAAAAGTGAAGGTAATCTCCTAAACCTAGCCTTAGTTCGGATTGAGGGCTGTAACTCGCCCTCATGAAGCTGGAATGCGTAGTAATCGCGTGTCATAACCGCGCGGTGAATAC
>Methanobacterium ASV 4
AAGGAGTGGACGACGGTAGGTCCGTATGCCCCGAATCCCCTGGGCTACACGCGGGCTACAATGGTTAGGACAATGGGTTCCGACACTGAAAAGTGAAGGTAATCTCCTAAACCTGGCCTTAGTTCGGATTGAGGGCTGTAACTCGCCCTCATGAAGCTGGAATGCGTAGTAATCGCGTGTCATAACCGCGCGGTGAATAC
>Methanobacterium ASV 5
AAGGAGTGGACGACGGTAGGTCCGTATGCCCCGAATCCCCTGGGCTACACGCGGGCTACAATGGCTAGGACAATGGGTTCCAACACCGAAAGGTGGAGGTAATCTCCTAAACCTAGTCTTAGTTCGGATTGAGGGCTGTAACTCGCCCTCATGAAGCTGGAATGCGTAGTAATCGCGTGTCATAACCGCGCGGTGAATAC
>Methanobacterium ASV 6
AAGGAGTGGACGACGGTAGGTCCGTATGCCCCGAATCCCCTGGGCAACACGCGGGCTACAATGGCTTGGACAATGGGTTCCGACACTGAAAAGTGGAGGTAATCCCCTAAACCAAGTCTTAGTTCGGATCGAGGGCTGTAACCCGCCCTCGTGAAGCTGGAATGCGTAGTAATCGCGTGTCATAATCGCGCGGTGAATAC
