# Supplementary material for: Methanogenic symbionts of anaerobic ciliates are host and habitat specific
Source: ISME J. 2024 Aug 20;18(1):wrae164. doi: 10.1093/ismejo/wrae164 (PMC11378729; doi:10.1093/ismejo/wrae164)
Supplement: Supplementary_material [file supplementary_material.zip › SF3_Sanger_seqs_host_18S_54_wrae164.fasta]

>ALOOA1_IAC_Metopid_sp3_18S
TAGTCATATGCTTGTCTTAAAGATTAACCCATGCATGTGTAAGTATAGTAGTATACGGCGAAACTGCGAATGGCTCCTTAAAACAGTTATAATTTATTTGATGGATATAGAGATGGATAACCGTAGTAATTCTAGAGCTAATACATGCTTGAAAGCCTTGCTCTGTAAGGCTGTATTTATTAGATAAAGCCAGCATTTAGGTGATTCATAATAACTTAACGGATCGCGGACATTGTCTGCGACATGTCATTCAAGTATCTGCCCTATCAGCTTTGATGGTAGTGTATTGGACTACCATGGCATTAACGGGTAACGGGGAATTAGGGTTCGGTTCCGGAGAAAGAGCCTGAGAAACGGCTATTACATCTAAGGAGGGCAGCAGGGGCGTAAATTACCCAATCTTAATTTAAGGAGGTAGTGACAAGAAATATCGAACCGGAGCAATCCGGGATTGGAATGGACCAAACATAAAACCCTTGGCGAGAAACAATTGGAGGGCAAGTCTGGTGCCAGCAGCCGCGGTAATTCCAGCTCCAATAGCATATATTAAAGTTGTTGCAGTTAAAAAGCTCGTAGTTGGATATCTGGGAGTGGTTTGCTGCTCATCTCTGGGTGGTAGACCACACCATCCTTCTGTTAACATGTTATGGTACCTCGTACTGGACATGGGCTCAGATATTTTACCTTGAGAAAATTAGAGTGTTTCAGGCAGGCAAGGCCGGAATACAAAAGCATGGAATAATGGAATTGACACGACTCTGTGGTTGGCCAGGGAAGTGTAATGATTAATAGGAACAGTTGGGGGCATTAGTATTTAATTGTCAGAGGTGAAATTCTTGGATTTGTTAAAGACTAACTAAAGCGAAAGCATTTGCCAAGGATGTTTTCATTAATCAAGAACGAAAGTTAGGGGATCAAAGACGATCAGATACCGTCGTAGTCTTAACCATAAACGATGCCGACTAGAGATTGGAGGAGATATTCGAGCTCCTTCAGCATCTAAGGAGAAATCAAAGTCTTTGGGTTCTGGGGGGAGTATGGTCGCAAGGCTGAAACTTGAAGGAATTGACGGAAGGGCACACCAGGAGTGGAGCCTGCGGCTTAATCTGACTCAACACGGAGAAATTTACCAGGTCCAGACATTGATAGGATTGACAGATTGATAGCTCTTTCTTGATTCTATGGGTGGTGGTGCATGGCCGTTCTTAGTTGGTGGAGTGATTTGTCTGGTTAATTCCGATAACGAACGAGACCTTAACCTGCTAACTAGATTGTCGTGTTAATACATGACAACGCTTCTTAGAGGGACTGTCTGGAAAAACCTCAAGGAAGTTTAAGGCAATAACAGGTCTGTGATGCCCTTAGATGTCCTGGGCTGCACGCGTGCTACACTGATGCACTCAATGAGTTCCTAGGCCGAAAGGCTCATGGTAATCTTGAATATGCATCGTGATTGGGATAGATCTTTGTAATTATGGATCTTGAACGAGGAATTCCTAGTAAGCGTAAGTCATCAGCTTGCGCTGATTAAGTCCCTGCCCTTTGTACACACCGCCCGTCGCTCCTACCGATTCCGAGTGATTCGGTGAGCATCTTGGACCTGTCACAAGCGGGAAAATCATGCGAACCAAATCACTTAGAGGAAGGAGAAGTCGTAACAAGGTTTCCGTAGGTGAATGGCCAGGATCAA
>BI27A_Metopussp2
acccatgcatgtgtaagtatagtatctacagcgaaactgcgaatggctcattaaatcagttatagtttatttgatggattcagatatggataaccgtagtaattctagagctaatacatgcttgaaagcccaactcacgaagggctgcatttattagataaagccagcatttaggtgattcataataacttagcggatcgcggattttctgcgatatatcattcaagtatctgccctatcagctctgatggtagtgtattggactaccatggcttttacgggtaacggagaattagggttcgattccggagaaagagcctgagaaacggctattacatctaaggacggcagcaggggcgtaaattacccaatcttaacttaaggaggtagtgacaagaaatatcgacattggagaaatccaagatcggaatgggcttaatttaaatccctaagtgagtaaccattggagggcaagtctggtgccagcagccgcggtaattccagctccaatagcgtatattaaagttgttgcagttaaaaagctcgtagttggatatctggagtgcctcctttggacgttagccagagactggtatttccatccttctgttaacttacgttaccgcgaggtcgcgtgagggctcagatattttaccttgagaaaattagagtgtttcaggcaggcaaggccagaatactacagcatggaataatagaattgacgcaactctgtggttggccagagaagtgtaatgattaataggaacagttgggggcattag
>BLME_Marinemetopid_18S
TAGTCATATGCTTGTCTCAAAGATTAACCCATGCATGTGTAAGTATAGTATCTACAGCGAAACTGCGAATGGCTCATTAAATCAGTTATAGTTTATTTGATGGATTCAGATATGGATAACCGTAGTAATTCTAGAGCTAATACATGCTTGAAAGCCCAACTCACGAAGGGCTGCATTTATTAGATAAAGCCAGCATTTAGGTGATTCATAATAACTTAGCGGATCGCGGATTTTCTGCGATATATCATTCAAGTATCTGCCCTATCAGCTCTGATGGTAGTGTATTGGACTACCATGGCTTTTACGGGTAACGGAGAATTAGGGTTCGATTCCGGAGAAAGAGCCTGAGAAACGGCTATTACATCTAAGGACGGCAGCAGGGGCGTAAATTACCCAATCTTAACTTAAGGAGGTAGTGACAAGAAATATCGACATTGGAGAAATCCAAGATCGGAATGGGCTTAATTTAAATCCCTAAGTGAGTAACCATTGGAGGGCAAGTCTGGTGCCAGCAGCCGCGGTAATTCCAGCTCCAATAGCGTATATTAAAGTTGTTGCAGTTAAAAAGCTCGTAGTTGGATATCTGGAGTGCCTCCTTTGGACGTTAGTCCAGAGACTGGTATTTCCATCCTTCTGTTAACTTACGTTACCGCGAGGTCGCGTGAGGGCTCAGATATTTTACCTTGAGAAAATTAGAGTGTTTCAGGCAGGCAAGGCCAGAATACTACAGCATGGAATAATAGAATTGACGCAACTCTGTGGTTGGCCAGAGAAGTGTAATGATTAATAGGAACAGTTGGGGGCATTAGTATTTAATTGTCAGAGGTGAAATTCTTGGATTTGTTAAAGACTAACTAAAGCGAAAGCATTTGCCAAGGATGTTTTCATTAATCAAGAACGAAAGTTAGGGGATCAAAGACGATCAGATACCGTCGTAGTCTTAACCATAAACGATGCCGACTAGAGATCGGAGGAGATTTTCGAGCTCCTTCGGGATCATAGGAGAAATCAAAGTCTTTGGGTTCTGGGGGGAGTATGGTCGCAAGGCTGAAACTTGAAGGAATTGACGGAAGGGCACCACCAGGAGTGGAGCCTGCGGCTTAATCTGACTCAACACGGAGAAATTTACCAGGTCCAGACATTGGCAGGATTGACAGATTGATAGCTCTTTCTTGATTCTATGGGTGGTGGTGCATGGCCGTTCTTAGTTGGTGGAGTGATTTGTCTGGTTAATTCCGATAACGAACGAGACCTTAACCTACTAACTAGATCTCTTAGCTATTGCTATGGGCTACTTCTTAGAGGGACTGTGTGGTAAAACCTCAAGGAAGTTTAAGGCAATAACAGGTCTGTGATGCCCTTAGATGTCCTGGGCCGCACGCGTGCTACACTGATGCATGCAATAAGTACCTAGGCTGAAAGGCATTGGGTAATCTCCAGTATGCATCGTGCTTGGGATAGATCTTTGTAATTATGGATCTTTAACGAGGAATTCCTAGTAAGCGTAAGTCATCAGCTTGCGCTGATTAAGTCCCTGCCCTTTGTACACACCGCCCGTCGCTCCTACCGATTTCGGGTGATTCGGTGAACCTTTTGGACTTGCCAAAAGCGAGAAAATCATGTGAACCATATCACCTAGAGGAAGGAGAAGTCGTAACAAGGTTTCCGTAGGTGAACCTGAGAAAGATC
>BOPAT_Brachonella_pulchra_18S
TAGTCATATGCTTGTCTCAAAGATTAACCCATGCATGTGTAAGTATAGTATCTACAGCGAAACTGCGAATGGCTCATTAAAACAGTTATAGTTTATTTGATGGATAAAGATATGGATAACCGTAGTAATTCTAGAGCTAATACATGCTTGAAAGCCCGACTCAAAGAGGGCTGTGTTTATTAGATAAAGCCAACTTAAGGTGATTCACAATAACTTCACAAATCGTACTTTTGGTCCGATGCGTCATTCAAGTATCTGCCCTATCAGCTTTGATGGTAGTGTATTGGACTACCATGGCTTTAACGGGTAACGGAGAATTAGGGTTCGGTTCCGGAGAAAGAGCCTGAGAAACGGCTATTACATCTAAGGACGGCAGCAGGGGCGTAAATTACCCAATCTTAATTTAAGGAGGTAGTGACAAGAAATATCGACTTTGGAGAAATCCAGAGATTGGAATGGACTAAACGCAAAACCCTTAGCGAGTAACAATTGGAGGGCAAGTCTGGTGCCAGCAGCCGCGGTAATTCCAGCTCCAATAGCATATATTAAAGTTGTTGCAGTTAAAAAGCTCGTAGTTGGATATCTGATTTTGCCAAACCTATACCAATGGGGGCGGTGAGATCATCCTTCTGTTAAACTGCCTTACACCCAGTGTCGGGCAGCAGCTCAGATATTTTACCTTGAGAAAATTAGAGTGTTTCAGGCAGGTTTTGCGCCAGAATACAACAGCATGGAATAATAGAATTGACACAACTCTGTGGTTGGCCAGAGGTGGTGGAATGGTTAATAGGAACAGTTGGGGGCATTAGTATTTAATTGTCAGAGGTGAAATTCTTGGATTTGTTAAAGACTAACTAAAGCGAAAGCATTTGCCAAGGATGTTTTCATTAATCAAGAACGAAAGTTAGGGGATCAAAGACGATCAGATACCGTCGTAGTCTTAACCATAAACGATGCCGACTAGGGATTGGAAGAGATATATGAGCTCTTTCAGCACCTAAGGAGAAATCAAAGTCTTTGGGTTCTGGGGGGAGTATGGTCGCAAGGCTGAAACTTGAAGGAATTGACGGAAGGGCACCACCAGGAGTGGAGCCTGCGGCTTAATTTGACTCAACACTGAAAAATTTACCAGGTCCAGACATTGACAGGATTGACAGATTGATAGCTCTTTCTAGATTCTATGGGTGGTGGTGCATGGCCGTTCTTAGTTGGTGGAGTGATTTGTCTGGTTAATTCCGATAACGAACGAGACCTTAGCCTGCTAACTAGTTCTATCAGATACTTCTCTTAGACGCTTCTTAGAGGGACTGTGTGGTACAACCTCAAGGAAGATTAAGGCAATAACAGGTCTGTGATGCCCTTAGATGTCCTGGGCTGCACGCGTGCTACACTGATGCACACATCGAGTTCCTGTACCGAAAGGAATCAGGGAAATCTTCAATATGCATCGTGATTGGGATAGATCTTTGTAATTATGGATCTTGAACGAGGAATTCCTAGTAAGCGTTAGTCATCAGCTTGCGCTGAATACGTCCCTGCCCTTTGTACACACCGCCCGTCGCTCCTACCGATTCCGAGTGATCCGGTGAACCTTTTCGACCTGCCCAAAGCGGGGAAATCAAGTGAGCCATATCACTTAGAGGAAGGAGAAGTCGTAACAAGGTTTCCGTAGG
>BOPAT_Urostomides_bacillatus_18S
TGGTTGATCCTGCCAGTAGTCATATGCTTGTCTCAAAGATTAACCCATGCATGTGCAAGTATAGTTATATACAGCGAAACTGCGAATGGCTCATTAAATCAGTTATAATTTATTTGATGGATAAAGGATATGGATAACCGTAGAAATTCTAGAGCTAATACATGCGTGAAAGCCCAACTCAAGAAGGGCTGTATTTATTAGATAAAGCCAGCATTTAGGTGATTCATAATAACTTAGCGAATCGCAGATTTTTCTGCGATATATCATTCAAGTATCTGCCCTATCAGCTTTGATGGTAGTGTATTGGACTACCATGGCATTAACGGGTAACGGAGAATTAGGGTTCGGTTCCGGAGAAAGAGCCTGAGAAACGGCTATTACATCTAAGGACGGCAGCAGGGGCGTAAATTACCCAATCTTAATTTAAGGAGGTAGTGACAAGAAATATCGACTTTGGAGCAATCCAAGATTGGAATGGGCTAAACACAAAACACTTAGCGAGTAACAATTGGAGGGCAAGTCTGGTGCCAGCAGCCGCGGTAATTCCAGCTCCAATAGCGTATATTAAAGTTGTTGCAGTTAAAAAGCTCGTAGTTGGATATCTGGAGTAACCTGTGTTCCCTTCTGGGGGATACAGAGTACATCCATCCTTCTGTTAACGTGTGTTGGTACCTAGTACTGGACACGAGCTCGGATATTTTACCTTGAGAAAATTAGAGTGTTTCAGGCAGGCTTGGCCGGAATACAAAAGCATGGAATAATTGAAATGACACAACGCTGTGGTTGGCCAGAGGCGTGTAATGGTTAATAGGAACAGTTGGGGGCATTAGTATTTAATTGTCAGAGGTGAAATTCTTGGATTTGTTAAAGACTAACTAAAGCGAAAGCATCTGCCAAGGATGTTTTCATTAATCAAGAACGAAAGTTAGGGGATCAAAGACGATCAGATACCGTCGTAGTCTTAACCATAAACGATGCCGACTAGAGATTGGAGGAGATATTCGAGCTCCTTCAGCATCTAAGGAGAAATCAAAGTCTTTGGGTTCTGGGGGGAGTATGGTCGCAAGGCTGAAACTTGAAGGAATTGACGGAAGGGCACCACCAGGAGTGGAGCCTGCGGCTTAATCTGACTCAACACTGAGAAATTTACCAGGTCCAGACATTGATAGGATTGACAGATTGATAGCTCTTTCTTGATTCTATGGGTGGTGGTGCATGGCCGTTCTTAGTTGGTGGAGTGATTTGTCTGGTTAATTCCGATAACGAACGAGACCTTAACCTGCTAACTAGATCTGCGAGTTATTACTTTTGGATGCTTCTTAGAGGGACTGTGTGGTAAAACCTCAAGGAAGTTTAAGGCAATAACAGGTCTGTGATGCCCTTAGATGTCCTGGGCTGCACGCGTGCTACACTGATGCACTCAGCGAGTACCTGGTCTGAAAGGTATTAGGCAATCTTCAATATGCATCGTGATTGGGATAGATCTTTGTAATTATGGATCTTGAACGAGGAATTCCTAGTAAGCGCAAGTCATCAACTTGCGCTGATTAAGTCCCTGCCCTTTGTACACACCGCCCGTCGCTCCTACCGATTCCGAGTGATTCGGTGAACCTTTTGGACTTGCCAAAAGCGAGAAAATTAAGTGAACCAAATCACTTAGAGGAAGGAGAAGTCGTAACAAGGTTTCCGTAGGTGA
>CKMOCBO_Urostomides_pullus_18S
TAGTCATATGCTTGTCTCAAAGATTAACCCATGCATGTGCAAGTATAGTTATATACAGCGAAACTGCGAATGGCTCATTAAATCAGTTATAATTTATTTGATGGATAAAGGATATGGATAACCGTAGAAATTCTAGAGCTAATACATGCGTGAAAGCTCGACGCAAGAAGAGCTGTATTTATTAGATAAAGCCAGCATTTAGGTGATTCATAATAACTAAGCGAATCGCAGGTTTACCTGCGATATATCATTCAAGTATCTGCCCTATCAGCTTTGATGGTAGTGTATTGGACTACCATGGCATTAACGGGTAACGGAGAATTAGGGTTCGGTTCCGGAGAAAGAGCCTGAGAAACGGCTATTACATCTAAGGACGGCAGCAGGGGCGTAAATTACCCAATCTTAATTTAAGGAGGTAGTGACAAGAAATATCGACTTTGGAGCAATCCAAGATTGGAATGGGCTAAATACAAAACACTTAGCGAGTAACAATTGGAGGGCAAGTCTGGTGCCAGCAGCCGCGGTAATTCCAGCTCCAATAGCGTATATTAAAGTTGTTGCAGTTAAAAAGCTCGTAGTTGGATATCTGGAGTAGTCTATGTTCTCCTATGGGGATACATAGAATACATCCATCCTTCTGTTAACGTGTGTTGGTACTTGTACTGGACACGAGCTCGGATATTTTACCTTGAGAAAATCAGAGTGTTTCAGGCAGGCTTGGCCGGAATACAAAAGCATGGAATAATGGAAATGACACAACGCTGTGGTTGGCCAGAGGCGTGTAATGGTTAATAGGAACAGTTGGGGGCATTAGTATTTAATTGTCAGAGGTGAAATTCTTGGATTTGTTAAAGACTAACTAAAGCGAAAGCATCTGCCAAGGATGTTTTCATTAATCAAGAACGAAAGTTAGGGGATCAAAGACGATCAGATACCGTCGTAGTCTTAACCATAAACGATGCCGACTAGAGATTGGAGGAGATATTCGAGCTCCTTCAGCATCTAAGGAGAAATCAAAGTCTTTGGGTTCTGGGGGGAGTATGGTCGCAAGGCTGAAACTTGAAGGAATTGACGGAAGGGCACCACCAGGAGTGGAGCCTGCGGCTTAATCTGACTCAACACTGAGAAATTTACCAGGTCCAGACATTGATAGGATTGACAGATTGATAGCTCTTTCTTGATTCTATGGGTGGTGGTGCATGGCCGTTCTTAGTTGGTGGAGTGATTTGTCTGGTTAATTCCGATAACGAACGAGACCTTAACCTGCTAACTAGATCTGCGAGTTATTCTCTTAGTTTCTTCTTAG
>DERMI_Longitaenia_gibba_18S_f
TAGTCATATGCTTGTCTCAAAGATTAACCCATGCATGTGTAAGTATAGTATCATACGGCGAAACTGCGAATGGCTCCTTAAATCAGTTATAATTTATTTGATGGATAAAGATATGGATAACCGTAGTAATTCTAGAGCTAATACATGCGTGAAAGCCTGACTTACGAAGGGCTGTATTTATTAGATAAAGCCAACATTTAGGTGATTCATAATAACTTAGCGAATCGCGGACTTTGTTCGCGATATATCATTCAAGTATCTGCCCTATCAGCTTTGATGGTAGTGTATTGGACTACCATGGCATTAACGGGTAACGGGGAATTAGGGTTCGATTCCGGAGAAAGAGCCTGAGAAACGGCTATTACATCTAAGGACGGCAGCAGGGGCGTAAATTACCCAATCTTAATTTAAGGAGGTAGTGACAAGAAATATCGAACCGGGGAATACCCGGGATTGGAATGGGCCAAACGTAAAAACCTTGGCGAGTAACAATTGGAGGGCAAGTCTGGTGCCAGCAGCCGCGGTAATTCCAGCTCCAATAGCATATATTAAAGTTGTTGCAGTTAAAAAGCTCGTAGTTGGATATCTGGAGTGGTCTGCAGTTCGATTTTCGGACCGTAGACCACATCCATCCTTCTGTTAACATGTGTTGGTACTTCGTACTGGACATGGGCTCAGATATTTTACCTTGAGAAAATTAGAGTGTTTCAGGCAGGCAAGGCCGGAATACAAAAGCATGGAATAATGGAATTGACATGACTCTGTGGTTGGCCAGAGAAGTGTAATGATTAATAGGAACAGTTGGGGGCATTAGTATTTAATTGTCAGAGGTGAAATTCTTCGATTTGTTAAAGACTAACTAAAGCGAAAGCATTTGCCAAGGATGTTTTCATTAATCAAGAACGAAAGTTAGGGGATCAAAGACGATCAGATACCGTCGTAGTCTTAACCATAAACGATGCCGACTAGAGATTGGAGGAGATAATCGAGCTCCTTCAGCATCTAAGGAGAAATCAAAGTCTTTGGGTTCTGGGGGGAGTATGGTCGCAAGGCTGAAACTTGAAGGAATTGACGGAAGGGCACCACCAGGAGTGGAGCCTGCGGCTTAATCTGACTCAACACGGAGAAATTTACCAGGTCCAGACATTTATAGGATTGACAGATTGATAGCTCTTTCTTGATTCTATGGGTGGTGGTGCATGGCCGTTCTTAGTTGGTGGAGTGATTTGTCTGGTTAATTCCGATAACGAACGAGACCTTAACCTGCTAACTAGATCGCTGAGCCAAGGTTCGGCGAAGCTTCTTAGAGGGACTGTGTGGTACAACCTCAAGGAAGTTTAAGGCAATAACAGGTCTGTGATGCCCTTAGATGTCCTGGGCTGCACGCGTGCTACACTGATGCATTCAACGAGTTCCTGGACCGAAAGGTTCGTGGCAATCTTCAGTATGCATCGTGATTGGGATAGATCTTTGTAATTATGGATCTTTAACGAGGAATTCCTAGTAAGCGCAAGTCATCAACTTGCGCTGATTAAGTCCCTGCCCTTTGTACACACCGCCCGTCGCTCCTACCGATTCCGAGTGATTCGGTGAGCATTTTGGACCTGCCACAAGCGGGAAAATTCTGCGAACCAAATCACTTAGAGGAAGGAGAAGTCGTAACAAGGTTTCC
>ELJAD1_18S
TAGTCATATGCTTGTCTTAAAGATTAACCCATGCATGTGTAAGTATAGTATTATACGGCGAAACTGCGAATGGCTCCTTAAAACAGTTATAATTTATTTGATGGATTTTATATGGATAACCGTAGTAATTCTAGAGCTAATACATGCTTGAAAGCCCGACTCACGAAGGGCTGCATTTATTAGATAAAGCCAACATTTAGGTGATTCATAATAACTTAGCGGATCGCAGGCATTGTCTGCGACATGTCATTCAAGTATCTGCCCTATCAGCTTTGATGGTAGTGTATTGGACTACCATGGCGTTAACGGGTAACGGGGAATTAGGGTTCGATTCCGGAGAAAGAGCCTGAGAAACGGCTATTACATCTAAGGAGGGCAGCAGGGGCGTAAATTACCCAATCTTAATTTAAGGAGGTAGTGACAAGAAATATCAAACCGGAGCAATCCGGGATTGGAATGGGCCAAACGTAAAACCCTTGGCGAGTAACAATTGGAGGGCAAGTCTGGTGCCAGCAGCCGCGGTAATTCCAGCTCCAATAGCATATATTAAAGTTGTTGCAGTTAAAAAGCTCGTAGTTGGATTTCTGGAGTGGTCTGCTGTCTGCACTGCGGGCGGCAGACCACATCCATCCTTCTGTTAACACGTGGTGGCACTCCGTGCTGGGCGTGGGCTCAGATATTTTACCTTGAGAAAATTAGAGTGTTTCAGGCAGGCAAGGCCGGAATACAAAAGCATGGAATAATGGAATTGACACGACTCTGTGGTTGGCCAGGGAAGTGTAATGATTAATAGGAACAGTTGGGGGCATTAGTATTTAATTGTCAGAGGTGAAATTCTTGGATTTGTTAAAGACTAACTAAAGCGAAAGCATTTGCCAAGGATGTTTTCATTAATCAAGAACGAAAGTTAGGGGATCAAAGACGATCAGATACCGTCGTAGTCTTAACCATAAACGATGCCGACTAGAGATTGGAGGAGATAATCGAGCTCCTTCAGCATCTAAGGAGAAATCAAAGTCTTTGGGTTCTGGGGGGAGTATGGTCGCAAGGCTGAAACTTGAAGGAATTGACGGAAGGGCACCACCAGGAGTGGAGCCTGCGGCTTAATCTGACTCAACACGGAGAAATTTACCAGGTCCAGACATTGATAGGATTGACAGATTGATAGCTCTTTCTTGATTCTATGGGTGGTGGTGCATGGCCGTTCTTAGTTGGTGGAGTGATTTGTCTGGTTAATTCCGATAACGAACGAGACCTTAACCTACTAACTAGACCATGGAGTTATTACTCTATGGAGCTTCTTAGAGGGACTGTGTGGTAAAACCTCAAGGAAGTTTAAGGCAATAACAGGTCTGTGATGCCCTTAGATGTCCTGGGCTGCACGCGTGCTACACTGATGCATACAATAAGTTCCTGGACCGAAAGGTCTGTGGCAATCTTCAATATGCATCGTGATTGGGATAGATCTTTGTAATTATAGATCTTTAACGAGGAATTCCTAGTAAGCGTAAGTCATCAACTTGCGCTGATTAAGTCCCTGCCCTTTGTACACACCGCCCGTCGCTCCTACCGATTTCGAGTGATTCGGTGAGCATTTTGGACCTGCCACAAGCGGGAAAATCATGCGAACCAAATCACTTAGAGGAAGGAGAAGTCGTAACAAGGTTTCCGTAGGTGAACCTGCAGGATCA
>F26_Marine_Metopid_sp4_18S
AAAGCTAATACATGCTTGAAAGCCCGACTCACGGAGGGCTGCATTTATTASATAAAGCCAGCATAAGGTGATTCACAATARCTAAGCGAATCGTGGACATTGTCTGCGATATATCATTCAAGTATCTGCCCTATCAGCTTTGATGGTAGTGTATTGGACTACCATGGCTTTAACGGGTAACGGAGAATTAGGGTTCGGTTCCGGASAAAGAGCCTGAGAAACGGCTATTACATCTAAGGACGGCAGCAGGGGCGTAAATTACCCAATCTTAACTTAAGGAGGTAGTGACAAGAAATATCGACATTGGAGAAATCCAAGATCGGAATGGACTAAATGTAAAACCCTTAGCGAGTAACAATTGGAGGGCAAGTCTGGTGCCAGCAGCCGCGGTAATTCCAGCTCCAATAGCGTATATTAAAGTTGTTGCAGTTAAAAAGCTCGTAGTTGGATTTCTGGAGTGCTTCTCTTCGGCAATCGTCGGGGAGCTAGCATATCCATCCTTCTGTTAACGTGCGTTGGTCGCAAGATCGGGTACGGGCTCAGATATTTTACCTTGAGAAAATTAGAGTGTTTCAGGCAGGCAAGGCCGGGATACTACAGCATGGAAATAATAGAAATGACACAACTCTGTGGTTGGCCAGGGAAGTGTAATGGTTAATAGGAACAGTTGGGGGCATTAGTATTTAATTGTCAGAGGTGAAATTCTTGGATTTGTTAAAGACTAACTAAAGCGAAAGCATTTGCCAAGGATGTTTTCATTAATCAAGAACGAAAGTTAGGGGATCAAAGACGATCAGATACCGTCGTAGTCTTAACCATAAACGATGCCGACTAGASSTCGGAGRAAGATCATCGAGCTTCTTCGGGATCTAAGGAGAAATCAAAGTCTTGGGTTYTGGGGGGAGTATGGTCC-----------------------------------------------------------------------------------------------------------------
>FAMO1_Marine_Metopid_sp4_18S
TAGTCATATGCTTGTCTCAAAGATTAACCCATGCATGTGTAAGTATAGTTATCTACAGCGAAACTGCGAATGGCTCATTAAATCAGTTATAGTTTATTTGATGGATACAGAAATGGATAACCGTAGTAATTCTAGAGCTAATACATGCTTGAAAGCCCGACTCACGGAGGGCTGCATTTATTAGATAAAGCCAGCATAAGGTGATTCACAATAACTAAGCGAATCGTGGACATTGTCTGCGATATATCATTCAAGTATCTGCCCTATCAGCTTTGATGGTAGTGTATTGGACTACCATGGCTTTAACGGGTAACGGAGAATTAGGGTTCGGTTCCGGAGAAAGAGCCTGAGAAACGGCTATTACATCTAAGGACGGCAGCAGGGGCGTAAATTACCCAATCTTAACTTAAGGAGGTAGTGACAAGAAATATCGACATTGGAGAAATCCAAGATCGGAATGGACTAAATGTAAAACCCTTAGCGAGTAACAATTGGAGGGCAAGTCTGGTGCCAGCAGCCGCGGTAATTCCAGCTCCAATAGCGTATATTAAAGTTGTTGCAGTTAAAAAGCTCGTAGTTGGATTTCTGGAGTGCTTCTCTTCGGCAATCGTCGGGGAGCTAGCATATCCATCCTTCTGTTAACGTGCGTTGGTCGCAAGATCGGGTACGGGCTCAGATATTTTACCTTGAGAAAATTAGAGTGTTTCAGGCAGGCAAGGCCGGGATACTACAGCATGGAATAATAGAAATGACACAACTCTGTGGTTGGCCAGGGACGTGTAATGGTTAATAGGAACAGTTGGGGGCATTAGTATTTAATTGTCAGAGGTGAAATTCTTGGATTTGTTAAAGACTAACTAAAGCGAAAGCATTTGCCAAGGATGTTTTCATTAATCAAGAACGAAAGTTAGGGGATCAAAGACGATCAGATACCGTCGTAGTCTTAACCATAAACGATGCCGACTAGAGATCGGAGGAGATCATCGAGCTTCTTCGGGATCTAAGGAGAAATCAAAGTCTTTGGGTTCTGGGGGGAGTATGGTCGCAAGGCTGAAACTTGAAGGAATTGACGGAAGGGCACCACCAGGAGTGGAGCCTGCGGCTTAATCTGACTCAACACGGAGAAATTTACCAGGTCCAGACATTGGCAGGATTGCCAGATTGATAGCTCTTTCTTGATTCTATGGGTGGTGGTGCATGGCCGTTCTTAGTTGGTGGAGTGATTTGTCTGGTTAATTCCGATAACGAACGAGACCTTAACCTACTAACTAGATTTCGGTGTTATTATACCGATATGCTTCTTAG
>GDUKABAS_Metopus_es_18S
TGCCAGTAGTCATATGCTTGTCTCAAAGATTAACCCATGCATGTGTAAGTATAGTTATATACCGCGAAACTGCGAATGGCTCATTAAAACAGTTATAGTTTATTTGATGGATAAAGGATATGGATAACCGTAGTAATTCTAGAGCTAATACATGCTTGAAAACCTGACGCAAGAAAGGTTGTATTTATTAGATAAAGCCAGCTTTAAGGTGATTCACAATAACTTAACGGATCGCAATTTTTTTGCGATATATCATTCAAGTATCTGCCCTATCAGCTTTGATGGTAGTGTATTGGACTACCATGGCATTAACGGGTAACGGAGAATTAGGGTTCGGTTCCGGAGAAAGAGCCTGAGAAACGGCTATTACATCTAAGGACGGCAGCAGGGGCGTAAATTACCCAATCTTAATTTAAGGAGGTAGTGACAAGAAATATCGACTTTGGAGAAATCCAAGATTGGAATGGATTAAATTTAAAACCATTAGTGAGTAACAATTGGAGGGCAAGTCTGGTGCCAGCAGCCGCGGTAATTCCAGCTCCAATAGCATATATTAAAGTTGTTGCAGTTAAAAAGCTCGTAGTTGGATATCTGGATTGAGTTTGTTCGTGGTTTCCACAGCAAATTCAGTTCATCCTTCTGTTAAAGCACCTTGTACTTGTACCGGGTGTCAGCTCAGATATTTTACCTTGAGAAAATTAGAGTGTTTCAGGCAGGCAAGGCCGGAATACAACAGCATGGAATAATAGAATTGACATGACTCTGTGGTTGGCCAGAGAAGTGTAATGATTAATAGGAACAGTTGGGGGCATTAGTATTTAATTGTCAGAGGTGAAATTCTTGGATTTGTTAAAGACTAACTAAAGCGAAAGCATTTGCCAAGGATGTTTTCATTAATCAAGAACGAAAGTTAGGGGATCAAAGACGATCAGATACCGTCGTAGTCTTAACTATAAACGATGCCGACTAGAGATTGGAGGAGATAATAGAGCTCCTTCAGCATCTAAGGAGAAATCAAAGTCTTTGGGTTCTGGGGGGAGTATGGTCGCAAGGCTGAAACTTGAAGGAATTGACGGAAGGGCACCACCAGGAGTGGAGCCTGCGGCTTAATCTGACTCAACACTGAGAAATTTACCAGGTCCAGACATTGATAGGATTGACAGATTGATAGCTCTTTCTTGATTCTATGGGTGGTGGTGCATGGCCGTTCTTAGTTGGTGGAGTGATTTGTCTGGTTAATTCCGATAACGAACGAGACCTTAACCTGCTAACTAGATCGTAGTGTTATTACACTTTAGATGCTTCTTAGAGGGACTG
>GOOSE2B_Marine_metopid_sp3_18S
TAGTCATATGCTTGTCTCAAAGATTAACCCATGCATGTGCAAGTATAGTTATATACAGCGAAACTGCGAATGGCTCATTAAATCAGTTATAGTTTATTTGATGGATAAAGAAATGGATAACCGTAGTAATTCTAGAGCTAATACATGCGTGAAAGCCTGACTTACGGAGGGCTGTATTTATTAGATAAAGCCAGCATTTAGGTGATTCATAATAACTAAACGAATCGCGGACATTGTCTGCGATATATCATTCAAGTATCTGCCCTATCAGCTTTGATGGTAGTGTATTGGACTACCATGGCATTAACGGGTAACGGAGAATTAGGGTTCGGTTCCGGAGAAAGAGCCTGAGAAACGGCTATTACATCTAAGGACGGCAGCAGGGGCGTAAATTACCCAATCTTAACTTAAGGAGGTAGTGACAAGAAATATCGACTTTGGAGAAATCCAAGATTGGAATGGGCTAAATGTAAAACCCTTTGTGAGTAACAATTGGAGGGCAAGTCTGGTGCCAGCAGCCGCGGTAATTCCAGCTCCAATAGCGTATATTAAAGTTGTTGCAGTTAAAAAGCTCGTAGTTGAATATCTGGAGTGCCTGTTGCTCTGCTCTGCGGACTACTGGCATTTCCATCCTTCTGTTAACGTGTGATGGTCTCACGACCGGACATGGGCTCAGATATTTTACCTTGAGAAAATTAGAGTGTTTCAGGCAGGCAAGGCCGGAATATAAAAGCATGGAATAATGGAATTGACACAACTCTGTGGTTGGCCAGAGACGTGTAATGATTAATAGGAACAGTTGGGGGCATTAGTATTTAATTGTCAGAGGTGAAATTCTTGGATTTGTTAAAGACTAACTAAAGCGAAAGCATTTGCCAAGGATGTTTTCATTAATCAAGAACGAAAGTTAGGGGATCAAAGACGATCAGATACCGTCGTAGTCTTAACCATAAACGATGCCGACTAGGGATTGGAGGAGATCATCGAGCTCCTTCAGCACCTAAGGAGAAATCAAAGTCTTTGGGTTCTGGGGGGAGTATGGTCGCAAGGCTGAAACTTGAAGGAATTGACGGAAGGGCACCACCAGGAGTGGAGCCTGCGGCTTAATCTGACTCAACACGGAGAAATTTACCAGGTCCAGACATTGATAGGATTGACAGATTGATAGCTCTTTCTTGATTCTATGGGTGGTGGTGCATGGCCGTTCTTAGTTGGTGGAGTGATTTGTCTGGTTAATTCCGATAACGAACGAGACCTTAACCTGCTAACTAGATCGCAGAGTTATTACTCTTAGATGCTTCTTAGAGGGACTGTGTGGTAAAACCTCAAGGAAGTTTAAGGCAATAACAGGTCTGTGATGCCCTTAGATGTCCTGGGCCGCACGCGTGCTACACTGATGCATTCAACAAGTACCTAGGCCGAAAGGCAATGGGCAATCTTTAGTATGCATCGTGCTTGGGATAGATCTTTGTAATTATGGATCTTTAACGAGGAATTCCTAGTAAGCGCAAGTCATCAGCTTGCGCTGATTAAGTCCCTGCCCTTTGTACACACCGCCCGTCGCTCCTACCGATTTCGAGTGATTCGGTGAACCTTTTGGACTTGCCAAAAGCGAGAAAATTATGTGAACCATATCACTTAGAGGAAGGAGAAGTCGTAACAAGGTTTCCGTAGGTGAACCTGTGGAAGGATCAA
>GRANCA_Brachonella_contorta_18S
CGTGTTGATCCTGCCAGTAGTCATATGCTTGTCTCAAAGATTAACCCATGCATGTGTAAGTATAGTATCTACGGCGAAACTGCGAATGGCTCATTAAAACAGTTATAGTTTATTTGATGGATCCCTATATGGATAACCGTAGTAATTCTAGAGCTAATACATGCTTGAAATGTCCGACTTAAAGAGGACAGTGTTTATTAGATAAAGCCAACATAAGGTGATTCACAATATCTACACAAATCGCACTTTTGGTACGATGCGTCATTCAAGTATCTGCCCTATCAGCTTTGATGGTAGTGTATTGGACTACCATGGCTTTAACGGGTAACGGAGAATTAGGGTTCGGTTCCGGAGAAAGAGCCTGAGAAACGGCTATTACATCTAAGGACGGCAGCAGGGGCGTAAATTACCCAATCTTAATTTAAGGAGGTAGTGACAAGAAATATCGACTTTGGAGCAATCCAGAGATTGGAATGGGCTAAACACAAAACCCTTAGTGAGTAACAATTGGAGGGCAAGTCTGGTGCCAGCAGCCGCGGTAATTCCAGCTCCAATAGCATATATTAAAGTTGTTGCAGTTAAAAAGCTCGTAGTTGGATATCTGGTTTTACTGAGTCTATGCATAATGGACGAGGTGGGACCATCCTTCTGATTAAACCTCTGATACCTCGTATCGGGCGGTGGCTCAGATATTTTACCTTGAGAAAATTAGAGTGTTTCAGGCAGGCTAGGCCAGAATACAACAGCATGGAATAATGGAATTGACACAACTCTGTGGTTGGCCAGAGAAGTGTAATGGTTAATAGGAACAGTTGGGGGCATTAGTATTTAATTGTCAGAGGTGAAATTCTTGGATTTGTTAAAGACTAACTAAAGCGAAAGCATTTGCCAAGGATGTTTTCATTAATCAAGAACGAAAGTTAGGGGATCAAAGACGATCAGATACCGTCGTAGTCTTAACCATAAACGATGCCGACTAGGGATTGGAAGAGATATAAGAGCTCTTTCAGCACCTAAGGAGAAATCAAAGTCTTTGGGTTCTGGGGGGAGTATGGTCGCAAGGCTGAAACTTGAAGGAATTGACGGAAGGGCACCACCAGGAGTGGAGCCTGCGGCTTAATCTGACTCAACACTGAAAAATTTACCAGGTCCAGACATTGACAGGATTGACAGATTGATAGCTCTTTCTAGATTCTATGGGTGGTGGTGCATGGCCGTTCTTAGTTGGTGGAGTGATTTGTCTGGTTAATTCCGATAACGAACGAGACCTTAGCCTGCTAACTAGCTCTATCAGATACTTCTCTTAGACGCTTCTTAGAGGGACTGTCTGGTACAACCTCAAGGAAGATTAAGGCAATAACAGGTCTGTGATGCCCTTAGATGTCCTGGGCTGCACGCGTGCTACACTGATGCACACATCGAGTTCCTTAACCGAAAGGATTCAGGGAAATCTTCAATATGCATCGTGATTGGGATAGATCTTTGTAATTATGGATCTTGAACGAGGAATTCCTAGTAAGCGTTAGTCATCAGCTTGCGCTGAATACGTCCCTGCCCTTTGTACACACCGCCCGTCGCTCCTACCGATTCCGAGTGATCCGGTGAACCTTTTTGACCTGACTCAATTGGGGAAATCAAGTGAGCCATATCACTTAGAGGAAGGAGAAGTCGTAACAAGGTTTCCGTAGGTGAACCTGCAGAAGGATCAA
>GRIDI_IAC_Metopid_sp4_18S
TAGTCATATGCTTGTCTTAAAGATTAACCCATGCATGTGTAAGTATAGTATTATACGGCGAAACTGCGAATGGCTCCTTAAAACAGTTATAATTTATTTGATGGATAAAGATATGGATAACCGTAGTAATTCTAGAGCTAATACATGCGTGAAAGCCTGACTCACGAAGGGCTGTATTTATTAGATAAAGCCAACATTTAGGTGATTCATAATAACTTAGCGGATCGCGGACTTTGTCCGCGACATGTCATTCAAGTATCTGCCCTATCAGCTTTGATGGTAGTGTATTGGACTACCATGGCATTAACGGGTAACGGGGAATTAGGGTTCGGTTCCGGAGAAAGAGCCTGAGAAACGGCTATTACATCTAAGGATGGCAGCAGGGGCGTAAATTACCCAATCTTAATTTAAGGAGGTAGTGACAAGAAATATCAAACCGGAGCAATCCGGGATTGGAATGGACCAAACGTAAAACCCTTGGCGAGTAACAATTGGAGGGCAAGTCTGGTGCCAGCAGCCGCGGTAATTCCAGCTCCAATAGCATATATTAAAGTTGTTGCAGTTAAAAAGCTCGTAGTTGGATATCTGGAGTGGTCTGCTGTCCACTTTGTGGGCGGTAGACCACATCCATCCTTCTGTTAACATGTGTTGGCACTTTGTGCTGGACATGGGCTCAGATATTTTACCTTGAGAAAATTAGAGTGTTTCAGGCAGGCAAGGCCGGAATACAAAAGCATGGAATAATGGAATTGACACGACTCTGTGGTTGGCCAGGGAAGTGTAATGATTAATAGGAACAGTTGGGGGCATTAGTATTTAATTGTCAGAGGTGAAATTCTTGGATTTGTTAAAGACTAACTAAAGCGAAAGCATTTGCCAAGGATGTTTTCATTAATCAAGAACGAAAGTTAGGGGATCAAAGACGATCAGATACCGTCGTAGTCTTAACCATAAACGATGCCGACTAGAGATTGGAGGAGATAATCGAGCTCCTTCAGCATCTAAGGAGAAATCAAAGTCTTTGGGTTCTGGGGGGAGTATGGTCGCAAGGCTGAAACTTGAAGGAATTGACGGAAGGGCACCACCAGGAGTGGAGCCTGCGGCTTAATCTGACTCAACACGGAGAAATTTACCAGGTCCAGACATTGATAGGATTGACAGATTGATAGCTCTTTCTTGATTCTATGGGTGGTGGTGCATGGCCGTTCTTAGTTGGTGGAGTGATTTGTCTGGTTAATTCCGATAACGAACGAGACCTTAACCTACTAACTAGATCGTGGAGTTACTACTCTACGAAGCTTCTTAGAGGGACTGTGTGGTAAAACCTCAAGGAAGTTTAAGGCAATAACAGGTCTGTGATGCCCTTAGATGTCCTGGGCTGCACGCGTGCTACACTGATGCACACAATGAGTTCCTGGGCCGAAAGGCCTGTGGCAATCTTCAATATGCATCGTGATTGGGATAGATCTTTGTAATTATAGATCTTAAACGAGGAATTCCTAGTAAGCGTAAGTCATCAGCTTGCGCTGATTAAGTCCCTGCCCTTTGTACACACCGCCCGTCGCTCCTACCGATTCCGAGTGATTCGGTGAGCATTTTGGACCTGCCACAAGCGGGAAAATTATGCGAACCAAATCACTTAGAGGAAGGAGAAGTCGTAACAAGGTTTCCGTAGGTGAACTGGCCAGATCAA
>GROSERDU_Caenomopha_medusula_18S
CGTGTTGATCCTGCCAGTAGTCATATGCTTGTCTCAAGGACTAAGCCATGCATGTCTAAGTATAATAGGATACTGTGAAACTGCGAATGGCTCATTAAAACAGTTATAGTTTACTTGACGAACTTCTAAATGGATAACCGTAGTAAGACCAGAGCTAATACATGCACCGGTGGCTGTCAAAGGCCCGCATTTATTAGATAAAACCATCTGTGGTGAATCATAATAACTGAACGAATCGCTCGGCGTATGCCGCGATGCGTCATTCAAGTTTCTGCCCTATCAGCTTTCGATGGTAGTGTATTGGACTACCATGGCGTTAACGGGTAACGGAGAATTAGGGTTCGATTCCGGAGAGGGAGCCTGAGAAATGGCTACCACATCTAAGGAAGGCAGCAGGCGCGCAAATTACCCAATCCTGACACAGGGAGGCAGCGACAAGATATAACCAACGTAGGCACTCTGTGCTTGCGGTTGTAATGAATCGGGCGTAAAAACCCCGGTGAATTCCATTGGAGGGCAAGTCTGGTGCCAGCAGCCGCGGTAATTCCAGCTCCAGTAGCGTATATTAAAGTTGTTGCAGTTAAAAAGCTCGTAGTTGGATTTCTGAGGGGCCCTCGGGCATCTCATCCTTCGGAGAGGCGTCACGGAGGTCATACTCTGGATTGCTGATCCGATACTTTACTTTGAGAAAATTAGAGTGTTTCAGGCGGGCTTTGCCGGAATACATCAGCATGGAATAATGCACGGTCTTCGCTCTATGTTGGTTTAGTGCGGAGGCAATGATTAATAGGAACAGTCGGGGGCATTGGTATTTAATTGTCAGAGGTGAAATTCTTTGATTTGTTAAAGACTAACCTATGCGAAAGCATTTGCCAAGGATGTCTTCGTTAATCAAGAACGAAAGTTAGGGGATCAAAGACGATCAGATACCGTCGTAGTCTTAACCATAAACTATGCCGACTAGGGATTGGAGAGGAACTACCTCTTCAGCACCTTACGAGAAATCAAAGTCTTCGGGTTCTGGGGGGAGTATGGTCGCAAGGCTGAAACTTAAAGGAATTGACGGAAGGGCACCACCAGGAGTGGAGCTTGCGGCTTAATTTGACTCAACACGGGGAAACTTACCAGGTCAAGACATGGTTAGGATTGACAGATTGATAGCTCTTTCTTGATTCTATGGGTGGTGGTGCATGGCCGTTCTTAGTTGGTGGAGTGATTTGTCTGGTTAATTCCGTTAACGAACGAGACCTTAACCTGCTAACTAGTCCGAGGGTTACGACCCGAAGTGACTTCTTAGAGGGACTTTTTGGGCAACCAAAAGGAAGTTTGAGGCAATAACAGGTCTGTGATGCCCTTAGATGTCCTGGGCCGCACGCGTGCTACACTGATGCGTTTAACGAGCCCCTGCATCGAGAGATGTGGGAAATCTGCAATACGCATCGTGATGGGGATAGACCTTTTGTAATTATAGGTCTTTCAACGAGGGAATTCCTAGTAAGCGTATGTCATCAGCATACGCTGACTAAGTCCCTTGCCCTTTGTACACACCGCCCGTCGCTCCT
>JACO_Brachonella_contorta_18S
TCGTGTTGATCCTGCCAGTAGTCATATGCTTGTCTCAAAGATTAACCCATGCATGTGTAAGTATAGTATCTACAGCGAAACTGCGAATGGCTCATTAAAACAGTTATAGTTTATTTGATGGATTCCTATATGGATAACCGTAGTAATTCTAGAGCTAATACATGCTTGAAATGTCCGACTTAAAGAGGACAGTGTTTATTAGATAAAGCCAGCATAAGGTGATTCACAATAACTACACAAATCGCACTTTTGGTACGATGCGTCATTCAAGTATCTGCCCTATCAGCTTTGATGGTAGTGTATTGGACTACCATGGCTTTAACGGGTAACGGAGAATTAGGGTTCGGTTCCGGAGAAAGAGCCTGAGAAACGGCTATTACATCTAAGGACGGCAGCAGGGGCGTAAATTACCCAATCTTAATTTAAGGAGGTAGTGACAAGAAATATCGACTTTGGAGAAATCCAGAGATTGGAATGGGCTAAACACAAAACCCTTAGTGAGTAACAATTGGAGGGCAAGTCTGGTGCCAGCAGCCGCGGTAATTCCAGCTCCAATAGCATATATTAAAGTTGTTGCAGTTAAAAAGCTCGTAGTTGGATATCTGGCTCTACTGAGTCTATGCATAATGGACGAGGTGGGACCATCCTTCTGATAAAACCCCTGGTACCCCGTATCGGGCGGTGGCTCAGATATTTTACCTTGAGAAAATTAGAGTGTTTCAGGCAGGCTAGGCCGGAATACAACAGCATGGAATAATGGAATTGACACAACTCTGTGGTTGGCCAGAGAAGTGTAATGGTTAATAGGAACAGTTGGGGGCATTAGTATTTAATTGTCAGAGGTGAAATTCTTGGATTTGTTAAAGACTAACTAAAGCGAAAGCATTTGCCAAGGATGTTTTCATTAATCAAGAACGAAAGTTAGGGGATCAAAGACGATCAGATACCGTCGTAGTCTTAACCATAAACGATGCCGACTAGGGATTGGAAGAGATATATGAGCTCTTTCAGCACCTAAGGAGAAATCAAAGTCTTTGGGTTCTGGGGGGAGTATGGTCGCAAGGCTGAAACTTGAAGGAATTGACGGAAGGGCACCACCAGGAGTGGAGCCTGCGGCTTAATCTGACTCAACACTGAAAAATTTACCAGGTCCAGACAGTGACAGGATTGACAGATTGATAGCTCTTTCTAGATTCTATGGGTGGTGGTGCATGGCCGTTCTTAGTTGGTGGAGTGATTTGTCTGGTTAATTCCGATAACGAACGAGACCTTAGCCTGCTAACTAGCTCTATCAGATACTTCTCTTAGACGCTTCTTAGAGGGACTGTGTGGTACAACCTCAAGGAAGATTAAGGCAATAACAGGTCTGTGATGCCCTTAGATGTCCTGGGCTGCACGCGTGCTACACTGATGCACACATCGAGTTCCTTAACCGAAAGGATTCAGGGAAATCTTCAATATGCATCGTGATTGGGATAGATCTTTGTAATTATGGATCTTGAACGAGGAATTCCTAGTAAGCGTTAGTCATCAGCTTGCGCTGAATACGTCCCTGCCCTTTGTACACACCGCCCGTCGCTCCTACCGATTCCGAGTGATCCGGTGAACCTTTTTGACCTGACTCAATTGGGGAAATCAAGTGAGCCATATCACTTAGAGGAAGGAGAAGTCGTAACAAGGTTTCCGTAGGTGAACCTGCAGAAGGATCAA
>JUD82_Metopussp
tgcatgtgtagtatatatctacagcgaaactgcgaatggctcattaaatcagttatagtttatttgatggattagatatggataaccgtagtaattctagagctaatacatgcttgaaagcccaactcacgaagggctgcatttattagataaaccagcataggtgattcataataacttagcggatcgcggattttctgcgatatatcattcaagtatctgccctatcagctctgatggtagtgtattggactaccatggcttttacgggtaacggagaattagggttcgattccggagaaagagcctgagaaacggctattacatctaaggacggcagcaggggcgtaaattacccaatcttaacttaaggaggtagtgacaagaaatatcgacattggaaaatccaagatcggaatgggcttaatttaaatccctaagtgagtaaccattggagggcaagtctggtgccagcagccgcggtaattccagctccaatagcgtatattaaagttgttgcagttaaaaagctcgtagttggatatctggatgcctctttggacgttccagagatggtatttccatccttctgttaacttacgttaccgcaggtcgcgtgagggctcagatattttaccttgagaaaattagagtgtttcaggcaggcaaggccagaatactacagcatggaataatagaattgacgcaactctgtggttggccagagaagtgtaatgattaataggaacagttgggggcattagtatttaattgtcagaggtgaaattcttggatttgttaaagactaactaaagcgaaagcatttgccaaggatgttttcattaatcaagaacgaaagttaggggatcaaagacgatcagataccgtcgtagtcttaaccataaacgatgccgactagagatcggaggagattttcgagctccttcgggatcataggagaaatcaaagtctttgggttctggggggagtatggtcgcaaggctgaaacttgaaggaattgacggaagggcaccaccaggagtggagcctgcggcttaatctgactcaacacggagaaatttaccaggtccagacattggcaggattgacagattgatagctctttcttgattctatgggtggtggtgcatggccgttcttagttggtggagtgatttgtctggttaattccgataacgaacgagaccttaacctactaactagatctc
>KAENG_Tropidoatrctus_levanderi_18S
ACCTGGTCGATCCTGCCAGTAGTCATATGCTTGTCTCAAAGATTAAGCCATGCATGTGCAAGTATAAGTGGATACTGCGAGACTGCGAATGGCTCATTAAATCAGCTATAGTTTATTTGATGGATAAAGAAATGGATAACCGTAGTAATTCTAGAGCTAATACATGCGCGAACGCGTTCGCAAGGACGCCGTATTTATTAGATAATGCCACCGTATGGTGAATCATAATAACTTAACGAATCGTAGTAATACTGCGATATATCATTCAAGTATCTGCCCTATCAGCTTTGATGGTAGTGTATTGGACTACCATGGCACTTACGGGTAACGGAGAATTAGGGTTCGGTTCCGGAGAGGGAGCCTGAGAAATGGCTACCACATCTAAGGAAGGCAGCAGGCGCGTAAATTACCCAATCCTGACTCAGGGAGGTAGTGACAAGAAATATCGACTTTGGAGCAATCCAGAGATTGGAATGGGTTTAATGTAAAAACCTTTACGAGTAACAATTGGAGGGCAAGTCTGGTGCCAGCAGCCGCGGTAATTCCAGCTCCAATAGCATATATTAAAGTTGTTGCAGTTAAAAAGCTCGTAGTTGAAATTCTGGAGAGGTTGTTGGCTGATCATATCAGTTAGCAATCTTCTTCATCCTTCTGTTAACTCTCTGCACTTCGTGTTGGAGTAGAGCTCAGATATTTTACCTTGAGAAAATTAAAGTGTTTCAGGCAGGCTAGGCCCGAATACAACAGCATGGAATAATAGAATTGACAATACTCTGTGGTTGCGCAGACGTGTTGTAATGGTTAATAGGAACAGTTGGGGGCATTAGTATTTAATTGTCAGAGGTGAAATTCTTGGATTTGTTAAAGACTAACTAAAGCGAAAGCATTTGCCAAGGATGTTTTCATTAATCAAGAACGAAAGTTAGGGGATCAAAGACGATCAGATACCGTCGTAGTCTTAACTATAAACGATGCCGACTAGAGATTGGAGGAGATATTCGAGCTCCTTCAGCATCTAAGGAGAAATCAAAGTCTTTGGGTTCTGGGGGGAGTATGGTCGCAAGTCTGAAACTTGAAGGAATTGACGGAAGGGCACCACCAGGAGTGGAGCCTGCGGCTCAATCTGACTCAACACTGAGAAATTTACCAGGTCCAGACATTGGCAGGATTGACAGATTGATAGCTCTTTCTTGATTCTATGGGTGGTGGTGCATGGCCGTTCTTAGTTGGTGGAGTGATTTGTCTGGTTAATTCCGATAACGAACGAGACCTCAACCTACTAAATAGATCCAGGTGTTACTACAACTGGACGCTTCTTAGAGGGACTGTGTGGTATAACCTCAAGGAAGTTTGAGGCAATAACAGGTCTGTGATGCCCTTAGATGTCCTGGGCTGCACGCGTGCTACACTGATGCACTCAGCTAGTATCCTGCCTCGAAAGGTGGCGGGAAATCTTCAAAATGCATCGTGATTGGGATAGATCTTTGTAATTATGGATCTTAAACGAGGAATTCCTAGTAAGCGCAAGTCATCAGCTTGCGCTGACTAAGTCCCTGCCCTTTGTACACACCGCCCGTCGCTCCTACCGATTCCGAGTGATTCGGTGAACCTTTTGGACCTGTCAAAAGCGGGAAAATTAAGTAAACCAAATCACTTAGAGGAAGGAGAAGTCGTAACAAGGTTTCCGTAGGTGAACCTGCGGAAGGATCATT
>KLAN25B_Trimyema_finlayi_1_18S
TAGTTTACTTGATAATTGAATTCTACAAGGATAACCGTAGTAATTCTAGAGCTAATACTTGCTGTTAAACCTGACTTCACGGAAAGGTTGTATTTATTAGATAGCAAACCAATAGTCCTCACGGATTGTTGTGATGATTCATAATAACTGATCGGAGCAAGATTATATCTTGCTAAATCATTCAAGTTTCTGCCCTATCACCTAGATGGTAGTGTATTTGACTACCATGGGAATAACGGGTACGCGGAATTAGGGTTTGATTTGCGGAGAGGGAGCCTGAGAAACGGCTACCACTTCTAAGGAAGGCAGCAGGCGCGCAAATTACCCAATCCCAATTCGGGGAGGTAGTGACAAGAAATAATGACTCGGGGTCTCACGACTTACGGGATCAAAATGAGAACAATTTAAAAAACTTAGCGAGGAACAATTGGAGGGCAAGTTCTGGTGCCAGCAGCCGCGGTAATTCCAGCTCCAATAGCGTATATTAAAGTTGTTGCAGTTAAAAAGCTCGTAGTCGATATTCTAAGTATTCTTTGTACGGTCTAACTGGATAAAGAATACTTATCAGCTCGAAAACTTTACCGGCCTTCACTGGTTCGATAATGAAGATCGGGCATTTTACTGAGAAAAAATTAGAGTGTTCAAAGCAGGCTAATGTCTTGAATACACAAGCTTGGAATAATAGAATAAGACTAAAATCTTTTTTGTTGGTTATAAGATTTAGTAATGGTTAATAGAAACAGTTGGGGGCATTAGTATTTAATTGTCAGAGGTGAAATTCTTGGATTTATTAAAGACTAACTTATGCGAAAGCATTTGCCAAGGATGTTTTCAATTGATCAAGAACGAAAGTTAGGGGATCAAAGACGATCAGATACCGTCCTAGTCTTAACTATAAACGATTCCGACTATGGATCGGAAGAGTCATTTTAGCTCTTTCGGCACATTATGAGAAATCATAAGTCTTTGGGTTCCGGGGGAAGTATGGACGCAAGTCTGAAACTTAAAGGAATTGACGGAAGGGCACACCAGGAGAGGAACTTGCGGCTTAATTTGACTCAACACGGGGAAACTTACCAGGTCAAGACATGGGTAGGATTGACAGAAATGAGAGCTCTTTCTTGATTCTATGGGTGGTGGTGCATG
>KLAN25B_Urostomides_pullus_18S_KY025572
TAGTCATATGCTTGTCTCAAAGATTAACCCATGCATGTGCAAGTATAGTTATATACAGCGAAACTGCGAATGGCTCATTAAATCAGTTATAATTTATTTGATGGATAAAGGATATGGATAACCGTAGAAATTCTAGAGCTAATACATGCGTGAAAGCTCGACGCAAGAAGAGCTGTATTTATTAGATAAAGCCAGCATTTAGGTGATTCATAATAACTAAGCGAATCGCAGGTTTACCTGCGATATATCATTCAAGTATCTGCCCTATCAGCTTTGATGGTAGTGTATTGGACTACCATGGCATTAACGGGTAACGGAGAATTAGGGTTCGGTTCCGGAGAAAGAGCCTGAGAAACGGCTATTACATCTAAGGACGGCAGCAGGGGCGTAAATTACCCAATCTTAATTTAAGGAGGTAGTGACAAGAAATATCGACTTTGGAGCAATCCAAGATTGGAATGGGCTAAATACAAAACACTTAGCGAGTAACAATTGGAGGGCAAGTCTGGTGCCAGCAGCCGCGGTAATTCCAGCTCCAATAGCGTATATTAAAGTTGTTGCAGTTAAAAAGCTCGTAGTTGGATATCTGGAGTAGTCTATGTTCTCCTATGGGGATACTAGAATACATCCATCCTTCTGTTAACGTGTGTTGGTACTTGTACTGGACACGAGCTCGGATATTTTACCTTGAGAAAATCAGAGTGTTTCAGGCAGGCTTGGCCGGAATACAAAAGCATGGAATAATGGAAATGACACAACGCTGTGGTTGGCCAGAGGCGTGTAATGGTTAATAGGAACAGTTGGGGGCATTAGTATTTAATTGTCAGAGGTGAAATTCTTGGATTTGTTAAAGACTAACTAAAGCGAAAGCATCTGCCAAGGATGTTTTCATTAATCAAGAACGAAAGTTAGGGGATCAAAGACGATCAGATACCGTCGTAGTCTTAACCATAAACGATGCCGACTAGAGATTGGAGGAGATATTCGAGCTCCTTCAGCATCTAAGGAGAAATCAAAGTCTTTGGGTTCTGGGGGGAGTATGGTCGCAAGGCTGAAACTTGAAGGAATTGACGGAAGGGCACCACCAGGAGTGGAGCCTGCGGCTTAATCTGACTCAACACTGAGAAATTTACCAGGTCCAGACATTGATAGGATGACAGATGATAGCTCCTG
>KU13_Tropidoatractus_ariella_18S_F
TAGTCATATGCTTGTCTCAAAGATTAAGCCATGCATGTGCAAGTATAGTAGTATACAGCGAAACTGCGAATGGCTCATTAAATCAGTTATAATTTATTTGATGGATAAAGATATGGATAACCGTAGAAAATCTAGAGCTAATACATGCGTGAAAGCCTAACTTACGAAGGGCTGTATTTATTAGATAATGCCACCGTATGGTGAATCATAATAACTTAGCGAATCGCAGGGTTTCCTGCGATATATCATTCAAGTTTCTGCCCTATCAGCTTTGATGGTAGTGTATTGGACTACCATGGCTTTAACGGGTAACGGAGAATTAGGGTTCGATTCCGGAGAGGGAGCCTGAGAAATGGCTACCACATCTAAGGAAGGCAGCAGGCGCGTAAATTACCCAATCCTGACTCAGGGAGGTAGTGACAAGAAATATCGACCTTGGCTATTGCCAAGGATTGGAATGGGTTTAATGTTAAAACCTTTACGAGTAACAATTGGAGGGCAAGTCTGGTGCCAGCAGCCGCGGTAATTCCAGCTCCAATAGCGTATATTAAAGTTGTTGCAGTTAAAAAGCTCGTAGTTGGATTTCTGGGGGGGCTTAGTTGTGTCTATGGCACGGCTAAGCTTTCCTCATCCATCTGTTAACATATGTGGTACTAGTTACTGGATATGAGCTCAGATATTTTACCTTGAGAAAATTAGAGTGTTTCAGGCAGGCTTGGCCGGAATACAAAAGCATGGAATAATAGAATTGGCACAGCTCTGTGGTTGCGCAGAGAAGTGTAATGGTTAATAGGAACAGTTGGGGGCATTAGTATTTAATTGTCAGAGGTGAAATTCTTGGATTTGTTAAAGACTAACTAAAGCGAAAGCATTTGCCAAGGATGTTTTCATTAATCAAGAACGAAAGTTAGGGGATCAAAGACGATCAGATACCGTCGTAGTCTTAACTATAAACGATGCCGACTAGGGATTGGAGGAGATTTTCGAGCTCCTTCAGCATCTAAGGAGAAATCAAAGTCTTTGGGTTCTGGGGGGAGTATGGTCGCAAGTCTGAAACTTGAAGGAATTGACGGAAGGGCACCACCAGGAGTGGAGCCTGCGGCTCAATCTGACTCAACACTGAGAAATTTACCAGGTCCAGACATTGGCAGGATTGACAGTTTGATAGCGCTTTCTTGATTCTATGGGTGGTGGTGCATGGCCGTTCTTAGTTGGTGGAGTGATTTGTCTGGTTAATTCCGATAACGAACGAGACCTTAACCTACTAACTAGACCTGTTGGATATGTCCAACAGGCGCTTCTTAGAGGGACTATGTGGTATAACCTCAAGGAAGTTTAAGGCAATAACAGGTCTGTGATGCCCTTAGATGTCCTGGGCTGCACGCGTGCTACACTGATGCATTCAGCCAGTATCCTGCCCCGAAAGGCGGTGGGAAATCTCGAAAATGCATCGTGATTGGGATAGATCTTTGCAATTATAGATCTTAAACGAGGAATTCCTAGTAATCGCAAGTCATCAGCTTGCGATGACTAAGTCCCTGCCCTTTGTACACACCGCCCGTCGCTCCTACCGATTCCGAGTGATTTGGTGAACCTTTTGGACTTGCCAAAAGCGGGGAAATTAAGTAAACCGAATCACTTAGAGGAAGGAGAAGTCGTAACAAGGTTTCC
>KUNRAMET_Mestopus_es_18S Metopus es 18S
TAGTCATATGCTTGTCTCAAAGATTAACCCATGCATGTGTAAGTATAGTTATATACCGCGAAACTGCGAATGGCTCATTAAAACAGTTATAGTTTATTTGATGGATAAAGGATATGGATAACCGTAGTAATTCTAGAGCTAATACATGCTTGAAAACCTGACGCAAGAAAGGTTGTATTTATTAGATAAAGCCAGCTTTAAGGTGATTCACAATAACTTAACGGATCGCAATTTTTTTGCGATATATCATTCAAGTATCTGCCCTATCAGCTTTGATGGTAGTGTATTGGACTACCATGGCATTAACGGGTAACGGAGAATTAGGGTTCGGTTCCGGAGAAAGAGCCTGAGAAACGGCTATTACATCTAAGGACGGCAGCAGGGGCGTAAATTACCCAATCTTAATTTAAGGAGGTAGTGACAAGAAATATCGACTTTGGAGAAATCCAAGATTGGAATGGATTAAATTTAAAACCATTAGTGAGTAACAATTGGAGGGCAAGTCTGGTGCCAGCAGCCGCGGTAATTCCAGCTCCAATAGCATATATTAAAGTTGTTGCAGTTAAAAAGCTCGTAGTTGGATATCTGGATTGAGTTTGTTCGTGGTTTCCACAGCAAATTCAGTTCATCCTTCTGTTAAAGCACCTTGTACTTGTACCGGGTGTCAGCTCAGATATTTTACCTTGAGAAAATTAGAGTGTTTCAGGCAGGCAAGGCCGGAATACAACAGCATGGAATAATAGAATTGACATGACTCTGTGGTTGGCCAGAGAAGTGTAATGATTAATAGGAACAGTTGGGGGCATTAGTATTTAATTGTCAGAGGTGAAATTCTTGGATTTGTTAAAGACTAACTAAAGCGAAAGCATTTGCCAAGGATGTTTTCATTAATCAAGAACGAAAGTTAGGGGATCAAAGACGATCAGATACCGTCGTAGTCTTAACTATAAACGATGCCGACTAGAGATTGGAGGAGATAATAGAGCTCCTTCAGCATCTAAGGAGAAATCAAAGTCTTTGGGTTCTGGGGGGAGTATGGTCGCAAGGCTGAAACTTGAAGGAATTGACGGAAGGGCACCACCAGGAGTGGAGCCTGCGGCTTAATCTGACTCAACACTGAGAAATTTACCAGGTCCAGACATTGATAGGATTGACAGATTGATAGCTCTTTCTTGATTCTATGGGTGGTGGTGCATGGCCGTTCTTAGTTGGTGGAGTGATTTGTCTGGTTAATTCCGATAACGAACGAGACCTTAACCTGCTAACTAGATCGTAGTGTTATTACACTTAGATGCTTCTTAG
>KUNRA_Bbimicronucleatum_MZ054202
TAGTCATATGCTTGTCTTAAAGATTAACCCATGCATGTGTAAGTATAGTGTCATACAGCGAAACTGCGAATGGCTCATTAAATCAGTTATAGTTTATTTGATGGATAAAGATATGGATAACCGTAGAAAATCTAGAGCTAATACATGCTTGAAAGCCTGCTTTAAAAGGGCTGTATTTATTAGATAAAGCCAGCATTTAGGTGATTCATAATAACTTTGCGAATCGCAGGATTGTCTGCGATATTTCATTCAAGTATCTGCCCTATCAGCTTTGATGGTAGTGTATTGGACTACCATGGCATTAACGGGTAACGGGGAATTAGGGTTCGATTCCGGAGAAAGAGCCTGAGAAACGGCTATTACATCTAAGGACGGCAGCAGGGGCGTAAATTACCCAATCTTAATTTAAGGAGGTAGTGACAAGAAATATCGAAACGCTTTGTCGGATTGGAAAGGACCAAACGTAAAACACTTGGCGAGAAACAATTGGAGGGCAAGTCTGGTGCCAGCAGCCGCGGTAATTCCAGCTCCAATAGCATATATTAAAGTTGTTGCAGTTAAAAAGCTCGTAGTTGGATATCTGGGGTGGTCTTTGGCACACTTGCTGTGAAACTGACCATACCCATCCTTCTGTTAACATGTGTTGGCGCGCTAGCGTTGCGCATGGGCTCAGATATTTTACCTTGAAAAAATCAGAGTGTTTCAGGCAGGCTTGGCCGGAATACAAAAGCATGGAATAATGGAATTGACACAACTCTGTGGTTGGCCAGAGACGTGTAATGATTAATAGGAACAGTTGGGGGCATTAGTATTTAATTGTCAGAGGTGAAATTCTTGGATTTGTTAAAGACTAACTAAAGCGAAAGCATTTGCCAAGGATGTTTTCATTAATCAAGAACGAAAGTTAGGGGATCAAAGACGATCAGATACCGTCGTAGTCTTAACCATAAACGATGCCGACTAGGGATCGGAGGAGATAATCGAGCTCCTTCGGCACCTAAGGAGAAATCAAAGTCTTTGGGTTCTGGGGGGAGTATGGTCGCAAGGCTGAAACTTGAAGGAATTGACGGAAGGGCACCACCAGGAGTGGAGCCTGCGGCTTAATCTGACTCAACACTGAGAAATTTACCAGGTCCAGACATTTACAGGATTGACAGATTGATAGCTCTTTCTTGATTCTTTGGGTGGTGGTGCATGGCCGTTCTTAGTTGGTGGAGTGATTTGTCTGGTTAATTCCGATAACGAACGAGACCTTAACCTGCTAAATAGCAACCCGGAGTACCCTCCGGGAGAGCTTCTTAG
>LEDY_Brachonella_contorta_18S_f
TAGTCATATGCTTGTCTCAAAGATTAACCCATGCATGTGTAAGTATAGTATCTACAGCGAAACTGCGAATGGCTCATTAAAACAGTTATAGTTTATTTGATGGATTCCTATATGGATAACCGTAGTAATTCTAGAGCTAATACATGCTTGAAATGTCCGACTTAAAGAGGACAGTGTTTATTAGATAAAGCCAGCATAAGGTGATTCACAATAACTACACAAATCGCACTTTTGGTACGATGCGTCATTCAAGTATCTGCCCTATCAGCTTTGATGGTAGTGTATTGGACTACCATGGCTTTAACGGGTAACGGAGAATTAGGGTTCGGTTCCGGAGAAAGAGCCTGAGAAACGGCTATTACATCTAAGGACGGCAGCAGGGGCGTAAATTACCCAATCTTAATTTAAGGAGGTAGTGACAAGAAATATCGACTTTGGAGAAATCCAGAGATTGGAATGGGCTAAACACAAAACCCTTAGTGAGTAACAATTGGAGGGCAAGTCTGGTGCCAGCAGCCGCGGTAATTCCAGCTCCAATAGCATATATTAAAGTTGTTGCAGTTAAAAAGCTCGTAGTTGGATATCTGGCTCTACTGAGTCTATGCATAATGGACGAGGTGGGACCATCCTTCTGATAAAACCCCTGGTACCTAGTATCGGGCGGTGGCTCAGATATTTTACCTTGAGAAAATTAGAGTGTTTCAGGCAGGCTAGGCCGGAATACAACAGCATGGAATAATGGAATTGACACAACTCTGTGGTTGGCCAGAGAAGTGTAATGGTTAATAGGAACAGTTGGGGGCATTAGTATTTAATTGTCAGAGGTGAAATTCTTGGATTTGTTAAAGACTAACTAAAGCGAAAGCATTTGCCAAGGATGTTTTCATTAATCAAGAACGAAAGTTAGGGGATCAAAGACGATCAGATACCGTCGTAGTCTTAACCATAAACGATGCCGACTAGGGATTGGAAGAGATATATGAGCTCTTTCAGCACCTAAGGAGAAATCAAAGTCTTTGGGTTCTGGGGGGAGTATGGTCGCAAGGCTGAAACTTGAAGGAATTGACGGAAGGGCACCACCAGGAGTGGAGCCTGCGGCTTAATCTGACTCAACACTGAAAAATTTACCAGGTCCAGACAGTGACAGGATTGACAGATTGATAGCTCTTTCTAGATTCTATGGGTGGTGGTGCATGGCCGTTCTTAGTTGGTGGAGTGATTTGTCTGGTTAATTCCGATAACGAACGAGACCTTAGCCTGCTAACTAGCTCTATCAGATACTTCTCTTAGACGCTTCTTAGAGGGACTGTGTGGTACAACCTCAAGGAAGATTAAGGCAATAACAGGTCTGTGATGCCCTTAGATGTCCTGGGCTGCACGCGTGCTACACTGATGCACACATCGAGTTCCTTAACCGAAAGGATTCAGGGAAATCTTCAATATGCATCGTGATTGGGATAGATCTTTGTAATTATGGATCTTGAACGAGGAATTCCTAGTAAGCGTTAGTCATCAGCTTGCGCTGAATACGTCCCTGCCCTTTGTACACACCGCCCGTCGCTCCTACCGATTCCGAGTGATCCGGTGAACCTTTTTGACCTGACTCAATTGGGGAAATCAAGTGAGCCATATCACTTAGAGGAAGGAGAAGTCGTAACAAGGTTTCC
>LEDY_Castula_sp2
CGTGTTGATCCTGCCAGTAGTCATATGCTTGTCTTAAAGATTAACCCATGCATGTGTAAGTATAGTAATATACAGCGAAACTGCGAATGGCTCATTAAAACAGTTATAGTTTATTTGATGGATAAAGATATGGATAACCGTAGTAATTCTAGAGCTAATACATGCGTGAAAGCCTGACTCAAGAAGGGCTGTATTTATTAGATAAAGCCAATATTTAGGTGATTCATAATAACTTAGCGAATCGCGGACATTGTCTGCGATATGTCATTCAAGTATCTGCCCTATCAGCTTTGATGGTAGTGTATTGGACTACCATGGCATTAACGGGTAACGGGGAATTAGGGTTCGATTCCGGAGAAAGAGCCTGAGAAACGGCTATTACATCTAAGGACGGCAGCAGGGGCGTAAATTACCCAATCTTAATTTAAGGAGGTAGTGACAAGAAATATCGAACCGGAGAAATCCGGGATTGGAATGGGTCAAACGTAAAACCCTTGGCGAGTAACAATTGGAGGGCAAGTCTGGTGCCAGCAGCCGCGGTAATTCCAGCTCCAATAGCATATATTAAAGTTGTTGCAGTTAAAAAGCTCGTAGTTGGATTTCTGGGGAAGTCTGTTAAGTACAAATGTGTTTTTCAGACTTTACCCATCCTTCTGTTAACATGTGATGGTATCCGTACTGGACATGGGCTCAGATATTTTACCTTGAGAAAATTAGAGTGTTTCAGGCAGGCTAGGCCGGAATATAAAAGCATGGAATAATGGAATTGACATGACTCTGTGGTTGGCCAGAGAAGTGTAATGGTTAATAGGAACAGTTGGGGGCATTAGTATTTAATTGTCAGAGGTGAAATTCTTGGATTTGTTAAAGACTAACTAAAGCGAAAGCATTTGCCAAGGATGTTTTCATTAATCAAGAACGAAAGTTAGGGGATCAAAGACGATCAGATACCGTCGTAGTCTTAACCATAAACGATGCCGACTAGAGATTGGAGGAGATAATCGAGCTCCTTCAGCATCTAAGGAGAAATCAAAGTCTTTGGGTTCTGGGGGGAGTATGGTCGCAAGGCTGAAACTTGAAGGAATTGACGGAAGGGCACCACCAGGAGTGGAGCCTGCGGCTTAATCTGACTCAACACTGAGAAATTTACCAGGTCCAGACATTTACAGGATTGACAGATTGATAGCTCTTTCTTGATTCTATGGGTGGTGGTGCATGGCCGTTCTTAGTTGGTGGAGTGATTTGTCTGGTTAATTCCGATAACGAACGAGACCTTAACCTGCTAACTAGATGGGTGAGTTACGACTCATTCAGGCTTCTTAGAGGGACTGTGTGGTAAAACCTCAAGGAAGTTTAAGGCAATAACAGGTCTGTGATGCCCTTAGATGTCCTGGGCTGCACGCGTGCTACACTGATGCATTCAACGAGTTCATGGTCTGAAAGGATTGTGTAATCTTCAGTATGCATCGTGATTGGGATAGATCTTTGCAATTATAGATCTTTAACGAGGAATTCCTAGTAAGCGCAAGTCATCAGCTTGCGCTGATTAAGTCCCTGCCCTTTGTACACACCGCCCGTCGCTCCTACCGATTCCGAGTGATCCGGTGAACCTTTTGGACTTGCCCCAAGCGAGAAAATTAAGTGAACCATATCACTTAGAGGAAGGAGAAGTCGTAACAAGGTTTCCGTAGGTGAACCTGCAGAAGGATCAA
>LEDY_Heterometopus_palaeformis_18S_f
TAGTCATATGCTTGTCTTAAAGATTAACCCATGCATGTGTAAGTATAGTATCATACAGCGAAACTGCGAATGGCTCATTAAAACAGTTATAGTTTATTTGATGGATAAAGATATGGATAACCGTAGTAATTCTAGAGCTAATACATGCGTGAAAGCCTGACTTACGAAGGGCTGTATTTATTAGATAAAGCCAGCATTTAGGTGACTCATAATAACTTAGCGAATCGCGGATTTTTCTGCGATATGTCATTCAAGTATCTGCCCTATCAGCTTTGATGGTAGTGTATTGGACTACCATGGCATTAACGGGTAACGGGGAATTAGGGTTCGATTCCGGAGAAAGAGCCTGAGAAACGGCTATTACATCTAAGGACGGCAGCAGGGGCGTAAATTACCCAATCTTAATTTAAGGAGGTAGTGACAAGAAATATCGAACCGGAGAAATCCGGGATTGGAATGGGCCAAACGTAAAACCCTTGGCGAGTAACAATTGGAGGGCAAGTCTGGTGCCAGCAGCCGCGGTAATTCCAGCTCCAATAGCATATATTAAAGTTGTTGCAGTTAAAAAGCTCGTAGTTGGATATCTGGAGTGGTCCGTAGCCTACTCTGTAGTTTACGGACCATATCCATCCTTCTGTTAACATGTGTTGGTATTCGTACTGGACATGGGCTCAGATATTTTACCTTGAGAAAATTAGAGTGTTTCAGGCAGGCAAGGCCGGAATACAAAAGCATGGAATAATGGAATTGACATGACTCTGTGGTTGGCCAGAGAAGTGTAATGATTAATAGGAACAGTTGGGGGCATTAGTATTTAATTGTCAGAGGTGAAATTCTTCGATTTGTTAAAGACTAACTAAAGCGAAAGCATTTGCCAAGGATGTTTTCATTAATCAAGAACGAAAGTTAGGGGATCAAAGACGATCAGATACCGTCGTAGTCTTAACCATAAACGATGCCGACTAGAGATTGGAGGAGATAATCGAGCTCCTTCAGCATCTAAGGAGAAATCAAAGTCTTTGGGTTCTGGGGGGAGTATGGTCGCAAGGCTGAAACTTAAAGGAATTGACGGAAGGGCACCACCAGGAGTGGAGCCTGCGGCTTAATCTGACTCAACACTGAGAAATTTACCAGGTCCAGACATTGACAGGATTGACAGATTGATAGCTCTTTCTTGATTCTATGGGTGGTGGTGCATGGCCGTTCTTAGTTGGTGGAGTGATTTGTCTGGTTAATTCCGATAACGAACGAGACCTTAACCTGCTAACTAGTCCTGAGGGTTATTACCTTCTGTGGCTTCTTAGAGGGACTGTGTGGAAAAACCACAAGGAAGTTTAAGGCAATAACAGGTCTGTGATGCCCTTAGATGTCCTGGGCTGCACGCGTGCTACACTGATGCACTCAATGAGTTCCTGGACCGAAAGGTTCGCGGTAATCTTGAATATGCATCGTGATTGGGATAGATCTTTGTAATTATGGATCTTTAACGAGGAATTCCTAGTAAGCGTAAGTCATCAGCTTGCGCTGATTAAGTCCCTGCCCTTTGTACACACCGCCCGTCGCTCCTACCGATTCCGAGTGATCCGGTGAACCTTTTGGACCTGCCAAAAGCGGGAAAATTAAGTGAACCAAATCACTTAGAGGAAGGAGAAGTCGTAACAAGGTTTCC
>LERM10C_Bothrostoma_undulans_18S
AACCTGGTTGATCTTGCCAGTAGTCATATGCTTGTCTTAAAGATTAACCCATGCATGTGTAAGTATAGTGTTATACAGCGAAACTGCGAATGGCTCATTAAATCAGTTATAGTTTATTTGATGGATAAAGGATATGGATAACCGTAGAAAATCTAGAGCTAATACATGCTTGAAAGCCTGCTTCAAAAGGGCTGTATTTATTAGATAAAGCCAGCATTTAGGTGATTCATAATAACTTAGCGAATCGCAGGATTTCCTGCGATATTTCATTCAAGTATCTGCCCTATCAGCTTTGATGGTAGTGTATTGGACTACCATGGCATTAACGGGTAACGGGGAATTAGGGTTCGATTCCGGAGAAAGAGCCTGAGAAACGGCTATTACATCTAAGGACGGCAGCAGGGGCGTAAATTACCCAATCTTAATTTAAGGAGGTAGTGACAAGAAATATCGAATCGGGCTTTGTCCGAGATTGGAATGGGTCAAACGTAAAACCCTTGGCGAGTAACAATTGGAGGGCAAGTCTGGTGCCAGCAGCCGCGGTAATTCCAGCTCCAATAGCATATATTAAAGTTGTTGCAGTTAAAAAGCTCGTAGTTGGATATCTGGGGTGGTCTGTGGCGCACATGCTGTGTCGCTGACCATACCCATCCTTCTGTTAACATGTGTTGGCACTTGTGCTGGACATGGGCTCAGATATTTTACCTTGAGAAAATTAGAGTGTTTCAGGCAGGCTTGGCCGGAATACAAAAGCATGGAATAATGGAATTGACACAACTCTGTGGTTGGCCAGAGAAGTGTAATGGTTAATAGGAACAGTTGGGGGCATTAGTATTTAATTGTCAGAGGTGAAATTCTTGGATTTGTTAAAGACTAACTAAAGCGAAAGCATTTGCCAAGGATGTTTTCATTAATCAAGAACGAAAGTTAGGGGATCAAAGACGATCAGATACCGTCGTAGTCTTAACCATAAACGATGCCGACTAGGGATCGGAGGAGATAATCGAGCTCCTTCGGCACCTAAGGAGAAATCAAAGTCTTTGGGTTCTGGGGGGAGTATGGTCGCAAGGCTGAAACTTGAAGGAATTGACGGAAGGGCACCACCAGGAGTGGAGCCTGCGGCTTAATCTGACTCAACACTGAGAAATTTACCAGGTCCAGACATTTACAGGATTGACAGATTGATAGCTCTTTCTTGATTCTATGGGTGGTGGTGCATGGCCGTTCTTAGTTGGTGGAGTGATTTGTCTGGTTAATTCCGATAACGAACGAGACCTTAACCTGCTAAATAGCGCTCTGGAGGATTCTCTGGAGAAGCTTCTTAGAGGGACTGTGTGGTAAAACCTCAAGGAAGTGTAAGTCCATAACAGGTCTGTGATGCCCTTAGATGTCCTGGGCTGCACGCGTGCTACACTGATGCGCTCAACACGATCATGGATCGAAAGGTTCGTGCAATCCTCAATACGCATCGTGCTTGGGATAGATCTTTGTAATTATGGATCTTTAACGAGGAATTCCTAGTAAGCGCAAGTCATCAACTTGCGCTGATTAAGTCCCTGCCCTTTGTACACACCGCCCGTCGCTCCTACCGATTCCGAGTGATCCGGTGAACCTTTTGGACTTGCCAAAAGCGAGAAAATTAAGTGAGCCATATCACTTAGAGGAAGGAGAAGTCGTAACAAGGTTTCCGTAGGTGAACCTGCAGGATCAA
>LERM10C_Castula_sp1_18S
TAGTCATATGCTTGTCTTAAAGATTAACCCATGCATGTGTAAGTATAGTATTCTACAGCGAAACTGCGAATGGCTCATTAAATCAGTTATAGTTTATTTGATGGATCAAGATATGGATAACCGTAGTAATTCTAGAGCTAATACATGCGTGAAAGCCTGACTCAAGAAGGGCTGTATTTATTAGATAAAGCCAGCATTTAGGTGATTCATAATAACTTAGCGAATCGCGGAGTTTTCTGCGATATGTCATTCAAGTATCTGCCCTATCAGCTTTGATGGTAGTGTATTGGACTACCATGGCATTAACGGGTAACGGGGAATTAGGGTTCGATTCCGGAGAAAGAGCCTGAGAAACGGCTATTACATCTAAGGACGGCAGCAGGGGCGTAAATTACCCAATCTTAATTTAAGGAGGTAGTGACAAGAAATATCGAACCGGAGCAATCCGGGATTGGAATGGGTCAAACACAAAACCCTTGGCGAGTAACAATTGGAGGGCAAGTCTGGTGCCAGCAGCCGCGGTAATTCCAGCCTCCAATAGCATATATTAAAGTTGTTGCAGTTAAAAAGCTCGTAGTTGGATTTCTGGGGAAGTCTATTAAGTGCAATCGTGTTTGGTAGACTTTACCCATCCTTCTGTTAACATGTGATGGTATCCGTACTGGACATGGGCTCAGATATTTTACCTTGAGAAAATTAGAGTGTTTCAGGCAGGCTAGGCCAGAATACAAAAGCATGGAATAATGGAATTGACATGACTCTGTGGTTGGCCAGAGAAGTGTAATGGTTAATAGGAACAGTTGGGGGCATTAGTATTTAATTGTCAGAGGTGAAATTCTTGGATTTGTTAAAGACTAACTAAAGCGAAAGCATTTGCCAAGGATGTTTTCATTAATCAAGAACGAAAGTTAGGGGATCAAAGACGATCAGATACCGTCGTAGTCTTAACTATAAACGATGCCGACTAGAGATTGGAGGAGATAATCGAGCTCCTTCAGCATCTAAGGAGAAATCAAAGTCTTTGGGTTCTGGGGGGAGTATGGTCGCAAGTCTGAAACTTGAAGGAATTGACGGAAGGGCACCACCAGGAGTGGAGCCTGCGGCTTAATCTGACTCAACACTGAGAAATTTACCAGGTCCAGACATTTACAGGATTGACAGATTGATAGCTCTTTCTTGATTCTATGGGTGGTGGTGCATGGCCGTTCTTAGTTGGTGGAGTGATTTGTCTGGTTAATTCCGATAACGAACGAGACCTTAACCTGCTAACTAGATGGGTGTGTTATTACACATTCAGGCTTCTTAG
>LERMA1_Bothrostoma_undulans_MZ054197
TAGTCATATGCTTGTCTTAAAGATTAACCCATGCATGTGTAAGTATAGTGTTATACAGCGAAACTGCGAATGGCTCATTAAATCAGTTATAGTTTATTTGATGGATAAAGGATATGGATAACCGTAGAAAATCTAGAGCTAATACATGCTTGAAAGCCTGCTTCAAAAGGGCTGTATTTATTAGATAAAGCCAGCATTTAGGTGATTCATAATAACTTAGCGAATCGCAGGATTTCCTGCGATATTTCATTCAAGTATCTGCCCTATCAGCTTTGATGGTAGTGTATTGGACTACCATGGCATTAACGGGTAACGGGGAATTAGGGTTCGATTCCGGAGAAAGAGCCTGAGAAACGGCTATTACATCTAAGGACGGCAGCAGGGGCGTAAATTACCCAATCTTAATTTAAGGAGGTAGTGACAAGAAATATCGAATCGGGCTTTGTCCGAGATTGGAATGGGTCAAACGTAAAACCCTTGGCGAGTAACAATTGGAGGGCAAGTCTGGTGCCAGCAGCCGCGGTAATTCCAGCTCCAATAGCATATATTAAAGTTGTTGCAGTTAAAAAGCTCGTAGTTGGATATCTGGGGTGGTCTGTGGCGCACATGCTGTGTCGCTGACCATACCCATCCTTCTGTTAACATGTGTTGGCACTTGTGCTGGACATGGGCTCAGATATTTTACCTTGAGAAAATTAGAGTGTTTCAGGCAGGCTTGGCCGGAATACAAAAGCATGGAATAATGGAATTGACACAACTCTGTGGTTGGCCAGAGAAGTGTAATGGTTAATAGGAACAGTTGGGGGCATTAGTATTTAATTGTCAGAGGTGAAATTCTTGGATTTGTTAAAGACTAACTAAAGCGAAAGCATTTGCCAAGGATGTTTTCATTAATCAAGAACGAAAGTTAGGGGATCAAAGACGATCAGATACCGTCGTAGTCTTAACCATAAACGATGCCGACTAGGGATCGGAGGAGATAATCGAGCTCCTTCGGCACCTAAGGAGAAATCAAAGTCTTTGGGTTCTGGGGGGAGTATGGTCGCAAGGCTGAAACTTGAAGGAATTGACGGAAGGGCACCACCAGGAGTGGAGCCTGCGGCTTAATCTGACTCAACACTGAGAAATTTACCAGGTCCAGACATTTACAGGATTGACAGATTGATAGCTCTTTCTTGATTCTATGGGTGGTGGTGCATGGCCGTTCTTAGTTGGTGGAGTGATTTGTCTGGTTAATTCCGATAACGAACGAGACCTTAACCTGCTAAATAGCGCTCTGGAGGATTCTCTGGAGAAGCTTCTTAG
>LERMA5_IAC_Metopid_sp2_18S
TCTGGTTGATCCTGCCAGTAGTCATATGCTTGTCTTAAAGATTACCCCATGCATGTGTAAGTATAGTAGTATACGGCGAAACTGCGAATGGCTCCTTAAAACAGTTATAATTTATTTGATGGATATAGAGATGGATAACCGTAGTAATTCTAGAGCTAATACATGCTTGAAAGCCTTGCTCTGTGAGGCTGTATTTATTAGATAAAGCCAGCATTTAGGTGATTCATAATAACTTAACGGATCGCGGACATTGTCTGCGACATGTCATTCAAGTATCTGCCCTATCAGCTTTGATGGTAGTGTATTGGACTACCATGGCATTAACGGGTAACGGGGAATTAGGGTTCGGTTCCGGAGAAAGAGCCTGAGAAACGGCTATTACATCTAAGGAGGGCAGCAGGGGCGTAAATTACCCAATCTTAATTTAAGGAGGTAGTGACAAGAAATATCGAACCGGAGCAATCCGGGATTGGAATGGACCAAACATAAAACCCTTGGCGAGTAACAATTGGAGGGCAAGTCTGGTGCCAGCAGCCGCGGTAATTCCAGCTCCAATAGCATATATTAAAGTTGTTGCAGTTAAAAAGCTCGTAGTTGGATTTCTGGGAGTGGTCTGCTGCTCATCTCTGGGTGGTAGACCACACCATCCTTCTGTTAACATGTTATGGTACCTCGTACTGGACATGGGCTCAGATATTTTACCTTGAGAAAATTAGAGTGTTTCAGGCAGGCAAGGCCGGAATACAAAAGCATGGAATAATAGAATTGACACGACTCTGTGGTTGGCCAGGGAAGTGTAATGATTAATAGGAACAGTTGGGGGCATTAGTATTTAATTGTCAGAGGTGAAATTCTTGGATTTGTTAAAGACTAACTAAAGCGAAAGCATTTGCCAAGGATGTTTTCATTAATCAAGAACGAAAGTTAGGGGATCAAAGACGATCAGATACCGTCGTAGTCTTAACCATAAACGATGCCGACTAGAGATTGGAGGAGATATTCGAGCTCCTTCAGCATCTAAGGAGAAATCAAAGTCTTTGGGTTCTGGGGGGAGTATGGTCGCAAGGCTGAAACTTGAAGGAATTGACGGAAGGGCACACCAGGAGTGGAGCCTGCGGCTTAATCTGACTCAACACGGAGAAATTTACCAGGTCCAGACATTGATAGGATTGACAGATTGATAGCTCTTTCTTGATTCTATGGGTGGTGGTGCATGGCCGTTCTTAGTTGGTGGAGTGATTTTGTCTGGTTAATTCCGATAACGAACGAGACCTTAACCTGCTAACTAGATTAGCGTGTTATTACATGCTAAACGCTTTCTTAGAGGGGACTGTGTGGAAAACCCTCA
>LERMA5_Tropidoatractidae_18S
TAGTCATATGCTTGTCTCAAAGATTAAGCCATGCATGTGCAAGTATAAGTATTATACAGCGAGACTGCGAATGGCTCATTAAATCAGTTATAGTTTATTTGATGGATAAAGATATGGATAACCGTAGTAATTCTAGAGCTAATACATGCGTGAACGCCTGTCGCAAGGCAGGCTGTATTTATTAGATAATGCCACCGTATGGTGAATCATAATAACTTAGCGAATCGCCTTTTGGCGATATATCATTCAAGTATCTGCCCTATCAGCTTTGATGGTAGTGTATTGGACTACCATGGCATTCACGGGTAACGGAGAATTAGGGTTCGGTTCCGGAGAGGGAGCCTGAGAAATGGCTACCACATCTAAGGAAGGCAGCAGGCGCGTAAATTACCCAATCCTGACTCAGGGAGGTAGTGACAAGAAATATCGACTTTGGAGAAATCCAGAGATTGGAATGGGTTTAATGTAAAAACCTTTACGAGTAACAATTGGAGGGCAAGTCTGGTGCCAGCAGCCGCGGTAATTCCAGCTCCAATAGCATATATTAAAGTTGTTGCAGTTAAAAAGCTCGTAGTTGAAATTCTGGAGAGGTTGTGAGCTTCCAATCGGGAGTTCAATAATCTTCTTCATCCTTCTGTTAACATATCAGGCATACGTGTTGGGTATGAGCTCAGATATTTTACCTTGAGAAAATTAAAGTGTTTCAGGCAGGCTAGGCCAGAATACAAAAGCATGGAATAATGGAATTGACAGCTCTCTGTGGTTGCGCAGAGGTGTTGTAATGGTTAATAGGAACAGTTGGGGGCATTAGTATTTAATTGTCAGAGGTGAAATTCTTGGATTTGTTAAAGACTAACTAAAGCGAAAGCATTTGCCAAGGATGTTTTCATTAATCAAGAACGAAAGTTAGGGGATCAAAGACGATCAGATACCGTCGTAGTCTTAACTATAAACGATGCCGACTAGAGATTGGAGGAGATATTCGAGCTCCTTCAGCATCTAAGGAGAAATCAAAGTCTTTGGGTTCTGGGGGGAGTATGGTCGCAAGTCTGAAACTTGAAGGAATTGACGGAAGGGCACCACCAGGAGTGGAGCCTGCGGCTCAATCTGACTCAACACTGAGAAATTTACCAGGTCCAGACATTGGCAGGATTGACAGATTGATAGCTCTTTCTTGATTCTATGGGTGGTGGTGCATGGCCGTTCTTAGTTGGTGGAGTGATTTGTCTGGTTAATTCCGATAACGAACGAGACCTCAACCTACTAAATAGATCCAGTTCTCACCAGAGCTGGACGCTTCTTAGAGGGACTGTGTGGTATAACCTCAAGGAAGTTTGAGGCAATAACAGGTCTGTGATGCCCTTAGATGTCCTGGGCTGCACGCGTGCTACACTGATGCACTCAACTAGTATCCTGCTCCGAAAGGCTGTGGGAAATCTTCAAAATGCATCGTGATTGGGATAGATCTTTGTAATTATAGATCTTAAACGAGGAATTCCTAGTAATCGCAAGTCATCAGCTTGCGATGACTAAGTCCCTGCCCTTTGTACACACCGCCCGTCGCTCCTACCGATTCCGAGTGATTCGGTGAACCTTTTGGACTTGCCAAAAGCGAGAAAATTAAGTAAACCAAATCACTTAGAGGAAGGAGAAGTCGTAACAAGGTTTCCGTAGGTGAACCTGCAGAAGGATCAA
>LERMA7_Bothrostoma_nasutum_MZ054191
TAGTCATATGCTTGTCTTAAAGATTAACCCATGCATGTGTAAGTATAGTGTCATACAGCGAAACTGCGAATGGCTCATTAAATCAGTTATAGTTTATTTGATGGATAAAGGATATGGATAACCGTAGAAAATCTAGAGCTAATACGTGCTTGAAAGCCTGCTTTAAAAGGGCTGTATTTATTAGATAAAGCCAGCATTTAGGTGATTCATAATAACTTAGCGAATCGCAGGATTTCCTGCGATATTTCATTCAAGTATCTGCCCTATCAGCTTTGATGGTAGTGTATTGGACTACCATGGCTTTAACGGGTAACGGGGAATTAGGGTTCGATTCCGGAGAAAGAGCCTGAGAAACGGCTATTACATCTAAGGACGGCAGCAGGGGCGTAAATTACCCAATCTTAATTTAAGGAGGTAGTGACAAGAAATATCGAATCGGACTCTGTCCGAGATTGGAATGGGCCAAACGTAAAACCCTTGGTGAGTAACAATTGGAGGGCAAGTCTGGTGCCAGCAGCCGCGGTAATTCCAGCTCCAATAGCATATATTAAAGTTGTTGCAGTTAAAAAGCTCGTAGTTGGATTTCTGGGGTGATCTCTGGCGCAGTTTCTGTGTCACTGTATCATACCCATCCTTCTGTTAACGTGTGTTGGCATTCGTGCTGGACATGGGCTCAGATATTTTACCTTGAGAAAATTAGAGTGTTTCAGGCAGGCTTGGCCGGAATACAAAAGCATGGAATAATAGAATTGACACAACTCTGTGGTTGGCCAGAGAAGTGTAATGATTAATAGGAACAGTTGGGGGCATTAGTATTTAATTGTCAGAGGTGAAATTCTTGGATTTGTTAAAGACTAACTAAAGCGAAAGCATTTGCCAAGGATGTTTTCATTAATCAAGAACGAAAGTTAGGGGATCAAAGACGATCAGATACCGTCGTAGTCTTAACCATAAACGATGCCGACTAGGGATCGGAGGAGATAATCGAGCTCCTTCGGCACCTAAGGAGAAATCAAAGTCTTTGGGTTCTGGGGGGAGTATGGTCGCAAGGCTGAAACTTGAAGGAATTGACGGAAGGGCACCACCAGGAGTGGAGCCTGCGGCTTAATCTGACTCAACACTGAGAAATTTACCAGGTCCAGACATTTACAGGATTGACAGATTGATAGCTCTTTCTTGATTCTATGGGTGGTGGTGCATGGCCGTTCTTAGTTGGTGGAGTGATTTGTCTGGTTAATTCCGATAACGAACGAGACCTTAACCTGCTAAATAGCGCCTCGGAGGATTCTCCGGGAAGGCTTCTTAG
>LERMETZ_Castula_specialis
TAGTCATATGCTTGTCTTAAAGATTAACCCATGCATGTGTAAGTATAGTAATATACAGCGAAACTGCGAATGGCTCATTAAAACAGTTATAGTTTATTTGATGGATAAAGATATGGATAACCGTAGTAATTCTAGAGCTAATACATGCGTGAAAGCCTGACTCAAGAAGGGCTGTATTTATTAGATAAAGCCAGCATTTAGGTGATTCATAATAACTTAGCGAATCGCGGACATTGTCTGCGATATGTCATTCAAGTATCTGCCCTATCAGCTTTGATGGTAGTGTATTGGACTACCATGGCATTAACGGGTAACGGGGAATTAGGGTTCGATTCCGGAGAAAGAGCCTGAGAAACGGCTATTACATCTAAGGACGGCAGCAGGGGCGTAAATTACCCAATCTTAATTTAAGGAGGTAGTGACAAGAAATATCGAACCGGAGAAATCCGGGATTGGAATGGGTCAAACGTAAAACCCTGGCGAGTAACAATTGGAGGGCAAGTCTGGTGCCAGCAGCCGCGGTAATTCCAGCTCCAATAGCATATATTAAAGTTGTTGCAGTTAAAAAGCTCGTAGTTGGATTTCTGGGGAAGTCTGTTAAGTACAAATGTGTTTTTCAGACTTTACCCATCCTTCTGTTAACATGTGATGGTATCCGTACTGGACATGGGCTCAGATATTTTACCTTGAGAAAATTAGAGTGTTTCAGGCAGGCTAGGCCGGAATATAAAAGCATGGAATAATGGAATTGACATGACTCTGTGGTTGGCCAGAGAAGTGTAATGGTTAATAGGAACAGTTGGGGGCATTAGTATTTAATTGTCAGAGGTGAAATTCTTGGATTTGTTAAAGACTAACTAAAGCGAAAGCATTTGCCAAGGATGTTTTCATTAATCAAGAACGAAAGTTAGGGGATCAAAGACGATCAGATACCGTCGTAGTCTTAACCATAAACGATGCCGACTAGAGATTGGAGGAGATAATCGAGCTCCTTCAGCATCTAAGGAGAAATCAAAGTCTTTGGGTTCTGGGGGGAGTATGGTCGCAAGGCTGAAACTTGAAGGAATTGACGGAAGGGCACCACCAGGAGTGGAGCCTGCGGCTTAATCTGACTCAACACTGAGAAATTTACCAGGTCCAGACATTTACAGGATTGACAGATTGATAGCTCTTTCTTGATTCTATGGGTGGTGGTGCATGGCCGTTCTTAGTTGGTGGAGTGATTTGTCTGGTTATTCCGATAACGAACGAGACCTTAACCTGCTAACTAGATGATTGAGTTACGACTCAGTCAGGCTTCTTAGAGGGACTGTGTGGTAAAACCTCAAGGAAGTTTAAGGCAATAACAGGTCTGTGATGCCCTTAGATGTCCTGGGCTGCACGCGTGCTACACTGATGCATTCAACGAGTTCATGGTCTGAAAGGATTGTGTAATCTTCAGTATGCATCGTGATTGGGATAGATCTTTGCAATTATAGATCTTTAACGAGGAATTCCTAGTAAGCGCAAGTCATCAGCTTGCGCTGATTAAGTCCCTGCCCTTTGTACACACCGCCCGTCGCTCCTACCGATTCCGAGTGATCCGGTGAACCTTTTGGACTTGCCCCAAGCGAGAAAATTAAGTGAACCATATCACTTAGAGGAAGGAGAAGTCGTAACAAGGTTTCCGTAGGTGAA
>LERMONSTR_Castula_fusca
TAGTCATATGCTTGTCTTAAAGATTAACCCATGCATGTGTAAGTATAGTATTCTACAGCGAAACTGCGAATGGCTCATTAAAACAGTTATAGTTTATTTGATGGATCAAGATATGGATAACCGTAGTAATTCTAGAGCTAATACATGCGTGAAAGCCCAACTCAAGAAGGGCTGTATTTATTAGATAAAGCCAGCATTTAGGTGATTCATAATAACTTTTCGAATCGCGGAGTTTTCTGCGATATGTCATTCAAGTATCTGCCCTATCAGCTTTGATGGTAGTGTATTGGACTACCATGGCATTAACGGGTAACGGGGAATTAGGGTTCGATTCCGGAGAAAGAGCCTGAGAAACGGCTATTACATCTAAGGACGGCAGCAGGGGCGTAAATTACCCAATCTTAATTTAAGGAGGTAGTGACAAGAAATATCGAACCGGAGCAATCCGGGATTGGAATGGGTCAAACACAAAACCCTTGGCGAGTAACAATTGGAGGGCAAGTCTGGTGCCAGCAGCCGCGGTAATTCCAGCTCCAATAGCATATATTAAAGTTGTTGCAGTTAAAAAGCTCGTAGTTGGATTTCTGGGGAAGTCTGTAGAGTGCAATCGTGTTCTTCAGACTTTACCCATCCTTCTGTTAACATGTGATGGTATTCGTACTGGACATGGGCTCAGATATTTTACCTTGAGAAAATTAGAGTGTTTCAGGCAGGCTAGGCCGGAATATAAAAGCATGGAATAATGGAATTGACATGACTCTGTGGTTGGCCAGAGAAGTGTAATGATTAATAGGAACAGTTGGGGGCATTAGTATTTAATTGTCAGAGGTGAAATTCTTGGATTTGTTAAAGACTAACTAAAGCGAAAGCATTTGCCAAGGATGTTTTCATTAATCAAGAACGAAAGTTAGGGGATCAAAGACGATCAGATACCGTCGTAGTCTTAACTATAAACGATGCCGACTAGAGATTGGAGGAGATAATCGAGCTCCTTCAGCATCTAAGGAGAAATCAAAGTCTTTGGGTTCTGGGGGGAGTATGGTCGCAAGGCTGAAACTTGAAGGAATTGACGGAAGGGCACCACCAGGAGTGGAGCCTGCGGCTTAATCTGACTCAACACTGAGAAATTTACCAGGTCCAGACATTTACAGGATTGACAGATCGATAGCTCTTTCTTGATTCTATGGGTGGTGGTGCATGGCCGTTCTTAGTTGGTGGAGTGATTTGTCTGGTTAATTCCGATAACGAACGAGACCTTAACCTGCTAACTAGATGGATGTGTCAAGACACGTTCAGGCTTCTTAG
>LIBL_Bothrostoma_robustum_MZ054205
TAGTCATATGCTTGTCTTAAAGATTAACCCATGCATGTGTAAGTATAGTGTCATACAGCGAAACTGCGAATGGCTCATTAAATCAGTTATAGTTTATTTGATGGATAAAGATATGGATAACCGTAGAAAATCTAGAGCTAATACATGCTTGAAAGCCTGCTTTAAAAGGGCTGTATTTATTAGATAAAGCCAGCATTTAGGTGATTCATAATAACTTAGCGAATCGCAGGATTGTCTGCGATATTTCATTCAAGTATCTGCCCTATCAGCTTTGATGGTAGTGTATTGGACTACCATGGCATTAACGGGTAACGGGGAATTAGGGTTCGATTCCGGAGAAAGAGCCTGAGAAACGGCTATTACATCTAAGGACGGCAGCAGGGGCGTAAATTACCCAATCTTAATTTAAGGAGGTAGTGACAAGAAATATCGAAACGCTTTGTCGGATTGGAAAGGACCAAACGTAAAACACTTGGCGAGAAACAATTGGAGGGCAAGTCTGGTGCCAGCAGCCGCGGTAATTCCAGCTCCAATAGCATATATTAAAGTTGTTGCAGTTAAAAAGCTCGTAGTTGGATATCTGGGGTGGTCTGTGGCGCACTAGCTGCGAAACAGACCATACCCATCCTTCTGTTAACATGTATTGGCACTCTCGTGTTGGACATGGGCTCAGATATTTTACCTTGAAAAAATCAGAGTGTTTCAGGCAGGCTTGGCCGGAATACAAAAGCATGGAATAATGGAATTGACACAACTCTGTGGTTGGCCAGAGAAGTGTAATGATTAATAGGAACAGTTGGGGGCATTAGTATTTAATTGTCAGAGGTGAAATTCTTGGATTTGTTAAAGACTAACTAAAGCGAAAGCATTTGCCAAGGATGTTTTCATTAATCAAGAACGAAAGTTAGGGGATCAAAGACGATCAGATACCGTCGTAGTCTTAACTATAAACGATGCCGACTAGGGATCGGGGGAGATAATCGAGCTCCTTCGGCACCTAAGGAGAAATCAAAGTCTTTGGGTTCTGGGGGGAGTATGGTCGCAAGGCTGAAACTTGAAGGAATTGACGGAAGGGCACCACCAGGAGTGGAGCCTGCGGCTTAATCTGACTCAACACTGAGAAATTTACCAGGTCCAGACATTTACAGGATTGACAGATTGATAGCTCTTTCTTGATTCTATGGGTGGTGGTGCATGGCCGTTCTTAGTTGGTGGAGTGATTTGTCTGGTTAATTCCGATAACGAACGAGACCTTAACCTGCTAAATAGCACCTTGGAGGATTCTCCAGGGAAGCTTCTTAG
>LIBL_Urostomides_striatus_18S
CGTGTTGATCCTGCCAGTAGTCATATGCTTGTCTCAAAGATTAACCCATGCATGTGCAAGTATAGTTATATACCGCGAAACTGCGAATGGCTCATTAAATCAGTTATAATTTATTTGATGGATAAAGGATATGGATAACCGTAGAAATTCTAGAGCTAATACATGCGTGAAAGCTCGACGTAAGAAGAGCTGTATTTATTAGATAAAGCCAGCATTTAGGTGATTCATAATAACTTAGCGAATCGCAGATTTATCTGCGATATATCATTCAAGTATCTGCCCTATCAGCTTTGATGGTAGTGTATTGGACTACCATGGCATTCACGGGTAACGGAGAATTAGGGTTCGGTTCCGGAGAAAGAGCCTGAGAAACGGCTATTACATCTAAGGACGGCAGCAGGGGCGTAAATTACCCAATCTTAATTTAAGGAGGTAGTGACAAGAAATATCGACTTTGGAGCAATCCAAGATTGGAATGGGCTAAACACAAAACCCTTAGCGAGTAACAATTGGAGGGCAAGTCTGGTGCCAGCAGCCGCGGTAATTCCAGCTCCAATAGCGTATATTAAAGTTGTTGCAGTTAAAAAGCTCGTAGTTGGATATCTGGAGTAATCTGCGGTTCCCTTTGGGGATTGCAGAGTACATCCATCCTTCTGTTAACGTGTGTTGGTTCTCACGGACTGGACACGAGCTCGGATATTTTACCTTGAGAAAATTAGAGTGTTTCAGGCAGGCTTGGCCGGAATACAAAAGCATGGAATAATTGAAATGACACAACGCTGTGGTTGGCCAGAGGCGTGTAATGGTTAATAGGAACAGTTGGGGGCATTAGTATTTAATTGTCAGAGGTGAAATTCTTGGATTTGTTAAAGACTAACTAAAGCGAAAGCATCTGCCAAGGATGTTTTCATTAATCAAGAACGAAAGTTAGGGGATCAAAGACGATCAGATACCGTCGTAGTCTTAACCATAAACGATGCCGACTAGAGATTGGAGGAGATATTCGAGCTCCTTCAGCATCTAAGGAGAAATCAAAGTCTTTGGGTTCTGGGGGGAGTATGGTCGCAAGGCTGAAACTTGAAGGAATTGACGGAAGGGCACCACCAGGAGTGGAGCCTGCGGCTTAATCTGACTCAACACTGAGAAATTTACCAGGTCCAGACATTGATAGGATTGACAGATTGATAGCTCTTTCTTGATTCTATGGGTGGTGGTGCATGGCCGTTCTTAGTTGGTGGAGTGATTTGTCTGGTTAATTCCGATAACGAACGAGACCTTAACCTGCTAACTAGATCTGCGAGTTATTACTTTTGGATGCTTCTTAGAGGGACTGTGTGGTAAAACCTCAAGGAAGTTTAAGGCAATAACAGGTCTGTGATGCCCTTAGATGTCCTGGGCTGCACGCGTGCTACACTGATGCACTCAGCGAGTACCTGATCTGAAAGGTATTAGGCAATCTTCAATATGCATCGTGATTGGGATAGATCTTTGTAATTATGGATCTTGAACGAGGAATTCCTAGTAAGCGCAAGTCATCAACTTGCGCTGATTAAGTCCCTGCCCTTTGTACACACCGCCCGTCGCTCCTACCGATTCCGAGTGATTCGGTGAACCTTTTGGACTTGCCAAAAGCGAGAAAATTAAGTGAACCAAATCACTTAGAGGAAGGAGAAGTCGTAACAAGGTTTCCGTAGGTGAACCTGCAGAAGGATCAA
>LUKIFOREST_Tropidoatractus_levanderi_18S_F
TAGTCATATGCTTGTCTCAAAGATTAAGCCATGCATGTGCAAGTATAAGTGGATACTGCGAGACTGCGAATGGCTCATTAAATCAGCTATAGTTTATTTGATGGATAAAGATATGGATAACCGTAGTAATTCTAGAGCTAATACATGCGCGAACGCGTTCGTAAGGACGCCGTATTTATTAGATAATGCCACCGTATGGTGAATCATAATAACTTAACGAATCGTAGTAATACTGCGATATATCATTCAAGTATCTGCCCTATCAGCTTTGATGGTAGTGTATTGGACTACCATGGCACTTACGGGTAACGGAGAATTAGGGTTCGGTTCCGGAGAGGGAGCCTGAGAAATGGCTACCACATCTAAGGAAGGCAGCAGGCGCGTAAATTACCCAATCCTGACTCAGGGAGGTAGTGACAAGAAATATCGACTTTGGAGTAATCCAGAGATTGGAATGGGTTTAATGTAAAAACCTTTACGAGTAACAATTGGAGGGCAAGTCTGGTGCCAGCAGCCGCGGTAATTCCAGCTCCAATAGCATATATTAAAGTTGTTGCAGTTAAAAAGCTCGTAGTTGAAATTCTGGAGAGGTTGTTGGCTGATTATCGTCAGTTAGCAATTTTCTTCATCCTTCTGTTAACTCTCTGCACATCGTGTTGGAGTAGAGCTCAGATATTTTACCTTGAGAAAATTAGAGTGTTTCAGGCAGGCTAGGCCCGAATACAACAGCATGGAATAATGGAATTGACAATACTCTGTGGTTGCGCAGAAGTGTTGTAATGGTTAATAGGAACAGTTGGGGGCATTAGTATTTAATTGTCAGAGGTGAAATTCTTGGATTTGTTAAAGACTAACTAAAGCGAAAGCATTTGCCAAGGATGTTTTCATTAATCAAGAACGAAAGTTAGGGGATCAAAGACGATCAGATACCGTCGTAGTCTTAACTATAAACGATGCCGACTAGAGATTGGAGGAGATATTCGAGCTCCTTCAGCATCTAAGGAGAAATCAAAGTCTTTGGGTTCTGGGGGGAGTATGGTCGCAAGTCTGAAACTTGAAGGAATTGACGGAAGGGCACCACCAGGAGTGGAGCCTGCGGCTCAATCTGACTCAACACTGAGAAATTTACCAGGTCCAGACATTGGCAGGATTGACAGATTGATAGCTCTTTCTTGATTCTATGGGTGGTGGTGCATGGCCGTTCTTAGTTGGTGGAGTGATTTGTCTGGTTAATTCCGATAACGAACGAGACCTCAACCTACTAAATAGATCCAGGTGTTTCTACAACTGGACGCTTCTTAGAGGGACTGTGTGGTAAAACCTCAAGGAAGTTTGAGGCAATAACAGGTCTGTGATGCCCTTAGATGTCCTGGGCTGCACGCGTGCTACACTGATGCACTCAGCTAGTATCCTGCCTCGAAAGGTGGCGGGAAATCTTCAAAATGCATCGTGATTGGGATAGATCTTTGTAATTATAGATCTTAAACGAGGAATTCCTAGTAAGCGCAAGTCATCAGCTTGCGCTGACTAAGTCCCTGCCCTTTGTACACACCGCCCGTCGCTCCTACCGATTCCGAGTGATTCGGTGAACCTTTTGGACCTGTCCAAAGCGGGAAAATTAAGTAAACCAAATCACTTAGAGGAAGGAGAAGTCGTAACAAGGTTTCC
>MALKAL_Metopus_es_18S Metopus es 18S
TAGTCATATGCTTGTCTCAAAGATTAACCCATGCATGTGTAAGTATAGTTATATACCGCGAAACTGCGAATGGCTCATTAAAACAGTTATAGTTTATTTGATGGATAAAGGATATGGATAACCGTAGTAATTCTAGAGCTAATACATGCTTGAAAACCTGACGCAAGAAAGGTTGTATTTATTAGATAAAGCCAGCTTTAAGGTGATTCACAATAACTTAACGGATCGCAATTTTTTTGCGATATATCATTCAAGTATCTGCCCTATCAGCTTTGATGGTAGTGTATTGGACTACCATGGCATTAACGGGTAACGGAGAATTAGGGTTCGGTTCCGGAGAAAGAGCCTGAGAAACGGCTATTACATCTAAGGACGGCAGCAGGGGCGTAAATTACCCAATCTTAATTTAAGGAGGTAGTGACAAGAAATATCGACTTTGGAGAAATCCAAGATTGGAATGGATTAAANTTAAAACCATTAGTGAGTAACAATTGGAGGGCAAGTCTGGTGCCAGCAGCCGCGGTAATTCCAGCTCCAATAGCATATATTAAAGTTGTTGCAGTTAAAAAGCTCGTAGTTGGATATCTGGATTGAGTTTGTTCGTGGTTTCCACAGCAAATTCAGTTCATCCTTCTGTTAAAGCACCTTGTACTTGTACCGGGTGTCAGCTCAGATATTTTACCTTGAGAAAATTAGAGTGTTTCAGGCAGGCAAGGCCGGAATACAACAGCATGGAATAATAGAATTGACATGACTCTGTGGTTGGCCAGAGAAGTGTAATGATTAATAGGAACAGTTGGGGGCATTAGTATTTAATTGTCAGAGGTGAAATTCTTGGATTTGTTAAAGACTAACTAAAGCGAAAGCATTTGCCAAGGATGTTTTCATTAATCAAGAACGAAAGTTAGGGGATCAAAGACGATCAGATACCGTCGTAGTCTTAACTATAAACGATGCCGACTAGAGATTGGAGGAGATAATAGAGCTCCTTCAGCATCTAAGGAGAAATCAAAGTCTTTGGGTTCTGGGGGGAGTATGGTCGCAAGGCTGAAACTTGAAGGAATTGACGGAAGGGCACCACCAGGAGTGGAGCCTGCGGCTTAATCTGACTCAACACTGAGAAATTTACCAGGTCCAGACATTGATAGGATTGACAGATTGATAGCTCTTTCTTGATTCTATGGGTGGTGGTGCATGGCCGTTCTTAGTTGGTGGAGTGATTTGTCTGGTTAATTCCGATAACGAACGAGACCTTAACCTGCTAACTAGATCGTAGTGTTATTACACTTAGATGCTTCTTAG
>MEJONA_Heterometopus_palaeformis_18S_f
TAGTCATATGCTTGTCTTAAAGATTAACCCATGCATGTGTAAGTATAGTATCATACAGCGAGACTGCGAATGGCTCATTAAAACAGTTATAGTTTATTTGATGGATAAAGATATGGATAACCGTAGTAATTCTAGAGCTAATACATGCGTGAAAGCCTGACTTACGAAGGGCTGTATTTATTAGATAAAGCCAGCATTTAGGTGACTCATAATAACTTAGCGAATCGCGGATTATATCTGCGATATGTCATTCAAGTATCTGCCCTATCAGCTTTGATGGTAGTGTATTGGACTACCATGGCATTAACGGGTAACGGGGAATTAGGGTTCGATTCCGGAGAAAGAGCCTGAGAAACGGCTATTACATCTAAGGACGGCAGCAGGGGCGTAAATTACCCAATCTTAATTTAAGGAGGTAGTGACAAGAAATATCGAACCGGAGCAATCCGGGATTGGAATGGGCCAAACGTAAAACCCTTGGTGAGTAACAATTGGAGGGCAAGTCTGGTGCCAGCAGCCGCGGTAATTCCAGCTCCAATAGCATATATTAAAGTTGTTGCAGTTAAAAAGCTCGTAGTTGGATATCTGGAGTGGTCCGTAGCTTACTCTGTAGGTTACGGACCATATCCATCCTTCTGTTAACATGTGTTGGTATTCGTACTGGACATGGGCTCAGATATTTTACCTTGAGAAAATTAGAGTGTTTCAGGCAGGCAAGGCCGGAATACAAAAGCATGGAATAATGGAATTGACACAACTCTGTGGTTGGCCAGAGAAGTGTAATGATTAATAGGAACAGTTGGGGGCATTAGTATTTAATTGTCAGAGGTGAAATTCTTGGATTTGTTAAAGACTAACTAAAGCGAAAGCATTTGCCAAGGATGTTTTCATTAATCAAGAACGAAAGTTAGGGGATCAAAGACGATCAGATACCGTCGTAGTCTTAACCATAAACGATGCCGACTAGAGATTGGAGGAGATAATCGAGCTCCTTCAGCATCTAAGGAGAAATCAAAGTCTTTGGGTTCTGGGGGGAGTATGGTCGCAAGGCTGAAACTTAAAGGAATTGACGGAAGGGCACCACCAGGAGTGGAGCCTGCGGCTTAATCTGACTCAACACTGAGAAATTTACCAGGTCCAGACATTGACAGGATTGACAGATTGATAGCTCTTTCTTGATTCTATGGGTGGTGGTGCATGGCCGTTCTTAGTTGGTGGAGTGATTTGTCTGGTTAATTCCGATAACGAACGAGACCTTAACCTGCTAACTAGTCCTGAGGGTTATTACCTTCTGTGGCTTCTTAGAGGGACTGTGTGGTAAAACCACAAGGAAGTTTAAGGCAATAACAGGTCTGTGATGCCCTTAGATGTCCTGGGCTGCACGCGTGCTACACTGATGCACTCAATGAGTTCCTGGACCGAAAGGTTCGCGGTAATCTTGAATATGCATCGTGATTGGGATAGATCTTTGTAATTATAGATCTTTAACGAGGAATTCCTAGTAAGCGTAAGTCATCAGCTTGCGCTGATTAAGTCCCTGCCCTTTGTACACACCGCCCGTCGCTCCTACCGATTCCGAGTGATCCGGTGAACCTTTTGGACCTGCCACAAGCGGGAAAATTAAGTGAACCAAATCACTTAGAGGAAGGAGAAGTCGTAACAAGGTTTCC
>MORETES_Tropidoatractus_levanderi_MG896713
TAGTCATATGCTTGTCTCAAAGATTAAGCCATGCATGTGCAAGTATAAGTGGATACTGCGAGACTGCGAATGGCTCATTAAATCAGCTATAGTTTATTTGATGGATAAAGATATGGATAACCGTAGTAATTCTAGAGCTAATACATGCGCGAACGCGTTCGCAAGGACGCCGTATTTATTAGATAATGCCACCGTATGGTGAATCATAATAACTTAACGAATCGTAGTAATACTGCGATATATCATTCAAGTATCTGCCCTATCAGCTTTGATGGTAGTGTATTGGACTACCATGGCACTTACGGGTAACGGAGAATTAGGGTTCGGTTCCGGAGAGGGAGCCTGAGAAATGGCTACCACATCTAAGGAAGGCAGCAGGCGCGTAAATTACCCAATCCTGACTCAGGGAGGTAGTGACAAGAAATATCGACTTTGGAGTAATCCAGAGATTGGAATGGGTTTAATGTAAAAACCTTTACGAGTAACAATTGGAGGGCAAGTCTGGTGCCAGCAGCCGCGGTAATTCCAGCTCCAATAGCATATATTAAAGTTGTTGCAGTTAAAAAGCTCGTAGTTGAAATTCTGGAGAGGTTGTTGGCTGATACTTGTCAGTTAGCAATTTTCTTCATCCTTCTGTTAACTCTCTGCACATCGTGTTGGAGTAGAGCTCAGATATTTTACCTTGAGAAAATTAGAGTGTTTCAGGCAGGCTAGGCCCGAATACAACAGCATGGAATAATGGAATTGACAATACTCTGTGGTTGCGCAGAAGTGTTGTAATGGTTAATAGGAACAGTTGGGGGCATTAGTATTTAATTGTCAGAGGTGAAATTCTTGGATTTGTTAAAGACTAACTAAAGCGAAAGCATTTGCCAAGGATGTTTTCATTAATCAAGAACGAAAGTTAGGGGATCAAAGACGATCAGATACCGTCGTAGTCTTAACTATAAACGATGCCGACTAGAGATTGGAGGAGATATTCGAGCTCCTTCAGCATCTAAGGAGAAATCAAAGTCTTTGGGTTCTGGGGGGAGTATGGTCGCAAGTCTGAAACTTGAAGGAATTGACGGAAGGGCACCACCAGGAGTGGAGCCTGCGGCTCAATCTGACTCAACACTGAGAAATTTACCAGGTCCAGACATTGGCAGGATTGACAGATTGATAGCTCTTTCTTGATTCTATGGGTGGTGGTGCATGGCCGTTCTTAGTTGGTGGAGTGATTTGTCTGGTTAATTCCGATAACGAACGAGACCTCAACCTACTAAATAGATCCAGGTGTTTCTACAACTGGACGCTTCTTAGAGGGACTGTGTGGTAAAACCTCAAGGAAGTTTGAGGCAATAACAGGTCTGTGATGCCCTTAGATGTCCTGGGCTGCACGCGTGCTACACTGATGCACTCAGCTAGTATCCTGCCTCGAAAGGTGGCGGGAAATCTTCAAAATGCATCGTGATTGGGATAGATCTTTGTAATTATGGATCTTAAACGAGGAATTCCTAGTAAGCGCAAGTCATCAGCTTGCGCTGACTAAGTCCCTGCCCTTTGTACACACCGCCCGTCGCTCCTACCGATTCCGAGTGATTCGGTGAACCTTTTGGACCTGTCCAAAGCGGGAAAATTAAGTAAACCAAATCACTTAGAGGAAGGAGAAGTCGTAACAAGGTTTCC
>NARROWRIVER_Marine_Metopid_sp1_18S
TAGTCATATGCTTGTCTCAAAGATTAACCCATGCATGTGTAAGTATAGTTATATACAGCGAAACTGCGAATGGCTCATTAAATCAGTTATAGTTTATTTGATGGATAAAGAAATGGATAACCGTAGTAATTCTAGAGCTAATACATGCTAGAAAGCCTGACTCACGAAGGGCTGCATTTATTAGATAAAGCCAACGTTTGGTGACTCATAACTTAGCGAATCGTAGATTATATCTGCGATATATCATTCAAGTTTCTGCCCTATCAGCTTTGATGGTAGTGTATTGGACTACCATGGCTTTAACGGGTAACGGGGAATTAGGGTTCGGTTCCGGAGAAAGAGCCTGAGAAACGGCTATTACATCTAAGGACGGCAGCAGGGGCGTAAATTACCCAATCTTAACTTAAGGAGGTAGTGACAAGAAATATCGACATTGGAGAAATCCAAGATCGGAATGGACTAAATGTAAATACTTAGCGAGACAGCAAATAAGCTACCACTCCGCTAAAGGTGTTGCAGATTTAAGGCTCGTAGTTGGATATCTGGAGTGCTGTACTTAGGCAATCGTCTAGGTACGTGCATATCCATCCTTCTGTTAACGTGCGTTGGTCGCGAGATCGGGTACGGGCTCAGATATTTTACCTTGAGAAAATTAGAGTGTTTCAGGCAGGCAAGGCCGGAATACTACAGCATGGAATAATGGAAATGACACAACTCTGTGGTTGGCCAGGGAAGTGTAATGGTTAATAGGAACAGTTGGGGGCATTAGTATTTAATTGTCAGAGGTGAAATTCTTGGATTTGTTAAAGACTAACTAAAGCGAAAGCATTTGCCAAGGATGTTTTCATTAATCAAGAACGAAAGTTAGGGGATCAAAGACGATCAGATACCGTCGTAGTCTTAACCATAAACGATGCCGACTAGAGATCGGAGGAGATCTACGTGCTCCTTCGGGATCTAAGGAGAAATCAAAGTCTTTGGGTTCTGGGGGGAGTATGGTCGCAAGGCTGAAACTTGAAGGAATTGACGGAAGGGCACCACCAGGAGTGGAGCCTGCGGCTTAATCTGACTCAACACGGAGAAATTTACCAGGTCCAGACATTGGCAGGATTGACAGATTGATAGCTCTTTCTTGATTCTATGGGTGGTGGTGCATGGCCGTTCTTAGTTGGTGGAGTGATTTGTCTGGTTAATTCCGATAACGAACGAGACCTTAACCTACTAACTAGATACTGGTGTTATTACACCTTTATGCTTCTTAGAGGGACAGTGTGGTAAAACCTCAAGGAAGTTTAAGGCAATAACAGGTCTGTGATGCCCTTAGATGTCCTGGGCCGCACGCGTGCTACACTGATGCATGCAATAAGTACCTAGGCCGGAAGGCATTGGGAAATCTGCAGTATGCATCGTGCTTGGGATAGATCTTTGTAATTATGGATCTTTAACGAGGAATTCCTAGTAAGCGCAAGTCATCAGCTTGCGCTGATTAAGTCCCTGCCCTTTGTACACACCGCCCGTCGCTCCTACCGATTCCGGGTGATTCGGTGAACCTTTTGGACTTGCCAAAAGCGAGGAAATTAAGTGAGCCATATCACCTAGAGGAAGGAGAAGTCGTAACAAGGTTTCC
>PRAKBOT_Bothrostoma_kovalyovi_MZ054193
TAGTCATATGCTTGTCTTAAAGATTAACCCATGCATGTGTAAGTATAGTGTTATACAGCGAAACTGCGAATGGCTCATTAAACCAGTTATAGTTTATTTGATGGATAAAGGATATGGATAACCGTAGAAAATCTAGAGCTAATACATGCTTGAAAGCCTGCTTTAAAAGGGCTGTATTTATTAGATAAAGCCAGCATTTAGGTGATTCATAATAACTTAGCGAATCGCAGGATTTCCTGCGATATTTCATTCAAGTATCTGCCCTATCAGCTTTGATGGTAGTGTATTGGACTACCATGGCATTAACGGGTAACGGGGAATTAGGGTTCGATTCCGGAGAAAGAGCCTGAGAAACGGCTATTACATCTAAGGACGGCAGCAGGGGCGTAAATTACCCAATCTTAATTTAAGGAGGTAGTGACAAGAAATATCGAATCGGATTATGTCCGAGATTGGAATGGGCCAAACGTAAAACCCTTGGCGAGTAACAATTGGAGGGCAAGTCTGGTGCCAGCAGCCGCGGTAATTCCAGCTCCAATAGCATATATTAAAGTTGTTGCAGTTAAAAAGCTCGTAGTTGGATATCTGGGGTGGGCTGTGACGCACATGCTGTGTTGCAGACCATACCCATCCTTCTGTTAACATGTGTTGGCACTTGTGCTGGACATGGGCTCAGATATTTTACCTTGAGAAAATCAGAGTGTTTCAGGCAGGCTTGGCCGGAATACAAAAGCATGGAATAATGGAATTGACATAACTCTGTGGTTGGCCAGAGAAGTGTAATGATTAATAGGAACAGTTGGGGGCATTAGTATTTAATTGTCAGAGGTGAAATTCTTGGATTTGTTAAAGACTAACTAAAGCGAAAGCATTTGCCAAGGATGTTTTCATTAATCAAGAACGAAAGTTAGGGGATCAAAGACGATCAGATACCGTCGTAGTCTTAACTATAAACGATGCCGACTAGGGATCGGAGGAGATAATCGAGCTCCTTCGGCACCTAAGGAGAAATCAAAGTCTTTGGGTTCTGGGGGGAGTATGGTCGCAAGGCTGAAACTTGAAGGAATTGACGGAAGGGCACCACCAGGAGTGGAGCCTGCGGCTTAATCTGACTCAACACTGAGAAATTTACCAGGTCCAGACATTTACAGGATTGACAGATTGATAGCTCTTTCTTGATTCTATGGGTGGTGGTGCATGGCCGTTCTTAGTTGGTGGAGTGATTTGTCTGGTTAATTCCGATAACGAACGAGACCTTAACCTGCTAAATAGCGCTCTGGAGTACTCTCCGGAAAGGCTTCTTAG
>QDUFF_Marine_Metopid_sp2_18S
TACGAAGGGCTGCATTTATTAGATAAAGCCAGCATTTAGGTGATTCATAATAACTTAGCGGATCGCGGATTTTCTGCGATATATCATTCAAGTATCTGCCCTATCAGCTTTGATGGTAGTGTATTGGACTACCATGGCTTTAACGGGTAACGGAGAATTAGGGTTCGGTTCCGGAGAAAGAGCCTGAGAAACGGCTATTACATCTAAGGACGGCAGCAGGGGCGTAAATTACCCAATCTTAATTTAAGGAGGTAGTGACAAGAAATATCGACATTGGAGAAATCCAAGATCGGAATGGGCTTAATTTAAATCCCTAAGTGAGTAACCATTGGAGGGCAAGTCTGGTGCCAGCAGCCGCGGTAATTCCAGCTCCAATAGCGTATATTAAAGTTGTTGCAGTTAAAAAGCTCGTAGTTGGATATCTGGAGTGCCGGCCTTGGGCTATCGTTCAGGGTTTGGTATTTCCATCCTTCTGTTAACTCCCGTTACCGCAAGGTCGCGAGAGGGCTCAGATATTTTACCTTGAGAAAATTAGAGTGTTTCAGGCAGGCAAGGCCAGAATACTACAGCATGGAATAATAGAATTGACGCAACTCTGTGGTTGGCCAGAGAAGTGTAATGATTAATAGGAACAGTTGGGGGCATTAGTATTTAATTGTCAGAGGTGAAATTCTTGGATTTGTTAAAGACTAACTAAAGCGAAAGCATTTGCCAAGGATGTTTTCATTAATCAAGAACGAAAGTTAGGGGATCAAAGACGATCAGATACCGTCGTAGTCTTAACCATAAACGATGCCGACTAGAGATCGGAGGAGATTATCGAGCTCCTTCGGGATCATAGGAGAAATCAAAGTCTTTGGGTTCTGGGGGGAGTATGGTCGCAAGGCTGAAACTTGAAGGAATTGACGGAAGGGCACCACCAGGAGTGGAGCCTGCGGCTTAATCTGACTCAACACGGAGAAATTTACCAGGTCCAGACATTGGCAGGATTGACAGATTGATAGCTCTTTCTTGATTCTATGGGTGGTGGTGCATGGCCGTTCTTAGTTGGTGGAGTGATTTGTCTGGTTAATTCCGATAACGAACGAGACCTTAACCTACTAACTAGATCTCTTAGCTATTGCTATGGGCTACTTCTTAGAGGGACTGTGTGGTAAAACCTCAAGGAAGTTTAAGGCAATAACAGGTCTGTGATGCCCTTAGATGTCCTGGGCCGCACGCGTGCTACACTGATGCATGCAATAAGTACCTAGGCCGAAAGGCATTGGGTAATCTCCAGTATGCATCGTGCTTGGGATAGATCTTTGTAATTATGGATCTTTAACGAGGAATTCCTAGTAAGCGTAAGTCATCAGCTTGCGCTGATTAAGTCCCTGCCCTTTGTACACACCGCCCGTCGCTCCTACCGATTTCGGGTGATTCGGTGAACCTTTTGGACTTGCCAAAAGCGAGGAAATCAAGTGAACCATATCACCTAGAGGAAGGAGAAGTCGTAACAAGGTTTCCGTAGGTGAACCTG
>RAJCA_Heterometopus_palaeformis_18S
TAGTCATATGCTTGTCTTAAAGATTAACCCATGCATGTGTAAGTATAGTATCATACAGCGAGACTGCGAATGGCTCATTAAAACAGTTATAGTTTATTTGATGGATAAAGATATGGATAACCGTAGTAATTCTAGAGCTAATACATGCGTGAAAGCCTGACTTACGAAGGGCTGTATTTATTAGATAAAGCCAGCATTTAGGTGACTCATAATAACTTAGCGAATCGCGGATTATATCTGCGATATGTCATTCAAGTATCTGCCCTATCAGCTTTGATGGTAGTGTATTGGACTACCATGGCATTAACGGGTAACGGGGAATTAGGGTTCGATTCCGGAGAAAGAGCCTGAGAAACGGCTATTACATCTAAGGACGGCAGCAGGGGCGTAAATTACCCAATCTTAATTTAAGGAGGTAGTGACAAGAAATATCGAACCGGAGCAATCCGGGATTGGAATGGGCCAAACGTAAAACCCTTGGTGAGTAACAATTGGAGGGCAAGTCTGGTGCCAGCAGCCGCGGTAATTCCAGCTCCAATAGCATATATTAAAGTTGTTGCAGTTAAAAAGCTCGTAGTTGGATATCTGGAGTGGTCCGTAGCTTACTCTGTAGGTTACGGACCATATCCATCCTTCTGTTAACATGTGTTGGTATTCGTACTGGACATGGGCTCAGATATTTTACCTTGAGAAAATTAGAGTGTTTCAGGCAGGCAAGGCCGGAATACAAAAGCATGGAATAATGGAATTGACACAACTCTGTGGTTGGCCAGAGAAGTGTAATGATTAATAGGAACAGTTGGGGGCATTAGTATTTAATTGTCAGAGGTGAAATTCTTGGATTTGTTAAAGACTAACTAAAGCGAAAGCATTTGCCAAGGATGTTTTCATTAATCAAGAACGAAAGTTAGGGGATCAAAGACGATCAGATACCGTCGTAGTCTTAACCATAAACGATGCCGACTAGAGATTGGAGGAGATAATCGAGCTCCTTCAGCATCTAAGGAGAAATCAAAGTCTTTGGGTTCTGGGGGGAGTATGGTCGCAAGGCTGAAACTTAAAGGAATTGACGGAAGGGCACCACCAGGAGTGGAGCCTGCGGCTTAATCTGACTCAACACTGAGAAATTTACCAGGTCCAGACATTGACAGGATTGACAGATTGATAGCTCTTTCTTGATTCTATGGGTGGTGGTGCATGGCCGTTCTTAGTTGGTGGAGTGATTTGTCTGGTTAATTCCGATAACGAACGAGACCTTAACCTGCTAACTAGTCCTGAGGGTTATTACCTTCTGTGGCTTCTTAGAGGGACTGTGT
>RAJ_Tropidoatractus_ariella_MG896726
TAGTCATATGCTTGTCTCAAAGATTAAGCCATGCATGTGCAAGTATAGTAGTATACAGCGAAACTGCGAATGGCTCATTAAATCAGTTATAATTTATTTGATGGATAAAGATATGGATAACCGTAGAAAATCTAGAGCTAATACATGCGTGAAAGCCTAACTTACGAAGGGCTGTATTTATTAGATAATGCCACCGTATGGTGAATCATAATAACTTAGCGAATCGCAGGGTTTCCTGCGATATATCATTCAAGTTTCTGCCCTATCAGCTTTGATGGTAGTGTATTGGACTACCATGGCTTTAACGGGTAACGGAGAATTAGGGTTCGATTCCGGAGAGGGAGCCTGAGAAATGGCTACCACATCTAAGGAAGGCAGCAGGCGCGTAAATTACCCAATCCTGACTCAGGGAGGTAGTGACAAGAAATATCGACCTTGGCTATTGCCAAGGATTGGAATGGGTTTAATGTTAAAACCTTTACGAGTAACAATTGGAGGGCAAGTCTGGTGCCAGCAGCCGCGGTAATTCCAGCTCCAATAGCGTATATTAAAGTTGTTGCAGTTAAAAAGCTCGTAGTTGGATTTCTGGGGGGGCTTAGTTGTGTCTATGGCACGGCTAAGCTTTCCTCATCCATCTGTTAACATATGTGGTACTAGTTACTGGATATGAGCTCAGATATTTTACCTTGAGAAAATTAGAGTGTTTCAGGCAGGCTTGGCCGGAATACAAAAGCATGGAATAATAGAATTGGCACAGCTCTGTGGTTGCGCAGAGAAGTGTAATGGTTAATAGGAACAGTTGGGGGCATTAGTATTTAATTGTCAGAGGTGAAATTCTTGGATTTGTTAAAGACTAACTAAAGCGAAAGCATTTGCCAAGGATGTTTTCATTAATCAAGAACGAAAGTTAGGGGATCAAAGACGATCAGATACCGTCGTAGTCTTAACTATAAACGATGCCGACTAGGGATTGGAGGAGATTTTCGAGCTCCTTCAGCATCTAAGGAGAAATCAAAGTCTTTGGGTTCTGGGGGGAGTATGGTCGCAAGTCTGAAACTTGAAGGAATTGACGGAAGGGCACCACCAGGAGTGGAGCCTGCGGCTCAATCTGACTCAACACTGAGAAATTTACCAGGTCCAGACATTGGCAGGATTGACAGTTTGATAGCGCTTTCTTGATTCTATGGGTGGTGGTGCATGGCCGTTCTTAGTTGGTGGAGTGATTTGTCTGGTTAATTCCGATAACGAACGAGACCTTAACCTACTAACTAGACCTGTTGGATATGTCCAACAGGCGCTTCTTAG
>RIOT_Tropidoatractus_levanderi_MG896728
TAGTCATATGCTTGTCTCAAAGATTAAGCCATGCATGTGCAAGTATAAGTGGATACTGCGAGACTGCGAATGGCTCATTAAATCAGCTATAGTTTATTTGATGGATAAAGATATGGATAACCGTAGTAATTCTAGAGCTAATACATGCGCGAACGCGTTCGTAAGGACGCCGTATTTATTAGATAATGCCACCGTATGGTGAATCATAATAACTTAACGAATCGTAGTAATACTGCGATATATCATTCAAGTATCTGCCCTATCAGCTTTGATGGTAGTGTATTGGACTACCATGGCACTTACGGGTAACGGAGAATTAGGGTTCGGTTCCGGAGAGGGAGCCTGAGAAATGGCTACCACATCTAAGGAAGGCAGCAGGCGCGTAAATTACCCAATCCTGACTCAGGGAGGTAGTGACAAGAAATATCGACTTTGGAGTAATCCAGAGATTGGAATGGGTTTAATGTAAAAACCTTTACGAGTAACAATTGGAGGGCAAGTCTGGTGCCAGCAGCCGCGGTAATTCCAGCTCCAATAGCATATATTAAAGTTGTTGCAGTTAAAAAGCTCGTAGTTGAAATTCTGGAGAGGTTGTTGGCTGATACTTGTCAGTTAGCAATTTTCTTCATCCTTCTGTTAACTCTCTGCACATCGTGTTGGAGTAGAGCTCAGATATTTTACCTTGAGAAAATTAGAGTGTTTCAGGCAGGCTAGGCCCGAATACAACAGCATGGAATAATGGAATTGACAATACTCTGTGGTTGCGCAGAAGTGTTGTAATGGTTAATAGGAACAGTTGGGGGCATTAGTATTTAATTGTCAGAGGTGAAATTCTTGGATTTGTTAAAGACTAACTAAAGCGAAAGCATTTGCCAAGGATGTTTTCATTAATCAAGAACGAAAGTTAGGGGATCAAAGACGATCAGATACCGTCGTAGTCTTAACTATAAACGATGCCGACTAGAGATTGGAGGAGATATTCGAGCTCCTTCAGCATCTAAGGAGAAATCAAAGTCTTTGGGTTCTGGGGGGAGTATGGTCGCAAGTCTGAAACTTGAAGGAATTGACGGAAGGGCACCACCAGGAGTGGAGCCTGCGGCTCAATCTGACTCAACACTGAGAAATTTACCAGGTCCAGACATTGGCAGGATTGACAGATTGATAGCTCTTTCTTGATTCTATGGGTGGTGGTGCATGGCCGTTCTTAGTTGGTGGAGTGATTTGTCTGGTTAATTCCGATAACGAACGAGACCTCAACCTACTAAATAGATCCAGGTGTTTCTACAACTGGACGCTTCTTAG
>RIOZ_Tropidoatractus_levanderi_MG896702
TAGTCATATGCTTGTCTCAAAGATTAAGCCATGCATGTGCAAGTATAAGTGGATACTGCGAGACTGCGAATGGCTCATTAAATCAGCTATAGTTTATTTGATGGATAAAGATATGGATAACCGTAGTAATTCTAGAGCTAATACATGCGCGAACGCGTTCGCAAGGACGCCGTATTTATTAGATAATGCCACCGTATGGTGAATCATAATAACTTAACGAATCGTAGTAATACTGCGATATATCATTCAAGTATCTGCCCTATCAGCTTTGATGGTAGTGTATTGGACTACCATGGCACTTACGGGTAACGGAGAATTAGGGTTCGGTTCCGGAGAGGGAGCCTGAGAAATGGCTACCACATCTAAGGAAGGCAGCAGGCGCGTAAATTACCCAATCCTGACTCAGGGAGGTAGTGACAAGAAATATCGACTTTGGAGTAATCCAGAGATTGGAATGGGTTTAATGTAAAAACCTTTACGAGTAACAATTGGAGGGCAAGTCTGGTGCCAGCAGCCGCGGTAATTCCAGCTCCAATAGCATATATTAAAGTTGTTGCAGTTAAAAAGCTCGTAGTTGAAATTCTGGAGAGGTTGTTGGCTGATACTTGTCAGTTAGCAATTTTCTTCATCCTTCTGTTAACTCTCTGCACATCGTGTTGGAGTAGAGCTCAGATATTTTACCTTGAGAAAATTAGAGTGTTTCAGGCAGGCTAGGCCCGAATACAACAGCATGGAATAATGGAATTGACAATACTCTGTGGTTGCGCAGAAGTGTTGTAATGGTTAATAGGAACAGTTGGGGGCATTAGTATTTAATTGTCAGAGGTGAAATTCTTGGATTTGTTAAAGACTAACTAAAGCGAAAGCATTTGCCAAGGATGTTTTCATTAATCAAGAACGAAAGTTAGGGGATCAAAGACGATCAGATACCGTCGTAGTCTTAACTATAAACGATGCCGACTAGAGATTGGAGGAGATATTCGAGCTCCTTCAGCATCTAAGGAGAAATCAAAGTCTTTGGGTTCTGGGGGGAGTATGGTCGCAAGTCTGAAACTTGAAGGAATTGACGGAAGGGCACCACCAGGAGTGGAGCCTGCGGCTCAATCTGACTCAACACTGAGAAATTTACCAGGTCCAGACATTGGCAGGATTGACAGATTGATAGCTCTTTCTTGATTCTATGGGTGGTGG
>SALT15A_Metopussp
tgcatgtgtagtatatatctacagcgaaactgcgaatggctcattaaatcagttatagtttatttgatggattagatatggataaccgtagtaattctagagctaatacatgcttgaaagcccaactcacgaagggctgcatttattagataaaccagcataggtgattcataataacttagcggatcgcggattttctgcgatatatcattcaagtatctgccctatcagctttgatggtagtgtattggactaccatggcttttacgggtaacggagaattagggttcgattccggagaaagagcctgagaaacggctattacatctaaggacggcagcaggggcgtaaattacccaatcttgacttaaggaggtagtgacaagaaatatcgacattggaaaatccaagatcggaatgggcttaattcaaatccctaagtgagtaaccattggagggcaagtctggtgccagcagccgcggtaattccagctccaatagcgtatattaaagttgttgcagttaaaaagctcgtagttggatatctggatgcctctttggacgttccagagatggtatttccatccttctgttaacttacgttaccgcaggtcgcgtgagggctcagatattttaccttgagaaaattagagtgtttcaggcaggcaaggccagaatactacagcatggaataatagaattgacgcaactctgtggttggccagagaagtgtaatgattaataggaacagttgggggcattagtatttaattgtcagaggtgaaattcttggatttgttaaagactaactaaagcgaaagcatttgccaaggatgttttcattaatcaagaacgaaagttaggggatcaaagacgatcagataccgtcgtagtcttaaccataaacgatgccgactagagatcggaggagatcatcgagctccttcgggatcataggagaaatcaaagtctttgggttctggggggagtatggtcgcaaggctgaaacttgaaggaattgacggaagggcaccaccaggagtggagcctgcggcttaatctgactcaacacggagaaatttaccaggtccagacattggcaggattgacagattgatagctctttcttgattctatgggtggtggtgcatggccgttcttagttggtggagtgatttgtctggttaattccgataacgaacgagaccttaacctactaactagatctcttagc
>SUSBARB_Urostomides_denarius_KY025575
TAGTCATATGCTTGTCTCAAAGATTAACCCATGCATGTGCAAGTATAGTTATATACCGCGAAACTGCGAATGGCTCATTAAATCAGTTATAATTTATTTGATGGATAAAGGATATGGATAACCGTAGAAATTCTAGAGCTAATACATGCGTGAAAGCTCGACGCAAGGAGAGCTGTATTTATTAGATAAAGCCAGCATTTAGGTGATTCATAATAACTTAGCGAATCGCAGATTTTTCTGCGATATATCATTCAAGTATCTGCCCTATCAGCTTTGATGGTAGTGTATTGGACTACCATGGCACTAACGGGTAACGGAGAATTAGGGTTCGGTTCCGGAGAAAGAGCCTGAGAAACGGCTATTACATCTAAGGACGGCAGCAGGGGCGTAAATTACCCAATCTTAATTTAAGGAGGTAGTGACAAGAAATATCGACTTTGGAGAAATCCAAGATTGGAATGGACTAAACACAAAACACTTAGCGAGTAACAATTGGAGGGCAAGTCTGGTGCCAGCAGCCGCGGTAATTCCAGCTCCAATAGCGTATATTAAAGTTGTTGCAGTTAAAAAGCTCGTAGTTGGATATCTGGAGTAGTCTACATACCTCTTTGGGGCGTGTAGAATATATCCATCCTTCTGTTAACGTGTGTTGGTAGCAATACTGGACACGGGCTCGGATATTTTACCTTGAGAAAATTAGAGTGTTTCAGGCAGGCTTGGCCGGAATACAAAAGCATGGAATAATAGAAATGACACAACGCTGTGGTTGGCCAGAGGCGTGTAATGGTTAATAGGAACAGTTGGGGGCATTAGTATTTAATTGTCAGAGGTGAAATTCTTGGATTTGTTAAAGACTAACTAAAGCGAAAGCATCTGCCAAGGATGTTTTCATTAATCAAGAACGAAAGTTAGGGGATCAAAGACGATCAGATACCGTCGTAGTCTTAACCATAAACGATGCCGACTAGAGATTGGAGGAGATATTCGAGCTCCTTCAGCATCTAAGGAGAAATCAAAGTCTTTGGGTTCTGGGGGGAGTATGGTCGCAAGGCTGAAACTTGAAGGAATTGACGGAAGGGCACCACCAGGAGTGGAGCCTGCGGCTTAATCTGACTCAACACTGAGAAATTTACCAGGTCCAGACATTGATAGGATTGACAGATTGATAGCTCTTTCTTGATTCTATGGGTGGTGGTGCATGGCCGTTCTTAGTTGGTGGAGTGATTTGTCTGGTTAATTCCGATAACGAACGAGACCTTAACCTGCTAACTAGATCTGCGAGTTATTACTTTTGGATGCTTCTTAG
>TRIANGLE_Metopus_es_18S_final
TAGTCATATGCTTGTCTCAAAGATTAACCCATGCATGTGTAAGTATAGTTATATACCGCGAAACTGCGAATGGCTCATTAAAACAGTTATAGTTTATTTGATGGATAAAGGATATGGATAACCGTAGTAATTCTAGAGCTAATACATGCTTGAAAACCTGACGCAAGAAAGGTTGTATTTATTAGATAAAGCCAGCTTTAAGGTGATTCACAATAACTTAACGGATCGCAATTTTTTTGCGATATATCATTCAAGTATCTGCCCTATCAGCTTTGATGGTAGTGTATTGGACTACCATGGCATTAACGGGTAACGGAGAATTAGGGTTCGGTTCCGGAGAAAGAGCCTGAGAAACGGCTATTACATCTAAGGACGGCAGCAGGGGCGTAAATTACCCAATCTTAATTTAAGGAGGTAGTGACAAGAAATATCGACTTTGGAGAAATCCAAGATTGGAATGGATTAAATTTAAAACCATTAGTGAGTAACAATTGGAGGGCAAGTCTGGTGCCAGCAGCCGCGGTAATTCCAGCTCCAATAGCATATATTAAAGTTGTTGCAGTTAAAAAGCTCGTAGTTGGATATCTGGATTGAGTTTGTTCGTGGTTTCCACAGCAAATTCAGTTCATCCTTCTGTTAAAGCACCTTGTACTTGTACCGGGTGTCAGCTCAGATATTTTACCTTGAGAAAATTAGAGTGTTTCAGGCAGGCAAGGCCGGAATACAACAGCATGGAATAATAGAATTGACATGACTCTGTGGTTGGCCAGAGAAGTGTAATGATTAATAGGAACAGTTGGGGGCATTAGTATTTAATTGTCAGAGGTGAAATTCTTGGATTTGTTAAAGACTAACTAAAGCGAAAGCATTTGCCAAGGATGTTTTCATTAATCAAGAACGAAAGTTAGGGGATCAAAGACGATCAGATACCGTCGTAGTCTTAACTATAAACGATGCCGACTAGAGATTGGAGGAGATAATAGAGCTCCTTCAGCATCTAAGGAGAAATCAAAGTCTTTGGGTTCTGGGGGGAGTATGGTCGCAAGGCTGAAACTTGAAGGAATTGACGGAAGGGCACCACCAGGAGTGGAGCCTGCGGCTTAATCTGACTCAACACTGAGAAATTTACCAGGTCCAGACATTGATAGGATTGACAGATTGATAGCTCTTTCTTGATTCTATGGGTGGTGGTGCATGGCCGTTCTTAGTTGGTGGAGTGATTTGTCTGGTTAATTCCGATAACGAACGAGACCTTAACCTGCTAACTAGATCGTAGTGTTATTACACTTAGATGCTTCTTAGAGGGACTGTGTGGTAAAACCTCAAGGAAGTTTAAGGCAATAACAGGTCTGTGATGCCCTTAGATGTCCTGGGCCGCACGCGTGCTACACTGATGCATCCAACAAGTTCCGAAGTCGAAAGGCTGAGGCAATCTCTAATATGCATCGTGCTTGGGATAGATCTTTGTAATTATGGATCTTTAACGAGGAATTCCTAGTAAGCGCAAGTCATCAACTTGCGCTGATTAAGTCCCTGCCCTTTGTACACACCGCCCGTCGCTCCTACCGATTCCGAGTGATTCGGTGAACCTTTTGGACTTGCCAAAAGCGAGAAAATTAAGTGAGCCATATCACTTAGAGGAAGGAGAAGTCGTAACAAGGTTTCC
>VELKAL_Brachonella_contorta_18S
TAGTCATATGCTTGTCTCAAAGATTAACCCATGCATGTGTAAGTATAGTATCTACAGCGAAACTGCGAATGGCTCATTAAAACAGTTATAGTTTATTTGATGGATTCCTATATGGATAACCGTAGTAATTCTAGAGCTAATACATGCTTGAAATGTCCGACTTAAAGAGGACAGTGTTTATTAGATAAAGCCAGCATAAGGTGATTCACAATAACTACACAAATCGCACTTTTGGTACGATGCGTCATTCAAGTATCTGCCCTATCAGCTTTGATGGTAGTGTATTGGACTACCATGGCTTTAACGGGTAACGGAGAATTAGGGTTCGGTTCCGGAGAAAGAGCCTGAGAAACGGCTATTACATCTAAGGACGGCAGCAGGGGCGTAAATTACCCAATCTTAATTTAAGGAGGTAGTGACAAGAAATATCGACTTTGGAGAAATCCAGAGATTGGAATGGGCTAAACACAAAACCCTTAGTGAGTAACAATTGGAGGGCAAGTCTGGTGCCAGCAGCCGCGGTAATTCCAGCTCCAATAGCATATATTAAAGTTGTTGCAGTTAAAAAGCTCGTAGTTGGATATCTGGCTCTACTGAGTCTATGAACAATGGACGAGGTGGGACCATCCTTCTGATAAAACCCCTGGTACCCAGTATCGGGCGGTGGCTCAGATATTTTACCTTGAGAAAATTAGAGTGTTTCAGGCAGGCTTGGCCGGAATACAACAGCATGGAATAATGGAATTGACACAACTCTGTGGTTGGCCAGAGAAGTGTAATGGTTAATAGGAACAGTTGGGGGCATTAGTATTTAATTGTCAGAGGTGAAATTCTTGGATTTGTTAAAGACTAACTAAAGCGAAAGCATTTGCCAAGGATGTTTTCATTAATCAAGAACGAAAGTTAGGGGATCAAAGACGATCAGATACCGTCGTAGTCTTAACCATAAACGATGCCGACTAGGGATTGGAAGAGATATATGAGCTCTTTCAGCACCTAAGGAGAAATCAAAGTCTTTGGGTTCTGGGGGGAGTATGGTCGCAAGGCTGAAACTTGAAGGAATTGACGGAAGGGCACCACCAGGAGTGGAGCCTGCGGCTTAATCTGACTCAACACTGAAAAATTTACCAGGTCCAGACAGTGACAGGATTGACAGATTGATAGCTCTTTCTAGATTCTATGGGTGGTGGTGCATGGCCGTTCTTAGTTGGTGGAGTGATTTGTCTGGTTAATTCCGATAACGAACGAGACCTTAGCCTGCTAACTAGCTCTATCAGATACTTCTCTTAGACGCTTCTTAGAGGGACTGTGTGGTACAACCTCAAGGAAGATTAAGGCAATAACAGGTCTGTGATGCCCTTAGATGTCCTGGGCTGCACGCGTGCTACACTGATGCACACAT
>VERNON_Tropidoatractus_levanderi_18S
TAGTCATATGCTTGTCTCAAAGATTAAGCCATGCATGTGCAAGTATAAGTGGATACTGCGAGACTGCGAATGGCTCATTAAATCAGTTATAGTTTATTTGATGGATAAAGATATGGATAACCGTAGTAATTCTAGAGCTAATACATGCGTGAACGCGTTCGCAAGGACGCCGTATTTATTAGATAATGCCACCGTATGGTGAATCATAATAACTTAACGAATCGTAGAATTTCTGCGATATATCATTCAAGTATCTGCCCTATCAGCTAGATGGTAGTGTATTGGACTACCATGGCACTTACGGGTAACGGAGAATTAGGGTTCGGTTCCGGAGAGGGAGCCTGAGAAATGGCTACCACATCTAAGGAAGGCAGCAGGCGCGTAAATTACCCAATCCTGACTCAGGGAGGTAGTGACAAGAAATATCGACTTTGGAGCAATCCAGAGATTGGAATGGGTTTAATGTAAAAACCTTTACGAGTAACAATTGGAGGGCAAGTCTGGTGCCAGCAGCCGCGGTAATTCCAGCTCCAATAGCATATATTAAAGTTGTTGCAGTTAAAAAGCTCGTAGTTGAAATTCTGAAGAGGTTGCAGGCTGATTCTTTCAGTTTGCAATCTTCTTCATCCTTCTGTTAACTCTCTGCACCTAGTGTTGGAGTAGAGCTCAGATATTTTACCTTGAGAAAATTAGAGTGTTTCAGGCAGGCTAGGCCCGAATACAACAGCATGGAATAATGGAATTGACAATACTCTGTGGTTGCGCAGAAGTGTTGTAATGGTTAATAGGAACAGTTGGGGGCATTAGTATTTAATTGTCAGAGGTGAAATTCTTGGATTTGTTAAAGACTAACTAAAGCGAAAGCATTTGCCAAGGATGTTTTCATTAATCAAGAACGAAAGTTAGGGGATCAAAGACGATCAGATACCGTCGTAGTCTTAACTATAAACGATGCCGACTAGGGATTGGAGGAGATATATGAGCTCCTTCAGCACTTAAGGAGAAATCAAAGTCTTTGGGTTCTGGGGGGAGTATGGTCGCAAGTCTGAAACTTGAAGGAATTGACGGAAGGGCACCACCAGGAGTGGAGCCTGCGGCTCAATCTGACTCAACACTGAGAAATTTACCAGGTCCAGACATTGGCAGGATTGACAGATTGATAGCTCTTTCTTGATTCTATGGGTGGTGGTGCATGGCCGTTCTTAGTTGGTGGAGTGATTTGTCTGGTTAATTCCGATAACGAACGAGACCTCAACCTACTAAATAGATCCAGGAGTTACTACTTCTGGACGCTTCTTAG
>VYSLU2_Metopus_es_18S es 18S
TAGTCATATGCTTGTCTCAAAGATTAACCCATGCATGTGTAAGTATAGTTATATACCGCGAAACTGCGAATGGCTCATTAAAACAGTTATAGTTTATTTGATGGATAAAGGATATGGATAACCGTAGTAATTCTAGAGCTAATACATGCTTGAAAACCTGACGCAAGAAAGGTTGTATTTATTAGATAAAGCCAGCTTTAAGGTGATTCACAATAACTTAACGGATCGCAATTTTTTTGCGATATATCATTCAAGTATCTGCCCTATCAGCTTTGATGGTAGTGTATTGGACTACCATGGCATTAACGGGTAACGGAGAATTAGGGTTCGGTTCCGGAGAAAGAGCCTGAGAAACGGCTATTACATCTAAGGACGGCAGCAGGGGCGTAAATTACCCAATCTTAATTTAAGGAGGTAGTGACAAGAAATATCGACTTTGGAGAAATCCAAGATTGGAATGGATTAAANTTAAAACCATTAGTGAGTAACAATTGGAGGGCAAGTCTGGTGCCAGCAGCCGCGGTAATTCCAGCTCCAATAGCATATATTAAAGTTGTTGCAGTTAAAAAGCTCGTAGTTGGATATCTGGATTGAGTTTGTTCGTGGTTTCCACAGCAAATTCAGTTCATCCTTCTGTTAAAGCACCTTGTACTTGTACCGGGTGTCAGCTCAGATATTTTACCTTGAGAAAATTAGAGTGTTTCAGGCAGGCAAGGCCGGAATACAACAGCATGGAATAATAGAATTGACATGACTCTGTGGTTGGCCAGAGAAGTGTAATGATTAATAGGAACAGTTGGGGGCATTAGTATTTAATTGTCAGAGGTGAAATTCTTGGATTTGTTAAAGACTAACTAAAGCGAAAGCATTTGCCAAGGATGTTTTCATTAATCAAGAACGAAAGTTAGGGGATCAAAGACGATCAGATACCGTCGTAGTCTTAACTATAAACGATGCCGACTAGAGATTGGAGGAGATAATAGAGCTCCTTCAGCATCTAAGGAGAAATCAAAGTCTTTGGGTTCTGGGGGGAGTATGGTCGCAAGGCTGAAACTTGAAGGAATTGACGGAAGGGCACCACCAGGAGTGGAGCCTGCGGCTTAATCTGACTCAACACTGAGAAATTTACCAGGTCCAGACATTGATAGGATTGACAGATTGATAGCTCTTTCTTGATTCTATGGGTGGTGGTGCATGGCCGTTCTTAGTTGGTGGAGTGATTTGTCTGGTTAATTCCGATAACGAACGAGACCTTAACCTGCTAACTAGATCGTAGTGTTATTACACTTAGATGCTTCTTAG
>WH5_Palmarella_salina_18S
TAGTCATATGCTTGTCTCAAAGATTAAGCCATGCATGTGCAAGTATAGTATTATACAGCGAAACTGCGAATGGCTCATTAAATCAGTTATAGTTTATTTGATGGATAAAGATATGGATAACCGTAGTAATTCTAGAGCTAATACATGCGTGAAAGCCGAAAGGCTGTATTTATTAGATAATGCCAAATAATGGTGATTCATAATAACTTAACGAATCGTGGGTTTTCCTGCGATATATCATTCAAGTATCTGCCCTATCAGCTTTGATGGTAGTGTATTGGACTACCATGGCTTTAACGGGTAACGGAGAATTAGGGTTCGATTCCGGAGAGGGAGCCTGAGAAACGGCTACCACATCTAAGGAAGGCAGCAGGCGCGTAAATTACCCACTCCTGACTCAGGGAGGTAGTGACAAGAAATATCGGCCTTGGAGCAATCCAAGAACGGAATGGGTTTAAAAAGCTCGTAGTTGGATATCTGGCGGGATTTTTCGCTTCCCCTAGGTCGTGGAAAATCCTCGTCATCCGTCTGTTAACTCATATGCTACCCTGTAGTGTATGGGGGCTCAGGCATTTTACCTTGAGAAAATTAGAGTGTTTCAGGCAGGCTAGGCCGGAATACATTAGCATGGAATAATAGAATTGGCACAAGTCTGTGGTCGCAGATGAGTGTAATGGTTAATAGGAACAGTTGGGGGCATTAGTATTTAATTGTCAGAGGTGAAATTCTTGGATTTTTTAAAGACTAACTAAAGCGAAAGCATTTGCCAAGGATGTTTTCATTAATCAAGAACGAAAGTTAGGGGATCGAAGACGATCAGATACCGTCGTAGTCTTAACTATAAACGATGCCGACTAGAGATTGGAGGAGATTTCAAACTCCTTCAGCATCTAAGGAGAAATCAAAGTCTTTGGGTTCTGGGGGGAGTATGGTCGCAAGGCTGAAACTTGAAGGAATTGACGGAAGGGCACCACCAGGAGTGGAGCCTGCGGCTCAATCTGACTCAACACTGAGAAATTTACCAGGTCCAGACATTGGAAGGATTGACAGATTGATAGCTCTTTCTTGATTCTATGGGTGGTGGTGCATGGCCGTTCTTAGTTGGTGGAGTGATTTGTCTGGTTAATTCCGATAACGAACGAGACCTTAACCTACTAACTAGACCATTCGGTTACTACCGGATGGAGCTTCTTAGAGGGACTATGTGGTAAAACCTCAAGGAAGTTTAAGGCAATAACAGGTCTGTGATGCCCTTAGATGTCCTGGGCCGCACGCGTGCTACACTGATGCATGCAATAAGATTGCTGCTCCGAAAGGCAGTGGCAAATCTAAAATATGCATCGTGATTGGGATAGATCTTTGTAATTATGGATCTTGAACGAGGAATTCCTAGTAAGCGTAAGTCATCAGCTTACGCTGACTAAGTCCCTGCCCTTTGTACACACCGCCCGTCGCTCCTACCGATTCCGAGTGATTTGGTGAACTCTTTGGACTTGTACCCGCGAGAAAATTGCGTGAACTAAATCACTTAGAGGAAGGAGAAGTCGTAACAAGGTTTCC
