# Supplementary material for: Methanogenic symbionts of anaerobic ciliates are host and habitat specific
Source: ISME J. 2024 Aug 20;18(1):wrae164. doi: 10.1093/ismejo/wrae164 (PMC11378729; doi:10.1093/ismejo/wrae164)
Supplement: Supplementary_material [file supplementary_material.zip › SF4_Sanger_seqs_symbionts_16S_131_aln_trim_wrae164.fasta]

>Seq10 Methanogenic_endosymbiont_of_Brachonella_contorta_GRANCA
GGAGCACCACAACGGGTGGAGCCTGCGGTTTAATCGGACTCAACGCCGGGAAACTCACCAGTTAAGACAGCTGAATGATAGTCGGGCTGAAGACTCTACTTGACTAGCTGAGAGGAGGTGCATGGCCGTCGTCAGTTCGTACTGTGAAGCATCCTGTTAAGTCAGGCAACGAGCGAGACCCACGCCAACAGTTGCCAGCTCGTCC--TCCGGGATGGTGGGGACACTGTTGGGACCGCCTCTGCTAAAGAGGAGGAAGGAATGGGCAACGGTAGGTCAGCATGCCCCGAATTAACTGGGCTACACGCGGGCTACAATGGGTGGGACAATGGGTATCGACACCGAAAGGTGAAGGCAATCTCCTAAACCCATCCTTAGTTCGGATTGTGGGTTGCAACTCACCCACATGAAGCTGGAATCCGTAGTAATCGTGTCTCAAAATGGCACGGTGAATAT
>Seq81 Methanogenic_endosymbiont_of_Tropidoatractus_levanderi_KAENG
GGAGCACCACAACGGGTGGAGCCTGCGGTTTAATCGGACTCAACGCCGGGAAACTCACCAGTTAAGACAGCTGAATGATAGTCGGGCTGAAGACTCTACTTGACTAGCTGAGAGGAGGTGCATGGCCGTCGTCAGTTCGTACTGTGAAGCATCCTGTTAAGTCAGGCAACGAGCGAGACCCACGCCAACAGTTGCCAGCTCGTCC--TCCGGGATGGTGGGGACACTGTTGGGACCGCCTCTGCTAAAGAGGAGGAAGGAATGGGCAACGGTAGGTCAGCATGCCCCGAATTAACTGGGCTACACGCGGGCTACAATGGGTGGGACAATGGGTATCGACACCGAAAGGTGAAGGCAATCTCCTAAACCCATCCTTAGTTCGGATTGTGGGTCGCAACTCACCCACATGAAGCTGGAATCCGTAGTAATCGTGTCTCAAAATGGCACGGTGAATAT
>Seq105 Methanogenic_endosymbiont_of_Urostomides_pullus_CKMOCBO
GGAGCACCACAACAGGTGGAGCCTGCGGTTTAATCGGACTCAACGCCGGGAAACTCACCAGATAAGACAGCTGAATGATAGTCGGGCTGAAGACTCTACTTGACTAGCTGAGAGGAGGTGCATGGCCGTCGTCAGTTCGTACTGTGAAGCATCCTGTTAAGTCAGGCAACGAGCGAGACCCACGCCGACAGTTGCTAGCTCGTCC--TCCGGGATGGAGAGGACACTGTCGGGACCGCCTCTGCTAAAGAGGAGGAAGGAATGGGCAACGGTAGGTCAGCATGCCCCGAATTATCTGGGCTACACGCGGGCTACAATGGGTGGGACAATGGGTATCGACACCGAAAGGTGAAGGCAATCTCCTAAACCCATCCTTAGTTCGGATTGTGGGTTGCAACTCACCCACATGAAGCTGGAATCTGTAGTAATCGTGTCTCAAAATGGCACGGTGAATAT
>Seq17 Methanogenic_endosymbiont_of_Brachonella_pulchra_BOPAT-1
GGAGCACCACAACAGGTGGAGCCTGCGGTTTAATCGGACTCAACGCCGGGAAACTCACCAGATAAGACAGCTGAATGATAGTCGGGCTGAAGACTCTACTTGACTAGCTGAGAGGAGGTGCATGGCCGTCGTCAGTTCGTACTGTGAAGCATCCTGTTAAGTCAGGCAACGAGCGAGACCCACGCCGACAGTTGCTAGCTCGTCC--TCCGGGATGGAGAGGACACTGTCGGGACCGCCTCTGCTAAAGAGGAGGAAGGAATGGGCAACGGTAGGTCAGCATGCCCCGAATTATCTGGGCTACACGCGGGCTACAATGGGTGGGACAATGGGTATCGACACCGAAAGGTGAAGGCAATCTCCTAAACCCATCCTTAGTTCGGATTGTGGGTTGCAACTCACCCACATGAAGCTGGAATCTGTAGTAATCGTGTCTCAAAATGGCACGGTGAATAT
>Seq18 Methanogenic_endosymbiont_of_Brachonella_pulchra_BOPAT-2
GGAGCACCACAACAGGTGGAGCCTGCGGTTTAATCGGACTCAACGCCGGGAAACTCACCAGATAAGACAGCTGAATGATAGTCGGGCTGAAGACTCTACTTGACTAGCTGAGAGGAGGTGCATGGCCGTCGTCAGTTCGTACTGTGAAGCATCCTGTTAAGTCAGGCAACGAGCGAGACCCACGCCGACAGTTGCTAGCTCGTCC--TCCGGGATGGAGAGGACACTGTCGGGACCGCCTCTGCTAAAGAGGAGGAAGGAATGGGCAACGGTAGGTCAGCATGCCCCGAATTATCTGGGCTACACGCGGGCTACAATGGGTGGGACAATGGGTATCGACACCGAAAGGTGAAGGCAATCTCCTAAACCCATCCTTAGTTCGGATTGTGGGTTGCAACTCACCCACATGAAGCTGGAATCTGTAGTAATCGTGTCTCAAAATGGCACGGTGAATAT
>Seq19 Methanogenic_endosymbiont_of_Brachonella_pulchra_BOPAT-3
GGAGCACCACAACAGGTGGAGCCTGCGGTTTAATCGGACTCAACGCCGGGAAACTCACCAGATAAGACAGCTGAATGATAGTCGGGCTGAAGACTCTACTTGACTAGCTGAGAGGAGGTGCATGGCCGTCGTCAGTTCGTACTGTGAAGCATCCTGTTAAGTCAGGCAACGAGCGAGACCCACGCCGACAGTTGCTAGCTCGTCC--TCCGGGATGGAGAGGACACTGTCGGGACCGCCTCTGCTAAAGAGGAGGAAGGAATGGGCAACGGTAGGTCAGCATGCCCCGAATTATCTGGGCTACACGCGGGCTACAATGGGTGGGACAATGGGTATCGACACCGAAAGGTGAAGGCAATCTCCTAAACCCATCCTTAGTTCGGATTGTGGGTTGCAACTCACCCACATGAAGCTGGAATCTGTAGTAATCGTGTCTCAAAATGGCACGGTGAATAT
>Seq20 Methanogenic_endosymbiont_of_Brachonella_pulchra_BOPAT-NS
GGAGCACCACAACAGGTGGAGCCTGCGGTTTAATCGGACTCAACGCCGGGAAACTCACCAGATAAGACAGCTGAATGATAGTCGGGCTGAAGACTCTACTTGACTAGCTGAGAGGAGGTGCATGGCCGTCGTCAGTTCGTACTGTGAAGCATCCTGTTAAGTCAGGCAACGAGCGAGACCCACGCCGACAGTTGCTAGCTCGTCC--TCCGGGATGGAGAGGACACTGTCGGGACCGCCTCTGCTAAAGAGGAGGAAGGAATGGGCAACGGTAGGTCAGCATGCCCCGAATTATCTGGGCTACACGCGGGCTACAATGGGTGGGACAATGGGTATCGACACCGAAAGGTGAAGGCAATCTCCTAAACCCATCCTTAGTTCGGATTGTGGGTTGCAACTCACCCACATGAAGCTGGAATCTGTAGTAATCGTGTCTCAAAATGGCACGGTGAATAT
>Seq52 Methanogenic_endosymbiont_of_Metopus_es_MALKAL
GGAGCACCACAACAGGTGGAGCCTGCGGTTTAATCGGACTCAACGCCGGGAAACTCACCAGATAAGACAGCTGAATGATAGTCGGGCTGAAGACTCTACTTGACTAGCTGAGAGGAGGTGCATGGCCGTCGTCAGTTCGTACTGTGAAGCATCCTGTTAAGTCAGGCAACGAGCGAGACCCACGCCGACAGTTGCTAGCTCGTCC--TCCGGGATGGAGAGGACACTGTCGGGACCGCCTCTGCTAAAGAGGAGGAAGGAATGGGCAACGGTAGGTCAGCATGCCCCGAATTATCTGGGCTACACGCGGGCTACAATGGGTGGGACAATGGGTATCGACACCGAAAGGTGAAGGCAATCTCCTAAACCCATCCGTAGTTCGGATTGTGGGTTGCAACTCACCCACATGAAGCTGGAATCTGTAGTAATCGTGTCTCAAAATGGCACGGTGAATAT
>Seq53 Methanogenic_endosymbiont_of_Metopus_es_MALKAL-NS
GGAGCACCACAACAGGTGGAGCCTGCGGTTTAATCGGACTCAACGCCGGGAAACTCACCAGATAAGACAGCTGAATGATAGTCGGGCTGAAGACTCTACTTGACTAGCTGAGAGGAGGTGCATGGCCGTCGTCAGTTCGTACTGTGAAGCATCCTGTTAAGTCAGGCAACGAGCGAGACCCACGCCGACAGTTGCTAGCTCGTCC--TCCGGGATGGAGAGGACACTGTCGGGACCGCCTCTGCTAAAGAGGAGGAAGGAATGGGCAACGGTAGGTCAGCATGCCCCGAATTATCTGGGCTACACGCGGGCTACAATGGGTGGGACAATGGGTATCGACACCGAAAGGTGAAGGCAATCTCCTAAACCCATCCGTAGTTCGGATTGTGGGTTGCAACTCACCCACATGAAGCTGGAATCTGTAGTAATCGTGTCTCAAAATGGCACGGTGAATAT
>Seq12 Methanogenic_endosymbiont_of_Brachonella_contorta_LEDY-1
GGAGCACCACAACAGGTGGAGCCTGCGGTTTAATCGGACTCAACGCCGGGAAACTCACCAGGTAAGACAGCTGAATGATAGTCGGGCTGAAGACTCTACTTGACTAGCTGAGAGGAGGTGCATGGCCGTCGTCAGTTCGTACTGTGAAGCATCCTGTTAAGTCAGGCAACGAGCGAGACCCACGCCAACAGTTGCTAGCTCGTCC--CCCGGGATGGAGAGGACACTGTTGGGACCGCCTCTGCTAAAGAGGAGGAAGGAATGGGCAACGGTAGGTCAGCATGCCCCGAATTACTTGGGCTACACGCGGGCTACAATGGGTGGGACAATGGGTATCGACACCGAAAGGTGAAGGCAATCTCCTAAACCCATCCTTAGTTCGGATTGTGGGTTGCAACTCACCCACATGAAGCTGGAATCTGTAGTAATCGTGTCTCAAAATGGCACGGTGAATAT
>Seq13 Methanogenic_endosymbiont_of_Brachonella_contorta_LEDY-2
GGAGCACCACAACAGGTGGAGCCTGCGGTTTAATCGGACTCAACGCCGGGAAACTCACCAGGTAAGACAGCTGAATGATAGTCGGGCTGAAGACTCTACTTGACTAGCTGAGAGGAGGTGCATGGCCGTCGTCAGTTCGTACTGTGAAGCATCCTGTTAAGTCAGGCAACGAGCGAGACCCACGCCAACAGTTGCTAGCTCGTCC--CCCGGGATGGAGAGGACACTGTTGGGACCGCCTCTGCTAAAGAGGAGGAAGGAATGGGCAACGGTAGGTCAGCATGCCCCGAATTACTTGGGCTACACGCGGGCTACAATGGGTGGGACAATGGGTATCGACACCGAAAGGTGAAGGCAATCTCCTAAACCCATCCTTAGTTCGGATTGTGGGTTGCAACTCACCCACATGAAGCTGGAATCTGTAGTAATCGTGTCTCAAAATGGCACGGTGAATAT
>Seq14 Methanogenic_endosymbiont_of_Brachonella_contorta_LEDY-3
GGAGCACCACAACAGGTGGAGCCTGCGGTTTAATCGGACTCAACGCCGGGAAACTCACCAGGTAAGACAGCTGAATGATAGTCGGGCTGAAGACTCTACTTGACTAGCTGAGAGGAGGTGCATGGCCGTCGTCAGTTCGTACTGTGAAGCATCCTGTTAAGTCAGGCAACGAGCGAGACCCACGCCAACAGTTGCTAGCTCGTCC--CCCGGGATGGAGAGGACACTGTTGGGACCGCCTCTGCTAAAGAGGAGGAAGGAATGGGCAACGGTAGGTCAGCATGCCCCGAATTACTTGGGCTACACGCGGGCTACAATGGGTGGGACAATGGGTATCGACACCGAAAGGTGAAGGCAATCTCCTAAACCCATCCTTAGTTCGGATTGTGGGTTGCAACTCACCCACATGAAGCTGGAATCTGTAGTAATCGTGTCTCAAAATGGCACGGTGAATAT
>Seq15 Methanogenic_endosymbiont_of_Brachonella_contorta_VELKAL
GGAGCACCACAACAGGTGGAGCCTGCGGTTTAATCGGACTCAACGCCGGGAAACTCACCAGGTAAGACAGCTGAATGATAGTCGGGCTGAAGACTCTACTTGACTAGCTGAGAGGAGGTGCATGGCCGTCGTCAGTTCGTACTGTGAAGCATCCTGTTAAGTCAGGCAACGAGCGAGACCCACGCCAACAGTTGCTAGCTCGTCC--CCCGGGATGGAGAGGACACTGTTGGGACCGCCTCTGCTAAAGAGGAGGAAGGAATGGGCAACGGTAGGTCAGCATGCCCCGAATTACCTGGGCTACACGCGGGCTACAATGGGTGGGACAATGGGTATCGACACCGAAAGGTGAAGGCAATCTCCTAAACCCACCCTTAGTTCGGATTGTGGGTTGCAACTCACCCACATGAAGCTGGAATCTGTAGTAATCGTGTCTCAAAATGGCACGGTGAATAT
>Seq16 Methanogenic_endosymbiont_of_Brachonella_contorta_VELKAL-NS
GGAGCACCACAACAGGTGGAGCCTGCGGTTTAATCGGACTCAACGCCGGGAAACTCACCAGGTAAGACAGCTGAATGATAGTCGGGCTGAAGACTCTACTTGACTAGCTGAGAGGAGGTGCATGGCCGTCGTCAGTTCGTACTGTGAAGCATCCTGTTAAGTCAGGCAACGAGCGAGACCCACGCCAACAGTTGCTAGCTCGTCC--CCCGGGATGGAGAGGACACTGTTGGGACCGCCTCTGCTAAAGAGGAGGAAGGAATGGGCAACGGTAGGTCAGCATGCCCCGAATTACCTGGGCTACACGCGGGCTACAATGGGTGGGACAATGGGTATCGACACCGAAAGGTGAAGGCAATCTCCTAAACCCACCCTTAGTTCGGATTGTGGGTTGCAACTCACCCACATGAAGCTGGAATCTGTAGTAATCGTGTCTCAAAATGGCACGGTGAATAT
>Seq95 Methanogenic_endosymbiont_of_Tropidoatractus_levanderi_VERNON
GGAGCACCACAACAGGTGGAGCCTGCGGTTTAATCGGACTCAACGCCGGGAAACTCACCAGGTAAGACAGCTGAATGATAGTCGGGCTGAAGACTCTACTTGACTAGCTGAGAGGAGGTGCATGGCCGTCGTCAGTTCGTACTGTGAAGCATCCTGTTAAGTCAGGCAACGAGCGAGACCCACGCCAACAGTTGCTAGCTCGTCC--TCCGGGATGGAGAGGACACTGTTGGGACCGCCTCTGCTAAAGAGGAGGAAGGAATGGGCAACGGTAGGTCAGCATGCCCCGAATTACCTGGGCTACACGCGGGCTACAATGGGTGGGACAATGGGTATCGACACCGAAAGGTGAAGGCAATCTCCTAAACCCATCCGTAGTTCGGATTGTGGGTTGCAACTCACCCACATGAAGCTGGAATCTGTAGTAATCGTGTCTCAAAATGACACGGTGAATAT
>Seq21 Methanogenic_endosymbiont_of_Caenomorpha_medusula_GROSERDU-NS
GGAGCACCACAACAGGTGGAGCCTGCGGTTTAATCGGACTCAACGCCGGAAAACTCACCAGATAAGACAGCTGAATGATAGTCGGGCTGAAGACTCTACTTGACTAGCTGAGAGGAGGTGCATGGCCGTCGTCAGTTCGTACTGTGAAGCATCCTGTTAAGTCAGGCAACGAGCGAGACCCACGCCAACAGTTGCTAGCTCGTCC--CCCGGGATGGAGAGGACACTGTTGGGACCGCCTCTGCTAAAGAGGAGGAAGGAATGGGCAACGGTAGGTCAGCATGCCCCGAATTATCTGGGCTACACGCGGGCTACAATGGGTGGGACAATGGGTATCGACACCGAAAGGTGAAGGCAATCTCCTAAACCCATCCTTAGTTCGGATTGTGGGCTGCAACTCGCCCACATGAAGCTGGAATCTGTAGTAATCGTGTCTCAAAATGGCACGGTGAATAT
>Seq22 Methanogenic_endosymbiont_of_Caenomorpha_medusula_GROSERDU_1
GGAGCACCACAACAGGTGGAGCCTGCGGTTTAATCGGACTCAACGCCGGAAAACTCACCAGATAAGACAGCTGAATGATAGTCGGGCTGAAGACTCTACTTGACTAGCTGAGAGGAGGTGCATGGCCGTCGTCAGTTCGTACTGTGAAGCATCCTGTTAAGTCAGGCAACGAGCGAGACCCACGCCAACAGTTGCTAGCTCGTCC--CCCGGGATGGAGAGGACACTGTTGGGACCGCCTCTGCTAAAGAGGAGGAAGGAATGGGCAACGGTAGGTCAGCATGCCCCGAATTATCTGGGCTACACGCGGGCTACAATGGGTGGGACAATGGGTATCGACACCGAAAGGTGAAGGCAATCTCCTAAACCCATCCTTAGTTCGGATTGTGGGCTGCAACTCGCCCACATGAAGCTGGAATCTGTAGTAATCGTGTCTCAAAATGGCACGGTGAATAT
>Seq23 Methanogenic_endosymbiont_of_Caenomorpha_medusula_GROSERDU_2
GGAGCACCACAACAGGTGGAGCCTGCGGTTTAATCGGACTCAACGCCGGAAAACTCACCAGATAAGACAGCTGAATGATAGTCGGGCTGAAGACTCTACTTGACTAGCTGAGAGGAGGTGCATGGCCGTCGTCAGTTCGTACTGTGAAGCATCCTGTTAAGTCAGGCAACGAGCGAGACCCACGCCAACAGTTGCTAGCTCGTCC--CCCGGGATGGAGAGGACACTGTTGGGACCGCCTCTGCTAAAGAGGAGGAAGGAATGGGCAACGGTAGGTCAGCATGCCCCGAATTATCTGGGCTACACGCGGGCTACAATGGGTGGGACAATGGGTATCGACACCGAAAGGTGAAGGCAATCTCCTAAACCCATCCTTAGTTCGGATTGTGGGCTGCAACTCGCCCACATGAAGCTGGAATCTGTAGTAATCGTGTCTCAAAATGGCACGGTGAATAT
>Seq44 Methanogenic_endosymbiont_of_Longitaenia_gibba_DERMI-NS
GGAGCACCACAACAGGTGGAGCCTGCGGTTTAATCGGACTCAACGCCGGGAAACTCACCAGATAAGACAGCTGAATGATAGTCGGGCTGAAGACTCTACTTGACTAGCTGAGAGGAGGTGCATGGCCGTCGTCAGTTCGTACTGTGAAGCATCCTGTTAAGTCAGGCAACGAGCGAGACCCACGCCAACAGTTGCTAGCTCGTCC--CCCGGGATGGAGAGGACACTGTTGGGACCGCCTCTGCTAAAGAGGAGGAAGGAATGGGCAACGGTAGGTCAGCATGCCCCGAATTATCTGGGCTACACGCGGGCTACAATGGGTGGGACAATGGGTATCGACACCGAAAGGTGAAGGCAATCTCTTAAACCCATCCTTAGTTCGGATTGTGGGCTGCAACTCGCCCACATGAAGCTGGAATCTGTAGTAATCGTGTCTCAAAATGGCACGGTGAATAT
>Seq69 Methanogenic_endosymbiont_of_Tropidoatractus_ariella_KUCR13
GGAGCACCACAACAGGTGGAGCCTGCGGTTTAATCGGACTCAACGCCGGGAAACTCACCAGTTAAGACAGCTGAATGATAGTCGGGCTGAAGACTCTACTTAACTAGCTGAGAGGAGGTGCATGGCCGTCGTCAGTTCGTACTGTGAAGCATCCTGTTAAGTCAGGCAACGAGCGAGACCCACGCCAACAGTTACTAGCTCATCC--CCCGGGATGGAGAGGACACTGTTGGGACCGCCTCTGCTAAAGAGGAGGAAGGAATGGGCAACGGTAGGTCAGCATGCCCCGAATTAACTGGGCTACACGCGGGCTACAATGGGTGGGACAATGGGTATCGACACCGAAAGGTGAAGGCAATCTCCTAAACCCATCCGTAGTTCGGATTGTGGGCTGCAACTCGCCCACATGAAGCTGGAATCTGTAGTAATCGTGTCTCAAAATGGCACGGTGAATAT
>Seq70 Methanogenic_endosymbiont_of_Tropidoatractus_ariella_KUCR13mixKUSUS-1
GGAGCACCACAACAGGTGGAGCCTGCGGTTTAATCGGACTCAACGCCGGGAAACTCACCAGTTAAGACAGCTGAATGATAGTCGGGCTGAAGACTCTACTTAACTAGCTGAGAGGAGGTGCATGGCCGTCGTCAGTTCGTACTGTGAAGCATCCTGTTAAGTCAGGCAACGAGCGAGACCCACGCCAACAGTTACTAGCTCATCC--CCCGGGATGGAGAGGACACTGTTGGGACCGCCTCTGCTAAAGAGGAGGAAGGAATGGGCAACGGTAGGTCAGCATGCCCCGAATTAACTGGGCTACACGCGGGCTACAATGGGTGGGACAATGGGTATCGACACCGAAAGGTGAAGGCAATCTCCTAAACCCATCCGTAGTTCGGATTGTGGGCTGCAACTCGCCCACATGAAGCTGGAATCTGTAGTAATCGTGTCTCAAAATGGCACGGTGAATAT
>Seq71 Methanogenic_endosymbiont_of_Tropidoatractus_ariella_KUCR13mixKUSUS-2
GGAGCACCACAACAGGTGGAGCCTGCGGTTTAATCGGACTCAACGCCGGGAAACTCACCAGTTAAGACAGCTGAATGATAGTCGGGCTGAAGACTCTACTTAACTAGCTGAGAGGAGGTGCATGGCCGTCGTCAGTTCGTACTGTGAAGCATCCTGTTAAGTCAGGCAACGAGCGAGACCCACGCCAACAGTTACTAGCTCATCC--CCCGGGATGGAGAGGACACTGTTGGGACCGCCTCTGCTAAAGAGGAGGAAGGAATGGGCAACGGTAGGTCAGCATGCCCCGAATTAACTGGGCTACACGCGGGCTACAATGGGTGGGACAATGGGTATCGACACCGAAAGGTGAAGGCAATCTCCTAAACCCATCCGTAGTTCGGATTGTGGGCTGCAACTCGCCCACATGAAGCTGGAATCTGTAGTAATCGTGTCTCAAAATGGCACGGTGAATAT
>Seq72 Methanogenic_endosymbiont_of_Tropidoatractus_ariella_KUCR13mixKUSUS-3
GGAGCACCACAACAGGTGGAGCCTGCGGTTTAATCGGACTCAACGCCGGGAAACTCACCAGTTAAGACAGCTGAATGATAGTCGGGCTGAAGACTCTACTTAACTAGCTGAGAGGAGGTGCATGGCCGTCGTCAGTTCGTACTGTGAAGCATCCTGTTAAGTCAGGCAACGAGCGAGACCCACGCCAACAGTTACTAGCTCATCC--CCCGGGATGGAGAGGACACTGTTGGGACCGCCTCTGCTAAAGAGGAGGAAGGAATGGGCAACGGTAGGTCAGCATGCCCCGAATTAACTGGGCTACACGCGGGCTACAATGGGTGGGACAATGGGTATCGACACCGAAAGGTGAAGGCAATCTCCTAAACCCATCCGTAGTTCGGATTGTGGGCTGCAACTCGCCCACATGAAGCTGGAATCTGTAGTAATCGTGTCTCAAAATGGCACGGTGAATAT
>Seq73 Methanogenic_endosymbiont_of_Tropidoatractus_ariella_KUCR13mixKUSUS-4
GGAGCACCACAACAGGTGGAGCCTGCGGTTTAATCGGACTCAACGCCGGGAAACTCACCAGTTAAGACAGCTGAATGATAGTCGGGCTGAAGACTCTACTTAACTAGCTGAGAGGAGGTGCATGGCCGTCGTCAGTTCGTACTGTGAAGCATCCTGTTAAGTCAGGCAACGAGCGAGACCCACGCCAACAGTTACTAGCTCATCC--CCCGGGATGGAGAGGACACTGTTGGGACCGCCTCTGCTAAAGAGGAGGAAGGAATGGGCAACGGTAGGTCAGCATGCCCCGAATTAACTGGGCTACACGCGGGCTACAATGGGTGGGACAATGGGTATCGACACCGAAAGGTGAAGGCAATCTCCTAAACCCATCCGTAGTTCGGATTGTGGGCTGCAACTCGCCCACATGAAGCTGGAATCTGTAGTAATCGTGTCTCAAAATGGCACGGTGAATAT
>Seq74 Methanogenic_endosymbiont_of_Tropidoatractus_ariella_KUCR13mixKUSUS-NS
GGAGCACCACAACAGGTGGAGCCTGCGGTTTAATCGGACTCAACGCCGGGAAACTCACCAGTTAAGACAGCTGAATGATAGTCGGGCTGAAGACTCTACTTAACTAGCTGAGAGGAGGTGCATGGCCGTCGTCAGTTCGTACTGTGAAGCATCCTGTTAAGTCAGGCAACGAGCGAGACCCACGCCAACAGTTACTAGCTCATCC--CCCGGGATGGAGAGGACACTGTTGGGACCGCCTCTGCTAAAGAGGAGGAAGGAATGGGCAACGGTAGGTCAGCATGCCCCGAATTAACTGGGCTACACGCGGGCTACAATGGGTGGGACAATGGGTATCGACACCGAAAGGTGAAGGCAATCTCCTAAACCCATCCGTAGTTCGGATTGTGGGCTGCAACTCGCCCACATGAAGCTGGAATCTGTAGTAATCGTGTCTCAAAATGGCACGGTGAATAT
>Seq75 Methanogenic_endosymbiont_of_Tropidoatractus_ariella_KUCR13mixKUTRI-1
GGAGCACCACAACAGGTGGAGCCTGCGGTTTAATCGGACTCAACGCCGGGAAACTCACCAGTTAAGACAGCTGAATGATAGTCGGGCTGAAGACTCTACTTAACTAGCTGAGAGGAGGTGCATGGCCGTCGTCAGTTCGTACTGTGAAGCATCCTGTTAAGTCAGGCAACGAGCGAGACCCACGCCAACAGTTACTAGCTCATCC--CCCGGGATGGAGAGGACACTGTTGGGACCGCCTCTGCTAAAGAGGAGGAAGGAATGGGCAACGGTAGGTCAGCATGCCCCGAATTAACTGGGCTACACGCGGGCTACAATGGGTGGGACAATGGGTATCGACACCGAAAGGTGAAGGCAATCTCCTAAACCCATCCGTAGTTCGGATTGTGGGCTGCAACTCGCCCACATGAAGCTGGAATCTGTAGTAATCGTGTCTCAAAATGGCACGGTGAATAT
>Seq76 Methanogenic_endosymbiont_of_Tropidoatractus_ariella_KUCR13mixKUTRI-2
GGAGCACCACAACAGGTGGAGCCTGCGGTTTAATCGGACTCAACGCCGGGAAACTCACCAGTTAAGACAGCTGAATGATAGTCGGGCTGAAGACTCTACTTAACTAGCTGAGAGGAGGTGCATGGCCGTCGTCAGTTCGTACTGTGAAGCATCCTGTTAAGTCAGGCAACGAGCGAGACCCACGCCAACAGTTACTAGCTCATCC--CCCGGGATGGAGAGGACACTGTTGGGACCGCCTCTGCTAAAGAGGAGGAAGGAATGGGCAACGGTAGGTCAGCATGCCCCGAATTAACTGGGCTACACGCGGGCTACAATGGGTGGGACAATGGGTATCGACACCGAAAGGTGAAGGCAATCTCCTAAACCCATCCGTAGTTCGGATTGTGGGCTGCAACTCGCCCACATGAAGCTGGAATCTGTAGTAATCGTGTCTCAAAATGGCACGGTGAATAT
>Seq77 Methanogenic_endosymbiont_of_Tropidoatractus_ariella_KUCR13mixKUTRI-3
GGAGCACCACAACAGGTGGAGCCTGCGGTTTAATCGGACTCAACGCCGGGAAACTCACCAGTTAAGACAGCTGAATGATAGTCGGGCTGAAGACTCTACTTAACTAGCTGAGAGGAGGTGCATGGCCGTCGTCAGTTCGTACTGTGAAGCATCCTGTTAAGTCAGGCAACGAGCGAGACCCACGCCAACAGTTACTAGCTCATCC--CCCGGGATGGAGAGGACACTGTTGGGACCGCCTCTGCTAAAGAGGAGGAAGGAATGGGCAACGGTAGGTCAGCATGCCCCGAATTAACTGGGCTACACGCGGGCTACAATGGGTGGGACAATGGGTATCGACACCGAAAGGTGAAGGCAATCTCCTAAACCCATCCGTAGTTCGGATTGTGGGCTGCAACTCGCCCACATGAAGCTGGAATCTGTAGTAATCGTGTCTCAAAATGGCACGGTGAATAT
>Seq78 Methanogenic_endosymbiont_of_Tropidoatractus_ariella_KUCR13mixKUTRI-NS
GGAGCACCACAACAGGTGGAGCCTGCGGTTTAATCGGACTCAACGCCGGGAAACTCACCAGTTAAGACAGCTGAATGATAGTCGGGCTGAAGACTCTACTTAACTAGCTGAGAGGAGGTGCATGGCCGTCGTCAGTTCGTACTGTGAAGCATCCTGTTAAGTCAGGCAACGAGCGAGACCCACGCCAACAGTTACTAGCTCATCC--CCCGGGATGGAGAGGACACTGTTGGGACCGCCTCTGCTAAAGAGGAGGAAGGAATGGGCAACGGTAGGTCAGCATGCCCCGAATTAACTGGGCTACACGCGGGCTACAATGGGTGGGACAATGGGTATCGACACCGAAAGGTGAAGGCAATCTCCTAAACCCATCCGTAGTTCGGATTGTGGGCTGCAACTCGCCCACATGAAGCTGGAATCTGTAGTAATCGTGTCTCAAAATGGCACGGTGAATAT
>Seq97 Methanogenic_endosymbiont_of_Tropidoatractus_sp._LERMA5
GGAGCACCACAACAGGTGGAGCCTGCGGTTTAATCGGACTCAACGCCGGGAAACTCACCAGTTAAGACAGCTGAATGATAGTCGGGCTGAAGACTCTACTTGACTAGCTGAGAGGAGGTGCATGGCCGTCGTCAGTTCGTACTGTGAAGCATCCTGTTAAGTCAGGCAACGAGCGAGACCCACGCCAACAGTTGCTAGCTCATCC--CCCGGGATGGAGAGGACACTGTTGGGACCGCCTCTGCTAAAGAGGAGGAAGGAATGGGCAACGGTAGGTCAGCATGCCCCGAATTAACTGGGCTACACGCGGGCTACAATGGGTGGGACAATGGGTATCGACACCGAAAGGTGAAGGCAATCTCCTAAACCCATCCGTAGTTCGGATTGTGGGCTGCAACTCGCCCACATGAAGCTGGAATCTGTAGTAATCGTGTCTCAAAATGGCACGGTGAATAT
>Seq98 Methanogenic_endosymbiont_of_Tropidoatractus_sp._LERMA5-NS
GGAGCACCACAACAGGTGGAGCCTGCGGTTTAATCGGACTCAACGCCGGGAAACTCACCAGTTAAGACAGCTGAATGATAGTCGGGCTGAAGACTCTACTTGACTAGCTGAGAGGAGGTGCATGGCCGTCGTCAGTTCGTACTGTGAAGCATCCTGTTAAGTCAGGCAACGAGCGAGACCCACGCCAACAGTTGCTAGCTCATCC--CCCGGGATGGAGAGGACACTGTTGGGACCGCCTCTGCTAAAGAGGAGGAAGGAATGGGCAACGGTAGGTCAGCATGCCCCGAATTAACTGGGCTACACGCGGGCTACAATGGGTGGGACAATGGGTATCGACACCGAAAGGTGAAGGCAATCTCCTAAACCCATCCGTAGTTCGGATTGTGGGCTGCAACTCGCCCACATGAAGCTGGAATCTGTAGTAATCGTGTCTCAAAATGGCACGGTGAATAT
>Seq85 Methanogenic_endosymbiont_of_Tropidoatractus_levanderi_MORETES-1
GGAGCACCACAACAGGTGGAGCCTGCGGTTTAATCGGACTCAACGCCGGGAAACTCACCAGTTAAGACAGCTGAATGATAGTCGGGCTGAAGACTCTACTTGACTAGCTGAGAGGAGGTGCATGGCCGTCGTCAGTTCGTACTGTGAAGCATCCTGTTAAGTCAGGCAACGAGCGAGACCCACGCCAACAGTTGCTAGCTCATCC--TCAGGGATGGAGAGGACACTGTTGGGACCGCCTCTGCTAAAGAGGAGGAAGGAATGGGCAACGGTAGGTCAGCATGCCCCGAATTAACTGGGCTACACGCGGGCTACAATGGGTGGGACAATGGGTATCGACACCGAAAGGTGAAGGCAATCTCCTAAACCCATCCGTAGTTCGGATTGTGGGCTGCAACTCGCCCACATGAAGCTGGAATCTGTAGTAATCGTGTCTCAAAATGGCACGGTGAATAT
>Seq86 Methanogenic_endosymbiont_of_Tropidoatractus_levanderi_MORETES-2
GGAGCACCACAACAGGTGGAGCCTGCGGTTTAATCGGACTCAACGCCGGGAAACTCACCAGTTAAGACAGCTGAATGATAGTCGGGCTGAAGACTCTACTTGACTAGCTGAGAGGAGGTGCATGGCCGTCGTCAGTTCGTACTGTGAAGCATCCTGTTAAGTCAGGCAACGAGCGAGACCCACGCCAACAGTTGCTAGCTCATCC--TCAGGGATGGAGAGGACACTGTTGGGACCGCCTCTGCTAAAGAGGAGGAAGGAATGGGCAACGGTAGGTCAGCATGCCCCGAATTAACTGGGCTACACGCGGGCTACAATGGGTGGGACAATGGGTATCGACACCGAAAGGTGAAGGCAATCTCCTAAACCCATCCGTAGTTCGGATTGTGGGCTGCAACTCGCCCACATGAAGCTGGAATCTGTAGTAATCGTGTCTCAAAATGGCACGGTGAATAT
>Seq87 Methanogenic_endosymbiont_of_Tropidoatractus_levanderi_MORETESmixMORLE-1
GGAGCACCACAACAGGTGGAGCCTGCGGTTTAATCGGACTCAACGCCGGGAAACTCACCAGTTAAGACAGCTGAATGATAGTCGGGCTGAAGACTCTACTTGACTAGCTGAGAGGAGGTGCATGGCCGTCGTCAGTTCGTACTGTGAAGCATCCTGTTAAGTCAGGCAACGAGCGAGACCCACGCCAACAGTTGCTAGCTCATCC--TCAGGGATGGAGAGGACACTGTTGGGACCGCCTCTGCTAAAGAGGAGGAAGGAATGGGCAACGGTAGGTCAGCATGCCCCGAATTAACTGGGCTACACGCGGGCTACAATGGGTGGGACAATGGGTATCGACACCGAAAGGTGAAGGCAATCTCCTAAACCCATCCGTAGTTCGGATTGTGGGCTGCAACTCGCCCACATGAAGCTGGAATCTGTAGTAATCGTGTCTCAAAATGGCACGGTGAATAT
>Seq88 Methanogenic_endosymbiont_of_Tropidoatractus_levanderi_MORETESmixMORLE-2
GGAGCACCACAACAGGTGGAGCCTGCGGTTTAATCGGACTCAACGCCGGGAAACTCACCAGTTAAGACAGCTGAATGATAGTCGGGCTGAAGACTCTACTTGACTAGCTGAGAGGAGGTGCATGGCCGTCGTCAGTTCGTACTGTGAAGCATCCTGTTAAGTCAGGCAACGAGCGAGACCCACGCCAACAGTTGCTAGCTCATCC--TCAGGGATGGAGAGGACACTGTTGGGACCGCCTCTGCTAAAGAGGAGGAAGGAATGGGCAACGGTAGGTCAGCATGCCCCGAATTAACTGGGCTACACGCGGGCTACAATGGGTGGGACAATGGGTATCGACACCGAAAGGTGAAGGCAATCTCCTAAACCCATCCGTAGTTCGGATTGTGGGCTGCAACTCGCCCACATGAAGCTGGAATCTGTAGTAATCGTGTCTCAAAATGGCACGGTGAATAT
>Seq89 Methanogenic_endosymbiont_of_Tropidoatractus_levanderi_MORETESmixMORLE-3
GGAGCACCACAACAGGTGGAGCCTGCGGTTTAATCGGACTCAACGCCGGGAAACTCACCAGTTAAGACAGCTGAATGATAGTCGGGCTGAAGACTCTACTTGACTAGCTGAGAGGAGGTGCATGGCCGTCGTCAGTTCGTACTGTGAAGCATCCTGTTAAGTCAGGCAACGAGCGAGACCCACGCCAACAGTTGCTAGCTCATCC--TCAGGGATGGAGAGGACACTGTTGGGACCGCCTCTGCTAAAGAGGAGGAAGGAATGGGCAACGGTAGGTCAGCATGCCCCGAATTAACTGGGCTACACGCGGGCTACAATGGGTGGGACAATGGGTATCGACACCGAAAGGTGAAGGCAATCTCCTAAACCCATCCGTAGTTCGGATTGTGGGCTGCAACTCGCCCACATGAAGCTGGAATCTGTAGTAATCGTGTCTCAAAATGGCACGGTGAATAT
>Seq90 Methanogenic_endosymbiont_of_Tropidoatractus_levanderi_MORETESmixMORLE-NS
GGAGCACCACAACAGGTGGAGCCTGCGGTTTAATCGGACTCAACGCCGGGAAACTCACCAGTTAAGACAGCTGAATGATAGTCGGGCTGAAGACTCTACTTGACTAGCTGAGAGGAGGTGCATGGCCGTCGTCAGTTCGTACTGTGAAGCATCCTGTTAAGTCAGGCAACGAGCGAGACCCACGCCAACAGTTGCTAGCTCATCC--TCAGGGATGGAGAGGACACTGTTGGGACCGCCTCTGCTAAAGAGGAGGAAGGAATGGGCAACGGTAGGTCAGCATGCCCCGAATTAACTGGGCTACACGCGGGCTACAATGGGTGGGACAATGGGTATCGACACCGAAAGGTGAAGGCAATCTCCTAAACCCATCCGTAGTTCGGATTGTGGGCTGCAACTCGCCCACATGAAGCTGGAATCTGTAGTAATCGTGTCTCAAAATGGCACGGTGAATAT
>Seq92 Methanogenic_endosymbiont_of_Tropidoatractus_levanderi_RIOTmixRIOTKU-1
GGAGCACCACAACAGGTGGAGCCTGCGGTTTAATCGGACTCAACGCCGGGAAACTCACCAGTTAAGACAGCTGAATGATAGTCGGGCTGAAGACTCTACTTGACTAGCTGAGAGGAGGTGCATGGCCGTCGTCAGTTCGTACTGTGAAGCATCCTGTTAAGTCAGGCAACGAGCGAGACCCACGCCAACAGTTGCTAGCTCGTCC--TCCGGGATGGAGAGGACACTGTTGGGATCGCCTCTGCTAAAGAGGAGGAAGGAATGGGCAACGGTAGGTCAGCATGCCCCGAATTAACTGGGCTACACGCGGGCTACAATGGGTGGGACAATGGGTATCGACACCGAAAGGTGAAGGCAATCTCCTAAACCCATCCGTAGTTCGGATTGTGGGTTGCAACTCACCCACATGAAGCTGGAATCTGTAGTAATCGTGTCTCAAAATGGCACGGTGAATAT
>Seq93 Methanogenic_endosymbiont_of_Tropidoatractus_levanderi_RIOTmixRIOTKU-NS
GGAGCACCACAACAGGTGGAGCCTGCGGTTTAATCGGACTCAACGCCGGGAAACTCACCAGTTAAGACAGCTGAATGATAGTCGGGCTGAAGACTCTACTTGACTAGCTGAGAGGAGGTGCATGGCCGTCGTCAGTTCGTACTGTGAAGCATCCTGTTAAGTCAGGCAACGAGCGAGACCCACGCCAACAGTTGCTAGCTCGTCC--TCCGGGATGGAGAGGACACTGTTGGGATCGCCTCTGCTAAAGAGGAGGAAGGAATGGGCAACGGTAGGTCAGCATGCCCCGAATTAACTGGGCTACACGCGGGCTACAATGGGTGGGACAATGGGTATCGACACCGAAAGGTGAAGGCAATCTCCTAAACCCATCCGTAGTTCGGATTGTGGGTTGCAACTCACCCACATGAAGCTGGAATCTGTAGTAATCGTGTCTCAAAATGGCACGGTGAATAT
>Seq11 Methanogenic_endosymbiont_of_Brachonella_contorta_JACO
GGAGCACCACAACGGGTGGAGCCTGCGGTTTAATCGGACTCAACGCCGGAAAACTCACCAGTTAAGACAGCTGAATGATAGTCGGGCTGAAGACTCTACTTGACTAGCTGAGAGGAGGTGCATGGCCGTCGTCAGTTCGTACTGTGAAGCATCCTGTTAAGTCAGGCAACGAGCGAGACCCACGCCAACAGTTGCTAGCTCGTCC--TCCGGGATGGAGAGGACACTGTTGGGACCGCCTCTGCTAAAGAGGAGGAAGGAATGGGCAACGGTAGGTCAGCATGCCCCGAATTAACTGGGCTACACGCGGGCTACAATGGGTGGGACAATGGGTATCGACACCGAAAGGTGAAGGCAATCTCCTAAACCCATCCGTAGTTCGGATTGTGGGCTGCAACTCGCCCACATGAAGCTGGAATCCGTAGTAATCGTGTCTCAATATGGCACGGTGAATAT
>Seq83 Methanogenic_endosymbiont_of_Tropidoatractus_levanderi_LUKIFOREST-2
GGAGCACCACAACGGGTGGAGCCTGCGGTTTAATCGGACTCAACGCCGGAAAACTCACCAGTTAAGACAGCTGAATGATAGTCGGGCTGAAGACTCTACTTGACTAGCTGAGAGGAGGTGCATGGCCGTCGTCAGTTCGTACTGTGAAGCATCCTGTTAAGTCAGGCAACGAGCGAGACCCACGCCAACAGTTGCTAGCTCGTCC--TCCGGGATGGAGAGGACACTGTTGGGACCGCCTCTGCTAAAGAGGAGGAAGGAATGGGCAACGGTAGGTCAGCATGCCCCGAATTAACTGGGCTACACGCGGGCTACAATGGGTGGGACAATGGGTATCGACACCGAAAGGTGAAGGCAATCTCCTAAACCCATCCGTAGTTCGGATTGTGGGCTGCAACTCGCCCACATGAAGCTGGAATCCGTAGTAATCGTGTCTCAATATGGCACGGTGAATAT
>Seq84 Methanogenic_endosymbiont_of_Tropidoatractus_levanderi_LUKIFOREST-NS
GGAGCACCACAACGGGTGGAGCCTGCGGTTTAATCGGACTCAACGCCGGAAAACTCACCAGTTAAGACAGCTGAATGATAGTCGGGCTGAAGACTCTACTTGACTAGCTGAGAGGAGGTGCATGGCCGTCGTCAGTTCGTACTGTGAAGCATCCTGTTAAGTCAGGCAACGAGCGAGACCCACGCCAACAGTTGCTAGCTCGTCC--TCCGGGATGGAGAGGACACTGTTGGGACCGCCTCTGCTAAAGAGGAGGAAGGAATGGGCAACGGTAGGTCAGCATGCCCCGAATTAACTGGGCTACACGCGGGCTACAATGGGTGGGACAATGGGTATCGACACCGAAAGGTGAAGGCAATCTCCTAAACCCATCCGTAGTTCGGATTGTGGGCTGCAACTCGCCCACATGAAGCTGGAATCCGTAGTAATCGTGTCTCAATATGGCACGGTGAATAT
>Seq91 Methanogenic_endosymbiont_of_Tropidoatractus_levanderi_RIOT
GGAGCACCACAACAGGTGGAGCCTGCGGTTTAATCGGACTCAACGCCGGGAAACTCACCAGTTAAGACAGCTGAATGATAGTCGGGCTGAAGACTCTACTTGACTAGCTGAGAGGAGGTGCATGGCCGTCGTCAGTTCGTACTGTGAAGCATCCTGTTAAGTCAGGCAACGAGCGAGACCCACGCCAACAGTTGCTAGCTCGTCC--TCCGGGATGGAGAGGACACTGTTGGGATCGCCTCTGCTAAAGAGGAGGAAGGAATGGGCAACGGTAGGTCAGCATGCCCCGAATTAACTGGGCTACACGCGGGCTACAATGGGTGGGACAATGGGTATCGACACCGAAAGGTGAAGGCAATCTCCTAAACCCATCCGTAGTTCGGATTGTGGGTTGCAACTCACCCACATGAAGCTGGAATCTGTAGTAATCGTGTCTCAAAATGGCACGGTGAATAT
>Seq106 Methanogenic_endosymbiont_of_Urostomides_pullus_KLAN2BC
GGAGCACCACAACAGGTGGAGCCTGCGGTTTAATCGGACTCAACGCCGGGAAACTCACCAGATAAGACAGCTGAATGATAGTCGGGCTGAAGACTCTACTTGACTAGCTGAGAGGAGGTGCATGGCCGTCGTCAGTTCGTACTGTGAAGCATCCTGTTAAGTCAGGCAACGAGCGAGACCCACGCCGACAGTTGCTAGCTCGTCC--TCCGGGATGGAGAGGACACTGTCGGGACCGCCTCTGCTAAAGAGGAGGAAGGAATGGGCAACGGTAGGTCAGCATGCCCCGAATTATCTGGGCTACACGCGGGCTACAATGGGTGGGACAATGGGTATCGACACCGAAAGGTGAAGGCAATCTCCTAAACCCATCCTTAGTTCGGATTGTGGGTTGCAACTCACCCACATGAAGCTGGAATCTGTAGTAATCGTGTCTCAAAATGGCACGGTGAATAT
>Seq79 Methanogenic_endosymbiont_of_Tropidoatractus_ariella_RAJ
GGAGCACCACAACAGGTGGAGCCTGCGGTTTAATCGGACTCAACGCCGGGAAACTCACCAGTTAAGACAGCTGAATGATAGTCGGGCTGAAGACTCTACTTGACTAGCTGAGAGGAGGTGCATGGCCGTCGTCAGTTCGTACTGTGAAGCATCCTGTTAAGTCAGGCAACGAGCGAGACCCACGCCAACAGTTGCTAGCTCATCC--CCCGGGATGGAGAGGACACTGTTGGGACCGCCTCTGCTAAAGAGGAGGAAGGAATGGGCAACGGTAGGTCAGCATGCCCCGAATTAACTGGGCTACACGCGGGCTACAATGGGTGGGACAATGGGTATCGACACCGAAAGGTGAAGGCAATCTCCTAAACCCATCCGTAGTTCGGATTGTGGGCTGCAACTCGCCCACATGAAGCTGGAATCTGTAGTAATCGTGTCTCAAAATGGCACGGTGAATAT
>Seq80 Methanogenic_endosymbiont_of_Tropidoatractus_ariella_RAJ-NS
GGAGCACCACAACAGGTGGAGCCTGCGGTTTAATCGGACTCAACGCCGGGAAACTCACCAGTTAAGACAGCTGAATGATAGTCGGGCTGAAGACTCTACTTGACTAGCTGAGAGGAGGTGCATGGCCGTCGTCAGTTCGTACTGTGAAGCATCCTGTTAAGTCAGGCAACGAGCGAGACCCACGCCAACAGTTGCTAGCTCATCC--CCCGGGATGGAGAGGACACTGTTGGGACCGCCTCTGCTAAAGAGGAGGAAGGAATGGGCAACGGTAGGTCAGCATGCCCCGAATTAACTGGGCTACACGCGGGCTACAATGGGTGGGACAATGGGTATCGACACCGAAAGGTGAAGGCAATCTCCTAAACCCATCCGTAGTTCGGATTGTGGGCTGCAACTCGCCCACATGAAGCTGGAATCTGTAGTAATCGTGTCTCAAAATGGCACGGTGAATAT
>Seq96 Methanogenic_endosymbiont_of_Tropidoatractus_levanderi_VERNON-NS
-GAGCACCACAACAGGTGGAGCCTGCGGTTTAATCGGACTCAACGCCGGGAAACTCACCAGGTAAGACAGCTGAATGATAGTCGGGCTGAAGACTCTACTTGACTAGCTGAGAGGAGGTGCATGGCCGTCGTCAGTTCGTACTGTGAAGCATCCTGTTAAGTCAGGCAACGAGCGAGACCCACGCCAACAGTTGCTAGCTCGTCC--TCCGGGATGGAGAGGACACTGTTGGGACCGCCTCTGCTAAAGAGGAGGAAGGAATGGGCAACGGTAGGTCAGCATGCCCCGAATTACCTGGGCTACACGCGGGCTACAATGGGTGGGACAATGGGTATCGACACCGAAAGGTGAAGGCAATCTCCTAAACCCATCCGTAGTTCGGATTGTGGGTTGCAACTCACCCACATGAAGCTGGAATCTGTAGTAATCGTGTCTCAAAATGACACGGTGAATAT
>Seq94 Methanogenic_endosymbiont_of_Tropidoatractus_levanderi_RIOZ
-----------------------------------------CACGCCGGG-AACTCACCAGTTAAGACAGCTGAATGATAGTCGGGCTGAAGACTCTACTTGACTAGCTGAGAGGAGGTGCATGGCCGTCGTCAGTTCGTACTGTGAAGCATCCTGTTAAGTCAGGCAACGAGCGAGACCCACGCCAACAGTTGCCAGCTCGTCC--TCCGGGATGGTGGGGACACTGTTGGGACCGCCTCTGCTAAAGAGGAGGAAGGAATGGGCAACGGTAGGTCAGCATGCCCCGAATTAACTGGGCTACACGCGGGCTACAATGGGTGGGACAATGGGTATCGACACCGAAAGGTGAAGGCAATCTCCTAAACCCATCCTTAGTTCGGATTGTGGGTTGCAACTCACCCACATGAAGCTGGAATCCGTAGTAATCGTGTCTCAAAATGGCACGGTGAATAT
>Seq122 Methanogenic_endosymbiont_of_Brachonella_pulchra_BOPAT-NS2
GGAGCACCACAACAGGTGGAGCCTGCGGTTTAATCGGACTCAACGCCGGGAAACTCACCAGATAAGACAGCTGAATGATAGTCGGGCTGAAGACTCTACTTGACTAGCTGAGAGGAGGTGCATGGCCGTCGTCAGTTCGTACTGTGAAGCATCCTGTTAAGTCAGGCAACGAGCGAGACCCACGCCGACAGTTGCTAGCTCGTCC--TCCGGGATGGAGAGGACACTGTCGGGACCGCCTCTGCTAAAGAGGAGGAAGGAATGGGCAACGGTAGGTCAGCATGCCCCGAATTATCTGGGCTACACGCGGGCTACAATGGGTGGGACAATGGGTATCGACACCGAAAGGTGAAGGCAATCTCCTAAACCCATCCTTAGTTCGGATTGTGGGTTGCAACTCACCCACATGAAGCTGGAATCTGTAGTAATCG-------------------------
>Seq127 Methanogenic_endosymbiont_of_Urostomides_pullus_KLAN2BC-2
GGAGCACCACAACAGGTGGAGCCTGCGGTTTAATCGGACTCAACGCCGGGAAACTCACCAGATAAGACAGCTGAATGATAGTCGGGCTGAAGACTCTACTTGACTAGCTGAGAGGAGGTGCATGGCCGTCGTCAGTTCGTACTGTGAAGCATCCTGTTAAGTCAGGCAACGAGCGAGACCCACGCCGACAGTTGCTAGCTCGTCC--TCCGGGATGGAGAGGACACTGTCGGGACCGCCTCTGCTAAAGAGGAGGAAGGAATGGGCAACGGTAGGTCAGCATGCCCCGAATTATCTGGGCTACACGCGGGCTACAATGGGTGGGACAATGGGTATCGACACCGAAAGGTGAAGGCAATCTCCTAAACCCATCCTTAGTTCGGATTGTGGGTTGCAACTCACCCACATGAAGCTGGAATCTGTAGTAATCG-------------------------
>Seq128 Methanogenic_endosymbiont_of_Urostomides_pullus_KLAN2BC-NS
GGAGCACCACAACAGGTGGAGCCTGCGGTTTAATCGGACTCAACGCCGGGAAACTCACCAGATAAGACAGCTGAATGATAGTCGGGCTGAAGACTCTACTTGACTAGCTGAGAGGAGGTGCATGGCCGTCGTCAGTTCGTACTGTGAAGCATCCTGTTAAGTCAGGCAACGAGCGAGACCCACGCCGACAGTTGCTAGCTCGTCC--TCCGGGATGGAGAGGACACTGTCGGGACCGCCTCTGCTAAAGAGGAGGAAGGAATGGGCAACGGTAGGTCAGCATGCCCCGAATTATCTGGGCTACACGCGGGCTACAATGGGTGGGACAATGGGTATCGACACCGAAAGGTGAAGGCAATCTCCTAAACCCATCCTTAGTTCGGATTGTGGGTTGCAACTCACCCACATGAAGCTGGAATCTGTAGTAATCG-------------------------
>Seq123 Methanogenic_endosymbiont_of_Brachonella_contorta_JACO-2
GGAGCACCACAACGGGTGGAGCCTGCGGTTTAATCGGACTCAACGCCGGAAAACTCACCAGTTAAGACAGCTGAATGATAGTCGGGCTGAAGACTCTACTTGACTAGCTGAGAGGAGGTGCATGGCCGTCGTCAGTTCGTACTGTGAAGCATCCTGTTAAGTCAGGCAACGAGCGAGACCCACGCCAACAGTTGCTAGCTCGTCC--TCCGGGATGGAGAGGACACTGTTGGGACCGCCTCTGCTAAAGAGGAGGAAGGAATGGGCAACGGTAGGTCAGCATGCCCCGAATTAACTGGGCTACACGCGGGCTACAATGGGTGGGACAATGGGTATCGACACCGAAAGGTGAAGGCAATCTCCTAAACCCATCCGTAGTTCGGATTGTGGGCTGCAACTCGCCCACATGAAGCTGGAATCCGTAGTAATCG-------------------------
>Seq124 Methanogenic_endosymbiont_of_Tropidoatractus_levanderi_KAENG-NS
GGAGCACCACAACGGGTGGAGCCTGCGGTTTAATCGGACTCAACGCCGGGAAACTCACCAGTTAAGACAGCTGAATGATAGTCGGGCTGAAGACTCTACTTGACTAGCTGAGAGGAGGTGCATGGCCGTCGTCAGTTCGTACTGTGAAGCATCCTGTTAAGTCAGGCAACGAGCGAGACCCACGCCAACAGTTGCCAGCTCGTCC--TCCGGGATGGTGGGGACACTGTTGGGACCGCCTCTGCTAAAGAGGAGGAAGGAATGGGCAACGGTAGGTCAGCATGCCCCGAATTAACTGGGCTACACGCGGGCTACAATGGGTGGGACAATGGGTATCGACACCGAAAGGTGAAGGCAATCTCCTAAACCCATCCTTAGTTCGGATTGTGGGTCGCAACTCACCCACATGAAGCTGGAATCCGTAGTAATCG-------------------------
>Seq125 Methanogenic_endosymbiont_of_Tropidoatractus_levanderi_KAENG-2
GGAGCACCACAACGGGTGGAGCCTGCGGTTTAATCGGACTCAACGCCGGGAAACTCACCAGTTAAGACAGCTGAATGATAGTCGGGCTGAAGACTCTACTTGACTAGCTGAGAGGAGGTGCATGGCCGTCGTCAGTTCGTACTGTGAAGCATCCTGTTAAGTCAGGCAACGAGCGAGACCCACGCCAACAGTTGCCAGCTCGTCC--TCCGGGATGGTGGGGACACTGTTGGGACCGCCTCTGCTAAAGAGGAGGAAGGAATGGGCAACGGTAGGTCAGCATGCCCCGAATTAACTGGGCTACACGCGGGCTACAATGGGTGGGACAATGGGTATCGACACCGAAAGGTGAAGGCAATCTCCTAAACCCATCCTTAGTTCGGATTGTGGGTCGCAACTCACCCACATGAAGCTGGAATCCGTAGTAATCG-------------------------
>Seq82 Methanogenic_endosymbiont_of_Tropidoatractus_levanderi_LUKIFOREST-1
------------------------------------------------------------------------------------------------------------------------------------------------------------------------ACGAGCGAGACCCACGCCAACAGTTGCTAGCTCGTCC--TCCGGGATGGAGAGGACACTGTTGGGACCGCCTCTGCTAAAGAGGAGGAAGGAATGGGCAACGGTAGGTCAGCATGCCCCGAATTAACTGGGCTACACGCGGGCTACAATGGGTGGGACAATGGGTATCGACACCGAAAGGTGAAGGCAATCTCCTAAACCCATCCGTAGTTCGGATTG---------------------------------------------------------------------
>Seq113 Methanogenic_endosymbiont_of_marine_Metopidae_sp._NARROWRIVER
-------------------------------------------------------------------------------------------------------------------------------------------------------------------AGGCAACGAGCGAGACCCACGCCAACAGTTGCTAGCTCGTCC--CCCGGGATGGAGAGGACACTGTTGGGACCGCCTCTGCTAAAGAGGAGGAAGGAATGGGCAACGGTAGGTCAGCATGCCCCGAATTACTTGGGCTACACGCGGGCTACAATGGGTGGGACAATGGGTATCGACACCGAAAGGTGAAGGCAATCTCCTAAACCCATCCTTAGTTCGGATTGTGGGTTGCAACTCACCCACATGAAGCTGGAATCTGTAGTAATCGTGTCTCAAAATGGCACGGTGAATAT
>Seq109 Methanogenic_endosymbiont_of_marine_Metopidae_sp._BI27A
-------------------------------------ATTCAACGCCGGACATCTCACCGGATAAGACAGCTGAATGATTGTCAATCTGAAGGTTTTACATGACTAGCTGAGAGGAGGTGCATGGCCGTCGTCAGTTCGTACTGTGAAGCATCCTGTTAAGTCAGGCAACGAGCGAGACCCACACCGACAATTGCCAGCAGCATC--TCCGGATGGCTGGGGACATTGTCGGGACCGCCTCTGCTAAAGGGGAGGAGGGAATGGGCAACGGTAGGTCAGCATGCCCCGAATTATCCGGGCTACANGCGGGCTACAATGGACGGGACAATGGGTAACAACACCGAAAGGTGCAGTCAATCTCCGAACCCCGCCCTTAGTTAGGATTGCGGGTTGCAACTCACCCGCATGAATC-------------------------------------------
>Seq112 Methanogenic_endosymbiont_of_marine_Metopidae_sp._JUD82
-----------------GGAGCCTGCGGTTTAATTGGATTCAACGCCGGACATCTCACCGGATAAGACAGCTGAATGATTGTCAATCTGAAGGTTTTACATGACTAGCTGAGAGGAGGTGCATGGCCGTCGTCAGTTCGTACTGTGAAGCATCCTGTTAAGTCAGGCAACGAGCGAGACCCACACCGACAATTGCCAGCAGCATC--TCCGGATGGCTGGGGACATTGTCGGGACCGCCTCTGCTAAAGGGGAGGAGGGAATGGGCAACGGTAGGTCAGCATGCCCCGAATTATCCGGGCTACACGCGGGCTACAATGGACGGGACAATGGGTAACAACACCGAAAGGTGCAGTCAATCTCCGAACCCCGCCCTTAGTTAGGATTGCGGGTTGCAACTCACCCGCATGAATCTGGAATCTGTAGTAATCGCGTTTCACTATAGCGCG--------
>Seq116 Methanogenic_endosymbiont_of_Metopus_cf_paravestitus_FAMO1
GGAGCACCACAACAGGTGGAGCCTGCGGTTTAATTGGATTCAACGCCGGACATCTCACCGGATAAGACAGCTGAATGATTGTCAATCTGAAGGTTTTACATGACTAGCTGAGAGGAGGTGCATGGTCGTCGTCAGTTCGTACTGTGAAGCATCCTGTTAAGTCAGGCAACGAGCGAGACCCACGCCGACAATTGCCAGCAGCATC--TCCGGATGGCTGGGGACATTGTCGGGACCGCCTCTGCTAAAGGGGAGGAAGGAATGGGCAACGGTAGGTCAGCATGCCCCGAATTATCCGGGCTACACGCGGGCTACAATGGACGGGACAATGGGTAACAACACCGAAAGGTGCAGTCAATCTCCGAACCCCGCCCTTAGTTAGGATTGCGGGTTGCAACTCACCCGCATGAATCTGGAATCTGTAGTAATCGCGTTTCACTATAGTGCGGTGAATAC
>Seq117 Methanogenic_endosymbiont_of_Metopus_paraes_GOOSE2B
GGAGCACCACAACAGGTGGAGCCTGCGGTTTAATTGGATTCAACGCCGGACATCTCACCGGATAAGACAGCTGAATGATTGTCAATCTGAAGG-TTTACATGACTAGCTGAGAGGAGGTGCATGGTCGTCGTCAGTTCGTACTGTGAAGCATCCTGTTAAGTCAGGCAACGAGCGAGACCCACGCCGACAATTGCCAGCAGCATC--TCCGGATGGCTGGGGACATTGTCGGGACCGCCTCTGCTAAAGGGGAGGAAGGAATGGGCAACGGTAGGTCAGCATGCCCCGAATTATCCGGGCTACACGCGGGCTACAATGGACGGGACAATGGGTAACAACACCGAAAGGTGCAGTCAATCTCCGAACCCCGCCCTTAGTTAGGATTGCGGGTTGCAACTCACCCGCATGAATCTGGAATCTGTAGTAATCGCGTTTCACTATAGTGCGGTGAATAC
>Seq126 Methanogenic_endosymbiont_of_Trimyema_finlayi_KLAN2BC-NS2
GGAGCACCACAACAGGTGGAGCCTGCGGTTTAATTGGATTCAACGCCGGACATCTCACCGGATAAGACAGCTGTATGATTGTCAATCTGAAGGTTTTACATGACTAGCTGAGAGGAGGTGCATGGCCGTCGTCAGTTCGTACTGTGAAGCATCCTGTTAAGTCAGGCAACGAGCGAGACCCACGCCGACAATTGCCAGCAGCATC--TCCGGATGGCTGGGGACATTGTCGGGACCGCCTCTGCTAAAGAGGAGGAAGGAATGGGCAACGGTAGGTCAGCATGCCCCGAATTATCCGGGCTACACGCGGGCTACAATGGACGGGACAATGGGTAACAACACCGAAAGGTGCAGTCAATCTCCTAACCCCGTCCTTAGTTAGGATTGCGGGTTGCAACTCACCCGCATGAATCTGGAATCTGTAGTAATCGCGT----------------------
>Seq67 Methanogenic_endosymbiont_of_Trimyema_finlayi_KLAN2BC-NS
GGAGCACCACAACAGGTGGAGCCTGCGGTTTAATTGGATTCAACGCCGGACATCTCACCGGATAAGACAGCTGTATGATTGTCAATCTGAAGGTTTTACATGACTAGCTGAGAGGAGGTGCATGGCCGTCGTCAGTTCGTACTGTGAAGCATCCTGTTAAGTCAGGCAACGAGCGAGACCCACGCCGACAATTGCCAGCAGCATC--TCCGGATGGCTGGGGACATTGTCGGGACCGCCTCTGCTAAAGAGGAGGAAGGAATGGGCAACGGTAGGTCAGCATGCCCCGAATTATCCGGGCTACACGCGGGCTACAATGGACGGGACAATGGGTAACAACACCGAAAGGTGCAGTCAATCTCCTAACCCCGTCCTTAGTTAGGATTGCGGGTTGCAACTCACCCGCATGAATCTGGAATCTGTAGTAATCGCGTTTCACTATAGCGCGGTGAATAC
>Seq68 Methanogenic_endosymbiont_of_Trimyema_finlayi_KLAN2BCmixMIX7-NS
-GAGCACCACAACAGGTGGAGCCTGCGGTTTAATTGGATTCAACGCCGGACATCTCACCGGATAAGACAGCTGTATGATTGTCAATCTGAAGGTTTTACATGACTAGCTGAGAGGAGGTGCATGGCCGTCGTCAGTTCGTACTGTGAAGCATCCTGTTAAGTCAGGCAACGAGCGAGACCCACGCCGACAATTGCCAGCAGCATC--TCCGGATGGCTGGGGACATTGTCGGGACCGCCTCTGCTAAAGAGGAGGAAGGAATGGGCAACGGTAGGTCAGCATGCCCCGAATTATCCGGGCTACACGCGGGCTACAATGGACGGGACAATGGGTAACAACACCGAAAGGTGCAGTCAATCTCCTAACCCCGTCCTTAGTTAGGATTGCGGGTTGCAACTCACCCGCATGAATCTGGAATCTGTAGTAATCGCGTTTCACTATAGCGCGGTGAATAC
>Seq115 Methanogenic_endosymbiont_of_marine_Metopidae_sp._SALT15A
------------CAGGTGGAGCCTGCGGTTTAATTGGATTCAACGCCGGACATCTCACCGGATAAGACAGCTGAATGATTGTCAATCTGAAGGTTTTACATGACTAGCTGAGAGGAGGTGCATGGCCGTCGTCAGTTCGTACTGTGAAGCATCCTGTTAAGTCAGGCAACGAGCGAGACCCACRCCGACAATTGCCAGCAGCATC--TCCGGATGGCTGGGGACATTGTCGGGACCGCCTCTGCTAAAGGGGAGGAAGGAATGGGCAACGGTAGGTCAGCATGCCCCGAATTATCYGGGCTACACGCGGGCTACAATGGACGGGACAATGGGTAACAACAC------------------------------------------------------------------------------------------------------------------
>Seq110 Methanogenic_endosymbiont_of_marine_Metopidae_sp._BLAME
----------------------------------------------------------------------------------------------------------------------------------------------TGTGAAGCATCCTGTTAAGTCAGGCAACGAGCGAGACCCACACCGACAATTGCCAGCAGCATC--TCCGGATGGCTGGGGACATTGTCGGGACCGCCTCTGCTAAAGGGGAGGAGGGAATGGGCAACGGTAGGTCAGCATGCCCCGAATTATCCGGGCTACACGCGGGCTACAATGGACGGGACAATGGGTAACAACACCGAAAGGTGCAGTCAATCTCCGAACCCCGCCCTTAGTTAGGATTGCGGGTTGCAACTCACCCGCATGAATCTGGAATCTGTAGTAATCGCGTTTCACTATAGCGCGGTGAATAC
>Seq111 Methanogenic_endosymbiont_of_Metopus_cf_paravestitus_F26
GGAGCACCACAACAGGTGGAGCCTGCGGTTTAATTGGATTC-ACGCCGGACATCTCACCGGATAAGACAGCTG-ATGATTGTCAATCTGAAGG--TTACATGACTAGCTGAGAGGAGGTGCATGGTCGTCGTCAGTTCGTACTGTGAAGCATCCTGTTAAGTCAGGCAACGAGCGAGACCCACGCCGACAATTGCCAGCAGCATC--TCCGGATGGCTGGGGACATTGTCGGGACCGCCTCTGCTAAAGGGGAGGAAGGAATGGGCAACGGTAGGTCAGCATGCCCCGAATTATCCGGGCTACACGCGGGCTACAATGGACGGGACAATGGGTAACAACACCGAAAGGTGCAGTCAATCTCCGAACCCCGCCCTTAGTTAGGATTGCGGGTTGCAACTCACCCGCATGAATCTGGAATCTGTAGTAATCGCGTTTCACTATAGTGCGGTGAATAC
>Seq100 Methanogenic_endosymbiont_of_Urostomides_denarius_SUSBARB-2
GGAGCACCACAACGCGTGGAGCCTGCGGTTTAATTGGATTCAACGCCGGACATCTCACCAGGGGCGACAGCAGGATGATGGCCAGGTTGACGACCTTGCTTGACAAGCTGAGAGGAGGTGCATGGCCGCCGTCAGCTCGTACCGTGAGGCGTCCTGTTAAGTCAGGCAACGAGCGAGACCCACGCCCTTAGTTACCAGCGGATCCTTTTTAGGATGCCGGGCACACTAAGGGGACCGCCAGTGATAAACTGGAGGAAGGAGTGGACGACGGTAGGTCCGTATGCCCCGAATCCCCTGGGCTACACGCGGGCTACAATGGCTAGGACAATGGGTTCCAACACCGAAAGGTGGAGGTAATCTCCTAAACCTAGTCTTAGTTCGGATTGAGGGCTGTAACTCGCCCTCATGAAGCTGGAATGCGTAGTAATCGCGTGTCATAACCGCGCGGTGAATAC
>Seq103 Methanogenic_endosymbiont_of_Urostomides_denarius_SUSBARBmixKUSUS
GGAGCACCACAACGCGTGGAGCCTGCGGTTTAATTGGATTCAACGCCGGACATCTCACCAGGGGCGACAGCAGGATGATGGCCAGGTTGACGACCTTGCTTGACAAGCTGAGAGGAGGTGCATGGCCGCCGTCAGCTCGTACCGTGAGGCGTCCTGTTAAGTCAGGCAACGAGCGAGACCCACGCCCTTAGTTACCAGCGGATCCTTTTTAGGATGCCGGGCACACTAAGGGGACCGCCAGTGATAAACTGGAGGAAGGAGTGGACGACGGTAGGTCCGTATGCCCCGAATCCCCTGGGCTACACGCGGGCTACAATGGCTAGGACAATGGGTTCCAACACCGAAAGGTGGAGGTAATCTCCTAAACCTAGTCTTAGTTCGGATTGAGGGCTGTAACTCGCCCTCATGAAGCTGGAATGCGTAGTAATCGCGTGTCATAACCGCGCGGTGAATAC
>Seq104 Methanogenic_endosymbiont_of_Urostomides_denarius_SUSBARBmixTRISUS
GGAGCACCACAACGCGTGGAGCCTGCGGTTTAATTGGATTCAACGCCGGACATCTCACCAGGGGCGACAGCAGGATGATGGCCAGGTTGACGACCTTGCTTGACAAGCTGAGAGGAGGTGCATGGCCGCCGTCAGCTCGTACCGTGAGGCGTCCTGTTAAGTCAGGCAACGAGCGAGACCCACGCCCTTAGTTACCAGCGGATCCTTTTTAGGATGCCGGGCACACTAAGGGGACCGCCAGTGATAAACTGGAGGAAGGAGTGGACGACGGTAGGTCCGTATGCCCCGAATCCCCTGGGCTACACGCGGGCTACAATGGCTAGGACAATGGGTTCCAACACCGAAAGGTGGAGGTAATCTCCTAAACCTAGTCTTAGTTCGGATTGAGGGCTGTAACTCGCCCTCATGAAGCTGGAATGCGTAGTAATCGCGTGTCATAACCGCGCGGTGAATAC
>Seq119 Methanogenic_endosymbiont_of_Metopidae_sp._LERMA5
GGAGCACCACAACGCGTGGAGCCTGCGGTTTAATTGGATTCAACGCCGGACATCTCACCAGGGGCGACAGCAGGATGATGGCCAGGTTGACGACCTTGCTTGACAAGCTGAGAGGAGGTGCATGGCCGCCGTCAGCTCGTACCGTGAGGCGTCCTGTTAAGTCAGGCAACGAGCGAGACCCACGCCCTTAGTTACCAGCGGATCCTTTTTAGGATGCCGGGCACACTAAGGGGACCGCCAGTGATAAACTGGAGGAAGGAGTGGACGACGGTAGGTCCGTATGCCCCGAATCCCCTGGGCTACACGCGGGCTACAATGGCTAGGACAATGGGTTCCAACACCGAAAGGTGGAGGTAATCTCCTAAACCTAGTCTTAGTTCGGATTGAGGGCTGTAACTCGCCCTCATGAAGCTGGAATGCGTAGTAATCGCGTGTCATAACCGCGCGGTGAATAC
>Seq120 Methanogenic_endosymbiont_of_Metopidae_sp._LERMA5-NS
GGAGCACCACAACGCGTGGAGCCTGCGGTTTAATTGGATTCAACGCCGGACATCTCACCAGGGGCGACAGCAGGATGATGGCCAGGTTGACGACCTTGCTTGACAAGCTGAGAGGAGGTGCATGGCCGCCGTCAGCTCGTACCGTGAGGCGTCCTGTTAAGTCAGGCAACGAGCGAGACCCACGCCCTTAGTTACCAGCGGATCCTTTTTAGGATGCCGGGCACACTAAGGGGACCGCCAGTGATAAACTGGAGGAAGGAGTGGACGACGGTAGGTCCGTATGCCCCGAATCCCCTGGGCTACACGCGGGCTACAATGGCTAGGACAATGGGTTCCAACACCGAAAGGTGGAGGTAATCTCCTAAACCTAGTCTTAGTTCGGATTGAGGGCTGTAACTCGCCCTCATGAAGCTGGAATGCGTAGTAATCGCGTGTCATAACCGCGCGGTGAATAC
>Seq27 Methanogenic_endosymbiont_of_Castula_specialis_LEDY-1
GGAGCACCACAACGCGTGGAGCCTGCGGTTTAATTGGATTCAACGCCGGACATCTCACCAGGGGCGACAGCAGGATGATGGCCAGGTTGACGACCTTGCTTGACAAGCTGAGAGGAGGTGCATGGCCGCCGTCAGCTCGTACCGTGAGGCGTCCTGTTAAGTCAGGCAACGAGCGAGACCCACGCCCTTAGTTACCAGCGGATCCTTTTTAGGATGCCGGGCACACTAAGGGGACCGCCAGTGATAAACTGGAGGAAGGAGTGGACGACGGTAGGTCCGTATGCCCCGAATCCCCTGGGCTACACGCGGGCTACAATGGCTAGGACAATGGGTTCCAACACCGAAAGGTGGAGGTAATCTCCTAAACCTAGTCTTAGTTCGGATTGAGGGCTGTAACTCGCCCTCATGAAGCTGGAATGCGTAGTAATCGCGTGTCATAACCGCGCGGTGAATAC
>Seq28 Methanogenic_endosymbiont_of_Castula_specialis_LEDY-2
GGAGCACCACAACGCGTGGAGCCTGCGGTTTAATTGGATTCAACGCCGGACATCTCACCAGGGGCGACAGCAGGATGATGGCCAGGTTGACGACCTTGCTTGACAAGCTGAGAGGAGGTGCATGGCCGCCGTCAGCTCGTACCGTGAGGCGTCCTGTTAAGTCAGGCAACGAGCGAGACCCACGCCCTTAGTTACCAGCGGATCCTTTTTAGGATGCCGGGCACACTAAGGGGACCGCCAGTGATAAACTGGAGGAAGGAGTGGACGACGGTAGGTCCGTATGCCCCGAATCCCCTGGGCTACACGCGGGCTACAATGGCTAGGACAATGGGTTCCAACACCGAAAGGTGGAGGTAATCTCCTAAACCTAGTCTTAGTTCGGATTGAGGGCTGTAACTCGCCCTCATGAAGCTGGAATGCGTAGTAATCGCGTGTCATAACCGCGCGGTGAATAC
>Seq29 Methanogenic_endosymbiont_of_Castula_specialis_LEDY-NS
GGAGCACCACAACGCGTGGAGCCTGCGGTTTAATTGGATTCAACGCCGGACATCTCACCAGGGGCGACAGCAGGATGATGGCCAGGTTGACGACCTTGCTTGACAAGCTGAGAGGAGGTGCATGGCCGCCGTCAGCTCGTACCGTGAGGCGTCCTGTTAAGTCAGGCAACGAGCGAGACCCACGCCCTTAGTTACCAGCGGATCCTTTTTAGGATGCCGGGCACACTAAGGGGACCGCCAGTGATAAACTGGAGGAAGGAGTGGACGACGGTAGGTCCGTATGCCCCGAATCCCCTGGGCTACACGCGGGCTACAATGGCTAGGACAATGGGTTCCAACACCGAAAGGTGGAGGTAATCTCCTAAACCTAGTCTTAGTTCGGATTGAGGGCTGTAACTCGCCCTCATGAAGCTGGAATGCGTAGTAATCGCGTGTCATAACCGCGCGGTGAATAC
>Seq31 Methanogenic_endosymbiont_of_Heterometopus_palaeformis_LEDY-1
GGAGCACCACAACGCGTGGAGCCTGCGGTTTAATTGGATTCAACGCCGGACATCTCACCAGGGGCGACAGCAGGATGATGGCCAGGTTGACGACCTTGCTTGACAAGCTGAGAGGAGGTGCATGGCCGCCGTCAGCTCGTACCGTGAGGCGTCCTGTTAAGTCAGGCAACGAGCGAGACCCACGCCCTTAGTTACCAGCGGATCCTTTTTAGGATGCCGGGCACACTAAGGGGACCGCCAGTGATAAACTGGAGGAAGGAGTGGACGACGGTAGGTCCGTATGCCCCGAATCCCCTGGGCTACACGCGGGCTACAATGGCTAGGACAATGGGTTCCAACACCGAAAGGTGGAGGTAATCTCCTAAACCTAGTCTTAGTTCGGATTGAGGGCTGTAACTCGCCCTCATGAAGCTGGAATGCGTAGTAATCGCGTGTCATAACCGCGCGGTGAATAC
>Seq32 Methanogenic_endosymbiont_of_Heterometopus_palaeformis_LEDY-2
GGAGCACCACAACGCGTGGAGCCTGCGGTTTAATTGGATTCAACGCCGGACATCTCACCAGGGGCGACAGCAGGATGATGGCCAGGTTGACGACCTTGCTTGACAAGCTGAGAGGAGGTGCATGGCCGCCGTCAGCTCGTACCGTGAGGCGTCCTGTTAAGTCAGGCAACGAGCGAGACCCACGCCCTTAGTTACCAGCGGATCCTTTTTAGGATGCCGGGCACACTAAGGGGACCGCCAGTGATAAACTGGAGGAAGGAGTGGACGACGGTAGGTCCGTATGCCCCGAATCCCCTGGGCTACACGCGGGCTACAATGGCTAGGACAATGGGTTCCAACACCGAAAGGTGGAGGTAATCTCCTAAACCTAGTCTTAGTTCGGATTGAGGGCTGTAACTCGCCCTCATGAAGCTGGAATGCGTAGTAATCGCGTGTCATAACCGCGCGGTGAATAC
>Seq33 Methanogenic_endosymbiont_of_Heterometopus_palaeformis_LEDY-3
GGAGCACCACAACGCGTGGAGCCTGCGGTTTAATTGGATTCAACGCCGGACATCTCACCAGGGGCGACAGCAGGATGATGGCCAGGTTGACGACCTTGCTTGACAAGCTGAGAGGAGGTGCATGGCCGCCGTCAGCTCGTACCGTGAGGCGTCCTGTTAAGTCAGGCAACGAGCGAGACCCACGCCCTTAGTTACCAGCGGATCCTTTTTAGGATGCCGGGCACACTAAGGGGACCGCCAGTGATAAACTGGAGGAAGGAGTGGACGACGGTAGGTCCGTATGCCCCGAATCCCCTGGGCTACACGCGGGCTACAATGGCTAGGACAATGGGTTCCAACACCGAAAGGTGGAGGTAATCTCCTAAACCTAGTCTTAGTTCGGATTGAGGGCTGTAACTCGCCCTCATGAAGCTGGAATGCGTAGTAATCGCGTGTCATAACCGCGCGGTGAATAC
>Seq34 Methanogenic_endosymbiont_of_Heterometopus_palaeformis_LEDY-NS
GGAGCACCACAACGCGTGGAGCCTGCGGTTTAATTGGATTCAACGCCGGACATCTCACCAGGGGCGACAGCAGGATGATGGCCAGGTTGACGACCTTGCTTGACAAGCTGAGAGGAGGTGCATGGCCGCCGTCAGCTCGTACCGTGAGGCGTCCTGTTAAGTCAGGCAACGAGCGAGACCCACGCCCTTAGTTACCAGCGGATCCTTTTTAGGATGCCGGGCACACTAAGGGGACCGCCAGTGATAAACTGGAGGAAGGAGTGGACGACGGTAGGTCCGTATGCCCCGAATCCCCTGGGCTACACGCGGGCTACAATGGCTAGGACAATGGGTTCCAACACCGAAAGGTGGAGGTAATCTCCTAAACCTAGTCTTAGTTCGGATTGAGGGCTGTAACTCGCCCTCATGAAGCTGGAATGCGTAGTAATCGCGTGTCATAACCGCGCGGTGAATAC
>Seq35 Methanogenic_endosymbiont_of_Heterometopus_palaeformis_MEJONA
GGAGCACCACAACGCGTGGAGCCTGCGGTTTAATTGGATTCAACGCCGGACATCTCACCAGGGGCGACAGCAGGATGATGGCCAGGTTGACGACCTTGCTTGACAAGCTGAGAGGAGGTGCATGGCCGCCGTCAGCTCGTACCGTGAGGCGTCCTGTTAAGTCAGGCAACGAGCGAGACCCACGCCCTTAGTTACCAGCGGATCCTTTTTAGGATGCCGGGCACACTAAGGGGACCGCCAGTGATAAACTGGAGGAAGGAGTGGACGACGGTAGGTCCGTATGCCCCGAATCCCCTGGGCTACACGCGGGCTACAATGGCTAGGACAATGGGTTCCAACACCGAAAGGTGGAGGTAATCTCCTAAACCTAGTCTTAGTTCGGATTGAGGGCTGTAACTCGCCCTCATGAAGCTGGAATGCGTAGTAATCGCGTGTCATAACCGCGCGGTGAATAC
>Seq37 Methanogenic_endosymbiont_of_Heterometopus_palaeformis_RAJCA-2
GGAGCACCACAACGCGTGGAGCCTGCGGTTTAATTGGATTCAACGCCGGACATCTCACCAGGGGCGACAGCAGGATGATGGCCAGGTTGACGACCTTGCTTGACAAGCTGAGAGGAGGTGCATGGCCGCCGTCAGCTCGTACCGTGAGGCGTCCTGTTAAGTCAGGCAACGAGCGAGACCCACGCCCTTAGTTACCAGCGGATCCTTTTTAGGATGCCGGGCACACTAAGGGGACCGCCAGTGATAAACTGGAGGAAGGAGTGGACGACGGTAGGTCCGTATGCCCCGAATCCCCTGGGCTACACGCGGGCTACAATGGCTAGGACAATGGGTTCCAACACCGAAAGGTGGAGGTAATCTCCTAAACCTAGTCTTAGTTCGGATTGAGGGCTGTAACTCGCCCTCATGAAGCTGGAATGCGTAGTAATCGCGTGTCATAACCGCGCGGTGAATAC
>Seq38 Methanogenic_endosymbiont_of_Heterometopus_palaeformis_RAJCA-NS
GGAGCACCACAACGCGTGGAGCCTGCGGTTTAATTGGATTCAACGCCGGACATCTCACCAGGGGCGACAGCAGGATGATGGCCAGGTTGACGACCTTGCTTGACAAGCTGAGAGGAGGTGCATGGCCGCCGTCAGCTCGTACCGTGAGGCGTCCTGTTAAGTCAGGCAACGAGCGAGACCCACGCCCTTAGTTACCAGCGGATCCTTTTTAGGATGCCGGGCACACTAAGGGGACCGCCAGTGATAAACTGGAGGAAGGAGTGGACGACGGTAGGTCCGTATGCCCCGAATCCCCTGGGCTACACGCGGGCTACAATGGCTAGGACAATGGGTTCCAACACCGAAAGGTGGAGGTAATCTCCTAAACCTAGTCTTAGTTCGGATTGAGGGCTGTAACTCGCCCTCATGAAGCTGGAATGCGTAGTAATCGCGTGTCATAACCGCGCGGTGAATAC
>Seq39 Methanogenic_endosymbiont_of_Heterometopus_palaeformis_RAJCAmixMIX7
GGAGCACCACAACGCGTGGAGCCTGCGGTTTAATTGGATTCAACGCCGGACATCTCACCAGGGGCGACAGCAGGATGATGGCCAGGTTGACGACCTTGCTTGACAAGCTGAGAGGAGGTGCATGGCCGCCGTCAGCTCGTACCGTGAGGCGTCCTGTTAAGTCAGGCAACGAGCGAGACCCACGCCCTTAGTTACCAGCGGATCCTTTTTAGGATGCCGGGCACACTAAGGGGACCGCCAGTGATAAACTGGAGGAAGGAGTGGACGACGGTAGGTCCGTATGCCCCGAATCCCCTGGGCTACACGCGGGCTACAATGGCTAGGACAATGGGTTCCAACACCGAAAGGTGGAGGTAATCTCCTAAACCTAGTCTTAGTTCGGATTGAGGGCTGTAACTCGCCCTCATGAAGCTGGAATGCGTAGTAATCGCGTGTCATAACCGCGCGGTGAATAC
>Seq40 Methanogenic_endosymbiont_of_Heterometopus_palaeformis_RAJCAmixRAGEDU-1
GGAGCACCACAACGCGTGGAGCCTGCGGTTTAATTGGATTCAACGCCGGACATCTCACCAGGGGCGACAGCAGGATGATGGCCAGGTTGACGACCTTGCTTGACAAGCTGAGAGGAGGTGCATGGCCGCCGTCAGCTCGTACCGTGAGGCGTCCTGTTAAGTCAGGCAACGAGCGAGACCCACGCCCTTAGTTACCAGCGGATCCTTTTTAGGATGCCGGGCACACTAAGGGGACCGCCAGTGATAAACTGGAGGAAGGAGTGGACGACGGTAGGTCCGTATGCCCCGAATCCCCTGGGCTACACGCGGGCTACAATGGCTAGGACAATGGGTTCCAACACCGAAAGGTGGAGGTAATCTCCTAAACCTAGTCTTAGTTCGGATTGAGGGCTGTAACTCGCCCTCATGAAGCTGGAATGCGTAGTAATCGCGTGTCATAACCGCGCGGTGAATAC
>Seq41 Methanogenic_endosymbiont_of_Heterometopus_palaeformis_RAJCAmixRAGEDU-2
GGAGCACCACAACGCGTGGAGCCTGCGGTTTAATTGGATTCAACGCCGGACATCTCACCAGGGGCGACAGCAGGATGATGGCCAGGTTGACGACCTTGCTTGACAAGCTGAGAGGAGGTGCATGGCCGCCGTCAGCTCGTACCGTGAGGCGTCCTGTTAAGTCAGGCAACGAGCGAGACCCACGCCCTTAGTTACCAGCGGATCCTTTTTAGGATGCCGGGCACACTAAGGGGACCGCCAGTGATAAACTGGAGGAAGGAGTGGACGACGGTAGGTCCGTATGCCCCGAATCCCCTGGGCTACACGCGGGCTACAATGGCTAGGACAATGGGTTCCAACACCGAAAGGTGGAGGTAATCTCCTAAACCTAGTCTTAGTTCGGATTGAGGGCTGTAACTCGCCCTCATGAAGCTGGAATGCGTAGTAATCGCGTGTCATAACCGCGCGGTGAATAC
>Seq42 Methanogenic_endosymbiont_of_Heterometopus_palaeformis_RAJCAmixRAGEDU-NS1
GGAGCACCACAACGCGTGGAGCCTGCGGTTTAATTGGATTCAACGCCGGACATCTCACCAGGGGCGACAGCAGGATGATGGCCAGGTTGACGACCTTGCTTGACAAGCTGAGAGGAGGTGCATGGCCGCCGTCAGCTCGTACCGTGAGGCGTCCTGTTAAGTCAGGCAACGAGCGAGACCCACGCCCTTAGTTACCAGCGGATCCTTTTTAGGATGCCGGGCACACTAAGGGGACCGCCAGTGATAAACTGGAGGAAGGAGTGGACGACGGTAGGTCCGTATGCCCCGAATCCCCTGGGCTACACGCGGGCTACAATGGCTAGGACAATGGGTTCCAACACCGAAAGGTGGAGGTAATCTCCTAAACCTAGTCTTAGTTCGGATTGAGGGCTGTAACTCGCCCTCATGAAGCTGGAATGCGTAGTAATCGCGTGTCATAACCGCGCGGTGAATAC
>Seq43 Methanogenic_endosymbiont_of_Heterometopus_palaeformis_RAJCAmixRAGEDU-NS2
GGAGCACCACAACGCGTGGAGCCTGCGGTTTAATTGGATTCAACGCCGGACATCTCACCAGGGGCGACAGCAGGATGATGGCCAGGTTGACGACCTTGCTTGACAAGCTGAGAGGAGGTGCATGGCCGCCGTCAGCTCGTACCGTGAGGCGTCCTGTTAAGTCAGGCAACGAGCGAGACCCACGCCCTTAGTTACCAGCGGATCCTTTTTAGGATGCCGGGCACACTAAGGGGACCGCCAGTGATAAACTGGAGGAAGGAGTGGACGACGGTAGGTCCGTATGCCCCGAATCCCCTGGGCTACACGCGGGCTACAATGGCTAGGACAATGGGTTCCAACACCGAAAGGTGGAGGTAATCTCCTAAACCTAGTCTTAGTTCGGATTGAGGGCTGTAACTCGCCCTCATGAAGCTGGAATGCGTAGTAATCGCGTGTCATAACCGCGCGGTGAATAC
>Seq99 Methanogenic_endosymbiont_of_Urostomides_denarius_SUSBARB-1
GGAGCACCACAACGCGTGGAGCCTGCGGTTTAATTGGATTCAACGCCGGACATCTCACCAGGGGCGACAGCAGGATGATGGCCAGGTTGACGACCTTGCTTGACAAGCTGAGAGGAGGTGCATGGCCGCCGTCAGCTCGTACCGTGAGGCGTCCTGTTAAGTCAGGCAACGAGCGAGACCCACGCCCTTAGTTACCAGCGGATCCTTTTTAGGATGCCGGGCACACTAAGGGGACCGCCAGTGATAAACTGGAGGAAGGAGTGGACGACGGTAGGTCCGTATGCCCCGAATCCCCTGGGCTACACGCGGGCTACAATGGCTAGGACAATGGGTTCCAACACCGAAAGGTGGAGGTAATCTCCTAAACCTAGTCTTAGTTCGGATTGAGGGCTGTAACTCGCCCTCATGAAGCTGGAATGCGTAGTAATCGCGTGTCATAACCGCGCGGTGAATAC
>Seq101 Methanogenic_endosymbiont_of_Urostomides_denarius_SUSBARB-3
GGAGCACCACAACGCGTGGAGCCTGCGGTTTAATTGGATTCAACGCCGGACATCTCACCAGGGGCGACAGCAGAATGATGGCCAGGTTGACGACCTTGCTTGACAAGCTGAGAGGAGGTGCATGGCCGCCGTCAGCTCGTACCGTGAGGCGTCCTGTTAAGTCAGGCAACGAGCGAGACCCACGCCCTTAGTTACCAGCGGATCCTTTTTAGGATGCCGGGCACACTAAGGGGACCGCCAGTGATAAACTGGAGGAAGGAGTGGACGACGGTAGGTCCGTATGCCCCGAATCCCCTGGGCTACACGCGGGCTACAATGGCTAGGACAATGGGTTCCAACACCGAAAGGTGGAGGTAATCTCCTAAACCTAGTCTTAGTTCGGATTGAGGGCTGTAACTCGCCCTCATGAAGCTGGAATGCGTAGTAATCGCGTGTCATAACCGCGCGGTGAATAC
>Seq108 Methanogenic_endosymbiont_of_Urostomides_striatus_LIBL-2
GGAGCACCACAACGCGTGGAGCCTGCGGTTTAATTGGATTCAACGCCGGACATCTCACCAGGGGCGACAGCAGAATGATGGCCAGGTTGACGACCTTGCTTGACAAGCTGAGAGGAGGTGCATGGCCGCCGTCAGCTCGTACCGTGAGGCGTCCTGTTAAGTCAGGCAACGAGCGAGACCCACGCCCTTAGTTACCAGCGGATCCTTTTTAGGATGCCGGGCACACTAAGGGGACCGCCAGTGATAAACTGGAGGAAGGAGTGGACGACGGTAGGTCCGTATGCCCCGAATCCCCTGGGCTACACGCGGGCTACAATGGCTAGGACAATGGGTTCCAACACCGAAAGGTGGAGGTAATCTCCTAAACCTAGTCTTAGTTCGGATTGAGGGCTGTAACTCGCCCTCATGAAGCTGGAATGCGTAGTAATCGCGTGTCATAACCGCGCGGTGAATAC
>Seq118 Methanogenic_endosymbiont_of_Metopidae_sp._GRIDI
GGAGCACCACAACGCGTGGAGCCTGCGGTTTAATTGGATTCAACGCCGGACATCTCACCAGGGGCGACAGCAGAATGATGGCCAGGTTGACGACCTTGCTTGACAAGCTGAGAGGAGGTGCATGGCCGCCGTCAGCTCGTACCGTGAGGCGTCCTGTTAAGTCAGGCAACGAGCGAGACCCACGCCCTTAGTTACCAGCGGATCCTTTTTAGGATGCCGGGCACACTAAGGGGACCGCCAGTGATAAACTGGAGGAAGGAGTGGACGACGGTAGGTCCGTATGCCCCGAATCCCCTGGGCTACACGCGGGCTACAATGGCTAGGACAATGGGTTCCAACACCGAAAGGTGGAGGTAATCTCCTAAACCTAGTCTTAGTTCGGATTGAGGGCTGTAACTCGCCCTCATGAAGCTGGAATGCGTAGTAATCGCGTGTCATAACCGCGCGGTGAATAC
>Seq2 Methanogenic_endosymbiont_of_Bothrostoma_kovalyovi_PRAKBOT-1
GGAGCACCACAACGCGTGGAGCCTGCGGTTTAATTGGATTCAACGCCGGACATCTCACCAGGGGCGACAGCAGAATGATGGCCAGGTTGACGACCTTGCTTGACAAGCTGAGAGGAGGTGCATGGCCGCCGTCAGCTCGTACCGTGAGGCGTCCTGTTAAGTCAGGCAACGAGCGAGACCCACGCCCTTAGTTACCAGCGGATCCTTTTTAGGATGCCGGGCACACTAAGGGGACCGCCAGTGATAAACTGGAGGAAGGAGTGGACGACGGTAGGTCCGTATGCCCCGAATCCCCTGGGCTACACGCGGGCTACAATGGCTAGGACAATGGGTTCCAACACCGAAAGGTGGAGGTAATCTCCTAAACCTAGTCTTAGTTCGGATTGAGGGCTGTAACTCGCCCTCATGAAGCTGGAATGCGTAGTAATCGCGTGTCATAACCGCGCGGTGAATAC
>Seq3 Methanogenic_endosymbiont_of_Bothrostoma_kovalyovi_PRAKBOT-2
GGAGCACCACAACGCGTGGAGCCTGCGGTTTAATTGGATTCAACGCCGGACATCTCACCAGGGGCGACAGCAGAATGATGGCCAGGTTGACGACCTTGCTTGACAAGCTGAGAGGAGGTGCATGGCCGCCGTCAGCTCGTACCGTGAGGCGTCCTGTTAAGTCAGGCAACGAGCGAGACCCACGCCCTTAGTTACCAGCGGATCCTTTTTAGGATGCCGGGCACACTAAGGGGACCGCCAGTGATAAACTGGAGGAAGGAGTGGACGACGGTAGGTCCGTATGCCCCGAATCCCCTGGGCTACACGCGGGCTACAATGGCTAGGACAATGGGTTCCAACACCGAAAGGTGGAGGTAATCTCCTAAACCTAGTCTTAGTTCGGATTGAGGGCTGTAACTCGCCCTCATGAAGCTGGAATGCGTAGTAATCGCGTGTCATAACCGCGCGGTGAATAC
>Seq49 Methanogenic_endosymbiont_of_Metopus_es_KUNRAMET
GGAGCACCACAACGCGTGGAGCCTGCGGTTTAATTGGATTCAACGCCGGACATCTCACCAGGGGCGACAGCAGAATGATGGCCAGGTTGACGACCTTGCTTGACAAGCTGAGAGGAGGTGCATGGCCGCCGTCAGCTCGTACCGTGAGGCGTCCTGTTAAGTCAGGCAACGAGCGAGACCCACGCCCTTAGTTACCAGCGGATCCTTTTTAGGATGCCGGGCACACTAAGGGGACCGCCAGTGATAAACTGGAGGAAGGAGTGGACGACGGTAGGTCCGTATGCCCCGAATCCCCTGGGCTACACGCGGGCTACAATGGCTAGGACAATGGGTTCCAACACCGAAAGGTGGAGGTAATCTCCTAAACCTAGTCTTAGTTCGGATTGAGGGCTGTAACTCGCCCTCATGAAGCTGGAATGCGTAGTAATCGCGTGTCATAACCGCGCGGTGAATAC
>Seq50 Methanogenic_endosymbiont_of_Metopus_es_KUNRAMETmixRIOTKU
GGAGCACCACAACGCGTGGAGCCTGCGGTTTAATTGGATTCAACGCCGGACATCTCACCAGGGGCGACAGCAGAATGATGGCCAGGTTGACGACCTTGCTTGACAAGCTGAGAGGAGGTGCATGGCCGCCGTCAGCTCGTACCGTGAGGCGTCCTGTTAAGTCAGGCAACGAGCGAGACCCACGCCCTTAGTTACCAGCGGATCCTTTTTAGGATGCCGGGCACACTAAGGGGACCGCCAGTGATAAACTGGAGGAAGGAGTGGACGACGGTAGGTCCGTATGCCCCGAATCCCCTGGGCTACACGCGGGCTACAATGGCTAGGACAATGGGTTCCAACACCGAAAGGTGGAGGTAATCTCCTAAACCTAGTCTTAGTTCGGATTGAGGGCTGTAACTCGCCCTCATGAAGCTGGAATGCGTAGTAATCGCGTGTCATAACCGCGCGGTGAATAC
>Seq51 Methanogenic_endosymbiont_of_Metopus_es_KUNRAMETmixRIOTKU-NS
GGAGCACCACAACGCGTGGAGCCTGCGGTTTAATTGGATTCAACGCCGGACATCTCACCAGGGGCGACAGCAGAATGATGGCCAGGTTGACGACCTTGCTTGACAAGCTGAGAGGAGGTGCATGGCCGCCGTCAGCTCGTACCGTGAGGCGTCCTGTTAAGTCAGGCAACGAGCGAGACCCACGCCCTTAGTTACCAGCGGATCCTTTTTAGGATGCCGGGCACACTAAGGGGACCGCCAGTGATAAACTGGAGGAAGGAGTGGACGACGGTAGGTCCGTATGCCCCGAATCCCCTGGGCTACACGCGGGCTACAATGGCTAGGACAATGGGTTCCAACACCGAAAGGTGGAGGTAATCTCCTAAACCTAGTCTTAGTTCGGATTGAGGGCTGTAACTCGCCCTCATGAAGCTGGAATGCGTAGTAATCGCGTGTCATAACCGCGCGGTGAATAC
>Seq54 Methanogenic_endosymbiont_of_Metopus_es_TRIANGLE
GGAGCACCACAACGCGTGGAGCCTGCGGTTTAATTGGATTCAACGCCGGACATCTCACCAGGGGCGACAGCAGAATGATGGCCAGGTTGACGACCTTGCTTGACAAGCTGAGAGGAGGTGCATGGCCGCCGTCAGCTCGTACCGTGAGGCGTCCTGTTAAGTCAGGCAACGAGCGAGACCCACGCCCTTAGTTACCAGCGGATCCTTTTTAGGATGCCGGGCACACTAAGGGGACCGCCAGTGATAAACTGGAGGAAGGAGTGGACGACGGTAGGTCCGTATGCCCCGAATCCCCTGGGCTACACGCGGGCTACAATGGCTAGGACAATGGGTTCCAACACCGAAAGGTGGAGGTAATCTCCTAAACCTAGTCTTAGTTCGGATTGAGGGCTGTAACTCGCCCTCATGAAGCTGGAATGCGTAGTAATCGCGTGTCATAACCGCGCGGTGAATAC
>Seq55 Methanogenic_endosymbiont_of_Metopus_es_TRIANGLEmixKUTRI-1
GGAGCACCACAACGCGTGGAGCCTGCGGTTTAATTGGATTCAACGCCGGACATCTCACCAGGGGCGACAGCAGAATGATGGCCAGGTTGACGACCTTGCTTGACAAGCTGAGAGGAGGTGCATGGCCGCCGTCAGCTCGTACCGTGAGGCGTCCTGTTAAGTCAGGCAACGAGCGAGACCCACGCCCTTAGTTACCAGCGGATCCTTTTTAGGATGCCGGGCACACTAAGGGGACCGCCAGTGATAAACTGGAGGAAGGAGTGGACGACGGTAGGTCCGTATGCCCCGAATCCCCTGGGCTACACGCGGGCTACAATGGCTAGGACAATGGGTTCCAACACCGAAAGGTGGAGGTAATCTCCTAAACCTAGTCTTAGTTCGGATTGAGGGCTGTAACTCGCCCTCATGAAGCTGGAATGCGTAGTAATCGCGTGTCATAACCGCGCGGTGAATAC
>Seq56 Methanogenic_endosymbiont_of_Metopus_es_TRIANGLEmixKUTRI-2
GGAGCACCACAACGCGTGGAGCCTGCGGTTTAATTGGATTCAACGCCGGACATCTCACCAGGGGCGACAGCAGAATGATGGCCAGGTTGACGACCTTGCTTGACAAGCTGAGAGGAGGTGCATGGCCGCCGTCAGCTCGTACCGTGAGGCGTCCTGTTAAGTCAGGCAACGAGCGAGACCCACGCCCTTAGTTACCAGCGGATCCTTTTTAGGATGCCGGGCACACTAAGGGGACCGCCAGTGATAAACTGGAGGAAGGAGTGGACGACGGTAGGTCCGTATGCCCCGAATCCCCTGGGCTACACGCGGGCTACAATGGCTAGGACAATGGGTTCCAACACCGAAAGGTGGAGGTAATCTCCTAAACCTAGTCTTAGTTCGGATTGAGGGCTGTAACTCGCCCTCATGAAGCTGGAATGCGTAGTAATCGCGTGTCATAACCGCGCGGTGAATAC
>Seq57 Methanogenic_endosymbiont_of_Metopus_es_TRIANGLEmixKUTRI-3
GGAGCACCACAACGCGTGGAGCCTGCGGTTTAATTGGATTCAACGCCGGACATCTCACCAGGGGCGACAGCAGAATGATGGCCAGGTTGACGACCTTGCTTGACAAGCTGAGAGGAGGTGCATGGCCGCCGTCAGCTCGTACCGTGAGGCGTCCTGTTAAGTCAGGCAACGAGCGAGACCCACGCCCTTAGTTACCAGCGGATCCTTTTTAGGATGCCGGGCACACTAAGGGGACCGCCAGTGATAAACTGGAGGAAGGAGTGGACGACGGTAGGTCCGTATGCCCCGAATCCCCTGGGCTACACGCGGGCTACAATGGCTAGGACAATGGGTTCCAACACCGAAAGGTGGAGGTAATCTCCTAAACCTAGTCTTAGTTCGGATTGAGGGCTGTAACTCGCCCTCATGAAGCTGGAATGCGTAGTAATCGCGTGTCATAACCGCGCGGTGAATAC
>Seq58 Methanogenic_endosymbiont_of_Metopus_es_TRIANGLEmixTRISUS-1
GGAGCACCACAACGCGTGGAGCCTGCGGTTTAATTGGATTCAACGCCGGACATCTCACCAGGGGCGACAGCAGAATGATGGCCAGGTTGACGACCTTGCTTGACAAGCTGAGAGGAGGTGCATGGCCGCCGTCAGCTCGTACCGTGAGGCGTCCTGTTAAGTCAGGCAACGAGCGAGACCCACGCCCTTAGTTACCAGCGGATCCTTTTTAGGATGCCGGGCACACTAAGGGGACCGCCAGTGATAAACTGGAGGAAGGAGTGGACGACGGTAGGTCCGTATGCCCCGAATCCCCTGGGCTACACGCGGGCTACAATGGCTAGGACAATGGGTTCCAACACCGAAAGGTGGAGGTAATCTCCTAAACCTAGTCTTAGTTCGGATTGAGGGCTGTAACTCGCCCTCATGAAGCTGGAATGCGTAGTAATCGCGTGTCATAACCGCGCGGTGAATAC
>Seq59 Methanogenic_endosymbiont_of_Metopus_es_TRIANGLEmixTRISUS-2
GGAGCACCACAACGCGTGGAGCCTGCGGTTTAATTGGATTCAACGCCGGACATCTCACCAGGGGCGACAGCAGAATGATGGCCAGGTTGACGACCTTGCTTGACAAGCTGAGAGGAGGTGCATGGCCGCCGTCAGCTCGTACCGTGAGGCGTCCTGTTAAGTCAGGCAACGAGCGAGACCCACGCCCTTAGTTACCAGCGGATCCTTTTTAGGATGCCGGGCACACTAAGGGGACCGCCAGTGATAAACTGGAGGAAGGAGTGGACGACGGTAGGTCCGTATGCCCCGAATCCCCTGGGCTACACGCGGGCTACAATGGCTAGGACAATGGGTTCCAACACCGAAAGGTGGAGGTAATCTCCTAAACCTAGTCTTAGTTCGGATTGAGGGCTGTAACTCGCCCTCATGAAGCTGGAATGCGTAGTAATCGCGTGTCATAACCGCGCGGTGAATAC
>Seq60 Methanogenic_endosymbiont_of_Metopus_es_TRIANGLEmixTRISUS-3
GGAGCACCACAACGCGTGGAGCCTGCGGTTTAATTGGATTCAACGCCGGACATCTCACCAGGGGCGACAGCAGAATGATGGCCAGGTTGACGACCTTGCTTGACAAGCTGAGAGGAGGTGCATGGCCGCCGTCAGCTCGTACCGTGAGGCGTCCTGTTAAGTCAGGCAACGAGCGAGACCCACGCCCTTAGTTACCAGCGGATCCTTTTTAGGATGCCGGGCACACTAAGGGGACCGCCAGTGATAAACTGGAGGAAGGAGTGGACGACGGTAGGTCCGTATGCCCCGAATCCCCTGGGCTACACGCGGGCTACAATGGCTAGGACAATGGGTTCCAACACCGAAAGGTGGAGGTAATCTCCTAAACCTAGTCTTAGTTCGGATTGAGGGCTGTAACTCGCCCTCATGAAGCTGGAATGCGTAGTAATCGCGTGTCATAACCGCGCGGTGAATAC
>Seq63 Methanogenic_endosymbiont_of_Metopus_es_TRIANGLEmixTRISUS-NS
GGAGCACCACAACGCGTGGAGCCTGCGGTTTAATTGGATTCAACGCCGGACATCTCACCAGGGGCGACAGCAGAATGATGGCCAGGTTGACGACCTTGCTTGACAAGCTGAGAGGAGGTGCATGGCCGCCGTCAGCTCGTACCGTGAGGCGTCCTGTTAAGTCAGGCAACGAGCGAGACCCACGCCCTTAGTTACCAGCGGATCCTTTTTAGGATGCCGGGCACACTAAGGGGACCGCCAGTGATAAACTGGAGGAAGGAGTGGACGACGGTAGGTCCGTATGCCCCGAATCCCCTGGGCTACACGCGGGCTACAATGGCTAGGACAATGGGTTCCAACACCGAAAGGTGGAGGTAATCTCCTAAACCTAGTCTTAGTTCGGATTGAGGGCTGTAACTCGCCCTCATGAAGCTGGAATGCGTAGTAATCGCGTGTCATAACCGCGCGGTGAATAC
>Seq64 Methanogenic_endosymbiont_of_Metopus_es_VYSLU2
GGAGCACCACAACGCGTGGAGCCTGCGGTTTAATTGGATTCAACGCCGGACATCTCACCAGGGGCGACAGCAGAATGATGGCCAGGTTGACGACCTTGCTTGACAAGCTGAGAGGAGGTGCATGGCCGCCGTCAGCTCGTACCGTGAGGCGTCCTGTTAAGTCAGGCAACGAGCGAGACCCACGCCCTTAGTTACCAGCGGATCCTTTTTAGGATGCCGGGCACACTAAGGGGACCGCCAGTGATAAACTGGAGGAAGGAGTGGACGACGGTAGGTCCGTATGCCCCGAATCCCCTGGGCTACACGCGGGCTACAATGGCTAGGACAATGGGTTCCAACACCGAAAGGTGGAGGTAATCTCCTAAACCTAGTCTTAGTTCGGATTGAGGGCTGTAACTCGCCCTCATGAAGCTGGAATGCGTAGTAATCGCGTGTCATAACCGCGCGGTGAATAC
>Seq65 Methanogenic_endosymbiont_of_Metopus_es_VYSLU2-NS
GGAGCACCACAACGCGTGGAGCCTGCGGTTTAATTGGATTCAACGCCGGACATCTCACCAGGGGCGACAGCAGAATGATGGCCAGGTTGACGACCTTGCTTGACAAGCTGAGAGGAGGTGCATGGCCGCCGTCAGCTCGTACCGTGAGGCGTCCTGTTAAGTCAGGCAACGAGCGAGACCCACGCCCTTAGTTACCAGCGGATCCTTTTTAGGATGCCGGGCACACTAAGGGGACCGCCAGTGATAAACTGGAGGAAGGAGTGGACGACGGTAGGTCCGTATGCCCCGAATCCCCTGGGCTACACGCGGGCTACAATGGCTAGGACAATGGGTTCCAACACCGAAAGGTGGAGGTAATCTCCTAAACCTAGTCTTAGTTCGGATTGAGGGCTGTAACTCGCCCTCATGAAGCTGGAATGCGTAGTAATCGCGTGTCATAACCGCGCGGTGAATAC
>Seq45 Methanogenic_endosymbiont_of_Metopus_es_GDUKABAS
GGAGCACCACAACGCGTGGAGCCTGCGGTTTAATTGGATTCAACGCCGGACATCTCACCAGGGGCGACAGCAGAATGATGGCCAGGTTGACGACTTTGCTTGACAAGCTGAGAGGAGGTGCATGGCCGCCGTCAGCTCGTACCGTGAGGCGTCCTGTTAAGTCAGGCAACGAGCGAGACCCACGCCCTTAGTTACCAGCGGATCCTTTTTAGGATGCCGGGCACACTAAGGGGACCGCCAGTGATAAACTGGAGGAAGGAGTGGACGACGGTAGGTCCGTATGCCCCGAATCCCCTGGGCTACACGCGGGCTACAATGGCTAGGACAATGGGTTCCAACACCGAAAGGTGGAGGTAATCTCCTAAACCTAGTCTTAGTTCGGATTGAGGGCTGTAACTCGCCCTCATGAAGCTGGAATGCGTAGTAATCGCGTGTCATAACCGCGCGGTGAATAC
>Seq46 Methanogenic_endosymbiont_of_Metopus_es_GDUKABAS-NS
GGAGCACCACAACGCGTGGAGCCTGCGGTTTAATTGGATTCAACGCCGGACATCTCACCAGGGGCGACAGCAGAATGATGGCCAGGTTGACGACTTTGCTTGACAAGCTGAGAGGAGGTGCATGGCCGCCGTCAGCTCGTACCGTGAGGCGTCCTGTTAAGTCAGGCAACGAGCGAGACCCACGCCCTTAGTTACCAGCGGATCCTTTTTAGGATGCCGGGCACACTAAGGGGACCGCCAGTGATAAACTGGAGGAAGGAGTGGACGACGGTAGGTCCGTATGCCCCGAATCCCCTGGGCTACACGCGGGCTACAATGGCTAGGACAATGGGTTCCAACACCGAAAGGTGGAGGTAATCTCCTAAACCTAGTCTTAGTTCGGATTGAGGGCTGTAACTCGCCCTCATGAAGCTGGAATGCGTAGTAATCGCGTGTCATAACCGCGCGGTGAATAC
>Seq47 Methanogenic_endosymbiont_of_Metopus_es_GDUKABASmixRAGEDU
GGAGCACCACAACGCGTGGAGCCTGCGGTTTAATTGGATTCAACGCCGGACATCTCACCAGGGGCGACAGCAGAATGATGGCCAGGTTGACGACTTTGCTTGACAAGCTGAGAGGAGGTGCATGGCCGCCGTCAGCTCGTACCGTGAGGCGTCCTGTTAAGTCAGGCAACGAGCGAGACCCACGCCCTTAGTTACCAGCGGATCCTTTTTAGGATGCCGGGCACACTAAGGGGACCGCCAGTGATAAACTGGAGGAAGGAGTGGACGACGGTAGGTCCGTATGCCCCGAATCCCCTGGGCTACACGCGGGCTACAATGGCTAGGACAATGGGTTCCAACACCGAAAGGTGGAGGTAATCTCCTAAACCTAGTCTTAGTTCGGATTGAGGGCTGTAACTCGCCCTCATGAAGCTGGAATGCGTAGTAATCGCGTGTCATAACCGCGCGGTGAATAC
>Seq48 Methanogenic_endosymbiont_of_Metopus_es_GDUKABASmixRAGEDU-NS
GGAGCACCACAACGCGTGGAGCCTGCGGTTTAATTGGATTCAACGCCGGACATCTCACCAGGGGCGACAGCAGAATGATGGCCAGGTTGACGACTTTGCTTGACAAGCTGAGAGGAGGTGCATGGCCGCCGTCAGCTCGTACCGTGAGGCGTCCTGTTAAGTCAGGCAACGAGCGAGACCCACGCCCTTAGTTACCAGCGGATCCTTTTTAGGATGCCGGGCACACTAAGGGGACCGCCAGTGATAAACTGGAGGAAGGAGTGGACGACGGTAGGTCCGTATGCCCCGAATCCCCTGGGCTACACGCGGGCTACAATGGCTAGGACAATGGGTTCCAACACCGAAAGGTGGAGGTAATCTCCTAAACCTAGTCTTAGTTCGGATTGAGGGCTGTAACTCGCCCTCATGAAGCTGGAATGCGTAGTAATCGCGTGTCATAACCGCGCGGTGAATAC
>Seq25 Methanogenic_endosymbiont_of_Castula_sp._LERM10C
GGAGCACCACAACGCGTGGAGCCTGCGGTTTAATTGGATTCAACGCCGGACATCTCACCAGGGGCGACAGCAGTATGATGGCCAGGTTGACGACCTTGCTTGACAAGCTGAGAGGAGGTGCATGGCCGCCGTCAGCTCGTACCGTGAGGCGTCCTGTTAAGTCAGGCAACGAGCGAGACCCACGCCCTTAGTTACCAGCGGATCCTTTTTAGGATGCCGGGCACACTAAGGGGACCGCCAGTGATAAACTGGAGGAAGGAGTGGACGACGGTAGGTCCGTATGCCCCGAATCCCCTGGGCTACACGCGGGCTACAATGGCTAGGACAATGGGTTCCAACACCGAAAGGTGGAGGTAATCTCCTAAACCTAGTCTTAGTTCGGATTGAGGGCTGTAACTCGTCCTCATGAAGCTGGAATGCGTAGTAATCGCGTGTCATAACCGCGCGGTGAATAC
>Seq26 Methanogenic_endosymbiont_of_Castula_sp._LERM10C-NS
GGAGCACCACAACGCGTGGAGCCTGCGGTTTAATTGGATTCAACGCCGGACATCTCACCAGGGGCGACAGCAGTATGATGGCCAGGTTGACGACCTTGCTTGACAAGCTGAGAGGAGGTGCATGGCCGCCGTCAGCTCGTACCGTGAGGCGTCCTGTTAAGTCAGGCAACGAGCGAGACCCACGCCCTTAGTTACCAGCGGATCCTTTTTAGGATGCCGGGCACACTAAGGGGACCGCCAGTGATAAACTGGAGGAAGGAGTGGACGACGGTAGGTCCGTATGCCCCGAATCCCCTGGGCTACACGCGGGCTACAATGGCTAGGACAATGGGTTCCAACACCGAAAGGTGGAGGTAATCTCCTAAACCTAGTCTTAGTTCGGATTGAGGGCTGTAACTCGTCCTCATGAAGCTGGAATGCGTAGTAATCGCGTGTCATAACCGCGCGGTGAATAC
>Seq107 Methanogenic_endosymbiont_of_Urostomides_striatus_LIBL-1
GGAGCACCACAACGCGTGGAGCCTGCGGTTTAATTGGATTCAACGCCGGACATCTCACCAGGGGCGACAGCAGAATGATGGCCAGGTTGACGACCTTGCTTGACAAGCTGAGAGGAGGTGCATGGCCGCCGTCAGCTCGTACCGTGAGGCGTCCTGTTAAGTCAGGCAACGAGCGAGACCCACGCCCTTAGTTACCAGCGGATCCTTTTTAGGATGCCGGGCACACTAAGGGGACCGCCAGTGATAAACTGGAGGAAGGAGTGGACGACGGTAGGTCCGTATGCCCCGAATCCCCTGGGCTACACGCGGGCTACAATGGCTAGGACAATGGGTTCCAACACCGAAAGGTGGAGGTAATCTCCTAAACCTAGTCTTAGTTCGGATTGAGGGCTGTAACTCGCCCTCATGAAGCTGGAATGCGTAGTAATCGCGTGTCATAACCGCGCGGTGAATAC
>Seq133 Methanogenic_endosymbiont_of_Bothrostoma_bimicronucleatum_KUNRA
GGAGCACCACAACGCGTGGAGCCTGCGGTTTAATTGGATTCAACGCCGGACATCTCACCAGGGGCGACAGCAGAATGATGGCCAGGTTGACGACCTTGCTTGACAAGCTGAGAGGAGGTGCATGGCCGCCGTCAGCTCGTACCGTGAGGCGTCCTGTTAAGTCAGGCAACGAGCGAGACCCACGCCCTTAGTTACCAGCGGATCCTTTTTAGGATGCCGGGCACACTAAGGGGACCGCCAGTGATAAACTGGAGGAAGGAGTGGACGACGGTAGGTCCGTATGCCCCGAATCCCCTGGGCTACACGCGGGCTACAATGGCTAGGACAATGGGTTCCAACACCGAAAGGTGGAGGTAATCTCCTAAACCTAGTCTTAGTTCGGATTGAGGGCTGTAACTCGCCCTCATGAAGCTGGAATGCGTAGTAATCGCGTGTCATAACCGCGCGGTGAATAC
>Seq30 Methanogenic_endosymbiont_of_Castula_specialis_LERMETZ
GGAGCACCACAACGCGTGGAGCCTGCGGTTTAATTGGATTCAACGCCGGACATCTCACCAGGGGCGACAGCAGTATGATGGCCAGGTTGACGACCTTGCTTGACAAGCTGAGAGGAGGTGCATGGCCGCCGTCAGCTCGTACCGTGAGGCGTCCTGTTAAGTCAGGCAACGAGCGAGACCCACGCCCTTAGTTACCAGCGGATCCTTTTTAGGATGCCGGGCACACTAAGGGGACCGCCAGTGATAAACTGGAGGAAGGAGTGGACGACGGTAGGTCCGTATGCCCCGAATCCCCTGGGCTACACGCGGGCTACAATGGCTAGGACAATGGGTTCCAACACCGAAAGGTGGAGGTAATCTCCTAAACCTAGTCTTAGTTCGGATTGAGGGCTGTAACTCGCCCTCATGAAGCTGGAATGCGTAGTAATCGCGTGTCATAACCGCGCGGTGAATAC
>Seq5 Methanogenic_endosymbiont_of_Bothrostoma_robustum_LIBL
GGAGCACCACAACGCGTGGAGCCTGCGGTTTAATTGGATTCAACGCCGGACATCTCACCAGGGGCGACAGCAGGATGATGGCCAGGTTGACGACCTTGCTTGACAAGCTGAGAGGAGGTGCATGGCCGCCGTCAGCTCGTACCGTGAGGCGTCCTGTTAAGTCAGGCAACGAGCGAGACCCACGCCCTTAGTTACCAGCGGATCCTTTTTAGGATGCCGGGCACACTAAGGGGACCGCCAGTGATAAACTGGAGGAAGGAGTGGACGACGGTAGGTCCGTATGCCCCGAATCCCCTGGGCTACACGCGGGCTACAATGGCTAGGACAATGGGTTCCAACACCGAAAGGTGGAGGTAATCTCCTAAACCTAGTCTTAGTTCGGATTGAGGGCTGTAACTCGCCCTCATGAAGCTGGAATGCGTAGTAATCGCGTGTCATAACCGCGCGGTGAATAC
>Seq61 Methanogenic_endosymbiont_of_Metopus_es_TRIANGLEmixTRISUS-4
GGAGCACCACAACGCGTGGAGCCTGCGGTTTAATTGGATTCAACGCCGGACATCTCACCAGGGGCGACAGCAGAATGATGGCCAGGTTGACGACCTTGCTTGACAAGCTGAGAGGAGGTGCATGGCCGCCGTCAGCTCGTACCGTGAGGCGTCCTGTTAAGTCAGGCAACGAGCGAGACCCACGCCCTTAGTTACCAGCGGATCCTTTTTAGGATGCCGGGCACACTAAGGGGACCGCCAGTGATAAACTGGAGGAAGGAGTGGACGACGGTAGGTCCGTATGCCCCGAATCCCCTGGGCTACACGCGGGCTACAATGGCTAGGACAATGGGTTCCAACACCGAAAGGTGGAGGTAATCTCCTAAACCTAGTCTTAGTTCGGATTGAGGGCTGTAACTCGCCCTCATGAAGCTGGAATGCGTAGTAATCGCGTGTCATAACCGCGC---------
>Seq62 Methanogenic_endosymbiont_of_Metopus_es_TRIANGLEmixTRISUS-5
GGAGCACCACAACGCGTGGAGCCTGCGGTTTAATTGGATTCAACGCCGGACATCTCACCAGGGGCGACAGCAGAATGATGGCCAGGTTGACGACCTTGCTTGACAAGCTGAGAGGAGGTGCATGGCCGCCGTCAGCTCGTACCGTGAGGCGTCCTGTTAAGTCAGGCAACGAGCGAGACCCACGCCCTTAGTTACCAGCGGATCCTTTTTAGGATGCCGGGCACACTAAGGGGACCGCCAGTGATAAACTGGAGGAAGGAGTGGACGACGGTAGGTCCGTATGCCCCGAATCCCCTGGGCTACACGCGGGCTACAATGGCTAGGACAATGGGTTCCAACACCGAAAGGTGGAGGTAATCTCCTAAACCTAGTCTTAGTTCGGATTGAGGGCTGTAACTCGCCCTCATG-----------------------------------------------
>Seq102 Methanogenic_endosymbiont_of_Urostomides_denarius_SUSBARB-NS
------------------------------------------ACGCCGGACATCTCACCAGGGGCGACAGCAGGATGATGGCCAGGTTGACGACCTTGCTTGACAAGCTGAGAGGAGGTGCATGGCCGCCGTCAGCTCGTACCGTGAGGCGTCCTGTTAAGTCAGGCAACGAGCGAGACCCACGCCCTTAGTTACCAGCGGATCCTTTTTAGGATGCCGGGCACACTAAGGGGACCGCCAGTGATAAACTGGAGGAAGGAGTGGACGACGGTAGGTCCGTATGCCCCGAATCCCCTGGGCTACACGCGGGCTACAATGGCTAGGACAATGGGTTCCAACACCGAAAGGTGGAGGTAATCTCCTAAACCTAGTCTTAGTTCGGATTGAGGGCTGTAACTCGCCCTCATGAAGCTGGAATGCGTAGTAATCGCGTGTCATAACCGCGCGGTGAATAC
>Seq36 Methanogenic_endosymbiont_of_Heterometopus_palaeformis_RAJCA-1
GGAGCACCACAACGCGTGGAGCCTGCGGTTTAATTGGATTCAACGCCGGACATCTCACCAGGGGCGACAGCAGGATGATGGCCAGGTTGACGACCTTGCTTGACAAGCTGAGAGGAGGTGCATGGCCGCCGTCAGCTCGTACCGTGAGGCGTCCTGTTAAGTCAGGCAACGAGCGAGACCCACGCCCTTAGTTACCAGCGGATCCTTTTTAGGATGCCGGGCACACTAAGGGGACCGCCAGTGATAAACTGGAGGAAGGAGTGGACGACGGTAGGTCCGTATGCCCCGAATCCCCTGGGCTACACGCGGGCTACAATGGCTAGGACAATGGGTTCCAACACCGAAAGGTGGAGGTAATCTCCTAAACCTAGTCTTAGTTCGGATTGAGGGCTGTAACTCGCCCTCATGAAGCTGGAATGCGTAGTAATCGCGTGTCATAACCGCGCGGTGAATAC
>Seq24 Methanogenic_endosymbiont_of_Castula_fusca_LERMONSTR
GGAGCACCACAACGCGTGGAGCCTGCGGTTTAATTGGATTCAACGCCGGACATCTCACCAGGGGCGACAGCAGAATGATGGCCAGGTTGATGACCTTGCTTGACAAGCTGAGAGGAGGTGCATGGCCGCCGTCAGCTCGTACCGTGAGGCGTCCTGTTAAGTCAGGCAACGAGCGAGACCCACGCCCTTAGTTACCAGCGGATCC--TTCGGGATGCCGGGCACACTAAGGGGACCGCCAGTGATAAACTGGAGGAAGGAGTGGACGACGGTAGGTCCGTATGCCCCGAATCCCCTGGGCTACACGCGGGCTACAATGGCTAGGACAATGGGTTCCAACACCGAAAGGTGAAGGTAATCTCCTAAACCTAGTCTAAGTTCGGATTGAGGGCTGTAACCCGCCCTCATGAAGCTGGAATGCGTAGTAATCGCGTGTCATAACCGCGCGGTGAATAC
>Seq6 Methanogenic_endosymbiont_of_Bothrostoma_undulans_LERM10C
GGAGCACCACAACGCGTGGAGCCTGCGGTTTAATTGGATTCAACGCCGGACATCTCACCAGGGGCGACAGCAGAATGATGGCCAGGTTGACGACCTTGCTTGACAAGCTGAGAGGAGGTGCATGGCCGCCGTCAGCTCGTACCGTGAGGCGTCCTGTTAAGTCAGGCAACGAGCGAGACCCACGCCCTTAGTTACTAGCGGATCC--TCCGGGATGCCGGGCACACTAAGGGGACCGCCAGTGATAAACTGGAGGAAGGAGTGGACGACGGTAGGTCCGTATGCCCCGAATCCCCTGGGCTACACGCGGGCTACAATGGCTAGGACAATGGGTTCCAACACCGAAAGGTGGAGGTAATCTCCTAAACCTAGTCTAAGTTCGGATTGAGGGCTGTAACCCGCCCTCATGAAGCTGGAATGCGTAGTAATCGCGTGTCATAACCGCGCGGTGAATAC
>Seq7 Methanogenic_endosymbiont_of_Bothrostoma_undulans_LERMA1
GGAGCACCACAACGCGTGGAGCCTGCGGTTTAATTGGATTCAACGCCGGACATCTCACCAGGGGCGACAGCAGAATGATGGCCAGGTTGACGACCTTGCTTGACAAGCTGAGAGGAGGTGCATGGCCGCCGTCAGCTCGTACCGTGAGGCGTCCTGTTAAGTCAGGCAACGAGCGAGACCCACGCCCTTAGTTACTAGCGGATCC--TCCGGGATGCCGGGCACACTAAGGGGACCGCCAGTGATAAACTGGAGGAAGGAGTGGACGACGGTAGGTCCGTATGCCCCGAATCCCCTGGGCTACACGCGGGCTACAATGGCTAGGACAATGGGTTCCAACACCGAAAGGTGGAGGTAATCTCCTAAACCTAGTCTAAGTTCGGATTGAGGGCTGTAACCCGCCCTCATGAAGCTGGAATGCGTAGTAATCGCGTGTCATAACCGCGCGGTGAATAC
>Seq8 Methanogenic_endosymbiont_of_Bothrostoma_undulans_LERMA1mixMORLE-1
GGAGCACCACAACGCGTGGAGCCTGCGGTTTAATTGGATTCAACGCCGGACATCTCACCAGGGGCGACAGCAGAATGATGGCCAGGTTGACGACCTTGCTTGACAAGCTGAGAGGAGGTGCATGGCCGCCGTCAGCTCGTACCGTGAGGCGTCCTGTTAAGTCAGGCAACGAGCGAGACCCACGCCCTTAGTTACTAGCGGATCC--TCCGGGATGCCGGGCACACTAAGGGGACCGCCAGTGATAAACTGGAGGAAGGAGTGGACGACGGTAGGTCCGTATGCCCCGAATCCCCTGGGCTACACGCGGGCTACAATGGCTAGGACAATGGGTTCCAACACCGAAAGGTGGAGGTAATCTCCTAAACCTAGTCTAAGTTCGGATTGAGGGCTGTAACCCGCCCTCATGAAGCTGGAATGCGTAGTAATCGCGTGTCATAACCGCGCGGTGAATAC
>Seq9 Methanogenic_endosymbiont_of_Bothrostoma_undulans_LERMA1mixMORLE-2
GGAGCACCACAACGCGTGGAGCCTGCGGTTTAATTGGATTCAACGCCGGACATCTCACCAGGGGCGACAGCAGAATGATGGCCAGGTTGACGACCTTGCTTGACAAGCTGAGAGGAGGTGCATGGCCGCCGTCAGCTCGTACCGTGAGGCGTCCTGTTAAGTCAGGCAACGAGCGAGACCCACGCCCTTAGTTACTAGCGGATCC--TCCGGGATGCCGGGCACACTAAGGGGACCGCCAGTGATAAACTGGAGGAAGGAGTGGACGACGGTAGGTCCGTATGCCCCGAATCCCCTGGGCTACACGCGGGCTACAATGGCTAGGACAATGGGTTCCAACACCGAAAGGTGGAGGTAATCTCCTAAACCTAGTCTAAGTTCGGATTGAGGGCTGTAACCCGCCCTCATGAAGCTGGAATGCGTAGTAATCGCGTGTCATAACCGCGCGGTGAATAC
>Seq4 Methanogenic_endosymbiont_of_Bothrostoma_nasutum_LERMA7
GGAGCACCACAACGCGTGGAGCCTGCGGTTTAATTGGATTCAACGCCGGACATCTCACCAGGGGCGACAGCAGAATGATGGCCAGGTTGACGACCTTGCTTGACAAGCTGAGAGGAGGTGCATGGCCGCCGTCAGCTCGTACCGTGAGGCGTCCTGTTAAGTCAGGCAACGAGCGAGACCCACGCCCTTAGTTACCAGCGGATCC--TCCGGGATGCCGGGCACACTAAGGGGACCGCCAGTGATAAACTGGAGGAAGGAGTGGACGACGGTAGGTCCGTATGCCCCGAATCCCCTGGGCTACACGCGGGCTACAATGGCTAGGACAATGGGTTCCAACACCGAAAGGTGGAGGTAATCTCCTAAACCTAGTCTAAGTTCGGATTGAGGGCTGTAACCCGCCCTCATGAAGCTGGAATGCGTAGTAATCGCGTGTCATAACCGCGCGGTGAATAC
>Seq132 Methanogenic_endosymbiont_of_marine_Metopidae_sp._QDUF-NS
-------------------------------------------------------------GTGCGACAGCAGAATGATGGCCAGGTTGACGACCTTGCTTGACAAGCTGAGAGGAGGTGCATGGCCGCCGTCAGCTCGTACCGTGAGGCGTCCTGTTAAGTCAGGCAACGAGCGAGACCCACGCCCTTAGTTACCAGCGGATCCTTTTTAGGATGCCGGGCACACTAAGGGGACCGCCAGTGATAAACTGGAGGAAGGAGTGGACGACGGTAGGTCCGTATGCCCCGAATCCCCTGGGCTACACGCGGGCTACAATGGCTAGGACAATGGGTTCCAACACCGAAAGGTGGAGGTAATCTCCTAAACCTAGTCTTAGTTCGGATTGAGGGCTGTAACTCGCCCTCATGAAGCTGGAATGCGTAGTAATCGCGTGTCATAACCGCGCGGTGAATAC
>Seq134 Methanogenic_endosymbiont_of_marine_Metopidae_sp._QDUF
-------------------------------------------------------------GTGCGACAGCAGAATGATGGCCAGGTTGACGACCTTGCTTGACAAGCTGAGAGGAGGTGCATGGCCGCCGTCAGCTCGTACCGTGAGGCGTCCTGTTAAGTCAGGCAACGAGCGAGACCCACGCCCTTAGTTACCAGCGGATCCTTTTTAGGATGCCGGGCACACTAAGGGGACCGCCAGTGATAAACTGGAGGAAGGAGTGGACGACGGTAGGTCCGTATGCCCCGAATCCCCTGGGCTACACGCGGGCTACAATGGCTAGGACAATGGGTTCCAACACCGAAAGGTGGAGGTAATCTCCTAAACCTAGTCTTAGTTCGGATTGAGGGCTGTAACTCGCCCTCATGAAGCTGGAATGCGTAGTAATCGCGTGTCATAACCGCGCGGTGAATAC
>Seq121 Methanogenic_endosymbiont_of_Metopidae_sp._ALOOA1
------------------------------------GGATTCACGCCGGACATCTCACCAGGGGCGACAGCAGAATGATGGCCAGGTTGACGACCTTGCTTGACAAGCTGAGAGGAGGTGCATGGCCGCCGTCAGCTCGTACCGTGAGGCGTCCTGTTAAGTCAGGCAACGAGCGAGACCCACGCCCTTAGTTACCAGCGGATCC--TCCGGGATGCCGGGCACACTAAGGGGACCGCCAGTGATAAACTGGAGGAAGGAGTGGACGACGGTAGGTCCGTATGCCCCGAATCCCCTGGGCAACACGCGGGCTACAATGGCTAGGACAATGGGTTCCAACACCGAAAGGTGAAGGTAATCTCCTAAACCTAGTCGTAGTTCGGATCGAGGGCTGTAACCCGCCCTCGTGAAGCTGGAATGCGTAGTAATCGCGTGTCATAATCGCGCGGTGAATAC
>Seq129 Methanogenic_endosymbiont_of_Bothrostoma_undulans_LERM10C-2
GGAGCACCACAACGCGTGGAGCCTGCGGTTTAATTGGATTCAACGCCGGACATCTCACCAGGGGCGACAGCAGAATGATGGCCAGGTTGACGACCTTGCTTGACAAGCTGAGAGGAGGTGCATGGCCGCCGTCAGCTCGTACCGTGAGGCGTCCTGTTAAGTCAGGCAACGAGCGAGACCCACGCCCTTAGTTACTAGCGGATCC--TCCGGGATGCCGGGCACACTAAGGGGACCGCCAGTGATAAACTGGAGGAAGGAGTGGACGACGGTAGGTCCGTATGCCCCGAATCCCCTGGGCTACACGCGGGCTACAATGGCTAGGACAATGGGTTCCAACACCGAAAGGTGGAGGTAATCTCCTAAACCTAGTCTAAGTTCGGATTGAGGGCTGTAACCCGCCCTCATGAAGCTGGAATGCGTAGTAATC--------------------------
>Seq130 Methanogenic_endosymbiont_of_Metopidae_sp._ALOOA1-2
GGAGCACCACAACGCGTGGAGCCTGCGGTTTAATTGGATTCAACGCCGGACATCTCACCAGGGGCGACAGCAGAATGATGGCCAGGTTGACGACCTTGCTTGACAAGCTGAGAGGAGGTGCATGGCCGCCGTCAGCTCGTACCGTGAGGCGTCCTGTTAAGTCAGGCAACGAGCGAGACCCACGCCCTTAGTTACCAGCGGATCC--TCCGGGATGCCGGGCACACTAAGGGGACCGCCAGTGATAAACTGGAGGAAGGAGTGGACGACGGTAGGTCCGTATGCCCCGAATCCCCTGGGCAACACGCGGGCTACAATGGCTAGGACAATGGGTTCCAACACCGAAAGGTGAAGGTAATCTCCTAAACCTAGTCGTAGTTCGGATCGAGGGCTGTAACCCGCCCTCGTGAAGCTGGAATGCGTAGT------------------------------
>Seq131 Methanogenic_endosymbiont_of_Metopidae_sp._ALOOA1-NS
GGAGCACCACAACGCGTGGAGCCTGCGGTTTAATTGGATTCAACGCCGGACATCTCACCAGGGGCGACAGCAGAATGATGGCCAGGTTGACGACCTTGCTTGACAAGCTGAGAGGAGGTGCATGGCCGCCGTCAGCTCGTACCGTGAGGCGTCCTGTTAAGTCAGGCAACGAGCGAGACCCACGCCCTTAGTTACCAGCGGATCC--TCCGGGATGCCGGGCACACTAAGGGGACCGCCAGTGATAAACTGGAGGAAGGAGTGGACGACGGTAGGTCCGTATGCCCCGAATCCCCTGGGCAACACGCGGGCTACAATGGCTAGGACAATGGGTTCCAACACCGAAAGGTGAAGGTAATCTCCTAAACCTAGTCGTAGTTCGGATCGAGGGCTGTAACCCGCCCTCGTGAAGCTGGAATGCGTAGTA-----------------------------
