# Supplementary material for: Methanogenic symbionts of anaerobic ciliates are host and habitat specific
Source: ISME J. 2024 Aug 20;18(1):wrae164. doi: 10.1093/ismejo/wrae164 (PMC11378729; doi:10.1093/ismejo/wrae164)
Supplement: Supplementary_material [file supplementary_material.zip › SF5_Sanger_seqs_Media_55_wrae164.fasta]

>ALOOA1_Media1
CCCCCGGGAATCTCACCGGATAAGACAGCTGAATGATAGTCGGGATGAAGACTCTCCTTGACTAGCTGAGAGGAGGTGCATGGCCGTCGTCAGTTCGTACTGTGAAGCATCCTGTTTAGTCAGGCAACGAGCGAGACCCACGCCAACAATTGCCAGCTTGCCCTCCGGGTCGATGGGGCCATTGTTGGGACCGCCTCTGCTAAAGGGGAGGAAGGAATGGGCACCGGTAGGTCAGCATGCCCCGAATTATCCGGGCTCCACGCGGGCTCCAATGGTTGGGCCAATGGGTTCCGACACCGAAAGGTGAAGGTAATCTCCTAAACCCAGTCTAAGTTCGGATTGCGGGTTGTAACTCCCCCGCATGAAGCTGGAATCCGTAGTAATCGCGT
>ALOOA1_Media2
ACTCAACGCCGGGAATCTCACCGGATAAGACAGCTGAATGATAGTCGGGATGAAGACTCTACTTGACTAGCTGAGAGGAGGTGCATGGCCGTCGTCAGTTCGTACTGTGAAGCATCCTGTTTAGTCAGGCAACGAGCGAGACCCACGCCAACAATTGCCAGCTTGACCTCCGGGTCGATGGGGACATTGTTGGGACCGCCTCTGCTAAAGGGGAGGAAGGAATGGGCAACGGTAGGTCAGCATGCCCCGAATTATCCGGGCTACACGCGGGCTACAATGGTTGGGACAATGGGTTCCGACACCGAAAGGTGAAGGTAATCTCCTAAACCCAGCCTTAGTTCGGATTGCGGGTTGTAACTCACCCGCATGAAGCTGGAATCCGTAGTAATCGCGT
>BOPAT_MEDIA_16S_F18_fC
GGAGCACCACAACRGGTGGAGCCTGCGGTTTAATYGGACTCAACGCCGGARWWCTCACCDGVTWGGACAGCAGWVNTGMTVSTCGGGCTGAAGACTYTANCCTGACTAGCTGAGAGGAGGTGCATGGCCGTCGTCAGTTCGTACTGTGAAGCATCCTGTTAAGTCAGGCAACGAGCGAGACCCRCGCCMACAGTTGCCAGCTYGTCCTCCGGGATGRWGRGKACWCTGTKGGGACCGCCTCTGYTAAAKAGGAGGAAGGARTGGGCAACGGTAGGTCAGYATGCCCCGAATNTAYCYGGGCTACACGCGGGCTACAATGGRTGGGACAATGGGTATCKACMCCGAAAGGGGAAGGCAATCTCCTAAACCCATCCTTAGTTCGGATTGWGGGCTGCAACTCGCCCTCATGAAGCTGGAATCYGTAGTAATCGYGTCTCAAWATRGCACGGTGAATATGTCCCTG
>BOPAT_MEDIA_16S_F19_fC
GGAGCACCACAACGGGTGGAGCTTGCGGTTTAATTGGATTCAACGCCGGAAATCTYACCGGGRCMGACAGCAATATGAAGGCCAGGCTGAAGACTTTGCCGGATTAGCTGAGAGGWGGTGCATGGCCGTCGTCAGTTCGTACTGTGAAGCATCCTGTTAAGTCAGGCAACGAGCGAGACCCACGCCCACAGTTGCCAGCGTRYYCTCCGGAATGACGGGTACWCTGTGGGGACCGCCGCTGCTAAAKCGGAGGAAGGAATGGGCAACGGTAGGTCAGTATGCCCCGAATATCCCGGGCTACACGCGRGCTACAATGGYTGGKACAATGGGTATCTACCCCGAAAGGGGATGGTAATCTCCTAAASCCAATCTTAGTYCGGATTGAGGGCTGCAACTCGCCCTCATGAAGCTGGAATCCGTAGTAATCGCGTTTCAAMAKARCGCGGTGAATACGTCCCTG
>BOPAT_Media
GCGGGGGAGCACCACAACAGGTGGAGCCTGCGGTTTAATCGGACTCAACGCCGGGAAACTCACCAGTTAAGACAGCTGAATGATAGTCGGGCTGAAGACTCTACTTGACTAGCTGAGAGGAGGTGCATGGCCGTCGTCAGTTCGTACTGTGAAGCATCCTGTTAAGTCAGGCAACGAGCGAGACCCACGCCAACAGTTGCTAGCTCATCCCCCGGGATGGAGAGGACACTGTTGGGACCGCCTCTGCTAAAGAGGAGGAAGGAATGGGCAACGGTAGGTCAGCATGCCCCGAATTAACTGGGCTACACGCGGGCTACAATGGGTGGGACAATGGGTATCGACACCGAAAGGTGAAGGCAATCTCCTAAACCCATCCGTAGTTCGGATTGTGGGCTGCAACTCGCCCACATGAAGCTGGAATCTGTAGTAATCG
>CKMOCBO_MEDIA_16S_F18_fC
GGMGCMCCACAACGGGKGGAGCSTGCGGTWTAATSGGACTCAACGCCGGAAATCTCACCGGRTAAGACAGCTGAATGATRGTCGGGYTGAAGACTYTACTTGACTAGCTGAGAGGAGGTGCATGGCCGTCGTCAGTTCGTACTGTGAAGCATCCTGTTAAGTCAGGCAACGAGCGAGACCCACGCCMACWGTTGCCAGCWTSTCCTTCGGGATGAYGGGBACWCTGTGGGGACCGCCTMTGCTAAAKRGGAGGAAGGAGTGGGCWACGGTAGGTCAGCATGCCCCGAATYTTCCGGGCTACACGCGGGCTACAATGGGSGGGACAATGGGTTCCKACACCGAAAGGTGAAGGYAATCTCMTAAACCCGTYCTTAGTTCGGATTGAGGGCTGTAANNCTCGCCCTCATGAAGCTGKAATCCGTAGTAATCKCGTKTSWCCWTASCG
>DERMI_Media_16s_F10
AGGAATTGGCGGGGGAGCACCACAAGGSGTGAAGCKTGCGGTTYAATTGGAKTCAACGCCGRRAACCTYACCGGGGGCGACAGCWGGATGAATGCCAGATTGAAGGTCTTGCTKGACAAKCTGAGAGGAGGTGCATGGCCGTCGCCAGTTCGTGCCGTGAGGTGTCCTGTTAAGTCAGRYAACGATCGAGACCCKCRYCCTTARTTGCTACTGAKGAMTTYTTCCRWSRGGCACTYTAAGGGGACTGCYGTCGAYAAGACGGAGGAAGGAGMGGGCCACGGYAGGTCAGTATGCCCYGAATCYYCCGGGCTACACGCGAGCTGCAATGGYAGGGACAATGGGTTCCRACCTTGAAAAAGGAMGGCAATCTCTAAAACCCTRSYTCWGTTTGGATCTGAGGMTGGAACCYRYCTTCRTGAAAAYGGAATGCCTAATAATCGCGCGWCATCAAYSCSCGGTGAATACKTCCCCTGCTCCTTGCACACAA
>GDUKABAM_MEDIA_16S_F17_fC
GGAGCACCACAACRGGTGGAGCCTGCGGTTTAATYGGAYTCAACGCCGGAAANCTCACCAGATAAGACAGCTGAATGATAGTCGGGYTGAAGACTCTACTTGACTAGCTGAGAGGAGGTGCATGGCCGTCGTCAGTTCGTACTGTGARGCATCCTGTTAAGTCAGGCAACGAGCGAGACCCACGCCAACAGTTGCYAGCTCRTCCYYCGGGATGGAGAGGACACTGTTGGGACCGCCTCTGMTAAAGAGGAGGAAGGAATGGGCAACGGTAGGTCAGCATGCCCCGAATYAYCTGGGCTACACGCGGGCTACAATGGGTGGGACAATGGGTAYCGACACYGAAARGTGAAGGCAATCTCCTAAACCCATCCTTAGTTCGGATTGWGGGCTGCAACTCGCCCACATGAAGCTGGAATNCTGTAGTAATCGYGTSTCAWAATGGCRCGGTGAATATGTCCCTG
>GRIDI_Media1
GGGGGAGCACCACAACGGGTGGAGCCTGCGGTTTAATTGGATTCAACGCCGGGAATCTTACCGGGATCGACAGCAAAATGATAGCCAGGTTGAAGACCTTGCCGGACTAGCTGAGAGGAGGTCCATGGCCGTCGTCAGTTCGTACCGTGAAGCGTCCTGTTAAGTCAGGCAACGAGCGAGACCCACGCCCTCAGTTGCCAGCGTATTCTTCGGAATCCCGGGTACACTAAGGGGACCGCCAGTGATAAAGCGGAGGAAGGAATGGCCACCGGTAGGTCAGTATGCCCCGAATCCCCCGGGCTACACGCGGGCTCCAATGGTTAGTCCAATGGGTTTCGACACCGAAAGGGGAAGGTAATCTCCTAAACCCAACCTTAGTTCGGATTGAGGGCTGCAACTCCCCCTCCATGAAGCTGGAATCCGTAGTAATTCGCCCGTTTCTCCCAAG
>GRIDI_Media2
TTGGCGGGGGAGCACCACAACGGGTGGAGCCTGCGGTTTAATTGGATTCAACGCCGGGAATCTCACCGGGGTCGACAGCAGAATGATAGCCAGGTTGAAGACCTTGCCGGATTAGCTGAGAGGTGGTGCATGGCCGTCGTCAGTTCGTACTGTGAAGCATCCTGTTAAGTCAGGCAACGAGCGAGACCCACGCCCTCAGTTGCCAGCGTATCCTTTGGAATGCCGGGCACACTGTGGGGACCGCCAGTGATAAAGCGGAGGAAGGAATGGGCAACGGTAGGTCAGTATGCCCCGAATGCCCCGGGCTACACGCGGGCTACAATGGTTAGTACAATGGGTTTCTACACTGAAAAGTGAAGGTAATCTCCTAAACCCATTCTTAGTTCGGATTGAGGGCTGCAACTCGCCCTCATGAAGCTGGAATCCGTAGTAATCGCG
>KAENG_MEDIA_ARC1326_F17
GGAATTGGCGGGGGAGCACCACAACAGGTGGAGCCTGCGGTTTAATCGGACTCAACGCCGGGAAACTCACCAGGTAAGACAGCTGAATGATAGTCGGGCTGAAGACTCTACTTGACTAGCTGAGAGGAGGTGCATGGCCGTCGTCAGTTCGTACTGTGAAGCATCCTGTTAAGTCAGGCAACGAGCGAGACCCACGCCAACAGTTGCTAGCTCGTCCCCCGGGATGGAGAGGACACTGTTGGGACCGCCTATGGTAAAGAGGAGGAAGGAATGGGCAACGGTAGGTCAGCATGCCCCGAATTACTTGGGCTACACGCGGGGTACAATGGGTGGGACAATGGGTATCGACACCGAAAGGTGAAGGCAATCTCATAAA
>KAENG_MEDIA_ARC915_F17
CCTTGCACACAATCCCTGCTCCTTGCACACAGACCCTGCTCCTTGCACACAGTCCCTGCTCCTTGGACACAATTCCTGCTCCTTGCAGACACTACCTAGACCCTGCCCAACAGTTGCTATCTCTTCCCCCGGGATGGAGAGGACACTGTTGGGACCGCCTCTGCTAAAGAGGAGGAAGGAATGGGCAACGGTAGGTCAGCATGCCCCGAATTACTTGGGCTACACGCGGGCTACAATGGGTGGGACAATGGGTATCGACACCGAAAGGTGAAGGCAATCTCCTAAACCCATCCTTAGTTCGGATTGTGGGTTGCAATTCACCCACATGAAGCTGGAATCTGTAGTAATCGTGTCTCAAAATGGCACGGTGAATATGTCCCTGCTCCTTGCACACAA
>KAENG_Media
ATTGGCGGGGGAGCACCACAACGGGTGGAGCTTGCGGTTTAATTGGATTCAACGCCGGAAATCTTACCGGGTCAGACAGCAATATGAAGGTCAGGCTGAAGACTTTGCCGGATTAGCTGAGAGGTGGTGCATGGCCGTCGTCAGTTCGTACTGTGAAGCATCCTGTTAAGTCAGGCAACGAGCGAGACCCACGCCCACAGTTGCCAGCGTATTCTCCGGAGTGACGGGTACACTGTGGGGACCGCCTCTGCTAAAGCGGAGGAAGGAATGGGCAACGGTAGGTCAGTATGCCCCGAATATCCCGGGCTACACGCGAGCTACAATGGTTGGTACAATGGGTATCTACCCCGAAAGGGGATGGTAATCTCCTAAACCCAATCTTAGTTCGGATTGAGGGCTGCAACTCGCCCTCATGAAGCTGGAATCCGTAGTAATCGTGT
>KLAN2BC_MEDIA_16S_F18_fC
GGAGCACYACAACRGGTGGAGCCTGCGGTTTAATYGGACTCAACGCCGGRAAACTCACCRGRKRAGACAGCWRWATGWWRGTCRRGCTRAAGACTYTACYTGAMTAGCTGAGAGGAGGTGCATGGCCGTCGTCAGTTCGTACTGTGAAGCATCCTGTTAAGTCAGGCAACGAGCGAGACCCRYGCCCACAGTTGCCAGCWTGTCCTYCGGGATGRWGGGKACWCTGTGGGGACCGCCTATGCTAAAKAGGAGGAAGGAATGGGCWACGGTAGGTCAGYATGCCCCGAATTATCCGGGCTACACGCGGGCTACAATGGGTGGGACAATGGGTATCKACMCCGAAAGGKGAWGGYAATCTCMTAAACCCATCCTTAGTTCGGATYGTGGGCTGYACTCGCCCTATGAA
>KLAN2BC_Media
CTGAAACTTAAAGGAATTGGCGGGGGAGCACCACACCAGGTGGAGCCTGCGGTTTAATCGGACTCAACGCCGGGAAACTCACCAGATAAGACAGCTGAATGATAGTCGGGCTGAAGACTCTACTTGACTAGCTGAGAGGAGGTGCATGGCCGTCGTCAGTTCGTACTGTGAAGCATCCTGTTAAGTCAGGCAACGAGCGAGACCCACGCCCACAGTTGCCAGCTTGTCCTCAGGGATGGAGGGGACACTGTTGGGACCGCCTATGCTAAAGAGGAGGAAGGAATGGGCAACGGTAGGTCAGCATGCCCCGAATTATCCGGGCTCCCCGCGGGCTACAATGGGCGGGACAATGGGTATCGACCCCGAAAGGGGAAGGCAATTTCCTAAACCCATCCTTAGTTCGGATGATGGGCTGCAACTCGCCCTACATGAAGCTGGAATCTGTAGTAATCG
>KUCR13_MEDIA_16S_F17_1n
GGAGCACCACAACGCGTGGAGCCTGCGGTTTAATTGGATTCAACGCCGGACATCTCACCAGGGGCGACAGCAGAATGATAGYYAGGTTGATGACCTTGCTTGACAAGCTGAGAGGAGGTGCATGGCCGCCGTCAGCTCGTACCGTGAGGCGTCCTGTTAAGTCAGGCAACGAGCGAGACCCACGCCCTTAGTTACCAGCGGATCCTTTGGGATGCCGGGCACACTAAGGGGACCGCCAGTGATAAACTGGAGGAAGGAGTGGACGACGGTAGGTCCGTATGCCCCGAATCCCCTGGGCTACACGCGGGCTACAATGGTTAGGACAATGGGTTCCGACACTGAAAAGTGAAGGTAATCTCCTAAACCTGGCCTTAGTTCGGATTGAGGGCTGTAACTCGCCCTCATGAAGCTGGAATGCGTAGTAATCGCGTGTCATAACCGCGCGGTGAATACGTCCCTG
>KUNRAMET_MEDIA_16S_F16_fC
GGAGCACCACAACGGGTGGAGCCTGCGGTTTAATYGGACTCAACGCCGGAAATCTCACCGGATAAGACAGCTGAATGATAGTCGGGATGAAGACTCTACTTGACTAGCTGAGAGGAGGTGCATGGCCGTCGTCAGTTCGTACTGTGAAGCATCCTGTTAAGTCAGGCAACGAGCGAGACCCACGYCMMCAGTTGCCAGCATRTCCTYCGGGATGATGGGGACWCTGKKGRGACCGCCTMTGCTAAAKGGGAGGAAGGAATGGGCWACGGTAGGTCAGCATGCCCCGAATTATCCGGGCTACACGCGGGCTACAATGGBCRGGACAATGGGTAYCKACACCGAAAGGTGAAGGCAATCTCCTAAACCTGTCCSTAGTTCGGATTGTGGGCTGYAACTCRCCCWCATGAAG
>KUSUS_MEDIA_16S_F15_fC
TAMTCGGACTCNACGCCSRGAAMCTCACCAGGTAAGACAGCTGAATGATAGTCGGRYTGAAGACTCTACTTGACTAGCTGAGAGGAGGTGCATGGCCGTCGTCAGTTCGTACTGTGAAGCATCCTGTTAAGTCAGGCAACGAGCGAGACCCACGCCAACAGTTGCTAGCTYSTCCCCCGGGATGGAGAGGACACTGYTGGRACCGCCTCTGCTAAAGAGGAGGAAGGAATGGGCAACGGTAGGTCMGCATGCCCCGAATTACCTGGGCTACMCGCGGRYTACAATGGGTGGGACMAWGGGTATCGACACSGAAAGGYGAWRGCAATCTCCTAAACCCATCCGTAGTTMGGATTGNGGGYTGCAACTCACCCACANGAAGCTGKAATCTGTAGTARTCRYGWCTCMRMRTGGMAYRSTGAMTAKSTCCCTG
>KUTRI_Media_16S_F21_1n
GGAGCACCACAACGGGTGGAGCSTGCGGTTTAATCGGACTCAACGCCGGAAATCTCACCGGATAAGACAGCTGAATGATAGTCGGGATGAAGACTCTACTTGACTAGCTGAGAGGAGGTGCATGGCCGTCGTCAGTTCGTACTGTGAAGCATCCTGTTTAGTCAGGCAACGAGCGAGACCCACGCCAACAATTGCCAGCTTGACCTTCGGGTCGATGGGGACATCGTTGGGACCGCCTCTGCTAAAGGGGAGGAAGGAATGGGCAACGGTAGGTCAGCATGCCCCGAATTATCCGGGCTACACGCGGGCTACAATGGTCAGGACAATGGGTTTCGACACCGAAAGGTGAAGGCAATCTCCTAAACCTGTCCCAAGTTCGGATTGCGGGTTGTAACTCACCCGCATGAAGCTGGAATCCGTAGTAATCGCGTTTCACCATAACGCGGTGAATATGTCCCTG
>LEDY_MEDIA_16S_F19_nn
GGAGCACCACAACGGGTGGAGCTTGCGGTTTAATTGGATTCAACGCCGGAAATCTYACCGGGWCCGACAGCAATATGAAGGYVNGGCTGAAGACTTTGCCGGATTAGCTGAGAGGWGGTGCATGGCCGTCGTCAGTTCGTACTGTGAAGCATCCTGTTAAGTCAGGCAACGAGCGAGACCCACGCCCACAGTTGCCAGCGTACTCTCCGGARTGACGGGTACACTGTGGGGACCGCCGCTGCTAAAGCGGAGGAAGGAATGGGCAACGGTAGGTCAGTATGCCCCGAATATCCCGGGCTACACGCGAGCTACAATGGTTGGTACAATGGGTATCTACCCCGAAAGGGGATGGAAATCTCCTAAASCCAATCTTAGTTCGGATTGAGGGCTGCAACTCGCCCTCATGAAGCTGGAATCCGTAGTAATCGCGTTTCAACAKAACGCGGTGAATAYGTCCCTG
>LERM10C_MEDIA_16S_ARC1326_F25
ATGAATTGGCGGGGGAGCACCACAACGCGTGGAGCCTGCGGTTTAATTGGATTCAACGCCGGACATCTCACCAGGGGCGACAGCAGTATGATGGCCAGGTTGACGACCTTGCTTGACAAGCTGAGAGGAGGTGCATGGCCGCCGTCAGCTCGTACCGTGAGGCGTCCTGTTAAGTCAGGCAACGAGCGAGACCCACGCCCTTAGTTACCAGCGGATCCTTTTTAGGATGCCGGGCACACTAAGGGGACCGCCAGTGATAAACTGGAGGAAGGAGTGGACGACGGTAGGTCCGTATGCCCCGAATCCCCTGGGCTACACGCGGGCTACAATGGCTAGGACAATGGGTTCCAACACCGAAAGGTGGAGGTAATCTCCTAAACCTAGTCTTAGTTCGGATTGAGGGCTACTAGTCTCCTGCTTCTTGCA
>LERM10C_MEDIA_16S_ARC915_F25
CCCTGCTCCTTGCACACAGTCCCTGCATCCTTGCGACAACCACTGTGCCTTGCACACTGACACGAGGTGCATGGCCGCCGTCCTCTCGTACGGTGAGGCGTCCTGTTAAGTCAGGCAACGAGCGAGACCCACGCCCTTAGTTACCAGCGGATCCTTTTTAGGATGCCGGGCACACTAAGGGGACCGCCAGTGATAAACTGGAGGAAGGAGTGGACGACGGTAGGTCCGTATGCCCCGAATCCCCTGGGCTACACGCGGGCTACAATGGCTAGGACAATGGGTTCCAACACCGAAAGGTGGAGGTAATCTCCTAAACCTAGTCTTAGTTCGGATTGAGGGCTGTAACTCGTCCTCATGAAGCTGGAATGCGTAGTAATCGCGTGTCATAACCGCGCGGTGAATACGTCCCTGCTCCTTGCCCACA
>LERMA1II_MEDIA_16S_F19_fC
GGAGCACCACAACRGGTGGAGCYTGCGGTTTAATYGGATTCAACGCCGGAAATCTCACCRGRTMMGACAGYNGAATGATMGTCRGGCTGAAGACTTTGCTTGACTAGCTGAGAGGAGGTGCATGGCCGTCGTCAGTTCGTACTGTGAAGCATCCTGTTAAGTCAGGCAACGAGCGAGACCCACGCCMACAGTTGCYAGCTYRTCCTCYGGRATGGMGGGKACACTGTTGGGACCGCCTCTGCTAAAGAGGAGGAAGGAATGGGCAACGGTAGGTCAGYATGCCCCGAATWWCCYGGGCTACACGCGRGCTACAATGGKTGGKACAATGGGTATCKACMCCGAAAGGKGAAGGYAATCTCCTAAACCCAWCCTTAGTTCGGATTGAGGGCTGCAACTCGCCCWCATGAAGCTGGAATCYGTAGTAATCGYGTYTCAAMATRRCRCGGTGAATAYGTCCCTG
>LERMA1_MEDIA_16S_F16_fC
GGRGCACCMCAACGGGKGGAGCYTGCGGTTTAATMGGAYTCAACGCSGGRAATCTCACCGGATAAGACAGCTGAATGATAGTCGGGMTGAAGACTYTACTTGACTAGCTGAGAGGAGGTGCATGGCCGTCGTCAGTTCGTACTGTGAAGCATCCTGTTAAGTCAGGCAACGAGCGAGACCCACGCCAWCAGTTGCCAGCTTGTCCTCCGGGATGAAGGGGACAYTGTKGGGACCGCCTCTGCTAAAGAGGAGGAAGGAATGGGCAMCGGTAGGTCAGCATGCCCCGAATTATCCGGGCTACACGCGGGCTACVATGGTYRGGACAATGGGTATCGACACCGAAAGGTGAAGGCAATCTCCTAAACCYGTCCTTAGTTCGGATTGTGGGCTGCAACTCGCCCACATGAAGNCTGGAATCCGTAGTAATCGCGTCTCAAWATRGCGCGGTGAATATGTCCC
>LERMA5_MEDIA_16S_Arc91326_F20
GGAATTGGCGGGGGAGCACCACAACGGGTGGAGCTTGCGGTTTAATTGGATTCAACGCCGGAAATCTTACCGGGACCGACAGCAATATGAAGGCCAGGCTGAAGACTTTGCCGGATTAGCTGAGAGGTGGTGCATGGCCGTCGTCAGTTCGTACTGTGAAGCATCCTGTTAAGTCAGGCAACGAGCGAGACCCACGCCCACAGTTGCCAGCGTATTCTCCGGAGTGACGGGTACACTGTGGGGACCGCCGATGCTAAAGCGGAGGAAGGAATGGGCAACGGTAGGTCAGTATGCCCCGAATATCCCGGGCTACACGCGAGCTACAATGGTTGGTACAATGGGTATCTACCCCGAAAGGGGAAGGAA
>LERMA5_MEDIA_16S_Arc915F_F20
TGCACACAGTCCCTGCTCCTTGCACACAATCCCTGCTCCTTGCACACAGTCACTGCTCCTTGCACACAGACACGGGTCCTTGGGCACAGTCCCTGCTCCTTGGTGAAACATCCTGTTAATTGAGGCAACGAGCGAGACCCACGCCCACAGTTGCCAGCGTACTCTCCGGAATGACGGGTACACTGTGGGGACCGCCGCTGCTAAAGCGGAGGAAGGAATGGGCAACGGTAGGTCAGTATGCCCCGAATATCCCGGGCTACACGCGAGCTACAATGGTTGGTACAATGGGTATCTACCCCGAAAGGGGATGGAAATCTCCTAAAGCCAATCTTAGTTCGGATTGAGGGCTGCAACTCGCCCTCATGAAGCTGGAATCCGTAGTAATCGCGTTTCAACATAACGCGGTGAATACGTCCCTGCTCCTTGC
>LERMA5_MEDIA_16S_F18_Bad
GTCCCTGCTCCTTGCACACAGTCCCTGCTCCTTGCACACARTCCCTGCTCCTTGCACACARTCCCTGCTCCTTGCACACARTCCCTGCTCCTTGCACACARTCCCTGCTCCTTGCACACARTCCCTGCTCCTTGCACACARTCCCTGCTCCTTGCACACAGTMCCTGCWCCWTGCASACAGKCCCTGCTCCTTGMAMACAGWCSMWGSWCCKTGCACACAGWCCYYRCYMYKYSCMCAATTWCCYKGSYYMYWSSCSRSCTACAMTGSKYSKKACAMWGRGTATCKACACCKARARGKGARGGCAWTCTCCTAAACCCMTMCKYATWTYKSATWGTGRGKTGCAACTCWCCCACATGAARCTGGAAWCTGYAKWAATCKYGTCTCAAAAWGACACGGTGAATATRTCCCTGCTCCTTGCACACAATCCCTGCTCCTTGCACACARTCCCTGSTCCTTGCACACARTCCCTGCTCCTTGCACACARWCCCTGCTCCTTGCACACARTMCCTGCTCCTTGCACACAMTCCCTGCWCCWTRSRCACARTCCCTGCTSCTTGCAC
>LERMA5_MEDIA_16S_F25_fC
RAGCSTGMRGYTTAATSKGWMTYARSRCYSGAAAMCTCAMCAGTTAMSACAGCWGAATGMWRGTCGRRMTRMAGACTYTACBTGACTAGCTGAGAGGAGGTGCATGGCCGTCGTCAGTTCGTACYGTGAAGCATCCTGTTAAGTCAGGCAACGAGCGAGACCCRCGYCCACTGTTGCTAGCTCGTYYTYTGKGATGGAGGGGASNMTGYGGSACCGCCTMTGCTRAAGAGGAGGAAGGAMTGGGCAACGSTAKGTCASCMTGCCCCGAATKWCCNGGGCTACMCSCGGRCTACAATGGGTGGGACAAYGGGKWTCKRCCCBNGAAAGGGGWARGCAATCTYCTAAACCMATCCGTAGTTSGRATTGWGGGCTGYAACTCGCCCCACATGAASMTGGA
>LERMA5_MEDIA_Arc915_16S_F18
ACAGTCCCTGCTCCTTGCACACAGTCCCTGCTCCTTGCACACAATCCCTGCTCCTTGCACACAGTCCCTGCTCCTTGCACACAGTCCCTGCTCCTTGCACACAGTCCCTGCTCCTTGCACACAGTCCCTGCTCCTTGCACACAATCCCTGCTCCTTGCACACAGTCCCTGCTCCTTGCACACAGTCCCTGCTCCTTGCACACAGACCCTGCTCCTTGCACACAGTCCCTGCTCTTTGCCCAATTACCCGGGTTATACCCGGGCTACAATGGGCGTTACAATGGGTATCTACACCGAAAGGTGAAGGCAATCTCCTAAACCCCTCCGTATTTCGGATTGTGGGTTGCAACTCACCCACATGAAACTGGAATCTGTATTAATCGTGTCTCAAAATGACACGGTGAATATGTCCCTGCTCCTTGCACAC
>LIBL_MEDIA_16S_F20_fC
GGAGCACCACAACGGGTGGAGCSTGCGGTTTAATYGGACTCAACGCCGGAAATCTCMCCGGRTAAGACAGCWRWATGATAGTCGGGMTGAAGACTYTACTTGAMTAGSTGAGAGGAGGTGCATGGCCGTYGTCAKTTYGTACTGTGAAGCATCCTGTTAAGTCAGGCAACGAGCGAGACCCACGCCMACAGTTGCYAGCWTVTCCTYCGGGATGAAGAGGACACTGTKGGGACCGCCTCTGCTAAAGRGGAGGAAGGAATGGGCAACGGTAGGTCAGCATGCCCCGAATTAYCCGGGCTACACGCGGGCTACAATGGGTGGGACAATGGGTATCBACACCGAAAGGTGAAGGCAATCTCCTAAACCCATMCTTAGTTCGGATTGTGGGSTGYRACTCKCCCYCATGAARCTGGAATCYGTAKTAATCKCGTYTCAMMATRSCGCGGTKWTTTTTTCCCTGCTCCTTGCRCA
>LUKIFOREST_MEDIA_16S_F16_E
GGAGCACCACAACGCGTGGAGCCTGCGGTTTAATTGGATTCAACGCCGGACATCTCACCAGGGGCGACAGCAGAATGATAGCCAGGTTGATGACCTTGCTTGACAAGCTGAGAGGAGGTGCATGGCCGCCGTCAGCTCGTACCGTGAGGCGTCCTGTTAAGTCAGGCAACGAGCGAGACCCACGCCCTTAGTTACCAGCGGATCCTTTGGGATGCCGGGCACACTAAGGGGACCGCCAGTGATAAACTGGAGGAAGGAGTGGACGACGGTAGGTCCGTATGCCCCGAATCCCCTGGGCTACACGCGGGCTACAATGGCTAGGACAATGGGTTCCGACACTGAAAAGTGAAGGTAATCTCCTAAACCTAGCCTTAGTTCGGATTGAGGGCTGTAACTCGCCCTCATGAAGCTGGAATGCGTAGTAATCGCGTGTCATAACCGCGCGGTGAATACGTCCCTG
>LUKIFOREST_MEDIA_16S_F21_E
GGAGCACCGCAACGGGAGGAGCGTGCGGTTTAATTGGATTCAACGCCGAAAAACTCACCAGGGGAGACTGTTACATGAAACCCAGACTAACGATCTTGGTCGATTTTCAGAGAGGTGGTGCATGGCCGTCGTCAGTTCGTACCGTAAGGCGTTCTCTTAAGTGAGATAACGAACGAGACCCTCACTAATAATTGCTACTCTATTCTCCGGAATGGAGGCACATTATTGGGACCGCTGGCGCTAAGTCAGAGGAAGGAGAGGTCAACGGTAGGTCAGTATGCCCCGAATCTCCTGGGCTACACGCGCGCTACAAAGGGCGGGACAATGGGTTCCGACACCGAAAGGTGAAGGTAATCTCGAAACCCGTCCGTAGTTCGGATTGAGGGTTGTAACTCACCCTCATGAAGCTGGATTCCGTAGTAATCGCGAATCAACAACTCGCGGTGAATATGTCCCTG
>MALKAL_MEDIA_Arc1326_16S_F20
CCCCCCCCCCCCCGGCTTAGGAATTGGCGGGGGAGCACCACAACAGGTGGAGCCTGCGGTTTAATTGGACTCAACGCCGGGAAACTCACCAGGTAAGACAGCTGAATGATAGTCGGGCTGAAGACTTTACTGGATTAGCTGAGAGGAGGTGCATGGCCGTCGTCAGTTCGTACTGTGAAGCATCCTGTTAAGTCAGGCAACGAGCGAGACCCACGCCCACAGTTGCTAGCTTGTCCTCCGGGATGGTGAGTGCACTGTGGGGACCGCCTATGGTAAAGAGGAGGAAGGAATGGGCAACGGTAGGTCAGCAAGCCCCGAATAACCTGGGCTACACGCGGGCTACAATGGAAGGGACAAGGGGTTTGTACCAAGAA
>MALKAL_MEDIA_Arc915_16S_F18
TCCTTGCACACAGTCCCTGCTCCTTGCACACAGTCCCTGCTCCTTGCACACAGACCCTGCTCCTTGCACACACTCCCTGCTCCTTGGACACAATCCCTGCTCCTTGCAGACACTACCTACACCCTGCCCACAATTTGCGCTCCTATCCTCCGGGATGTGGGGCACACTGTTGGGACCGCCTCTGATAAACAGGAGGAAGGAATGGGCAACGGTAGGTCCGCATGCCCCGAATTACCTGGGCTACACGCGGGCTACAATGGTTGGGACAATGGGTATCGACACCGAAAAGTGAAGGCAATCTCCTAAACCTGTCCTTATTTCGGATTGAGGGCTGTAACTCGCCCTCATGAAGCTGGAATCCGTAGTAATCGCGTGTCATAATGGCGCGGTGAATATGTCCCTGCTCCTTGCACACA
>MALKAL_MEDIA_Arc915_16S_F20
GCTCCTTGCACACAGTCCCTGCTCCTTGCACACAGTCCCTGCTCCTTGCACACAATCCCTGCTCCTTGCACACAGTCCCTGCTCCTTGCACACAATCCCTGCTCCTTGCACACAATCCCTGCTCCTTGCACACAGTCCCTGCTCCTTGCACACAAGTCGTGATCCTTGCCCCCGGAATGTGGACCATGCTGTGGGGACCGCCTCTGCTAAAGAGGAGGAAGGAATGGGCAACGGTAGGTCAGTATGCCCCGAATTACCTGGGCTACACGCGAGCTACAATGGTTGGTACAATGGGTATCTACCCCGAAAGGGGAAGGAAATCTCCTAAACCCATCCTTAGTTCGGATTGAGGGTTGCAACTCACCCTCATGAAGCTGGAATCTGTAGTAATCGTGTTTCAAAATGACACGGTGAATATGTCCCTGCTCCTTGCACAC
>MEJONA_Media_16S
CAGAACGGCTCCGACAGTGAGGGACGAAAGCTGGGGGAGCAAACCGGATTAGATACCCGGGTAGTCCCAGCTGTAAACGATGCGCATTAGGTGTGTCGGTGGCCACGAGTCACTGAGGTGCCGAAGGGAAACCGTGAAATGCGCCGCCTGGGAAGTACGGTCGCAAGGCTGAAACTTAAAGGAATTGGCGGGGGAGCACCACAACGGGTGGAGCCTGCGGTTTAATCGGACTCAACGCCGGAAATCTCACCGGATAAGACAGCTGAATGATAGTCGGGATGAAGACTTTACTTGACTAGCTGAGAGGAGGTGCATGGCCGTCGTCAGTTCGTACTGTGAAGCATCCTGTTTAGTCAGGCAACGAGCGAGACCCACGCCCACAGTTGCCAGCTTGTCCTTCGGGATGATGGGGACATTGTGGGGACCGCCTATGCTAAAGGGGAGGAAGGAATGGGCAACGGTAGGTCAGCATGCCCCGAATTATCCGGGCTACACGCGGGCTACAATGGTTGGGACAATGGGTTCCGACACCGAAAGGTGAAGGCAATCTCCTAAACCCAGCCTTAGTTCGGATTGAGGGCTGTAACTCGCCCTCATGAAGCTGGAAT
>MIX7_MEDIA_16S_F20_1n
GGAGCACCACAACAGGTGGAGCCTGCGGTTTAATCGGACTCAACGCCGGGAAACTCACCAGTTAAGACAGCTGAATGATAGTCGGGCTGAAGACTCTACTTGACTAGCTGAGAGGAGGTGCATGGCCGTCGTCAGTTCGTACTGTGAAGCATCCTGTTAAGTCAGGCAACGAGCGAGACCCACGCCRACAGTTGCTAGCTCGTCCTCCGGGATGGAGAGGACACTGTCGGGACCGCCTCTGCTAAAGAGGAGGAAGGAATGGGCAACGGTAGGTCAGCATGCCCCGAATTAACTGGGCTACACGCGGGCTACAATGGGTGGGACAATGGGTATCGACACCGAAAGGTGAAGGCAATCTCCTAAACCCATCCTTAGTTCGGATTGTGGGCTGCAACTCGCCCACATGAAGCTGGAATCTGTAGTAATCGTGTCTCAAAATGGCACGGTGAATATGTCCCTG
>MORETES_MEDIA_16S_F16_nn
CACCACAACGCGTGGAGCSTGCGGTTTAATTGGATTCAACGCYGGACATCTCACCWGGGGCGACAGCAGAATGATAGCCAGGWTGAWGACYTTGCTTGACAAGCTGAGAGGAGGTGCATGGCCGCCGTCAGCTCGTACCGTGAGGCGTCCTGTTAAGTCAGGCAACGAGCGAGACCCACGCCCTTAGTTACCAGCGGATCCTTTGGGATGCCGGGCACACTAAGGGGACCGCCAGTGATAAAVTGGAGGAAGGAGTGGACGACGGTAGGTCCGTATGCCCCGAATCCCCTGGGCTACACGCGGGCTACAATGGTTAGGACAATGGGTTCCGACACTGAAAAGTGAAGGTAATCTCCTAAACCTAGCCTTAGTTCGGATTGAGGGCTGTAACTCGCCCTCATGAAGCTGGAATGCGTAGTAATCGCGTGTCATAACMGMRCGGTGAATACGTCCCTG
>MORLE_MEDIA_16S_F20_E
GGAGCACCACAACGGGTGGAGCTTGCGGTTTAATTGGATTCAACGCCGGAAATCTTACCGGGACCGACAGCAATATGAAGGCCAGGCTGAAGACTTTGCCGGATTAGCTGAGAGGTGGTGCATGGCCGTCGTCAGTTCGTACTGTGAAGCATCCTGTTAAGTCAGGCAACGAGCGAGACCCACGCCCACAGTTGCCAGCGTACTCTCCGGAGTGACGGGTACACTGTGGGGACCGCCGCTGCTAAAGCGGAGGAAGGAATGGGCAACGGTAGGTCAGTATGCCCCGAATATCCCGGGCTACACGCGAGCTACAATGGTTGGTACAATGGGTATCTACCCCGAAAGGGGATGGTAATCTCCTAAAGCCAATCTTAGTTCGGATTGAGGGCTGCAACTCGCCCTCATGAAGCTGGAATCCGTAGTAATCGCGTTTCAACAGAACGCGGTGAATACGTCCCTG
>PRAKBOT_Media_16S_F20
AGGAATTGGCGGGGGAGCACCACAACAGGTGGAGCCTGCGGTTTAATCGGACTCAACGCCGGGAAACTCACCAGATAAGACAGCTGAATGATAGTCGGGCTGAAGACTCTACTTGACTAGCTGAGAGGAGGTGCATGGCCGTCGTCAGTTCGTACTGTGAAGCATCCTGTTAAGTCAGGCAACGAGCGAGACCCACGCCAACAGTTGCTAGCTTGTCCCCCGGGATGGAGAGGACACTGTTGGGACCGCCTCTGCTAAAGAGGAGGAAGGAATGGGCAACGGTAGGTCAGCATGCCCCGAATTATCTGGGCTACACGCGGGCTACAATGGGTGGGACAATGGGTATCGACACCGAAAGGNGAAGGCAATCTCCTAAACCCATCCTTAGTTCGGATTGTGGGCTGCAACTCGCCCACATGAAGCTGGAATCTGTAGTAATCGTGTCTCAAAATGGCACGGTGAATATGTCCCTGCTCTTTTGCACAC
>RAGEDU_MEDIA_16S_F15_fC
GGAGCACCACAACRSGTGGAGCCTGCGGTTTAATYGGAYTCAACGCCGGAMATCTCACCAGAKRMGACAGCWGAATGATAGTCRGGYTGAWGACTTTRCTTGACTAGCTGAGAGGAGGTGCATGGCCGTCGTCAGTTCGTACYGTGARGCRTCCTGTTAAGTCAGGCAACGAGCGAGACCCACGCCMWCAGTTRCYAGCTSRTCCYYCGGGATGSMGRGGACACTAAKGGGACCGCCTCTGATAAAGAGGAGGAAGGARTGGRCRACGGTAGGTCMGYATGCCCCGAATYMYCTGGGCTACACGCGGGCTACAATGGKTRGGACAATGGGTWYCGACACYGAAARGTGAAGGYAATCTCMTAAACCYATCCTTAGTTCGGATTGWGGGCTGYAACTCGCCCWCATGAAGCTGGAATGCGTAGTAATCGYGTSTCATAAYSGCRCGGTGAATAYGTCCCTG
>RAJCA_MEDIA_Arc1326_F16
GAATTGGCGGGGGAGCACCACAACGCGTGGAGCCTGCGGTTTAATTGGATTCAACGCCGGACATCTCACCAGGGGCGACAGCAGGATGATGGCCAGGTTGACGACCTTGCTTGACAAGCTGAGAGGAGGTGCATGGCCGCCGTCAGCTCGTACCGTGAGGCGTCCTGTTAAGTCAGGCAACGAGCGAGACCCACGCCCTTAGTTACCAGCGGATCCTTTTTAGGATGCCGGGCACACTAAGGGGACCGCCAGTGATAAACTGGAGGAAGGAGTGGACGACGGTAGGTCCGTATGCCCCGAATCCCCTGGGCTACACGCGG
>RAJCA_MEDIA_Arc915F_F16
GTCCCTGCTCCTTGCACACAGTCCCTGCTCCTTGCACACAGACCCTGCTCCTTGCACACAGTCCCTGCTCCTTGCAGAGGCGTCCTGCTCCTTGCGGACACGAGCGGGACCCTGGCCCTTAGTTACCAGCGGATCCTTTTTAGGATGCCGGGCACACTAAGGGGACCGCCAGTGATAAACTGGAGGAAGGAGTGGACGACGGTAGGTCCGTATGCCCCGAATCCCCTGGGCTACACGCGGGCTACAATGGCTAGGACAATGGGTTCCAACACCGAAAGGTGGAGGTAATCTCCTAAACCTAGTCTTAGTTCGGATTGAGGGCTGTAACTCGCCCTCATGAAGCTGGAATGCGTAGTAATCGCGTGTCATAACCGCGCGGTGAATACGTCCCTGCTCCTTGCACA
>RAJ_MEDIA_16S_F17_E
GGAGCACCACAACAGGTGGAGCCTGCGGTTTAATCGGACTCAACGCCGGGAAACTCACCAGGTAAGACAGCTGAATGATAGTCGGGCTGAAGACTCTACTTGACTAGCTGAGAGGAGGTGCATGGCCGTCGTCAGTTCGTACTGTGAAGCATCCTGTTAAGTCAGGCAACGAGCGAGACCCACGCCAACAGTTGCTAGCTCGTCCCCCGGGATGGAGAGGACACTGTTGGGACCGCCTCTGCTAAAGAGGAGGAAGGAATGGGCAACGGTAGGTCAGCATGCCCCGAATTACTTGGGCTACACGCGGGCTACAATGGGTGGGACAATGGGTATCGACACCGAAAGGTGAAGGCAATCTCCTAAACCCATCCTTAGTTCGGATTGTGGGTTGCAATTCACCCACATGAAGCTGGAATCTGTAGTAATCGTGTCTCAAAATGGCACGGTGAATATGTCCCTG
>RIOTKU_MEDIA_16S_F19_fC
GGAGCACCACAACGSGTGGAGCCTGCGGTTTAATTGGATTCAACGCCGGAMATYTCACCRGGTGCGACAGCAGAATGATAGYCAGGWTGATGACYTTGCTTGACTAGCTGAGAGGAGGTGCATGGCCGCCGTCAGYTCGTACYGTGARGCRTCCTGTTAAGTCAGGCAACGAGCGAGACCCACGCCCTYAGTTRCCAGCGKATCCTTTGGGATGMCGGGCACACTAAGGGGACCGCCWSTGATAAACTGGAGGAAGGAGTGGACRACGGTAGGTCCGYATGCCCCGAATCCCCYGGGCTACACGCGGGCTACAATGGYTAGGACAATGGGTTCCGACACYGAAARGTGAAGGTAATCTCCTAAACCTAGCCTTAGTTCGGATTGAGGGCTGTAACTCGCCCTCATGAAGCTGGAATGCGTAGTAATCGCGTGTCATAACCGCGCGGTGAATACGTCCCTG
>RIOT_MEDIA_16S_F16_fC
GGAGCACCACAACGSGTGGAGCKTGCGGTTTAATTGGATTCAACGCCGGANATCTCACCRGGRSCGACAGCAAWATGATRGCCAGGBTGAWGACTTTGCYTGATTAGCTGAGAGGWGGTGCATGGCCGYCGTCAGYTCGTACYGTGARGCRTCCTGTTAAGTCAGGCAACGAGCGAGACCCACGCCCTYAGTTGCCAGCGTATYCTCTGGARTGACGGGYACACTRAGGGGACCGCCGCTGATAAAGYGGAGGAAGGAATGGGCAACGGTAGGTCMGTATGCCCCGAATMYCCYGGGCTACACGCGRGCTACAATGGTTRGKACAATGGGTWTCKACCCYGAAARGGGAWGGWAATCTCCTAAACCCAAYCTTAGTTCGGATTGAGGGCTGTAACTCGCCCTCATGAAGCTGGAATSCGTARTAATCGCGTKTCAWMWSMRCGCGGWGAATACSTCCCTG
>RIOT_MEDIA_16S_F21_fC
GAGCMCCGCARCGGGARGAGYGTGSGGTTCAATTGGATTCANCGCCGGACAWCTCACCAGGAGCGACTATTACATGAAGGCCAGGYTGATGACCTTGCYTGATTTTTAGAGAGGWGGTGCATGGCCGTCGTCAGTTCGTACCGTAAGGCGTTCTSTTAAGTGAGATAACGAACGAGACCCTCACCGTTAATTGCTAACTTTCTCTCCGGAGGGAGTGCACATTAATGGGACCGCTGGCGCTAAGACAGAGGAAGGAGAGGTCAACGGTAGGTCCGTATGCCCCGAATCTCCTGGGCTACACGCGCGCTACAAAGGTTGGGACAATGGGTTCCTACATCKAAAGGTGACGGCAATCCCGAAACCCAATCGTAGTTCGGATTGAGGGCTGTAACTCGCCCTCATGAARCTGGATTCYGYATWAATCKCGCATSWMCWTTGCGCGGKGAAWATGTCCCTG
>SUSBARB_MEDIA_16S_F17_fC
GMGCAMCRCRAGGRGTGARGSKTKCRRTTTAATTGGAGTCANCGCCGGWMATCTCACCGGGAGCGACMRCRGTATGAAAGCCAGATTGAAGGTCTTGCTAGACGAGCTGAGAGGAGGTGCATGGCCGTCGYCAGTTCGTRCCGTGAGGTGTCCTGTTAAGTCAGGCAACGATCGAGACCCGCGTCCTCWGTTGCWACCAKCTTTGKGSKGGGCACASTGAGGAGACCGCYACTGATAAAGTGGAGGAAGGAGMGGKCCACGGCAGGTCAGTATGCCCCGAATCTCCCGGGCCACACGCGAGCTGCAATGGCAAGTACAATGGGTTCCGACCTCGAAAGGGGGAGGCAATCTCGAAASCTAGCCGTAGTTGGAATTGAGGGTTGAAACYCACCCTCATGAACATGRAATCSCWAKTAATCRCRTGTCACYATCGCGYGGTGAATACGWCCCT
>TRIANGLE_MEDIA_16S_F17_nn
GGAGCACCACAACGCGTGGAGCCTGCGGTTTAATTGGATTCAACGCCGGACATCTCACCAGGGGYGACAGCAGAATGATAGCCAGGTTGATGACCTTGCTTGACAAGCTGAGAGGAGGTGCATGGCCGCCGTCAGYTCGTACCGTGAGGCGTCCTGTTAAGTCAGGCAACGAGCGAGACCCACGCCCTTAGTTACCAGCGGATCCTYCGGGATGCCGGGCACACTAAGGGGACCGCCAGTGATAAACTGGAGGAAGGAGTGGACGACGGTAGGTCCGTATGCCCCGAATCCCCTGGGCTACACGCGGGCTACAATGGTTAGGACAATGGGTTCCGACACTGAAAAGTGAAGGTAATCTCCTAAACCTGGCCTTAGTTCGGATTGAGGGCTGTAACTCGCCCTCATGAAGCTGGAATGCGTAGTAATCGCGTGTCATAACCGCGCGGTGAATACGTCCCTG
>TRISUS_MEDIA_16S_arc1326_F15
GGAGCCCCACAACAGGGGGAGCGTGCGGTATAATGAGACTCAACGCCGGATATCTCCCCAGGTAACACAGGAGAATGATACTGGGGGTGAACACTGTACTTCAATATGAGAGAGGAGGCGCATGGCCGTTCTCATTTTGTAGTGAGAAGCCTCGTGTTAACTCAGGCAGAGAGCGAGACCCACCCCAACATACCAGAGGATCTCCCCCGGGATGGAGGGGACACTAAGGGGACCGCCTGTGATAAAGAGGAGGAAGGAATGGGCAACGGTAGGTCAGCATGCCCCGAATCCCCTGGGCTACACGCGGGCTACAATGGGTGGGACAATGGGTTCCGACACCGAAAGGTGGAGGCTAATCTCCTAAACCCATCCGTAGTTCGGATTGATGGGTTGTAACTCGCCCTACATGAAGCTGG
>TRISUS_MEDIA_16S_arc915_F15
CACGCCGGAATCTCACCAGGTACGACAGCTGAATGATGGCCGGGCTGAAGACTCTGCTTGACTAGCTGAGAGGAGGTGCATGGCCGCCGTCAGTTCGTACTGTGAAGCGTCCTGTTAAGTCAGGCAACGAGCGAGACCCACGCCCTCAGTTGCCAGCTTATCCTCCTTGATAGAGAGGACACTGTTGGGACAGCCTCTGCTAAAGAGGAGAAGAGAGAGGGCAACAGTAGGTGACCATGCCCCCAATTACCCGGGCTACACACGCGCTACAATGGGTGGAAGAATGGGTATCCACACCGAAAAGTGAAGACGATCTCCCAAACCCCTACTTATATCTGATAGTGAGGTGCGACTCTCCCCCATGAAAATGGAATCTGCATAAATCTCGTCTCAAAATGGCACGGTGAATATGTCCCTGCGC
>VELKAL_MEDIA_16S_F17_mapped
TAGGAATTGGCGGGGGAGCACCACAACAGGTGGAGCCTGCGGTTTAATCGGMCTCAACGCCSRGAAACTCMYCAKTKMAGACAGCTGAAKGWTAKTSGGGMTGAAGACTGTWCTTGACTAGCTGAGAGGAGGTGCATGGCCGTCGTCAGTTCGTACTGTGAAGCATCCTGTTAAGTCAGGCAACGAGCGAGACCCACGCCAACAGTTGCTAGCTCRTCCCCCGGGATGGAGAGGACACTGTTGGGACCGCCTCTGCTAAAGAGGAGGAAGGAATGGGCAACGGTAGGTCAGCATGCCCCGAATTAMCTGGGCTACACGCGGGCTACAATGGGTGGGACAATGGGTATCGACACCGAAAGGTGAAGGCAATCTCCTAAACCCATCCKTAGTTCGGATTGTGGGYTGCAACTCRCCCACATGAAGCTGGAATCTGTAGTAATCGTGTCTCAAAATGGCACGGTGAATATGTCCCTGCTCCTTGCACAC
>VERNON_MEDIA_16S_F17_E
GGAGCACCACAACAGGTGGAGCCTGCGGTTTAATCGGACTCAACGCCGGGAAACTCACCAGGTAAGACAGCTGAATGATAGTCGGGCTGAAGACTCTACTTGACTAGCTGAGAGGAGGTGCATGGCCGTCGTCAGTTCGTACTGTGAAGCATCCTGTTAAGTCAGGCAACGAGCGAGACCCACGCCAACAGTTGCTAGCTCGTCCCCCGGGATGGAGAGGACACTGTTGGGACCGCCTCTGCTAAAGAGGAGGAAGGAATGGGCAACGGTAGGTCAGCATGCCCCGAATTACTTGGGCTACACGCGGGCTACAATGGGTGGGACAATGGGTATCGACACCGAAAGGTGAAGGCAATCTCCTAAACCCATCCTTAGTTCGGATTGTGGGTTGCAATTCACCCACATGAAGCTGGAATCTGTAGTAATCGTGTCTCAAAATGGCACGGTGAATATGTCCCTG
>VYSLU2_MEDIA_16S_flg_F17_1n
GGAGCACCACAACAGGTGGAGCCTGCGGTTTAATCGGACTCAACGCCGGGAAACTCACCAGRTAAGACAGCTGAATGATAGTCGGGCTGAAGACTCTACTTGACTAGCTGAGAGGAGGTGCATGGCCGTCGTCAGTTCGTACTGTGAAGCATCCTGTTAAGTCAGGCAACGAGCGAGACCCACGCCAACAGTTGCTAGCTCGTCCCCCGGGATGGAGAGGACACTGTTGGGACCGCCTCTGCTAAAGAGGAGGAAGGAATGGGCAACGGTAGGTCAGCATGCCCCGAATTACTTGGGCTACACGCGGGCTACAATGGGTGGGACAATGGGTATCGACACCGAAAGGTGAAGGCAATCTCCTAAACCCATCCTTAGTTCGGATTGTGGGYTGCAATTCACCCACATGAAGCTGGAATCTGTAGT
>VYSLU2_MediaFlag_16S_F17_E
GGAGCACCACAACAGGTGGAGCCTGCGGTTTAATCGGACTCAACGCCGGGAAACTCACCAGGTAAGACAGCTGAATGATAGTCGGGCTGAAGACTCTACTTGACTAGCTGAGAGGAGGTGCATGGCCGTCGTCAGTTCGTACTGTGAAGCATCCTGTTAAGTCAGGCAACGAGCGAGACCCACGCCAACAGTTGCTAGCTCGTCCCCCGGGATGGAGAGGACACTGTTGGGACCGCCTCTGCTAAAGAGGAGGAAGGAATGGGCAACGGTAGGTCAGCATGCCCCGAATTACTTGGGCTACACGCGGGCTACAATGGGTGGGACAATGGGTATCGACACCGAAAGGTGAAGGCAATCTCCTAAACCCATCCTTAGTTCGGATTGTGGGTTGCAATTCACCCACATGAAGCTGGAATCTGTAGTAATCGTGTCTCAAAATGGCACGGTGAATATGTCCCTG
