# Supplementary material for: Methanogenic symbionts of anaerobic ciliates are host and habitat specific
Source: ISME J. 2024 Aug 20;18(1):wrae164. doi: 10.1093/ismejo/wrae164 (PMC11378729; doi:10.1093/ismejo/wrae164)
Supplement: Supplementary_material [file supplementary_material.zip › SF6_Dataset_host_54_phylogeny_aln_wrae164.fasta]

>ALOOA1_IAC_Metopid_sp3_18S
--------------------TAGTCATATGCTTGTCTTAAAGATTAACCCATGCATGTGTAAGTATAGTAG-TATACGGCGAAACTGCGAATGGCTCCTTAAAACAGTTATAATTTATTTGATGGATATA---GAG-ATGGATAACCGTAGTAATTCTAGAGCTAATACATGCTTGAAA-GCCTTGCTC---TGTAAGGCTGTATTTATTAGATA--AAGCCAGCA--------------TTTAGGTGATTCATAATAACTTAACGGATCGCGGA-CATTGTCTGCGACATGTCATTCAAGTATCTGCCCTATCAGCTTT-GATGGTAGTGTATTGGACTACCATGGCATTAACGGGTAACGGGGAATTAGGGTTCGGTTC-CGGAGAAAGAGCCTGAGAAACGGCTATTACATCTAAGGAGGGCAGCAGGGGCGTAAATTACCCAATCTTAATTTAAGGAGGTAGTGACAAGAAATATCGA-ACCGGA-GCA-----ATCCG-GGATTGGAATGGACCAAACATAAAACCCTTGGCGAGAAACAATTGGAGGGCAAG-TCTGGTGCCAGCAGCCGCGGTAATTCCAG-CTCCAATAGCATATATTAAAGTTGTTGCAGTTAAAAAGCTCGTAGTTGGATATCTGGGAGTGGTTTGCTGCTCA--TCTCTGGGTGG--TAG-ACCACA-CCATCCTTCTGTTAACATGTTATGGTAC--CTCG--TACTGGACATGGGCTCAGATATTTTACCTTGAGAAAATTAGAGTGTTTCAGGCAGG--CAAGGCCGGAATACAAAAGCATGG-AATAATGGAATTGACACGA---CTCTGTGGTTGGCCAGGGA-AG-TGTAATGATTAATAGGAACAGTTGGGGGCATTAGTATTTAATTGTCAGAGGTGAAATTCTTGGATTTGTTAAAGACTAACTAAAGCGAAAGCATTTGCCAAGGATGTTTTC-ATTAATCAAGAACGAAAGTTAGGGGATCAAAGACGATCAGATACCGTCGTAGTCTTAACCATAAACGATGCCGACTAGAGATTGGAGG-AGATATTCGAGCTCCTTCAGCATCTAAGGAGAAATCA-AAGTCTTTGGGTTCTGGGGGGAGTATGGTCGCAAGGCTGAAACTTGAAGGAATTGACGGAAGGGCA-CACCAGGAGTGGAGCCTGCGGCTTAATCTGACTCAACACGGAGAAATTTACCAGGTCCAGACATTGATAGGATTGACAG-ATTGATAGCTCTTTCTTGATTCTATGGGTGGTGGTGCATGGCCGTTCTTAGTTGGTGGAGTGA-TTTGTCTGGTTAATTCCGATAACGAACGAGACCTTAACCTGCTAACTAGATTGTCGTGTTAATACAT-GACAA---CGCTTCTTAGAGGGACTGTCTGGAAAAACCTCAAGGAAGTTTAAGGCAATAACAGGTCTGTGATGCCCTTAGATGTCCTGGGCTGCACGCGTGCTACACTGATGCACTCAATGAGTT-CCTAGGCCGAAAGGCTCA-TGGTAATCTTGAATATGCATCGTGATTGGGATAGATC-TTTGTAATTATGGATCTT--GAACGAGGAATTCCTAGTAAGCGTAAGTCATCAGCTTGCGCTGATTAAGTCCC-TGCCCTTTGTACACACCGCCCGTCGCTCCTACCGATTCCGAGTGATTCGGTGAGCATCTTGGACCTGTCACAAGCGGGAAAATCATGCGAACCAAATCACTTAGAGGAAGGAGAAGTCGTAACAAGGTTTCCGTAGGTGAATGGCCAG---GATCAA-
>LERMA5_IAC_Metopid_sp2_18S
--TCTGGTTGATCCTGCCAGTAGTCATATGCTTGTCTTAAAGATTACCCCATGCATGTGTAAGTATAGTAG-TATACGGCGAAACTGCGAATGGCTCCTTAAAACAGTTATAATTTATTTGATGGATATA---GAG-ATGGATAACCGTAGTAATTCTAGAGCTAATACATGCTTGAAA-GCCTTGCTC---TGTGAGGCTGTATTTATTAGATA--AAGCCAGCA--------------TTTAGGTGATTCATAATAACTTAACGGATCGCGGA-CATTGTCTGCGACATGTCATTCAAGTATCTGCCCTATCAGCTTT-GATGGTAGTGTATTGGACTACCATGGCATTAACGGGTAACGGGGAATTAGGGTTCGGTTC-CGGAGAAAGAGCCTGAGAAACGGCTATTACATCTAAGGAGGGCAGCAGGGGCGTAAATTACCCAATCTTAATTTAAGGAGGTAGTGACAAGAAATATCGA-ACCGGA-GCA-----ATCCG-GGATTGGAATGGACCAAACATAAAACCCTTGGCGAGTAACAATTGGAGGGCAAG-TCTGGTGCCAGCAGCCGCGGTAATTCCAG-CTCCAATAGCATATATTAAAGTTGTTGCAGTTAAAAAGCTCGTAGTTGGATTTCTGGGAGTGGTCTGCTGCTCA--TCTCTGGGTGG--TAG-ACCACA-CCATCCTTCTGTTAACATGTTATGGTAC--CTCG--TACTGGACATGGGCTCAGATATTTTACCTTGAGAAAATTAGAGTGTTTCAGGCAGG--CAAGGCCGGAATACAAAAGCATGG-AATAATAGAATTGACACGA---CTCTGTGGTTGGCCAGGGA-AG-TGTAATGATTAATAGGAACAGTTGGGGGCATTAGTATTTAATTGTCAGAGGTGAAATTCTTGGATTTGTTAAAGACTAACTAAAGCGAAAGCATTTGCCAAGGATGTTTTC-ATTAATCAAGAACGAAAGTTAGGGGATCAAAGACGATCAGATACCGTCGTAGTCTTAACCATAAACGATGCCGACTAGAGATTGGAGG-AGATATTCGAGCTCCTTCAGCATCTAAGGAGAAATCA-AAGTCTTTGGGTTCTGGGGGGAGTATGGTCGCAAGGCTGAAACTTGAAGGAATTGACGGAAGGGCA-CACCAGGAGTGGAGCCTGCGGCTTAATCTGACTCAACACGGAGAAATTTACCAGGTCCAGACATTGATAGGATTGACAG-ATTGATAGCTCTTTCTTGATTCTATGGGTGGTGGTGCATGGCCGTTCTTAGTTGGTGGAGTGATTTTGTCTGGTTAATTCCGATAACGAACGAGACCTTAACCTGCTAACTAGATTAGCGTGTTATTACAT-GCTAAACGCTTTCTTAGAGGGGACTGTGTGGAAAACCCTCA--------------------------------------------------------------------------------------------------------------------------------------------------------------------------------------------------------------------------------------------------------------------------------------------------------------------------------------------------------------------------------------
>DERMI_Longitaenia_gibba_18S_f
--------------------TAGTCATATGCTTGTCTCAAAGATTAACCCATGCATGTGTAAGTATAGTAT-CATACGGCGAAACTGCGAATGGCTCCTTAAATCAGTTATAATTTATTTGATGGATAAA---GAT-ATGGATAACCGTAGTAATTCTAGAGCTAATACATGCGTGAAA-GCCTGACTT--ACGAAGGGCTGTATTTATTAGATA--AAGCCAACA--------------TTTAGGTGATTCATAATAACTTAGCGAATCGCGGA-CTTTGTTCGCGATATATCATTCAAGTATCTGCCCTATCAGCTTT-GATGGTAGTGTATTGGACTACCATGGCATTAACGGGTAACGGGGAATTAGGGTTCGATTC-CGGAGAAAGAGCCTGAGAAACGGCTATTACATCTAAGGACGGCAGCAGGGGCGTAAATTACCCAATCTTAATTTAAGGAGGTAGTGACAAGAAATATCGA-ACCGGG-GAA----TACCCG-GGATTGGAATGGGCCAAACGTAAAAACCTTGGCGAGTAACAATTGGAGGGCAAG-TCTGGTGCCAGCAGCCGCGGTAATTCCAG-CTCCAATAGCATATATTAAAGTTGTTGCAGTTAAAAAGCTCGTAGTTGGATATCT-GGAGTGGTCTGCAGTTCGA-TTTTCGGACCG--TAG-ACCACATCCATCCTTCTGTTAACATGTGTTGGTAC--TTCG--TACTGGACATGGGCTCAGATATTTTACCTTGAGAAAATTAGAGTGTTTCAGGCAGG--CAAGGCCGGAATACAAAAGCATGG-AATAATGGAATTGACATGA---CTCTGTGGTTGGCCAGAGA-AG-TGTAATGATTAATAGGAACAGTTGGGGGCATTAGTATTTAATTGTCAGAGGTGAAATTCTTCGATTTGTTAAAGACTAACTAAAGCGAAAGCATTTGCCAAGGATGTTTTC-ATTAATCAAGAACGAAAGTTAGGGGATCAAAGACGATCAGATACCGTCGTAGTCTTAACCATAAACGATGCCGACTAGAGATTGGAGG-AGATAATCGAGCTCCTTCAGCATCTAAGGAGAAATCA-AAGTCTTTGGGTTCTGGGGGGAGTATGGTCGCAAGGCTGAAACTTGAAGGAATTGACGGAAGGGCACCACCAGGAGTGGAGCCTGCGGCTTAATCTGACTCAACACGGAGAAATTTACCAGGTCCAGACATTTATAGGATTGACAG-ATTGATAGCTCTTTCTTGATTCTATGGGTGGTGGTGCATGGCCGTTCTTAGTTGGTGGAGTGA-TTTGTCTGGTTAATTCCGATAACGAACGAGACCTTAACCTGCTAACTAGATCGCTGAGCCAAGGTTC-GGCGA---AGCTTCTTAGAGGGACTGTGTGGTACAACCTCAAGGAAGTTTAAGGCAATAACAGGTCTGTGATGCCCTTAGATGTCCTGGGCTGCACGCGTGCTACACTGATGCATTCAACGAGTT-CCTGGACCGAAAGGTTCG-TGGCAATCTTCAGTATGCATCGTGATTGGGATAGATC-TTTGTAATTATGGATCTT--TAACGAGGAATTCCTAGTAAGCGCAAGTCATCAACTTGCGCTGATTAAGTCCC-TGCCCTTTGTACACACCGCCCGTCGCTCCTACCGATTCCGAGTGATTCGGTGAGCATTTTGGACCTGCCACAAGCGGGAAAATTCTGCGAACCAAATCACTTAGAGGAAGGAGAAGTCGTAACAAGGTTTCC--------------------------
>ELJAD1_18S
--------------------TAGTCATATGCTTGTCTTAAAGATTAACCCATGCATGTGTAAGTATAGTAT-TATACGGCGAAACTGCGAATGGCTCCTTAAAACAGTTATAATTTATTTGATGGAT-TT---TAT-ATGGATAACCGTAGTAATTCTAGAGCTAATACATGCTTGAAA-GCCCGACTC--ACGAAGGGCTGCATTTATTAGATA--AAGCCAACA--------------TTTAGGTGATTCATAATAACTTAGCGGATCGCAGG-CATTGTCTGCGACATGTCATTCAAGTATCTGCCCTATCAGCTTT-GATGGTAGTGTATTGGACTACCATGGCGTTAACGGGTAACGGGGAATTAGGGTTCGATTC-CGGAGAAAGAGCCTGAGAAACGGCTATTACATCTAAGGAGGGCAGCAGGGGCGTAAATTACCCAATCTTAATTTAAGGAGGTAGTGACAAGAAATATCAA-ACCGGA-GCA-----ATCCG-GGATTGGAATGGGCCAAACGTAAAACCCTTGGCGAGTAACAATTGGAGGGCAAG-TCTGGTGCCAGCAGCCGCGGTAATTCCAG-CTCCAATAGCATATATTAAAGTTGTTGCAGTTAAAAAGCTCGTAGTTGGATTTCT-GGAGTGGTCTGCTGTCTGC-ACTGCGGGCGG--CAG-ACCACATCCATCCTTCTGTTAACACGTGGTGGCAC--TCCG--TGCTGGGCGTGGGCTCAGATATTTTACCTTGAGAAAATTAGAGTGTTTCAGGCAGG--CAAGGCCGGAATACAAAAGCATGG-AATAATGGAATTGACACGA---CTCTGTGGTTGGCCAGGGA-AG-TGTAATGATTAATAGGAACAGTTGGGGGCATTAGTATTTAATTGTCAGAGGTGAAATTCTTGGATTTGTTAAAGACTAACTAAAGCGAAAGCATTTGCCAAGGATGTTTTC-ATTAATCAAGAACGAAAGTTAGGGGATCAAAGACGATCAGATACCGTCGTAGTCTTAACCATAAACGATGCCGACTAGAGATTGGAGG-AGATAATCGAGCTCCTTCAGCATCTAAGGAGAAATCA-AAGTCTTTGGGTTCTGGGGGGAGTATGGTCGCAAGGCTGAAACTTGAAGGAATTGACGGAAGGGCACCACCAGGAGTGGAGCCTGCGGCTTAATCTGACTCAACACGGAGAAATTTACCAGGTCCAGACATTGATAGGATTGACAG-ATTGATAGCTCTTTCTTGATTCTATGGGTGGTGGTGCATGGCCGTTCTTAGTTGGTGGAGTGA-TTTGTCTGGTTAATTCCGATAACGAACGAGACCTTAACCTACTAACTAGACCATGGAGTTATTACTC-TATGG---AGCTTCTTAGAGGGACTGTGTGGTAAAACCTCAAGGAAGTTTAAGGCAATAACAGGTCTGTGATGCCCTTAGATGTCCTGGGCTGCACGCGTGCTACACTGATGCATACAATAAGTT-CCTGGACCGAAAGGTCTG-TGGCAATCTTCAATATGCATCGTGATTGGGATAGATC-TTTGTAATTATAGATCTT--TAACGAGGAATTCCTAGTAAGCGTAAGTCATCAACTTGCGCTGATTAAGTCCC-TGCCCTTTGTACACACCGCCCGTCGCTCCTACCGATTTCGAGTGATTCGGTGAGCATTTTGGACCTGCCACAAGCGGGAAAATCATGCGAACCAAATCACTTAGAGGAAGGAGAAGTCGTAACAAGGTTTCCGTAGGTGAACCTGCAG---GATCA--
>GRIDI_IAC_Metopid_sp4_18S
--------------------TAGTCATATGCTTGTCTTAAAGATTAACCCATGCATGTGTAAGTATAGTAT-TATACGGCGAAACTGCGAATGGCTCCTTAAAACAGTTATAATTTATTTGATGGATAAA---GAT-ATGGATAACCGTAGTAATTCTAGAGCTAATACATGCGTGAAA-GCCTGACTC--ACGAAGGGCTGTATTTATTAGATA--AAGCCAACA--------------TTTAGGTGATTCATAATAACTTAGCGGATCGCGGA-CTTTGTCCGCGACATGTCATTCAAGTATCTGCCCTATCAGCTTT-GATGGTAGTGTATTGGACTACCATGGCATTAACGGGTAACGGGGAATTAGGGTTCGGTTC-CGGAGAAAGAGCCTGAGAAACGGCTATTACATCTAAGGATGGCAGCAGGGGCGTAAATTACCCAATCTTAATTTAAGGAGGTAGTGACAAGAAATATCAA-ACCGGA-GCA-----ATCCG-GGATTGGAATGGACCAAACGTAAAACCCTTGGCGAGTAACAATTGGAGGGCAAG-TCTGGTGCCAGCAGCCGCGGTAATTCCAG-CTCCAATAGCATATATTAAAGTTGTTGCAGTTAAAAAGCTCGTAGTTGGATATCT-GGAGTGGTCTGCTGTCCAC-TTTGTGGGCGG--TAG-ACCACATCCATCCTTCTGTTAACATGTGTTGGCAC--TTTG--TGCTGGACATGGGCTCAGATATTTTACCTTGAGAAAATTAGAGTGTTTCAGGCAGG--CAAGGCCGGAATACAAAAGCATGG-AATAATGGAATTGACACGA---CTCTGTGGTTGGCCAGGGA-AG-TGTAATGATTAATAGGAACAGTTGGGGGCATTAGTATTTAATTGTCAGAGGTGAAATTCTTGGATTTGTTAAAGACTAACTAAAGCGAAAGCATTTGCCAAGGATGTTTTC-ATTAATCAAGAACGAAAGTTAGGGGATCAAAGACGATCAGATACCGTCGTAGTCTTAACCATAAACGATGCCGACTAGAGATTGGAGG-AGATAATCGAGCTCCTTCAGCATCTAAGGAGAAATCA-AAGTCTTTGGGTTCTGGGGGGAGTATGGTCGCAAGGCTGAAACTTGAAGGAATTGACGGAAGGGCACCACCAGGAGTGGAGCCTGCGGCTTAATCTGACTCAACACGGAGAAATTTACCAGGTCCAGACATTGATAGGATTGACAG-ATTGATAGCTCTTTCTTGATTCTATGGGTGGTGGTGCATGGCCGTTCTTAGTTGGTGGAGTGA-TTTGTCTGGTTAATTCCGATAACGAACGAGACCTTAACCTACTAACTAGATCGTGGAGTTACTACTC-TACGA---AGCTTCTTAGAGGGACTGTGTGGTAAAACCTCAAGGAAGTTTAAGGCAATAACAGGTCTGTGATGCCCTTAGATGTCCTGGGCTGCACGCGTGCTACACTGATGCACACAATGAGTT-CCTGGGCCGAAAGGCCTG-TGGCAATCTTCAATATGCATCGTGATTGGGATAGATC-TTTGTAATTATAGATCTT--AAACGAGGAATTCCTAGTAAGCGTAAGTCATCAGCTTGCGCTGATTAAGTCCC-TGCCCTTTGTACACACCGCCCGTCGCTCCTACCGATTCCGAGTGATTCGGTGAGCATTTTGGACCTGCCACAAGCGGGAAAATTATGCGAACCAAATCACTTAGAGGAAGGAGAAGTCGTAACAAGGTTTCCGTAGGTGAACTGGCCA---GATCAA-
>LEDY_Heterometopus_palaeformis_18S_f
--------------------TAGTCATATGCTTGTCTTAAAGATTAACCCATGCATGTGTAAGTATAGTAT-CATACAGCGAAACTGCGAATGGCTCATTAAAACAGTTATAGTTTATTTGATGGATAAA---GAT-ATGGATAACCGTAGTAATTCTAGAGCTAATACATGCGTGAAA-GCCTGACTT--ACGAAGGGCTGTATTTATTAGATA--AAGCCAGCA--------------TTTAGGTGACTCATAATAACTTAGCGAATCGCGGA-TT-TTTCTGCGATATGTCATTCAAGTATCTGCCCTATCAGCTTT-GATGGTAGTGTATTGGACTACCATGGCATTAACGGGTAACGGGGAATTAGGGTTCGATTC-CGGAGAAAGAGCCTGAGAAACGGCTATTACATCTAAGGACGGCAGCAGGGGCGTAAATTACCCAATCTTAATTTAAGGAGGTAGTGACAAGAAATATCGA-ACCGGA-GAA-----ATCCG-GGATTGGAATGGGCCAAACGTAAAACCCTTGGCGAGTAACAATTGGAGGGCAAG-TCTGGTGCCAGCAGCCGCGGTAATTCCAG-CTCCAATAGCATATATTAAAGTTGTTGCAGTTAAAAAGCTCGTAGTTGGATATCT-GGAGTGGTCCGTAGCCTAC-TCTGTAGTTTA--CGG-ACCATATCCATCCTTCTGTTAACATGTGTTGGTA---TTCG--TACTGGACATGGGCTCAGATATTTTACCTTGAGAAAATTAGAGTGTTTCAGGCAGG--CAAGGCCGGAATACAAAAGCATGG-AATAATGGAATTGACATGA---CTCTGTGGTTGGCCAGAGA-AG-TGTAATGATTAATAGGAACAGTTGGGGGCATTAGTATTTAATTGTCAGAGGTGAAATTCTTCGATTTGTTAAAGACTAACTAAAGCGAAAGCATTTGCCAAGGATGTTTTC-ATTAATCAAGAACGAAAGTTAGGGGATCAAAGACGATCAGATACCGTCGTAGTCTTAACCATAAACGATGCCGACTAGAGATTGGAGG-AGATAATCGAGCTCCTTCAGCATCTAAGGAGAAATCA-AAGTCTTTGGGTTCTGGGGGGAGTATGGTCGCAAGGCTGAAACTTAAAGGAATTGACGGAAGGGCACCACCAGGAGTGGAGCCTGCGGCTTAATCTGACTCAACACTGAGAAATTTACCAGGTCCAGACATTGACAGGATTGACAG-ATTGATAGCTCTTTCTTGATTCTATGGGTGGTGGTGCATGGCCGTTCTTAGTTGGTGGAGTGA-TTTGTCTGGTTAATTCCGATAACGAACGAGACCTTAACCTGCTAACTAGTCCTGAGGGTTATTACCT-TCTGT---GGCTTCTTAGAGGGACTGTGTGGAAAAACCACAAGGAAGTTTAAGGCAATAACAGGTCTGTGATGCCCTTAGATGTCCTGGGCTGCACGCGTGCTACACTGATGCACTCAATGAGTT-CCTGGACCGAAAGGTTCG-CGGTAATCTTGAATATGCATCGTGATTGGGATAGATC-TTTGTAATTATGGATCTT--TAACGAGGAATTCCTAGTAAGCGTAAGTCATCAGCTTGCGCTGATTAAGTCCC-TGCCCTTTGTACACACCGCCCGTCGCTCCTACCGATTCCGAGTGATCCGGTGAACCTTTTGGACCTGCCAAAAGCGGGAAAATTAAGTGAACCAAATCACTTAGAGGAAGGAGAAGTCGTAACAAGGTTTCC--------------------------
>MEJONA_Heterometopus_palaeformis_18S_f
--------------------TAGTCATATGCTTGTCTTAAAGATTAACCCATGCATGTGTAAGTATAGTAT-CATACAGCGAGACTGCGAATGGCTCATTAAAACAGTTATAGTTTATTTGATGGATAAA---GAT-ATGGATAACCGTAGTAATTCTAGAGCTAATACATGCGTGAAA-GCCTGACTT--ACGAAGGGCTGTATTTATTAGATA--AAGCCAGCA--------------TTTAGGTGACTCATAATAACTTAGCGAATCGCGGA-TTATATCTGCGATATGTCATTCAAGTATCTGCCCTATCAGCTTT-GATGGTAGTGTATTGGACTACCATGGCATTAACGGGTAACGGGGAATTAGGGTTCGATTC-CGGAGAAAGAGCCTGAGAAACGGCTATTACATCTAAGGACGGCAGCAGGGGCGTAAATTACCCAATCTTAATTTAAGGAGGTAGTGACAAGAAATATCGA-ACCGGA-GCA-----ATCCG-GGATTGGAATGGGCCAAACGTAAAACCCTTGGTGAGTAACAATTGGAGGGCAAG-TCTGGTGCCAGCAGCCGCGGTAATTCCAG-CTCCAATAGCATATATTAAAGTTGTTGCAGTTAAAAAGCTCGTAGTTGGATATCT-GGAGTGGTCCGTAGCTTAC-TCTGTAGGTTA--CGG-ACCATATCCATCCTTCTGTTAACATGTGTTGGTA---TTCG--TACTGGACATGGGCTCAGATATTTTACCTTGAGAAAATTAGAGTGTTTCAGGCAGG--CAAGGCCGGAATACAAAAGCATGG-AATAATGGAATTGACACAA---CTCTGTGGTTGGCCAGAGA-AG-TGTAATGATTAATAGGAACAGTTGGGGGCATTAGTATTTAATTGTCAGAGGTGAAATTCTTGGATTTGTTAAAGACTAACTAAAGCGAAAGCATTTGCCAAGGATGTTTTC-ATTAATCAAGAACGAAAGTTAGGGGATCAAAGACGATCAGATACCGTCGTAGTCTTAACCATAAACGATGCCGACTAGAGATTGGAGG-AGATAATCGAGCTCCTTCAGCATCTAAGGAGAAATCA-AAGTCTTTGGGTTCTGGGGGGAGTATGGTCGCAAGGCTGAAACTTAAAGGAATTGACGGAAGGGCACCACCAGGAGTGGAGCCTGCGGCTTAATCTGACTCAACACTGAGAAATTTACCAGGTCCAGACATTGACAGGATTGACAG-ATTGATAGCTCTTTCTTGATTCTATGGGTGGTGGTGCATGGCCGTTCTTAGTTGGTGGAGTGA-TTTGTCTGGTTAATTCCGATAACGAACGAGACCTTAACCTGCTAACTAGTCCTGAGGGTTATTACCT-TCTGT---GGCTTCTTAGAGGGACTGTGTGGTAAAACCACAAGGAAGTTTAAGGCAATAACAGGTCTGTGATGCCCTTAGATGTCCTGGGCTGCACGCGTGCTACACTGATGCACTCAATGAGTT-CCTGGACCGAAAGGTTCG-CGGTAATCTTGAATATGCATCGTGATTGGGATAGATC-TTTGTAATTATAGATCTT--TAACGAGGAATTCCTAGTAAGCGTAAGTCATCAGCTTGCGCTGATTAAGTCCC-TGCCCTTTGTACACACCGCCCGTCGCTCCTACCGATTCCGAGTGATCCGGTGAACCTTTTGGACCTGCCACAAGCGGGAAAATTAAGTGAACCAAATCACTTAGAGGAAGGAGAAGTCGTAACAAGGTTTCC--------------------------
>RAJCA_Heterometopus_palaeformis_18S
--------------------TAGTCATATGCTTGTCTTAAAGATTAACCCATGCATGTGTAAGTATAGTAT-CATACAGCGAGACTGCGAATGGCTCATTAAAACAGTTATAGTTTATTTGATGGATAAA---GAT-ATGGATAACCGTAGTAATTCTAGAGCTAATACATGCGTGAAA-GCCTGACTT--ACGAAGGGCTGTATTTATTAGATA--AAGCCAGCA--------------TTTAGGTGACTCATAATAACTTAGCGAATCGCGGA-TTATATCTGCGATATGTCATTCAAGTATCTGCCCTATCAGCTTT-GATGGTAGTGTATTGGACTACCATGGCATTAACGGGTAACGGGGAATTAGGGTTCGATTC-CGGAGAAAGAGCCTGAGAAACGGCTATTACATCTAAGGACGGCAGCAGGGGCGTAAATTACCCAATCTTAATTTAAGGAGGTAGTGACAAGAAATATCGA-ACCGGA-GCA-----ATCCG-GGATTGGAATGGGCCAAACGTAAAACCCTTGGTGAGTAACAATTGGAGGGCAAG-TCTGGTGCCAGCAGCCGCGGTAATTCCAG-CTCCAATAGCATATATTAAAGTTGTTGCAGTTAAAAAGCTCGTAGTTGGATATCT-GGAGTGGTCCGTAGCTTAC-TCTGTAGGTTA--CGG-ACCATATCCATCCTTCTGTTAACATGTGTTGGTA---TTCG--TACTGGACATGGGCTCAGATATTTTACCTTGAGAAAATTAGAGTGTTTCAGGCAGG--CAAGGCCGGAATACAAAAGCATGG-AATAATGGAATTGACACAA---CTCTGTGGTTGGCCAGAGA-AG-TGTAATGATTAATAGGAACAGTTGGGGGCATTAGTATTTAATTGTCAGAGGTGAAATTCTTGGATTTGTTAAAGACTAACTAAAGCGAAAGCATTTGCCAAGGATGTTTTC-ATTAATCAAGAACGAAAGTTAGGGGATCAAAGACGATCAGATACCGTCGTAGTCTTAACCATAAACGATGCCGACTAGAGATTGGAGG-AGATAATCGAGCTCCTTCAGCATCTAAGGAGAAATCA-AAGTCTTTGGGTTCTGGGGGGAGTATGGTCGCAAGGCTGAAACTTAAAGGAATTGACGGAAGGGCACCACCAGGAGTGGAGCCTGCGGCTTAATCTGACTCAACACTGAGAAATTTACCAGGTCCAGACATTGACAGGATTGACAG-ATTGATAGCTCTTTCTTGATTCTATGGGTGGTGGTGCATGGCCGTTCTTAGTTGGTGGAGTGA-TTTGTCTGGTTAATTCCGATAACGAACGAGACCTTAACCTGCTAACTAGTCCTGAGGGTTATTACCT-TCTGT---GGCTTCTTAGAGGGACTGTGT--------------------------------------------------------------------------------------------------------------------------------------------------------------------------------------------------------------------------------------------------------------------------------------------------------------------------------------------------------------------------------------------------
>LEDY_Castula_sp2
--CGT-GTTGATCCTGCCAGTAGTCATATGCTTGTCTTAAAGATTAACCCATGCATGTGTAAGTATAGTAA-TATACAGCGAAACTGCGAATGGCTCATTAAAACAGTTATAGTTTATTTGATGGATAAA---GAT-ATGGATAACCGTAGTAATTCTAGAGCTAATACATGCGTGAAA-GCCTGACTC--AAGAAGGGCTGTATTTATTAGATA--AAGCCAATA--------------TTTAGGTGATTCATAATAACTTAGCGAATCGCGGA-CATTGTCTGCGATATGTCATTCAAGTATCTGCCCTATCAGCTTT-GATGGTAGTGTATTGGACTACCATGGCATTAACGGGTAACGGGGAATTAGGGTTCGATTC-CGGAGAAAGAGCCTGAGAAACGGCTATTACATCTAAGGACGGCAGCAGGGGCGTAAATTACCCAATCTTAATTTAAGGAGGTAGTGACAAGAAATATCGA-ACCGGA-GAA-----ATCCG-GGATTGGAATGGGTCAAACGTAAAACCCTTGGCGAGTAACAATTGGAGGGCAAG-TCTGGTGCCAGCAGCCGCGGTAATTCCAG-CTCCAATAGCATATATTAAAGTTGTTGCAGTTAAAAAGCTCGTAGTTGGATTTCT-GGGGAAGTCTGTTAAGTACAAATGTGTTTTT--CAG-ACTTTACCCATCCTTCTGTTAACATGTGATGGTA---TCCG--TACTGGACATGGGCTCAGATATTTTACCTTGAGAAAATTAGAGTGTTTCAGGCAGG--CTAGGCCGGAATATAAAAGCATGG-AATAATGGAATTGACATGA---CTCTGTGGTTGGCCAGAGA-AG-TGTAATGGTTAATAGGAACAGTTGGGGGCATTAGTATTTAATTGTCAGAGGTGAAATTCTTGGATTTGTTAAAGACTAACTAAAGCGAAAGCATTTGCCAAGGATGTTTTC-ATTAATCAAGAACGAAAGTTAGGGGATCAAAGACGATCAGATACCGTCGTAGTCTTAACCATAAACGATGCCGACTAGAGATTGGAGG-AGATAATCGAGCTCCTTCAGCATCTAAGGAGAAATCA-AAGTCTTTGGGTTCTGGGGGGAGTATGGTCGCAAGGCTGAAACTTGAAGGAATTGACGGAAGGGCACCACCAGGAGTGGAGCCTGCGGCTTAATCTGACTCAACACTGAGAAATTTACCAGGTCCAGACATTTACAGGATTGACAG-ATTGATAGCTCTTTCTTGATTCTATGGGTGGTGGTGCATGGCCGTTCTTAGTTGGTGGAGTGA-TTTGTCTGGTTAATTCCGATAACGAACGAGACCTTAACCTGCTAACTAGATGGGTGAGTTACGACTC-ATTCA---GGCTTCTTAGAGGGACTGTGTGGTAAAACCTCAAGGAAGTTTAAGGCAATAACAGGTCTGTGATGCCCTTAGATGTCCTGGGCTGCACGCGTGCTACACTGATGCATTCAACGAGTT-CATGGTCTGAAAGGATTG-T-GTAATCTTCAGTATGCATCGTGATTGGGATAGATC-TTTGCAATTATAGATCTT--TAACGAGGAATTCCTAGTAAGCGCAAGTCATCAGCTTGCGCTGATTAAGTCCC-TGCCCTTTGTACACACCGCCCGTCGCTCCTACCGATTCCGAGTGATCCGGTGAACCTTTTGGACTTGCCCCAAGCGAGAAAATTAAGTGAACCATATCACTTAGAGGAAGGAGAAGTCGTAACAAGGTTTCCGTAGGTGAACCTGCAGAAGGATCAA-
>LERMETZ_Castula_specialis
--------------------TAGTCATATGCTTGTCTTAAAGATTAACCCATGCATGTGTAAGTATAGTAA-TATACAGCGAAACTGCGAATGGCTCATTAAAACAGTTATAGTTTATTTGATGGATAAA---GAT-ATGGATAACCGTAGTAATTCTAGAGCTAATACATGCGTGAAA-GCCTGACTC--AAGAAGGGCTGTATTTATTAGATA--AAGCCAGCA--------------TTTAGGTGATTCATAATAACTTAGCGAATCGCGGA-CATTGTCTGCGATATGTCATTCAAGTATCTGCCCTATCAGCTTT-GATGGTAGTGTATTGGACTACCATGGCATTAACGGGTAACGGGGAATTAGGGTTCGATTC-CGGAGAAAGAGCCTGAGAAACGGCTATTACATCTAAGGACGGCAGCAGGGGCGTAAATTACCCAATCTTAATTTAAGGAGGTAGTGACAAGAAATATCGA-ACCGGA-GAA-----ATCCG-GGATTGGAATGGGTCAAACGTAAAACCC-TGGCGAGTAACAATTGGAGGGCAAG-TCTGGTGCCAGCAGCCGCGGTAATTCCAG-CTCCAATAGCATATATTAAAGTTGTTGCAGTTAAAAAGCTCGTAGTTGGATTTCT-GGGGAAGTCTGTTAAGTACAAATGTGTTTTT--CAG-ACTTTACCCATCCTTCTGTTAACATGTGATGGTA---TCCG--TACTGGACATGGGCTCAGATATTTTACCTTGAGAAAATTAGAGTGTTTCAGGCAGG--CTAGGCCGGAATATAAAAGCATGG-AATAATGGAATTGACATGA---CTCTGTGGTTGGCCAGAGA-AG-TGTAATGGTTAATAGGAACAGTTGGGGGCATTAGTATTTAATTGTCAGAGGTGAAATTCTTGGATTTGTTAAAGACTAACTAAAGCGAAAGCATTTGCCAAGGATGTTTTC-ATTAATCAAGAACGAAAGTTAGGGGATCAAAGACGATCAGATACCGTCGTAGTCTTAACCATAAACGATGCCGACTAGAGATTGGAGG-AGATAATCGAGCTCCTTCAGCATCTAAGGAGAAATCA-AAGTCTTTGGGTTCTGGGGGGAGTATGGTCGCAAGGCTGAAACTTGAAGGAATTGACGGAAGGGCACCACCAGGAGTGGAGCCTGCGGCTTAATCTGACTCAACACTGAGAAATTTACCAGGTCCAGACATTTACAGGATTGACAG-ATTGATAGCTCTTTCTTGATTCTATGGGTGGTGGTGCATGGCCGTTCTTAGTTGGTGGAGTGA-TTTGTCTGGTT-ATTCCGATAACGAACGAGACCTTAACCTGCTAACTAGATGATTGAGTTACGACTC-AGTCA---GGCTTCTTAGAGGGACTGTGTGGTAAAACCTCAAGGAAGTTTAAGGCAATAACAGGTCTGTGATGCCCTTAGATGTCCTGGGCTGCACGCGTGCTACACTGATGCATTCAACGAGTT-CATGGTCTGAAAGGATTG-T-GTAATCTTCAGTATGCATCGTGATTGGGATAGATC-TTTGCAATTATAGATCTT--TAACGAGGAATTCCTAGTAAGCGCAAGTCATCAGCTTGCGCTGATTAAGTCCC-TGCCCTTTGTACACACCGCCCGTCGCTCCTACCGATTCCGAGTGATCCGGTGAACCTTTTGGACTTGCCCCAAGCGAGAAAATTAAGTGAACCATATCACTTAGAGGAAGGAGAAGTCGTAACAAGGTTTCCGTAGGTGAA-----------------
>LERM10C_Castula_sp1_18S
--------------------TAGTCATATGCTTGTCTTAAAGATTAACCCATGCATGTGTAAGTATAGTAT-TCTACAGCGAAACTGCGAATGGCTCATTAAATCAGTTATAGTTTATTTGATGGATCAA---GAT-ATGGATAACCGTAGTAATTCTAGAGCTAATACATGCGTGAAA-GCCTGACTC--AAGAAGGGCTGTATTTATTAGATA--AAGCCAGCA--------------TTTAGGTGATTCATAATAACTTAGCGAATCGCGGA--GTTTTCTGCGATATGTCATTCAAGTATCTGCCCTATCAGCTTT-GATGGTAGTGTATTGGACTACCATGGCATTAACGGGTAACGGGGAATTAGGGTTCGATTC-CGGAGAAAGAGCCTGAGAAACGGCTATTACATCTAAGGACGGCAGCAGGGGCGTAAATTACCCAATCTTAATTTAAGGAGGTAGTGACAAGAAATATCGA-ACCGGA-GCA-----ATCCG-GGATTGGAATGGGTCAAACACAAAACCCTTGGCGAGTAACAATTGGAGGGCAAG-TCTGGTGCCAGCAGCCGCGGTAATTCCAGCCTCCAATAGCATATATTAAAGTTGTTGCAGTTAAAAAGCTCGTAGTTGGATTTCT-GGGGAAGTCTATTAAGTGCAATCGTGTTTGG--TAG-ACTTTACCCATCCTTCTGTTAACATGTGATGGTA---TCCG--TACTGGACATGGGCTCAGATATTTTACCTTGAGAAAATTAGAGTGTTTCAGGCAGG--CTAGGCCAGAATACAAAAGCATGG-AATAATGGAATTGACATGA---CTCTGTGGTTGGCCAGAGA-AG-TGTAATGGTTAATAGGAACAGTTGGGGGCATTAGTATTTAATTGTCAGAGGTGAAATTCTTGGATTTGTTAAAGACTAACTAAAGCGAAAGCATTTGCCAAGGATGTTTTC-ATTAATCAAGAACGAAAGTTAGGGGATCAAAGACGATCAGATACCGTCGTAGTCTTAACTATAAACGATGCCGACTAGAGATTGGAGG-AGATAATCGAGCTCCTTCAGCATCTAAGGAGAAATCA-AAGTCTTTGGGTTCTGGGGGGAGTATGGTCGCAAGTCTGAAACTTGAAGGAATTGACGGAAGGGCACCACCAGGAGTGGAGCCTGCGGCTTAATCTGACTCAACACTGAGAAATTTACCAGGTCCAGACATTTACAGGATTGACAG-ATTGATAGCTCTTTCTTGATTCTATGGGTGGTGGTGCATGGCCGTTCTTAGTTGGTGGAGTGA-TTTGTCTGGTTAATTCCGATAACGAACGAGACCTTAACCTGCTAACTAGATGGGTGTGTTATTACAC-ATTCA---GGCTTCTTAG-------------------------------------------------------------------------------------------------------------------------------------------------------------------------------------------------------------------------------------------------------------------------------------------------------------------------------------------------------------------------------------------------------------
>LERMONSTR_Castula_fusca
--------------------TAGTCATATGCTTGTCTTAAAGATTAACCCATGCATGTGTAAGTATAGTAT-TCTACAGCGAAACTGCGAATGGCTCATTAAAACAGTTATAGTTTATTTGATGGATCAA---GAT-ATGGATAACCGTAGTAATTCTAGAGCTAATACATGCGTGAAA-GCCCAACTC--AAGAAGGGCTGTATTTATTAGATA--AAGCCAGCA--------------TTTAGGTGATTCATAATAACTTTTCGAATCGCGGA--GTTTTCTGCGATATGTCATTCAAGTATCTGCCCTATCAGCTTT-GATGGTAGTGTATTGGACTACCATGGCATTAACGGGTAACGGGGAATTAGGGTTCGATTC-CGGAGAAAGAGCCTGAGAAACGGCTATTACATCTAAGGACGGCAGCAGGGGCGTAAATTACCCAATCTTAATTTAAGGAGGTAGTGACAAGAAATATCGA-ACCGGA-GCA-----ATCCG-GGATTGGAATGGGTCAAACACAAAACCCTTGGCGAGTAACAATTGGAGGGCAAG-TCTGGTGCCAGCAGCCGCGGTAATTCCAG-CTCCAATAGCATATATTAAAGTTGTTGCAGTTAAAAAGCTCGTAGTTGGATTTCT-GGGGAAGTCTGTAGAGTGCAATCGTGTTCTT--CAG-ACTTTACCCATCCTTCTGTTAACATGTGATGGTA---TTCG--TACTGGACATGGGCTCAGATATTTTACCTTGAGAAAATTAGAGTGTTTCAGGCAGG--CTAGGCCGGAATATAAAAGCATGG-AATAATGGAATTGACATGA---CTCTGTGGTTGGCCAGAGA-AG-TGTAATGATTAATAGGAACAGTTGGGGGCATTAGTATTTAATTGTCAGAGGTGAAATTCTTGGATTTGTTAAAGACTAACTAAAGCGAAAGCATTTGCCAAGGATGTTTTC-ATTAATCAAGAACGAAAGTTAGGGGATCAAAGACGATCAGATACCGTCGTAGTCTTAACTATAAACGATGCCGACTAGAGATTGGAGG-AGATAATCGAGCTCCTTCAGCATCTAAGGAGAAATCA-AAGTCTTTGGGTTCTGGGGGGAGTATGGTCGCAAGGCTGAAACTTGAAGGAATTGACGGAAGGGCACCACCAGGAGTGGAGCCTGCGGCTTAATCTGACTCAACACTGAGAAATTTACCAGGTCCAGACATTTACAGGATTGACAG-ATCGATAGCTCTTTCTTGATTCTATGGGTGGTGGTGCATGGCCGTTCTTAGTTGGTGGAGTGA-TTTGTCTGGTTAATTCCGATAACGAACGAGACCTTAACCTGCTAACTAGATGGATGTGTCAAGACAC-GTTCA---GGCTTCTTAG-------------------------------------------------------------------------------------------------------------------------------------------------------------------------------------------------------------------------------------------------------------------------------------------------------------------------------------------------------------------------------------------------------------
>BOPAT_Urostomides_bacillatus_18S
--TG--GTTGATCCTGCCAGTAGTCATATGCTTGTCTCAAAGATTAACCCATGCATGTGCAAGTATAGTTA-TATACAGCGAAACTGCGAATGGCTCATTAAATCAGTTATAATTTATTTGATGGATAAA---GGATATGGATAACCGTAGAAATTCTAGAGCTAATACATGCGTGAAA-GCCCAACTC--AAGAAGGGCTGTATTTATTAGATA--AAGCCAGCA--------------TTTAGGTGATTCATAATAACTTAGCGAATCGCAGA-T-TTTTCTGCGATATATCATTCAAGTATCTGCCCTATCAGCTTT-GATGGTAGTGTATTGGACTACCATGGCATTAACGGGTAACGGAGAATTAGGGTTCGGTTC-CGGAGAAAGAGCCTGAGAAACGGCTATTACATCTAAGGACGGCAGCAGGGGCGTAAATTACCCAATCTTAATTTAAGGAGGTAGTGACAAGAAATATCGACTTTGGA-GCA-----ATCCA-AGATTGGAATGGGCTAAACACAAAACACTTAGCGAGTAACAATTGGAGGGCAAG-TCTGGTGCCAGCAGCCGCGGTAATTCCAG-CTCCAATAGCGTATATTAAAGTTGTTGCAGTTAAAAAGCTCGTAGTTGGATATCT-GGAGTAACCTGTGTTCCCT-TCTGGGGGATA--CAG-AGTACATCCATCCTTCTGTTAACGTGTGTTGGTA---CCTA-GTACTGGACACGAGCTCGGATATTTTACCTTGAGAAAATTAGAGTGTTTCAGGCAGG--CTTGGCCGGAATACAAAAGCATGG-AATAATTGAAATGACACAA---CGCTGTGGTTGGCCAGAGG-CG-TGTAATGGTTAATAGGAACAGTTGGGGGCATTAGTATTTAATTGTCAGAGGTGAAATTCTTGGATTTGTTAAAGACTAACTAAAGCGAAAGCATCTGCCAAGGATGTTTTC-ATTAATCAAGAACGAAAGTTAGGGGATCAAAGACGATCAGATACCGTCGTAGTCTTAACCATAAACGATGCCGACTAGAGATTGGAGG-AGATATTCGAGCTCCTTCAGCATCTAAGGAGAAATCA-AAGTCTTTGGGTTCTGGGGGGAGTATGGTCGCAAGGCTGAAACTTGAAGGAATTGACGGAAGGGCACCACCAGGAGTGGAGCCTGCGGCTTAATCTGACTCAACACTGAGAAATTTACCAGGTCCAGACATTGATAGGATTGACAG-ATTGATAGCTCTTTCTTGATTCTATGGGTGGTGGTGCATGGCCGTTCTTAGTTGGTGGAGTGA-TTTGTCTGGTTAATTCCGATAACGAACGAGACCTTAACCTGCTAACTAGATCTGCGAGTTATTACTT-TTGGA---TGCTTCTTAGAGGGACTGTGTGGTAAAACCTCAAGGAAGTTTAAGGCAATAACAGGTCTGTGATGCCCTTAGATGTCCTGGGCTGCACGCGTGCTACACTGATGCACTCAGCGAGTA-CCTGGTCTGAAAGGTATT-AGGCAATCTTCAATATGCATCGTGATTGGGATAGATC-TTTGTAATTATGGATCTT--GAACGAGGAATTCCTAGTAAGCGCAAGTCATCAACTTGCGCTGATTAAGTCCC-TGCCCTTTGTACACACCGCCCGTCGCTCCTACCGATTCCGAGTGATTCGGTGAACCTTTTGGACTTGCCAAAAGCGAGAAAATTAAGTGAACCAAATCACTTAGAGGAAGGAGAAGTCGTAACAAGGTTTCCGTAGGTGA------------------
>LIBL_Urostomides_striatus_18S
--CGT-GTTGATCCTGCCAGTAGTCATATGCTTGTCTCAAAGATTAACCCATGCATGTGCAAGTATAGTTA-TATACCGCGAAACTGCGAATGGCTCATTAAATCAGTTATAATTTATTTGATGGATAAA---GGATATGGATAACCGTAGAAATTCTAGAGCTAATACATGCGTGAAA-GCTCGACGT--AAGAAGAGCTGTATTTATTAGATA--AAGCCAGCA--------------TTTAGGTGATTCATAATAACTTAGCGAATCGCAGA-T-TTATCTGCGATATATCATTCAAGTATCTGCCCTATCAGCTTT-GATGGTAGTGTATTGGACTACCATGGCATTCACGGGTAACGGAGAATTAGGGTTCGGTTC-CGGAGAAAGAGCCTGAGAAACGGCTATTACATCTAAGGACGGCAGCAGGGGCGTAAATTACCCAATCTTAATTTAAGGAGGTAGTGACAAGAAATATCGACTTTGGA-GCA-----ATCCA-AGATTGGAATGGGCTAAACACAAAACCCTTAGCGAGTAACAATTGGAGGGCAAG-TCTGGTGCCAGCAGCCGCGGTAATTCCAG-CTCCAATAGCGTATATTAAAGTTGTTGCAGTTAAAAAGCTCGTAGTTGGATATCT-GGAGTAATCTGCGGTTCCC-TTTGGGGATTG--CAG-AGTACATCCATCCTTCTGTTAACGTGTGTTGGTT---CTCACGGACTGGACACGAGCTCGGATATTTTACCTTGAGAAAATTAGAGTGTTTCAGGCAGG--CTTGGCCGGAATACAAAAGCATGG-AATAATTGAAATGACACAA---CGCTGTGGTTGGCCAGAGG-CG-TGTAATGGTTAATAGGAACAGTTGGGGGCATTAGTATTTAATTGTCAGAGGTGAAATTCTTGGATTTGTTAAAGACTAACTAAAGCGAAAGCATCTGCCAAGGATGTTTTC-ATTAATCAAGAACGAAAGTTAGGGGATCAAAGACGATCAGATACCGTCGTAGTCTTAACCATAAACGATGCCGACTAGAGATTGGAGG-AGATATTCGAGCTCCTTCAGCATCTAAGGAGAAATCA-AAGTCTTTGGGTTCTGGGGGGAGTATGGTCGCAAGGCTGAAACTTGAAGGAATTGACGGAAGGGCACCACCAGGAGTGGAGCCTGCGGCTTAATCTGACTCAACACTGAGAAATTTACCAGGTCCAGACATTGATAGGATTGACAG-ATTGATAGCTCTTTCTTGATTCTATGGGTGGTGGTGCATGGCCGTTCTTAGTTGGTGGAGTGA-TTTGTCTGGTTAATTCCGATAACGAACGAGACCTTAACCTGCTAACTAGATCTGCGAGTTATTACTT-TTGGA---TGCTTCTTAGAGGGACTGTGTGGTAAAACCTCAAGGAAGTTTAAGGCAATAACAGGTCTGTGATGCCCTTAGATGTCCTGGGCTGCACGCGTGCTACACTGATGCACTCAGCGAGTA-CCTGATCTGAAAGGTATT-AGGCAATCTTCAATATGCATCGTGATTGGGATAGATC-TTTGTAATTATGGATCTT--GAACGAGGAATTCCTAGTAAGCGCAAGTCATCAACTTGCGCTGATTAAGTCCC-TGCCCTTTGTACACACCGCCCGTCGCTCCTACCGATTCCGAGTGATTCGGTGAACCTTTTGGACTTGCCAAAAGCGAGAAAATTAAGTGAACCAAATCACTTAGAGGAAGGAGAAGTCGTAACAAGGTTTCCGTAGGTGAACCTGCAGAAGGATCAA-
>SUSBARB_Urostomides_denarius_KY025575
--------------------TAGTCATATGCTTGTCTCAAAGATTAACCCATGCATGTGCAAGTATAGTTA-TATACCGCGAAACTGCGAATGGCTCATTAAATCAGTTATAATTTATTTGATGGATAAA---GGATATGGATAACCGTAGAAATTCTAGAGCTAATACATGCGTGAAA-GCTCGACGC--AAGGAGAGCTGTATTTATTAGATA--AAGCCAGCA--------------TTTAGGTGATTCATAATAACTTAGCGAATCGCAGA-T-TTTTCTGCGATATATCATTCAAGTATCTGCCCTATCAGCTTT-GATGGTAGTGTATTGGACTACCATGGCACTAACGGGTAACGGAGAATTAGGGTTCGGTTC-CGGAGAAAGAGCCTGAGAAACGGCTATTACATCTAAGGACGGCAGCAGGGGCGTAAATTACCCAATCTTAATTTAAGGAGGTAGTGACAAGAAATATCGACTTTGGA-GAA-----ATCCA-AGATTGGAATGGACTAAACACAAAACACTTAGCGAGTAACAATTGGAGGGCAAG-TCTGGTGCCAGCAGCCGCGGTAATTCCAG-CTCCAATAGCGTATATTAAAGTTGTTGCAGTTAAAAAGCTCGTAGTTGGATATCT-GGAGTAGTCTACATACCTC-TTTGGGGCGTG--TAG-AATATATCCATCCTTCTGTTAACGTGTGTTGGTA---GCAA--TACTGGACACGGGCTCGGATATTTTACCTTGAGAAAATTAGAGTGTTTCAGGCAGG--CTTGGCCGGAATACAAAAGCATGG-AATAATAGAAATGACACAA---CGCTGTGGTTGGCCAGAGG-CG-TGTAATGGTTAATAGGAACAGTTGGGGGCATTAGTATTTAATTGTCAGAGGTGAAATTCTTGGATTTGTTAAAGACTAACTAAAGCGAAAGCATCTGCCAAGGATGTTTTC-ATTAATCAAGAACGAAAGTTAGGGGATCAAAGACGATCAGATACCGTCGTAGTCTTAACCATAAACGATGCCGACTAGAGATTGGAGG-AGATATTCGAGCTCCTTCAGCATCTAAGGAGAAATCA-AAGTCTTTGGGTTCTGGGGGGAGTATGGTCGCAAGGCTGAAACTTGAAGGAATTGACGGAAGGGCACCACCAGGAGTGGAGCCTGCGGCTTAATCTGACTCAACACTGAGAAATTTACCAGGTCCAGACATTGATAGGATTGACAG-ATTGATAGCTCTTTCTTGATTCTATGGGTGGTGGTGCATGGCCGTTCTTAGTTGGTGGAGTGA-TTTGTCTGGTTAATTCCGATAACGAACGAGACCTTAACCTGCTAACTAGATCTGCGAGTTATTACTT-TTGGA---TGCTTCTTAG-------------------------------------------------------------------------------------------------------------------------------------------------------------------------------------------------------------------------------------------------------------------------------------------------------------------------------------------------------------------------------------------------------------
>CKMOCBO_Urostomides_pullus_18S
--------------------TAGTCATATGCTTGTCTCAAAGATTAACCCATGCATGTGCAAGTATAGTTA-TATACAGCGAAACTGCGAATGGCTCATTAAATCAGTTATAATTTATTTGATGGATAAA---GGATATGGATAACCGTAGAAATTCTAGAGCTAATACATGCGTGAAA-GCTCGACGC--AAGAAGAGCTGTATTTATTAGATA--AAGCCAGCA--------------TTTAGGTGATTCATAATAACTAAGCGAATCGCAGG-T-TTACCTGCGATATATCATTCAAGTATCTGCCCTATCAGCTTT-GATGGTAGTGTATTGGACTACCATGGCATTAACGGGTAACGGAGAATTAGGGTTCGGTTC-CGGAGAAAGAGCCTGAGAAACGGCTATTACATCTAAGGACGGCAGCAGGGGCGTAAATTACCCAATCTTAATTTAAGGAGGTAGTGACAAGAAATATCGACTTTGGA-GCA-----ATCCA-AGATTGGAATGGGCTAAATACAAAACACTTAGCGAGTAACAATTGGAGGGCAAG-TCTGGTGCCAGCAGCCGCGGTAATTCCAG-CTCCAATAGCGTATATTAAAGTTGTTGCAGTTAAAAAGCTCGTAGTTGGATATCT-GGAGTAGTCTATGTTCTCC-TATGGGGATAC-ATAG-AATACATCCATCCTTCTGTTAACGTGTGTTGGTA---CTTG--TACTGGACACGAGCTCGGATATTTTACCTTGAGAAAATCAGAGTGTTTCAGGCAGG--CTTGGCCGGAATACAAAAGCATGG-AATAATGGAAATGACACAA---CGCTGTGGTTGGCCAGAGG-CG-TGTAATGGTTAATAGGAACAGTTGGGGGCATTAGTATTTAATTGTCAGAGGTGAAATTCTTGGATTTGTTAAAGACTAACTAAAGCGAAAGCATCTGCCAAGGATGTTTTC-ATTAATCAAGAACGAAAGTTAGGGGATCAAAGACGATCAGATACCGTCGTAGTCTTAACCATAAACGATGCCGACTAGAGATTGGAGG-AGATATTCGAGCTCCTTCAGCATCTAAGGAGAAATCA-AAGTCTTTGGGTTCTGGGGGGAGTATGGTCGCAAGGCTGAAACTTGAAGGAATTGACGGAAGGGCACCACCAGGAGTGGAGCCTGCGGCTTAATCTGACTCAACACTGAGAAATTTACCAGGTCCAGACATTGATAGGATTGACAG-ATTGATAGCTCTTTCTTGATTCTATGGGTGGTGGTGCATGGCCGTTCTTAGTTGGTGGAGTGA-TTTGTCTGGTTAATTCCGATAACGAACGAGACCTTAACCTGCTAACTAGATCTGCGAGTTATT-CTC-TTAGT---TTCTTCTTAG-------------------------------------------------------------------------------------------------------------------------------------------------------------------------------------------------------------------------------------------------------------------------------------------------------------------------------------------------------------------------------------------------------------
>KLAN25B_Urostomides_pullus_18S_KY025572
--------------------TAGTCATATGCTTGTCTCAAAGATTAACCCATGCATGTGCAAGTATAGTTA-TATACAGCGAAACTGCGAATGGCTCATTAAATCAGTTATAATTTATTTGATGGATAAA---GGATATGGATAACCGTAGAAATTCTAGAGCTAATACATGCGTGAAA-GCTCGACGC--AAGAAGAGCTGTATTTATTAGATA--AAGCCAGCA--------------TTTAGGTGATTCATAATAACTAAGCGAATCGCAGG-T-TTACCTGCGATATATCATTCAAGTATCTGCCCTATCAGCTTT-GATGGTAGTGTATTGGACTACCATGGCATTAACGGGTAACGGAGAATTAGGGTTCGGTTC-CGGAGAAAGAGCCTGAGAAACGGCTATTACATCTAAGGACGGCAGCAGGGGCGTAAATTACCCAATCTTAATTTAAGGAGGTAGTGACAAGAAATATCGACTTTGGA-GCA-----ATCCA-AGATTGGAATGGGCTAAATACAAAACACTTAGCGAGTAACAATTGGAGGGCAAG-TCTGGTGCCAGCAGCCGCGGTAATTCCAG-CTCCAATAGCGTATATTAAAGTTGTTGCAGTTAAAAAGCTCGTAGTTGGATATCT-GGAGTAGTCTATGTTCTCC-TATGGGGATAC--TAG-AATACATCCATCCTTCTGTTAACGTGTGTTGGTA---CTTG--TACTGGACACGAGCTCGGATATTTTACCTTGAGAAAATCAGAGTGTTTCAGGCAGG--CTTGGCCGGAATACAAAAGCATGG-AATAATGGAAATGACACAA---CGCTGTGGTTGGCCAGAGG-CG-TGTAATGGTTAATAGGAACAGTTGGGGGCATTAGTATTTAATTGTCAGAGGTGAAATTCTTGGATTTGTTAAAGACTAACTAAAGCGAAAGCATCTGCCAAGGATGTTTTC-ATTAATCAAGAACGAAAGTTAGGGGATCAAAGACGATCAGATACCGTCGTAGTCTTAACCATAAACGATGCCGACTAGAGATTGGAGG-AGATATTCGAGCTCCTTCAGCATCTAAGGAGAAATCA-AAGTCTTTGGGTTCTGGGGGGAGTATGGTCGCAAGGCTGAAACTTGAAGGAATTGACGGAAGGGCACCACCAGGAGTGGAGCCTGCGGCTTAATCTGACTCAACACTGAGAAATTTACCAGGTCCAGACATTGATAGGA-TGACAG-A-TGATAGCTCCTG-----------------------------------------------------------------------------------------------------------------------------------------------------------------------------------------------------------------------------------------------------------------------------------------------------------------------------------------------------------------------------------------------------------------------------------------------------------------------------------------------------------------------------------------------------
>F26_Marine_Metopid_sp4_18S
--------------------------------------------------------------------------------------------------------------------------------------------------------------AAAGCTAATACATGCTTGAAA-GCCCGACTC--ACGGAGGGCTGCATTTATTASATA--AAGCCAGCA---------------TAAGGTGATTCACAATARCTAAGCGAATCGTGGA-CATTGTCTGCGATATATCATTCAAGTATCTGCCCTATCAGCTTT-GATGGTAGTGTATTGGACTACCATGGCTTTAACGGGTAACGGAGAATTAGGGTTCGGTTC-CGGASAAAGAGCCTGAGAAACGGCTATTACATCTAAGGACGGCAGCAGGGGCGTAAATTACCCAATCTTAACTTAAGGAGGTAGTGACAAGAAATATCGACATTGGA-GAA-----ATCCA-AGATCGGAATGGACTAAATGTAAAACCCTTAGCGAGTAACAATTGGAGGGCAAG-TCTGGTGCCAGCAGCCGCGGTAATTCCAG-CTCCAATAGCGTATATTAAAGTTGTTGCAGTTAAAAAGCTCGTAGTTGGATTTCT-GGAGTGCTTCTCTTCGGCA-ATCGTCGGGGA--GCT-AGCATATCCATCCTTCTGTTAACGTGCGTTGGTC---GCAA--GATCGGGTACGGGCTCAGATATTTTACCTTGAGAAAATTAGAGTGTTTCAGGCAGG--CAAGGCCGGGATACTACAGCATGGAAATAATAGAAATGACACAA---CTCTGTGGTTGGCCAGGGA-AG-TGTAATGGTTAATAGGAACAGTTGGGGGCATTAGTATTTAATTGTCAGAGGTGAAATTCTTGGATTTGTTAAAGACTAACTAAAGCGAAAGCATTTGCCAAGGATGTTTTC-ATTAATCAAGAACGAAAGTTAGGGGATCAAAGACGATCAGATACCGTCGTAGTCTTAACCATAAACGATGCCGACTAGASSTCGGAGRAAGATCATCGAGCTTCTTCGGGATCTAAGGAGAAATCA-AAGTC-TTGGGTTYTGGGGGGAGTATGGTCC---------------------------------------------------------------------------------------------------------------------------------------------------------------------------------------------------------------------------------------------------------------------------------------------------------------------------------------------------------------------------------------------------------------------------------------------------------------------------------------------------------------------------------------------------------------------------------------------------------------------------------------------------------------------------------------
>FAMO1_Marine_Metopid_sp4_18S
--------------------TAGTCATATGCTTGTCTCAAAGATTAACCCATGCATGTGTAAGTATAGTTA-TCTACAGCGAAACTGCGAATGGCTCATTAAATCAGTTATAGTTTATTTGATGGATACA---GAA-ATGGATAACCGTAGTAATTCTAGAGCTAATACATGCTTGAAA-GCCCGACTC--ACGGAGGGCTGCATTTATTAGATA--AAGCCAGCA---------------TAAGGTGATTCACAATAACTAAGCGAATCGTGGA-CATTGTCTGCGATATATCATTCAAGTATCTGCCCTATCAGCTTT-GATGGTAGTGTATTGGACTACCATGGCTTTAACGGGTAACGGAGAATTAGGGTTCGGTTC-CGGAGAAAGAGCCTGAGAAACGGCTATTACATCTAAGGACGGCAGCAGGGGCGTAAATTACCCAATCTTAACTTAAGGAGGTAGTGACAAGAAATATCGACATTGGA-GAA-----ATCCA-AGATCGGAATGGACTAAATGTAAAACCCTTAGCGAGTAACAATTGGAGGGCAAG-TCTGGTGCCAGCAGCCGCGGTAATTCCAG-CTCCAATAGCGTATATTAAAGTTGTTGCAGTTAAAAAGCTCGTAGTTGGATTTCT-GGAGTGCTTCTCTTCGGCA-ATCGTCGGGGA--GCT-AGCATATCCATCCTTCTGTTAACGTGCGTTGGTC---GCAA--GATCGGGTACGGGCTCAGATATTTTACCTTGAGAAAATTAGAGTGTTTCAGGCAGG--CAAGGCCGGGATACTACAGCATGG-AATAATAGAAATGACACAA---CTCTGTGGTTGGCCAGGGA-CG-TGTAATGGTTAATAGGAACAGTTGGGGGCATTAGTATTTAATTGTCAGAGGTGAAATTCTTGGATTTGTTAAAGACTAACTAAAGCGAAAGCATTTGCCAAGGATGTTTTC-ATTAATCAAGAACGAAAGTTAGGGGATCAAAGACGATCAGATACCGTCGTAGTCTTAACCATAAACGATGCCGACTAGAGATCGGAGG-AGATCATCGAGCTTCTTCGGGATCTAAGGAGAAATCA-AAGTCTTTGGGTTCTGGGGGGAGTATGGTCGCAAGGCTGAAACTTGAAGGAATTGACGGAAGGGCACCACCAGGAGTGGAGCCTGCGGCTTAATCTGACTCAACACGGAGAAATTTACCAGGTCCAGACATTGGCAGGATTGCCAG-ATTGATAGCTCTTTCTTGATTCTATGGGTGGTGGTGCATGGCCGTTCTTAGTTGGTGGAGTGA-TTTGTCTGGTTAATTCCGATAACGAACGAGACCTTAACCTACTAACTAGATTTCGGTGTTATTATAC-CGATA---TGCTTCTTAG-------------------------------------------------------------------------------------------------------------------------------------------------------------------------------------------------------------------------------------------------------------------------------------------------------------------------------------------------------------------------------------------------------------
>GOOSE2B_Marine_metopid_sp3_18S
--------------------TAGTCATATGCTTGTCTCAAAGATTAACCCATGCATGTGCAAGTATAGTTA-TATACAGCGAAACTGCGAATGGCTCATTAAATCAGTTATAGTTTATTTGATGGATAAA---GAA-ATGGATAACCGTAGTAATTCTAGAGCTAATACATGCGTGAAA-GCCTGACTT--ACGGAGGGCTGTATTTATTAGATA--AAGCCAGCA--------------TTTAGGTGATTCATAATAACTAAACGAATCGCGGA-CATTGTCTGCGATATATCATTCAAGTATCTGCCCTATCAGCTTT-GATGGTAGTGTATTGGACTACCATGGCATTAACGGGTAACGGAGAATTAGGGTTCGGTTC-CGGAGAAAGAGCCTGAGAAACGGCTATTACATCTAAGGACGGCAGCAGGGGCGTAAATTACCCAATCTTAACTTAAGGAGGTAGTGACAAGAAATATCGACTTTGGA-GAA-----ATCCA-AGATTGGAATGGGCTAAATGTAAAACCCTTTGTGAGTAACAATTGGAGGGCAAG-TCTGGTGCCAGCAGCCGCGGTAATTCCAG-CTCCAATAGCGTATATTAAAGTTGTTGCAGTTAAAAAGCTCGTAGTTGAATATCT-GGAGTGCCTGT-TGCTCTG-CTCTGCGGACT--ACT-GGCATTTCCATCCTTCTGTTAACGTGTGATGGTC---TCAC--GACCGGACATGGGCTCAGATATTTTACCTTGAGAAAATTAGAGTGTTTCAGGCAGG--CAAGGCCGGAATATAAAAGCATGG-AATAATGGAATTGACACAA---CTCTGTGGTTGGCCAGAGA-CG-TGTAATGATTAATAGGAACAGTTGGGGGCATTAGTATTTAATTGTCAGAGGTGAAATTCTTGGATTTGTTAAAGACTAACTAAAGCGAAAGCATTTGCCAAGGATGTTTTC-ATTAATCAAGAACGAAAGTTAGGGGATCAAAGACGATCAGATACCGTCGTAGTCTTAACCATAAACGATGCCGACTAGGGATTGGAGG-AGATCATCGAGCTCCTTCAGCACCTAAGGAGAAATCA-AAGTCTTTGGGTTCTGGGGGGAGTATGGTCGCAAGGCTGAAACTTGAAGGAATTGACGGAAGGGCACCACCAGGAGTGGAGCCTGCGGCTTAATCTGACTCAACACGGAGAAATTTACCAGGTCCAGACATTGATAGGATTGACAG-ATTGATAGCTCTTTCTTGATTCTATGGGTGGTGGTGCATGGCCGTTCTTAGTTGGTGGAGTGA-TTTGTCTGGTTAATTCCGATAACGAACGAGACCTTAACCTGCTAACTAGATCGCAGAGTTATTACTC-TTAGA---TGCTTCTTAGAGGGACTGTGTGGTAAAACCTCAAGGAAGTTTAAGGCAATAACAGGTCTGTGATGCCCTTAGATGTCCTGGGCCGCACGCGTGCTACACTGATGCATTCAACAAGTA-CCTAGGCCGAAAGGCAAT-GGGCAATCTTTAGTATGCATCGTGCTTGGGATAGATC-TTTGTAATTATGGATCTT--TAACGAGGAATTCCTAGTAAGCGCAAGTCATCAGCTTGCGCTGATTAAGTCCC-TGCCCTTTGTACACACCGCCCGTCGCTCCTACCGATTTCGAGTGATTCGGTGAACCTTTTGGACTTGCCAAAAGCGAGAAAATTATGTGAACCATATCACTTAGAGGAAGGAGAAGTCGTAACAAGGTTTCCGTAGGTGAACCTGTGGAAGGATCAA-
>KUNRA_Bbimicronucleatum_MZ054202
--------------------TAGTCATATGCTTGTCTTAAAGATTAACCCATGCATGTGTAAGTATAGTGT-CATACAGCGAAACTGCGAATGGCTCATTAAATCAGTTATAGTTTATTTGATGGATAAA----GATATGGATAACCGTAGAAAATCTAGAGCTAATACATGCTTGAAA-GCCTGCTTT---AAAAGGGCTGTATTTATTAGATA--AAGCCAGCA--------------TTTAGGTGATTCATAATAACTTTGCGAATCGCAGG--ATTGTCTGCGATATTTCATTCAAGTATCTGCCCTATCAGCTTT-GATGGTAGTGTATTGGACTACCATGGCATTAACGGGTAACGGGGAATTAGGGTTCGATTC-CGGAGAAAGAGCCTGAGAAACGGCTATTACATCTAAGGACGGCAGCAGGGGCGTAAATTACCCAATCTTAATTTAAGGAGGTAGTGACAAGAAATATCGA-AACG----CT-----TTGTC-GGATTGGAAAGGACCAAACGTAAAACACTTGGCGAGAAACAATTGGAGGGCAAG-TCTGGTGCCAGCAGCCGCGGTAATTCCAG-CTCCAATAGCATATATTAAAGTTGTTGCAGTTAAAAAGCTCGTAGTTGGATATCT-GGGGTGGTCTTTGGCACAC-TTGCTGTGAAA--CTG-ACCATACCCATCCTTCTGTTAACATGTGTTGGCGC-GCTAG--CGTTGCGCATGGGCTCAGATATTTTACCTTGAAAAAATCAGAGTGTTTCAGGCAGG--CTTGGCCGGAATACAAAAGCATGG-AATAATGGAATTGACACAA---CTCTGTGGTTGGCCAGAGA-CG-TGTAATGATTAATAGGAACAGTTGGGGGCATTAGTATTTAATTGTCAGAGGTGAAATTCTTGGATTTGTTAAAGACTAACTAAAGCGAAAGCATTTGCCAAGGATGTTTTC-ATTAATCAAGAACGAAAGTTAGGGGATCAAAGACGATCAGATACCGTCGTAGTCTTAACCATAAACGATGCCGACTAGGGATCGGAGG-AGATAATCGAGCTCCTTCGGCACCTAAGGAGAAATCA-AAGTCTTTGGGTTCTGGGGGGAGTATGGTCGCAAGGCTGAAACTTGAAGGAATTGACGGAAGGGCACCACCAGGAGTGGAGCCTGCGGCTTAATCTGACTCAACACTGAGAAATTTACCAGGTCCAGACATTTACAGGATTGACAG-ATTGATAGCTCTTTCTTGATTCTTTGGGTGGTGGTGCATGGCCGTTCTTAGTTGGTGGAGTGA-TTTGTCTGGTTAATTCCGATAACGAACGAGACCTTAACCTGCTAAATAGCAACCCGGAGTACCCTCC-GGGAG---AGCTTCTTAG-------------------------------------------------------------------------------------------------------------------------------------------------------------------------------------------------------------------------------------------------------------------------------------------------------------------------------------------------------------------------------------------------------------
>LIBL_Bothrostoma_robustum_MZ054205
--------------------TAGTCATATGCTTGTCTTAAAGATTAACCCATGCATGTGTAAGTATAGTGT-CATACAGCGAAACTGCGAATGGCTCATTAAATCAGTTATAGTTTATTTGATGGATAAA----GATATGGATAACCGTAGAAAATCTAGAGCTAATACATGCTTGAAA-GCCTGCTTT---AAAAGGGCTGTATTTATTAGATA--AAGCCAGCA--------------TTTAGGTGATTCATAATAACTTAGCGAATCGCAGG--ATTGTCTGCGATATTTCATTCAAGTATCTGCCCTATCAGCTTT-GATGGTAGTGTATTGGACTACCATGGCATTAACGGGTAACGGGGAATTAGGGTTCGATTC-CGGAGAAAGAGCCTGAGAAACGGCTATTACATCTAAGGACGGCAGCAGGGGCGTAAATTACCCAATCTTAATTTAAGGAGGTAGTGACAAGAAATATCGA-AACG----CT-----TTGTC-GGATTGGAAAGGACCAAACGTAAAACACTTGGCGAGAAACAATTGGAGGGCAAG-TCTGGTGCCAGCAGCCGCGGTAATTCCAG-CTCCAATAGCATATATTAAAGTTGTTGCAGTTAAAAAGCTCGTAGTTGGATATCT-GGGGTGGTCTGTGGCGCAC-TAGCTGCGAAA--CAG-ACCATACCCATCCTTCTGTTAACATGTATTGGCAC-TCTCG--TGTTGGACATGGGCTCAGATATTTTACCTTGAAAAAATCAGAGTGTTTCAGGCAGG--CTTGGCCGGAATACAAAAGCATGG-AATAATGGAATTGACACAA---CTCTGTGGTTGGCCAGAGA-AG-TGTAATGATTAATAGGAACAGTTGGGGGCATTAGTATTTAATTGTCAGAGGTGAAATTCTTGGATTTGTTAAAGACTAACTAAAGCGAAAGCATTTGCCAAGGATGTTTTC-ATTAATCAAGAACGAAAGTTAGGGGATCAAAGACGATCAGATACCGTCGTAGTCTTAACTATAAACGATGCCGACTAGGGATCGGGGG-AGATAATCGAGCTCCTTCGGCACCTAAGGAGAAATCA-AAGTCTTTGGGTTCTGGGGGGAGTATGGTCGCAAGGCTGAAACTTGAAGGAATTGACGGAAGGGCACCACCAGGAGTGGAGCCTGCGGCTTAATCTGACTCAACACTGAGAAATTTACCAGGTCCAGACATTTACAGGATTGACAG-ATTGATAGCTCTTTCTTGATTCTATGGGTGGTGGTGCATGGCCGTTCTTAGTTGGTGGAGTGA-TTTGTCTGGTTAATTCCGATAACGAACGAGACCTTAACCTGCTAAATAGCACCTTGGAGGATTCTCC-AGGGA---AGCTTCTTAG-------------------------------------------------------------------------------------------------------------------------------------------------------------------------------------------------------------------------------------------------------------------------------------------------------------------------------------------------------------------------------------------------------------
>LERM10C_Bothrostoma_undulans_18S
AACCTGGTTGATCTTGCCAGTAGTCATATGCTTGTCTTAAAGATTAACCCATGCATGTGTAAGTATAGTGT-TATACAGCGAAACTGCGAATGGCTCATTAAATCAGTTATAGTTTATTTGATGGATAAA---GGATATGGATAACCGTAGAAAATCTAGAGCTAATACATGCTTGAAA-GCCTGCTTC---AAAAGGGCTGTATTTATTAGATA--AAGCCAGCA--------------TTTAGGTGATTCATAATAACTTAGCGAATCGCAGG--ATTTCCTGCGATATTTCATTCAAGTATCTGCCCTATCAGCTTT-GATGGTAGTGTATTGGACTACCATGGCATTAACGGGTAACGGGGAATTAGGGTTCGATTC-CGGAGAAAGAGCCTGAGAAACGGCTATTACATCTAAGGACGGCAGCAGGGGCGTAAATTACCCAATCTTAATTTAAGGAGGTAGTGACAAGAAATATCGA-ATCGGGCTTT-----GTCCG-AGATTGGAATGGGTCAAACGTAAAACCCTTGGCGAGTAACAATTGGAGGGCAAG-TCTGGTGCCAGCAGCCGCGGTAATTCCAG-CTCCAATAGCATATATTAAAGTTGTTGCAGTTAAAAAGCTCGTAGTTGGATATCT-GGGGTGGTCTGTGGCGCAC-ATGCTGTGTCG--CTG-ACCATACCCATCCTTCTGTTAACATGTGTTGGCA---CTTG--TGCTGGACATGGGCTCAGATATTTTACCTTGAGAAAATTAGAGTGTTTCAGGCAGG--CTTGGCCGGAATACAAAAGCATGG-AATAATGGAATTGACACAA---CTCTGTGGTTGGCCAGAGA-AG-TGTAATGGTTAATAGGAACAGTTGGGGGCATTAGTATTTAATTGTCAGAGGTGAAATTCTTGGATTTGTTAAAGACTAACTAAAGCGAAAGCATTTGCCAAGGATGTTTTC-ATTAATCAAGAACGAAAGTTAGGGGATCAAAGACGATCAGATACCGTCGTAGTCTTAACCATAAACGATGCCGACTAGGGATCGGAGG-AGATAATCGAGCTCCTTCGGCACCTAAGGAGAAATCA-AAGTCTTTGGGTTCTGGGGGGAGTATGGTCGCAAGGCTGAAACTTGAAGGAATTGACGGAAGGGCACCACCAGGAGTGGAGCCTGCGGCTTAATCTGACTCAACACTGAGAAATTTACCAGGTCCAGACATTTACAGGATTGACAG-ATTGATAGCTCTTTCTTGATTCTATGGGTGGTGGTGCATGGCCGTTCTTAGTTGGTGGAGTGA-TTTGTCTGGTTAATTCCGATAACGAACGAGACCTTAACCTGCTAAATAGCGCTCTGGAGGATTCTCT-GGAGA---AGCTTCTTAGAGGGACTGTGTGGTAAAACCTCAAGGAAGTGTAAGTCCATAACAGGTCTGTGATGCCCTTAGATGTCCTGGGCTGCACGCGTGCTACACTGATGCGCTCAACACGAT-CATGGATCGAAAGGTTCG-T-GCAATCCTCAATACGCATCGTGCTTGGGATAGATC-TTTGTAATTATGGATCTT--TAACGAGGAATTCCTAGTAAGCGCAAGTCATCAACTTGCGCTGATTAAGTCCC-TGCCCTTTGTACACACCGCCCGTCGCTCCTACCGATTCCGAGTGATCCGGTGAACCTTTTGGACTTGCCAAAAGCGAGAAAATTAAGTGAGCCATATCACTTAGAGGAAGGAGAAGTCGTAACAAGGTTTCCGTAGGTGAACCTGCAG---GATCAA-
>LERMA1_Bothrostoma_undulans_MZ054197
--------------------TAGTCATATGCTTGTCTTAAAGATTAACCCATGCATGTGTAAGTATAGTGT-TATACAGCGAAACTGCGAATGGCTCATTAAATCAGTTATAGTTTATTTGATGGATAAA---GGATATGGATAACCGTAGAAAATCTAGAGCTAATACATGCTTGAAA-GCCTGCTTC---AAAAGGGCTGTATTTATTAGATA--AAGCCAGCA--------------TTTAGGTGATTCATAATAACTTAGCGAATCGCAGG--ATTTCCTGCGATATTTCATTCAAGTATCTGCCCTATCAGCTTT-GATGGTAGTGTATTGGACTACCATGGCATTAACGGGTAACGGGGAATTAGGGTTCGATTC-CGGAGAAAGAGCCTGAGAAACGGCTATTACATCTAAGGACGGCAGCAGGGGCGTAAATTACCCAATCTTAATTTAAGGAGGTAGTGACAAGAAATATCGA-ATCGGGCTTT-----GTCCG-AGATTGGAATGGGTCAAACGTAAAACCCTTGGCGAGTAACAATTGGAGGGCAAG-TCTGGTGCCAGCAGCCGCGGTAATTCCAG-CTCCAATAGCATATATTAAAGTTGTTGCAGTTAAAAAGCTCGTAGTTGGATATCT-GGGGTGGTCTGTGGCGCAC-ATGCTGTGTCG--CTG-ACCATACCCATCCTTCTGTTAACATGTGTTGGCA---CTTG--TGCTGGACATGGGCTCAGATATTTTACCTTGAGAAAATTAGAGTGTTTCAGGCAGG--CTTGGCCGGAATACAAAAGCATGG-AATAATGGAATTGACACAA---CTCTGTGGTTGGCCAGAGA-AG-TGTAATGGTTAATAGGAACAGTTGGGGGCATTAGTATTTAATTGTCAGAGGTGAAATTCTTGGATTTGTTAAAGACTAACTAAAGCGAAAGCATTTGCCAAGGATGTTTTC-ATTAATCAAGAACGAAAGTTAGGGGATCAAAGACGATCAGATACCGTCGTAGTCTTAACCATAAACGATGCCGACTAGGGATCGGAGG-AGATAATCGAGCTCCTTCGGCACCTAAGGAGAAATCA-AAGTCTTTGGGTTCTGGGGGGAGTATGGTCGCAAGGCTGAAACTTGAAGGAATTGACGGAAGGGCACCACCAGGAGTGGAGCCTGCGGCTTAATCTGACTCAACACTGAGAAATTTACCAGGTCCAGACATTTACAGGATTGACAG-ATTGATAGCTCTTTCTTGATTCTATGGGTGGTGGTGCATGGCCGTTCTTAGTTGGTGGAGTGA-TTTGTCTGGTTAATTCCGATAACGAACGAGACCTTAACCTGCTAAATAGCGCTCTGGAGGATTCTCT-GGAGA---AGCTTCTTAG-------------------------------------------------------------------------------------------------------------------------------------------------------------------------------------------------------------------------------------------------------------------------------------------------------------------------------------------------------------------------------------------------------------
>PRAKBOT_Bothrostoma_kovalyovi_MZ054193
--------------------TAGTCATATGCTTGTCTTAAAGATTAACCCATGCATGTGTAAGTATAGTGT-TATACAGCGAAACTGCGAATGGCTCATTAAACCAGTTATAGTTTATTTGATGGATAAA---GGATATGGATAACCGTAGAAAATCTAGAGCTAATACATGCTTGAAA-GCCTGCTTT---AAAAGGGCTGTATTTATTAGATA--AAGCCAGCA--------------TTTAGGTGATTCATAATAACTTAGCGAATCGCAGG--ATTTCCTGCGATATTTCATTCAAGTATCTGCCCTATCAGCTTT-GATGGTAGTGTATTGGACTACCATGGCATTAACGGGTAACGGGGAATTAGGGTTCGATTC-CGGAGAAAGAGCCTGAGAAACGGCTATTACATCTAAGGACGGCAGCAGGGGCGTAAATTACCCAATCTTAATTTAAGGAGGTAGTGACAAGAAATATCGA-ATCGGATTAT-----GTCCG-AGATTGGAATGGGCCAAACGTAAAACCCTTGGCGAGTAACAATTGGAGGGCAAG-TCTGGTGCCAGCAGCCGCGGTAATTCCAG-CTCCAATAGCATATATTAAAGTTGTTGCAGTTAAAAAGCTCGTAGTTGGATATCT-GGGGTGGGCTGTGACGCAC-ATGCTGTGTTG--CAG-ACCATACCCATCCTTCTGTTAACATGTGTTGGCA---CTTG--TGCTGGACATGGGCTCAGATATTTTACCTTGAGAAAATCAGAGTGTTTCAGGCAGG--CTTGGCCGGAATACAAAAGCATGG-AATAATGGAATTGACATAA---CTCTGTGGTTGGCCAGAGA-AG-TGTAATGATTAATAGGAACAGTTGGGGGCATTAGTATTTAATTGTCAGAGGTGAAATTCTTGGATTTGTTAAAGACTAACTAAAGCGAAAGCATTTGCCAAGGATGTTTTC-ATTAATCAAGAACGAAAGTTAGGGGATCAAAGACGATCAGATACCGTCGTAGTCTTAACTATAAACGATGCCGACTAGGGATCGGAGG-AGATAATCGAGCTCCTTCGGCACCTAAGGAGAAATCA-AAGTCTTTGGGTTCTGGGGGGAGTATGGTCGCAAGGCTGAAACTTGAAGGAATTGACGGAAGGGCACCACCAGGAGTGGAGCCTGCGGCTTAATCTGACTCAACACTGAGAAATTTACCAGGTCCAGACATTTACAGGATTGACAG-ATTGATAGCTCTTTCTTGATTCTATGGGTGGTGGTGCATGGCCGTTCTTAGTTGGTGGAGTGA-TTTGTCTGGTTAATTCCGATAACGAACGAGACCTTAACCTGCTAAATAGCGCTCTGGAGTACTCTCC-GGAAA---GGCTTCTTAG-------------------------------------------------------------------------------------------------------------------------------------------------------------------------------------------------------------------------------------------------------------------------------------------------------------------------------------------------------------------------------------------------------------
>LERMA7_Bothrostoma_nasutum_MZ054191
--------------------TAGTCATATGCTTGTCTTAAAGATTAACCCATGCATGTGTAAGTATAGTGT-CATACAGCGAAACTGCGAATGGCTCATTAAATCAGTTATAGTTTATTTGATGGATAAA---GGATATGGATAACCGTAGAAAATCTAGAGCTAATACGTGCTTGAAA-GCCTGCTTT---AAAAGGGCTGTATTTATTAGATA--AAGCCAGCA--------------TTTAGGTGATTCATAATAACTTAGCGAATCGCAGG--ATTTCCTGCGATATTTCATTCAAGTATCTGCCCTATCAGCTTT-GATGGTAGTGTATTGGACTACCATGGCTTTAACGGGTAACGGGGAATTAGGGTTCGATTC-CGGAGAAAGAGCCTGAGAAACGGCTATTACATCTAAGGACGGCAGCAGGGGCGTAAATTACCCAATCTTAATTTAAGGAGGTAGTGACAAGAAATATCGA-ATCGGACTCT-----GTCCG-AGATTGGAATGGGCCAAACGTAAAACCCTTGGTGAGTAACAATTGGAGGGCAAG-TCTGGTGCCAGCAGCCGCGGTAATTCCAG-CTCCAATAGCATATATTAAAGTTGTTGCAGTTAAAAAGCTCGTAGTTGGATTTCT-GGGGTGATCTCTGGCGCAG-TTTCTGTGTCA--CTGTATCATACCCATCCTTCTGTTAACGTGTGTTGGCA---TTCG--TGCTGGACATGGGCTCAGATATTTTACCTTGAGAAAATTAGAGTGTTTCAGGCAGG--CTTGGCCGGAATACAAAAGCATGG-AATAATAGAATTGACACAA---CTCTGTGGTTGGCCAGAGA-AG-TGTAATGATTAATAGGAACAGTTGGGGGCATTAGTATTTAATTGTCAGAGGTGAAATTCTTGGATTTGTTAAAGACTAACTAAAGCGAAAGCATTTGCCAAGGATGTTTTC-ATTAATCAAGAACGAAAGTTAGGGGATCAAAGACGATCAGATACCGTCGTAGTCTTAACCATAAACGATGCCGACTAGGGATCGGAGG-AGATAATCGAGCTCCTTCGGCACCTAAGGAGAAATCA-AAGTCTTTGGGTTCTGGGGGGAGTATGGTCGCAAGGCTGAAACTTGAAGGAATTGACGGAAGGGCACCACCAGGAGTGGAGCCTGCGGCTTAATCTGACTCAACACTGAGAAATTTACCAGGTCCAGACATTTACAGGATTGACAG-ATTGATAGCTCTTTCTTGATTCTATGGGTGGTGGTGCATGGCCGTTCTTAGTTGGTGGAGTGA-TTTGTCTGGTTAATTCCGATAACGAACGAGACCTTAACCTGCTAAATAGCGCCTCGGAGGATTCTCC-GGGAA---GGCTTCTTAG-------------------------------------------------------------------------------------------------------------------------------------------------------------------------------------------------------------------------------------------------------------------------------------------------------------------------------------------------------------------------------------------------------------
>GDUKABAS_Metopus_es_18S
--------------TGCCAGTAGTCATATGCTTGTCTCAAAGATTAACCCATGCATGTGTAAGTATAGTTA-TATACCGCGAAACTGCGAATGGCTCATTAAAACAGTTATAGTTTATTTGATGGATAAA---GGATATGGATAACCGTAGTAATTCTAGAGCTAATACATGCTTGAAA-ACCTGACGC--AAGAAAGGTTGTATTTATTAGATA--AAGCCAGCT--------------TTAAGGTGATTCACAATAACTTAACGGATCGCAA---TTTTTTTGCGATATATCATTCAAGTATCTGCCCTATCAGCTTT-GATGGTAGTGTATTGGACTACCATGGCATTAACGGGTAACGGAGAATTAGGGTTCGGTTC-CGGAGAAAGAGCCTGAGAAACGGCTATTACATCTAAGGACGGCAGCAGGGGCGTAAATTACCCAATCTTAATTTAAGGAGGTAGTGACAAGAAATATCGACTTTGGA-GAA-----ATCCA-AGATTGGAATGGATTAAATTTAAAACCATTAGTGAGTAACAATTGGAGGGCAAG-TCTGGTGCCAGCAGCCGCGGTAATTCCAG-CTCCAATAGCATATATTAAAGTTGTTGCAGTTAAAAAGCTCGTAGTTGGATATCT-GGATTGAGTTTGTTCGTGG-TTTCCACAG----CAA-ATTCAGTTCATCCTTCTGTTAAAGCACCTT-GTA---CTTG--TACCGGGTGTCAGCTCAGATATTTTACCTTGAGAAAATTAGAGTGTTTCAGGCAGG--CAAGGCCGGAATACAACAGCATGG-AATAATAGAATTGACATGA---CTCTGTGGTTGGCCAGAGA-AG-TGTAATGATTAATAGGAACAGTTGGGGGCATTAGTATTTAATTGTCAGAGGTGAAATTCTTGGATTTGTTAAAGACTAACTAAAGCGAAAGCATTTGCCAAGGATGTTTTC-ATTAATCAAGAACGAAAGTTAGGGGATCAAAGACGATCAGATACCGTCGTAGTCTTAACTATAAACGATGCCGACTAGAGATTGGAGG-AGATAATAGAGCTCCTTCAGCATCTAAGGAGAAATCA-AAGTCTTTGGGTTCTGGGGGGAGTATGGTCGCAAGGCTGAAACTTGAAGGAATTGACGGAAGGGCACCACCAGGAGTGGAGCCTGCGGCTTAATCTGACTCAACACTGAGAAATTTACCAGGTCCAGACATTGATAGGATTGACAG-ATTGATAGCTCTTTCTTGATTCTATGGGTGGTGGTGCATGGCCGTTCTTAGTTGGTGGAGTGA-TTTGTCTGGTTAATTCCGATAACGAACGAGACCTTAACCTGCTAACTAGATCGTAGTGTTATTACACTTTAGA---TGCTTCTTAGAGGGACTG-----------------------------------------------------------------------------------------------------------------------------------------------------------------------------------------------------------------------------------------------------------------------------------------------------------------------------------------------------------------------------------------------------
>KUNRAMET_Mestopus_es_18S Metopus es 18S
--------------------TAGTCATATGCTTGTCTCAAAGATTAACCCATGCATGTGTAAGTATAGTTA-TATACCGCGAAACTGCGAATGGCTCATTAAAACAGTTATAGTTTATTTGATGGATAAA---GGATATGGATAACCGTAGTAATTCTAGAGCTAATACATGCTTGAAA-ACCTGACGC--AAGAAAGGTTGTATTTATTAGATA--AAGCCAGCT--------------TTAAGGTGATTCACAATAACTTAACGGATCGCAA---TTTTTTTGCGATATATCATTCAAGTATCTGCCCTATCAGCTTT-GATGGTAGTGTATTGGACTACCATGGCATTAACGGGTAACGGAGAATTAGGGTTCGGTTC-CGGAGAAAGAGCCTGAGAAACGGCTATTACATCTAAGGACGGCAGCAGGGGCGTAAATTACCCAATCTTAATTTAAGGAGGTAGTGACAAGAAATATCGACTTTGGA-GAA-----ATCCA-AGATTGGAATGGATTAAATTTAAAACCATTAGTGAGTAACAATTGGAGGGCAAG-TCTGGTGCCAGCAGCCGCGGTAATTCCAG-CTCCAATAGCATATATTAAAGTTGTTGCAGTTAAAAAGCTCGTAGTTGGATATCT-GGATTGAGTTTGTTCGTGG-TTTCCACAG----CAA-ATTCAGTTCATCCTTCTGTTAAAGCACCTT-GTA---CTTG--TACCGGGTGTCAGCTCAGATATTTTACCTTGAGAAAATTAGAGTGTTTCAGGCAGG--CAAGGCCGGAATACAACAGCATGG-AATAATAGAATTGACATGA---CTCTGTGGTTGGCCAGAGA-AG-TGTAATGATTAATAGGAACAGTTGGGGGCATTAGTATTTAATTGTCAGAGGTGAAATTCTTGGATTTGTTAAAGACTAACTAAAGCGAAAGCATTTGCCAAGGATGTTTTC-ATTAATCAAGAACGAAAGTTAGGGGATCAAAGACGATCAGATACCGTCGTAGTCTTAACTATAAACGATGCCGACTAGAGATTGGAGG-AGATAATAGAGCTCCTTCAGCATCTAAGGAGAAATCA-AAGTCTTTGGGTTCTGGGGGGAGTATGGTCGCAAGGCTGAAACTTGAAGGAATTGACGGAAGGGCACCACCAGGAGTGGAGCCTGCGGCTTAATCTGACTCAACACTGAGAAATTTACCAGGTCCAGACATTGATAGGATTGACAG-ATTGATAGCTCTTTCTTGATTCTATGGGTGGTGGTGCATGGCCGTTCTTAGTTGGTGGAGTGA-TTTGTCTGGTTAATTCCGATAACGAACGAGACCTTAACCTGCTAACTAGATCGTAGTGTTATTACAC-TTAGA---TGCTTCTTAG-------------------------------------------------------------------------------------------------------------------------------------------------------------------------------------------------------------------------------------------------------------------------------------------------------------------------------------------------------------------------------------------------------------
>MALKAL_Metopus_es_18S Metopus es 18S
--------------------TAGTCATATGCTTGTCTCAAAGATTAACCCATGCATGTGTAAGTATAGTTA-TATACCGCGAAACTGCGAATGGCTCATTAAAACAGTTATAGTTTATTTGATGGATAAA---GGATATGGATAACCGTAGTAATTCTAGAGCTAATACATGCTTGAAA-ACCTGACGC--AAGAAAGGTTGTATTTATTAGATA--AAGCCAGCT--------------TTAAGGTGATTCACAATAACTTAACGGATCGCAA---TTTTTTTGCGATATATCATTCAAGTATCTGCCCTATCAGCTTT-GATGGTAGTGTATTGGACTACCATGGCATTAACGGGTAACGGAGAATTAGGGTTCGGTTC-CGGAGAAAGAGCCTGAGAAACGGCTATTACATCTAAGGACGGCAGCAGGGGCGTAAATTACCCAATCTTAATTTAAGGAGGTAGTGACAAGAAATATCGACTTTGGA-GAA-----ATCCA-AGATTGGAATGGATTAAANTTAAAACCATTAGTGAGTAACAATTGGAGGGCAAG-TCTGGTGCCAGCAGCCGCGGTAATTCCAG-CTCCAATAGCATATATTAAAGTTGTTGCAGTTAAAAAGCTCGTAGTTGGATATCT-GGATTGAGTTTGTTCGTGG-TTTCCACAG----CAA-ATTCAGTTCATCCTTCTGTTAAAGCACCTT-GTA---CTTG--TACCGGGTGTCAGCTCAGATATTTTACCTTGAGAAAATTAGAGTGTTTCAGGCAGG--CAAGGCCGGAATACAACAGCATGG-AATAATAGAATTGACATGA---CTCTGTGGTTGGCCAGAGA-AG-TGTAATGATTAATAGGAACAGTTGGGGGCATTAGTATTTAATTGTCAGAGGTGAAATTCTTGGATTTGTTAAAGACTAACTAAAGCGAAAGCATTTGCCAAGGATGTTTTC-ATTAATCAAGAACGAAAGTTAGGGGATCAAAGACGATCAGATACCGTCGTAGTCTTAACTATAAACGATGCCGACTAGAGATTGGAGG-AGATAATAGAGCTCCTTCAGCATCTAAGGAGAAATCA-AAGTCTTTGGGTTCTGGGGGGAGTATGGTCGCAAGGCTGAAACTTGAAGGAATTGACGGAAGGGCACCACCAGGAGTGGAGCCTGCGGCTTAATCTGACTCAACACTGAGAAATTTACCAGGTCCAGACATTGATAGGATTGACAG-ATTGATAGCTCTTTCTTGATTCTATGGGTGGTGGTGCATGGCCGTTCTTAGTTGGTGGAGTGA-TTTGTCTGGTTAATTCCGATAACGAACGAGACCTTAACCTGCTAACTAGATCGTAGTGTTATTACAC-TTAGA---TGCTTCTTAG-------------------------------------------------------------------------------------------------------------------------------------------------------------------------------------------------------------------------------------------------------------------------------------------------------------------------------------------------------------------------------------------------------------
>VYSLU2_Metopus_es_18S es 18S
--------------------TAGTCATATGCTTGTCTCAAAGATTAACCCATGCATGTGTAAGTATAGTTA-TATACCGCGAAACTGCGAATGGCTCATTAAAACAGTTATAGTTTATTTGATGGATAAA---GGATATGGATAACCGTAGTAATTCTAGAGCTAATACATGCTTGAAA-ACCTGACGC--AAGAAAGGTTGTATTTATTAGATA--AAGCCAGCT--------------TTAAGGTGATTCACAATAACTTAACGGATCGCAA---TTTTTTTGCGATATATCATTCAAGTATCTGCCCTATCAGCTTT-GATGGTAGTGTATTGGACTACCATGGCATTAACGGGTAACGGAGAATTAGGGTTCGGTTC-CGGAGAAAGAGCCTGAGAAACGGCTATTACATCTAAGGACGGCAGCAGGGGCGTAAATTACCCAATCTTAATTTAAGGAGGTAGTGACAAGAAATATCGACTTTGGA-GAA-----ATCCA-AGATTGGAATGGATTAAANTTAAAACCATTAGTGAGTAACAATTGGAGGGCAAG-TCTGGTGCCAGCAGCCGCGGTAATTCCAG-CTCCAATAGCATATATTAAAGTTGTTGCAGTTAAAAAGCTCGTAGTTGGATATCT-GGATTGAGTTTGTTCGTGG-TTTCCACAG----CAA-ATTCAGTTCATCCTTCTGTTAAAGCACCTT-GTA---CTTG--TACCGGGTGTCAGCTCAGATATTTTACCTTGAGAAAATTAGAGTGTTTCAGGCAGG--CAAGGCCGGAATACAACAGCATGG-AATAATAGAATTGACATGA---CTCTGTGGTTGGCCAGAGA-AG-TGTAATGATTAATAGGAACAGTTGGGGGCATTAGTATTTAATTGTCAGAGGTGAAATTCTTGGATTTGTTAAAGACTAACTAAAGCGAAAGCATTTGCCAAGGATGTTTTC-ATTAATCAAGAACGAAAGTTAGGGGATCAAAGACGATCAGATACCGTCGTAGTCTTAACTATAAACGATGCCGACTAGAGATTGGAGG-AGATAATAGAGCTCCTTCAGCATCTAAGGAGAAATCA-AAGTCTTTGGGTTCTGGGGGGAGTATGGTCGCAAGGCTGAAACTTGAAGGAATTGACGGAAGGGCACCACCAGGAGTGGAGCCTGCGGCTTAATCTGACTCAACACTGAGAAATTTACCAGGTCCAGACATTGATAGGATTGACAG-ATTGATAGCTCTTTCTTGATTCTATGGGTGGTGGTGCATGGCCGTTCTTAGTTGGTGGAGTGA-TTTGTCTGGTTAATTCCGATAACGAACGAGACCTTAACCTGCTAACTAGATCGTAGTGTTATTACAC-TTAGA---TGCTTCTTAG-------------------------------------------------------------------------------------------------------------------------------------------------------------------------------------------------------------------------------------------------------------------------------------------------------------------------------------------------------------------------------------------------------------
>TRIANGLE_Metopus_es_18S_final
--------------------TAGTCATATGCTTGTCTCAAAGATTAACCCATGCATGTGTAAGTATAGTTA-TATACCGCGAAACTGCGAATGGCTCATTAAAACAGTTATAGTTTATTTGATGGATAAA---GGATATGGATAACCGTAGTAATTCTAGAGCTAATACATGCTTGAAA-ACCTGACGC--AAGAAAGGTTGTATTTATTAGATA--AAGCCAGCT--------------TTAAGGTGATTCACAATAACTTAACGGATCGCAA---TTTTTTTGCGATATATCATTCAAGTATCTGCCCTATCAGCTTT-GATGGTAGTGTATTGGACTACCATGGCATTAACGGGTAACGGAGAATTAGGGTTCGGTTC-CGGAGAAAGAGCCTGAGAAACGGCTATTACATCTAAGGACGGCAGCAGGGGCGTAAATTACCCAATCTTAATTTAAGGAGGTAGTGACAAGAAATATCGACTTTGGA-GAA-----ATCCA-AGATTGGAATGGATTAAATTTAAAACCATTAGTGAGTAACAATTGGAGGGCAAG-TCTGGTGCCAGCAGCCGCGGTAATTCCAG-CTCCAATAGCATATATTAAAGTTGTTGCAGTTAAAAAGCTCGTAGTTGGATATCT-GGATTGAGTTTGTTCGTGG-TTTCCACAG----CAA-ATTCAGTTCATCCTTCTGTTAAAGCACCTT-GTA---CTTG--TACCGGGTGTCAGCTCAGATATTTTACCTTGAGAAAATTAGAGTGTTTCAGGCAGG--CAAGGCCGGAATACAACAGCATGG-AATAATAGAATTGACATGA---CTCTGTGGTTGGCCAGAGA-AG-TGTAATGATTAATAGGAACAGTTGGGGGCATTAGTATTTAATTGTCAGAGGTGAAATTCTTGGATTTGTTAAAGACTAACTAAAGCGAAAGCATTTGCCAAGGATGTTTTC-ATTAATCAAGAACGAAAGTTAGGGGATCAAAGACGATCAGATACCGTCGTAGTCTTAACTATAAACGATGCCGACTAGAGATTGGAGG-AGATAATAGAGCTCCTTCAGCATCTAAGGAGAAATCA-AAGTCTTTGGGTTCTGGGGGGAGTATGGTCGCAAGGCTGAAACTTGAAGGAATTGACGGAAGGGCACCACCAGGAGTGGAGCCTGCGGCTTAATCTGACTCAACACTGAGAAATTTACCAGGTCCAGACATTGATAGGATTGACAG-ATTGATAGCTCTTTCTTGATTCTATGGGTGGTGGTGCATGGCCGTTCTTAGTTGGTGGAGTGA-TTTGTCTGGTTAATTCCGATAACGAACGAGACCTTAACCTGCTAACTAGATCGTAGTGTTATTACAC-TTAGA---TGCTTCTTAGAGGGACTGTGTGGTAAAACCTCAAGGAAGTTTAAGGCAATAACAGGTCTGTGATGCCCTTAGATGTCCTGGGCCGCACGCGTGCTACACTGATGCATCCAACAAGTT-CCGAAGTCGAAAGGCT-G-AGGCAATCTCTAATATGCATCGTGCTTGGGATAGATC-TTTGTAATTATGGATCTT--TAACGAGGAATTCCTAGTAAGCGCAAGTCATCAACTTGCGCTGATTAAGTCCC-TGCCCTTTGTACACACCGCCCGTCGCTCCTACCGATTCCGAGTGATTCGGTGAACCTTTTGGACTTGCCAAAAGCGAGAAAATTAAGTGAGCCATATCACTTAGAGGAAGGAGAAGTCGTAACAAGGTTTCC--------------------------
>BI27A_Metopussp2
----------------------------------------------acccatgcatgtgtaagtatag-ta-tctacagcgaaactgcgaatggctcattaaatcagttatagtttatttgatggattca---gat-atggataaccgtagtaattctagagctaatacatgcttgaaa-gcccaactc--acgaagggctgcatttattagata--aagccagca--------------tttaggtgattcataataacttagcggatcgcgg---attttctgcgatatatcattcaagtatctgccctatcagctct-gatggtagtgtattggactaccatggcttttacgggtaacggagaattagggttcgattc-cggagaaagagcctgagaaacggctattacatctaaggacggcagcaggggcgtaaattacccaatcttaacttaaggaggtagtgacaagaaatatcgacattgga-gaa-----atcca-agatcggaatgggcttaatttaaatccctaagtgagtaaccattggagggcaag-tctggtgccagcagccgcggtaattccag-ctccaatagcgtatattaaagttgttgcagttaaaaagctcgtagttggatatct-ggagtgcctcctttggacg-ttag-ccagag--act-ggtatttccatccttctgttaacttacgttaccgc----ga--ggtcgcgtgagggctcagatattttaccttgagaaaattagagtgtttcaggcagg--caaggccagaatactacagcatgg-aataatagaattgacgcaa---ctctgtggttggccagaga-ag-tgtaatgattaataggaacagttgggggcattag-----------------------------------------------------------------------------------------------------------------------------------------------------------------------------------------------------------------------------------------------------------------------------------------------------------------------------------------------------------------------------------------------------------------------------------------------------------------------------------------------------------------------------------------------------------------------------------------------------------------------------------------------------------------------------------------------------------------------------------------------------------------------------------------------------------------------------------------------------------------------------------------------------------------------------------
>BLME_Marinemetopid_18S
--------------------TAGTCATATGCTTGTCTCAAAGATTAACCCATGCATGTGTAAGTATAG-TA-TCTACAGCGAAACTGCGAATGGCTCATTAAATCAGTTATAGTTTATTTGATGGATTCA---GAT-ATGGATAACCGTAGTAATTCTAGAGCTAATACATGCTTGAAA-GCCCAACTC--ACGAAGGGCTGCATTTATTAGATA--AAGCCAGCA--------------TTTAGGTGATTCATAATAACTTAGCGGATCGCGG---ATTTTCTGCGATATATCATTCAAGTATCTGCCCTATCAGCTCT-GATGGTAGTGTATTGGACTACCATGGCTTTTACGGGTAACGGAGAATTAGGGTTCGATTC-CGGAGAAAGAGCCTGAGAAACGGCTATTACATCTAAGGACGGCAGCAGGGGCGTAAATTACCCAATCTTAACTTAAGGAGGTAGTGACAAGAAATATCGACATTGGA-GAA-----ATCCA-AGATCGGAATGGGCTTAATTTAAATCCCTAAGTGAGTAACCATTGGAGGGCAAG-TCTGGTGCCAGCAGCCGCGGTAATTCCAG-CTCCAATAGCGTATATTAAAGTTGTTGCAGTTAAAAAGCTCGTAGTTGGATATCT-GGAGTGCCTCCTTTGGACG-TTAGTCCAGAG--ACT-GGTATTTCCATCCTTCTGTTAACTTACGTTACCGC----GA--GGTCGCGTGAGGGCTCAGATATTTTACCTTGAGAAAATTAGAGTGTTTCAGGCAGG--CAAGGCCAGAATACTACAGCATGG-AATAATAGAATTGACGCAA---CTCTGTGGTTGGCCAGAGA-AG-TGTAATGATTAATAGGAACAGTTGGGGGCATTAGTATTTAATTGTCAGAGGTGAAATTCTTGGATTTGTTAAAGACTAACTAAAGCGAAAGCATTTGCCAAGGATGTTTTC-ATTAATCAAGAACGAAAGTTAGGGGATCAAAGACGATCAGATACCGTCGTAGTCTTAACCATAAACGATGCCGACTAGAGATCGGAGG-AGATTTTCGAGCTCCTTCGGGATCATAGGAGAAATCA-AAGTCTTTGGGTTCTGGGGGGAGTATGGTCGCAAGGCTGAAACTTGAAGGAATTGACGGAAGGGCACCACCAGGAGTGGAGCCTGCGGCTTAATCTGACTCAACACGGAGAAATTTACCAGGTCCAGACATTGGCAGGATTGACAG-ATTGATAGCTCTTTCTTGATTCTATGGGTGGTGGTGCATGGCCGTTCTTAGTTGGTGGAGTGA-TTTGTCTGGTTAATTCCGATAACGAACGAGACCTTAACCTACTAACTAGATCTCTTAGCTATTGCTA-TGGGC---TACTTCTTAGAGGGACTGTGTGGTAAAACCTCAAGGAAGTTTAAGGCAATAACAGGTCTGTGATGCCCTTAGATGTCCTGGGCCGCACGCGTGCTACACTGATGCATGCAATAAGTA-CCTAGGCTGAAAGGCATT-GGGTAATCTCCAGTATGCATCGTGCTTGGGATAGATC-TTTGTAATTATGGATCTT--TAACGAGGAATTCCTAGTAAGCGTAAGTCATCAGCTTGCGCTGATTAAGTCCC-TGCCCTTTGTACACACCGCCCGTCGCTCCTACCGATTTCGGGTGATTCGGTGAACCTTTTGGACTTGCCAAAAGCGAGAAAATCATGTGAACCATATCACCTAGAGGAAGGAGAAGTCGTAACAAGGTTTCCGTAGGTGAACCTGAGAAAGATC----
>QDUFF_Marine_Metopid_sp2_18S
--------------------------------------------------------------------------------------------------------------------------------------------------------------------------------------------T--ACGAAGGGCTGCATTTATTAGATA--AAGCCAGCA--------------TTTAGGTGATTCATAATAACTTAGCGGATCGCGG---ATTTTCTGCGATATATCATTCAAGTATCTGCCCTATCAGCTTT-GATGGTAGTGTATTGGACTACCATGGCTTTAACGGGTAACGGAGAATTAGGGTTCGGTTC-CGGAGAAAGAGCCTGAGAAACGGCTATTACATCTAAGGACGGCAGCAGGGGCGTAAATTACCCAATCTTAATTTAAGGAGGTAGTGACAAGAAATATCGACATTGGA-GAA-----ATCCA-AGATCGGAATGGGCTTAATTTAAATCCCTAAGTGAGTAACCATTGGAGGGCAAG-TCTGGTGCCAGCAGCCGCGGTAATTCCAG-CTCCAATAGCGTATATTAAAGTTGTTGCAGTTAAAAAGCTCGTAGTTGGATATCT-GGAGTGCCGGCCTTGGGCT-ATCGTTCAGGG--TTT-GGTATTTCCATCCTTCTGTTAACTCCCGTTACCGC----AA--GGTCGCGAGAGGGCTCAGATATTTTACCTTGAGAAAATTAGAGTGTTTCAGGCAGG--CAAGGCCAGAATACTACAGCATGG-AATAATAGAATTGACGCAA---CTCTGTGGTTGGCCAGAGA-AG-TGTAATGATTAATAGGAACAGTTGGGGGCATTAGTATTTAATTGTCAGAGGTGAAATTCTTGGATTTGTTAAAGACTAACTAAAGCGAAAGCATTTGCCAAGGATGTTTTC-ATTAATCAAGAACGAAAGTTAGGGGATCAAAGACGATCAGATACCGTCGTAGTCTTAACCATAAACGATGCCGACTAGAGATCGGAGG-AGATTATCGAGCTCCTTCGGGATCATAGGAGAAATCA-AAGTCTTTGGGTTCTGGGGGGAGTATGGTCGCAAGGCTGAAACTTGAAGGAATTGACGGAAGGGCACCACCAGGAGTGGAGCCTGCGGCTTAATCTGACTCAACACGGAGAAATTTACCAGGTCCAGACATTGGCAGGATTGACAG-ATTGATAGCTCTTTCTTGATTCTATGGGTGGTGGTGCATGGCCGTTCTTAGTTGGTGGAGTGA-TTTGTCTGGTTAATTCCGATAACGAACGAGACCTTAACCTACTAACTAGATCTCTTAGCTATTGCTA-TGGGC---TACTTCTTAGAGGGACTGTGTGGTAAAACCTCAAGGAAGTTTAAGGCAATAACAGGTCTGTGATGCCCTTAGATGTCCTGGGCCGCACGCGTGCTACACTGATGCATGCAATAAGTA-CCTAGGCCGAAAGGCATT-GGGTAATCTCCAGTATGCATCGTGCTTGGGATAGATC-TTTGTAATTATGGATCTT--TAACGAGGAATTCCTAGTAAGCGTAAGTCATCAGCTTGCGCTGATTAAGTCCC-TGCCCTTTGTACACACCGCCCGTCGCTCCTACCGATTTCGGGTGATTCGGTGAACCTTTTGGACTTGCCAAAAGCGAGGAAATCAAGTGAACCATATCACCTAGAGGAAGGAGAAGTCGTAACAAGGTTTCCGTAGGTGAACCTG-------------
>JUD82_Metopussp
---------------------------------------------------tgcatgtgt-agtata--ta-tctacagcgaaactgcgaatggctcattaaatcagttatagtttatttgatggatt-a---gat-atggataaccgtagtaattctagagctaatacatgcttgaaa-gcccaactc--acgaagggctgcatttattagata--aa-ccagca----------------taggtgattcataataacttagcggatcgcgg---attttctgcgatatatcattcaagtatctgccctatcagctct-gatggtagtgtattggactaccatggcttttacgggtaacggagaattagggttcgattc-cggagaaagagcctgagaaacggctattacatctaaggacggcagcaggggcgtaaattacccaatcttaacttaaggaggtagtgacaagaaatatcgacattgga--aa-----atcca-agatcggaatgggcttaatttaaatccctaagtgagtaaccattggagggcaag-tctggtgccagcagccgcggtaattccag-ctccaatagcgtatattaaagttgttgcagttaaaaagctcgtagttggatatct-gga--tgcctctttggacg-tt---ccagag--a-t-ggtatttccatccttctgttaacttacgttaccgc-----a--ggtcgcgtgagggctcagatattttaccttgagaaaattagagtgtttcaggcagg--caaggccagaatactacagcatgg-aataatagaattgacgcaa---ctctgtggttggccagaga-ag-tgtaatgattaataggaacagttgggggcattagtatttaattgtcagaggtgaaattcttggatttgttaaagactaactaaagcgaaagcatttgccaaggatgttttc-attaatcaagaacgaaagttaggggatcaaagacgatcagataccgtcgtagtcttaaccataaacgatgccgactagagatcggagg-agattttcgagctccttcgggatcataggagaaatca-aagtctttgggttctggggggagtatggtcgcaaggctgaaacttgaaggaattgacggaagggcaccaccaggagtggagcctgcggcttaatctgactcaacacggagaaatttaccaggtccagacattggcaggattgacag-attgatagctctttcttgattctatgggtggtggtgcatggccgttcttagttggtggagtga-tttgtctggttaattccgataacgaacgagaccttaacctactaactagatctc---------------------------------------------------------------------------------------------------------------------------------------------------------------------------------------------------------------------------------------------------------------------------------------------------------------------------------------------------------------------------------------------------------------------------------------------
>SALT15A_Metopussp
---------------------------------------------------tgcatgtgt-agtata--ta-tctacagcgaaactgcgaatggctcattaaatcagttatagtttatttgatggatt-a---gat-atggataaccgtagtaattctagagctaatacatgcttgaaa-gcccaactc--acgaagggctgcatttattagata--aa-ccagca----------------taggtgattcataataacttagcggatcgcgg---attttctgcgatatatcattcaagtatctgccctatcagcttt-gatggtagtgtattggactaccatggcttttacgggtaacggagaattagggttcgattc-cggagaaagagcctgagaaacggctattacatctaaggacggcagcaggggcgtaaattacccaatcttgacttaaggaggtagtgacaagaaatatcgacattgga--aa-----atcca-agatcggaatgggcttaattcaaatccctaagtgagtaaccattggagggcaag-tctggtgccagcagccgcggtaattccag-ctccaatagcgtatattaaagttgttgcagttaaaaagctcgtagttggatatct-gga--tgcctctttggacg-tt---ccagag--a-t-ggtatttccatccttctgttaacttacgttaccgc-----a--ggtcgcgtgagggctcagatattttaccttgagaaaattagagtgtttcaggcagg--caaggccagaatactacagcatgg-aataatagaattgacgcaa---ctctgtggttggccagaga-ag-tgtaatgattaataggaacagttgggggcattagtatttaattgtcagaggtgaaattcttggatttgttaaagactaactaaagcgaaagcatttgccaaggatgttttc-attaatcaagaacgaaagttaggggatcaaagacgatcagataccgtcgtagtcttaaccataaacgatgccgactagagatcggagg-agatcatcgagctccttcgggatcataggagaaatca-aagtctttgggttctggggggagtatggtcgcaaggctgaaacttgaaggaattgacggaagggcaccaccaggagtggagcctgcggcttaatctgactcaacacggagaaatttaccaggtccagacattggcaggattgacag-attgatagctctttcttgattctatgggtggtggtgcatggccgttcttagttggtggagtga-tttgtctggttaattccgataacgaacgagaccttaacctactaactagatctcttagc----------------------------------------------------------------------------------------------------------------------------------------------------------------------------------------------------------------------------------------------------------------------------------------------------------------------------------------------------------------------------------------------------------------------------------------
>NARROWRIVER_Marine_Metopid_sp1_18S
--------------------TAGTCATATGCTTGTCTCAAAGATTAACCCATGCATGTGTAAGTATAGTTA-TATACAGCGAAACTGCGAATGGCTCATTAAATCAGTTATAGTTTATTTGATGGATAAA---GAA-ATGGATAACCGTAGTAATTCTAGAGCTAATACATGCTAGAAA-GCCTGACTC--ACGAAGGGCTGCATTTATTAGATA--AAGCCAACG--------------TTT-GGTGACTC---ATAACTTAGCGAATCGTAGA-TTATATCTGCGATATATCATTCAAGTTTCTGCCCTATCAGCTTT-GATGGTAGTGTATTGGACTACCATGGCTTTAACGGGTAACGGGGAATTAGGGTTCGGTTC-CGGAGAAAGAGCCTGAGAAACGGCTATTACATCTAAGGACGGCAGCAGGGGCGTAAATTACCCAATCTTAACTTAAGGAGGTAGTGACAAGAAATATCGACATTGGA-GAA-----ATCCA-AGATCGGAATGGACTAAATGTAAATACTTAGCGAGACAGCAAATAAGCTACCAC-TCCG-----------------------------------------CTAAAGGTGTTGCAGATTTAAGGCTCGTAGTTGGATATCT-GGAGTGCTGTACTTAGGCA-ATCGTCTAGGT--ACG-TGCATATCCATCCTTCTGTTAACGTGCGTTGGTC---GCGA--GATCGGGTACGGGCTCAGATATTTTACCTTGAGAAAATTAGAGTGTTTCAGGCAGG--CAAGGCCGGAATACTACAGCATGG-AATAATGGAAATGACACAA---CTCTGTGGTTGGCCAGGGA-AG-TGTAATGGTTAATAGGAACAGTTGGGGGCATTAGTATTTAATTGTCAGAGGTGAAATTCTTGGATTTGTTAAAGACTAACTAAAGCGAAAGCATTTGCCAAGGATGTTTTC-ATTAATCAAGAACGAAAGTTAGGGGATCAAAGACGATCAGATACCGTCGTAGTCTTAACCATAAACGATGCCGACTAGAGATCGGAGG-AGATCTACGTGCTCCTTCGGGATCTAAGGAGAAATCA-AAGTCTTTGGGTTCTGGGGGGAGTATGGTCGCAAGGCTGAAACTTGAAGGAATTGACGGAAGGGCACCACCAGGAGTGGAGCCTGCGGCTTAATCTGACTCAACACGGAGAAATTTACCAGGTCCAGACATTGGCAGGATTGACAG-ATTGATAGCTCTTTCTTGATTCTATGGGTGGTGGTGCATGGCCGTTCTTAGTTGGTGGAGTGA-TTTGTCTGGTTAATTCCGATAACGAACGAGACCTTAACCTACTAACTAGATACTGGTGTTATTACAC-CTTTA---TGCTTCTTAGAGGGACAGTGTGGTAAAACCTCAAGGAAGTTTAAGGCAATAACAGGTCTGTGATGCCCTTAGATGTCCTGGGCCGCACGCGTGCTACACTGATGCATGCAATAAGTA-CCTAGGCCGGAAGGCATT-GGGAAATCTGCAGTATGCATCGTGCTTGGGATAGATC-TTTGTAATTATGGATCTT--TAACGAGGAATTCCTAGTAAGCGCAAGTCATCAGCTTGCGCTGATTAAGTCCC-TGCCCTTTGTACACACCGCCCGTCGCTCCTACCGATTCCGGGTGATTCGGTGAACCTTTTGGACTTGCCAAAAGCGAGGAAATTAAGTGAGCCATATCACCTAGAGGAAGGAGAAGTCGTAACAAGGTTTCC--------------------------
>BOPAT_Brachonella_pulchra_18S
--------------------TAGTCATATGCTTGTCTCAAAGATTAACCCATGCATGTGTAAGTATAG-TA-TCTACAGCGAAACTGCGAATGGCTCATTAAAACAGTTATAGTTTATTTGATGGATAAA---GAT-ATGGATAACCGTAGTAATTCTAGAGCTAATACATGCTTGAAA-GCCCGACTC--AAAGAGGGCTGTGTTTATTAGATA--AAGCCAACT---------------TAAGGTGATTCACAATAACTTCACAAATCGTAC---TTTTGGTCCGATGCGTCATTCAAGTATCTGCCCTATCAGCTTT-GATGGTAGTGTATTGGACTACCATGGCTTTAACGGGTAACGGAGAATTAGGGTTCGGTTC-CGGAGAAAGAGCCTGAGAAACGGCTATTACATCTAAGGACGGCAGCAGGGGCGTAAATTACCCAATCTTAATTTAAGGAGGTAGTGACAAGAAATATCGACTTTGGA-GAA-----ATCCAGAGATTGGAATGGACTAAACGCAAAACCCTTAGCGAGTAACAATTGGAGGGCAAG-TCTGGTGCCAGCAGCCGCGGTAATTCCAG-CTCCAATAGCATATATTAAAGTTGTTGCAGTTAAAAAGCTCGTAGTTGGATATCT-GATTTTGCCAAACCTATAC--CAATGGGGGC------GGTGAGATCATCCTTCTGTTAAACTGCCTTACAC---CCAG--TGTCGGGCAGCAGCTCAGATATTTTACCTTGAGAAAATTAGAGTGTTTCAGGCAGGTTTTGCGCCAGAATACAACAGCATGG-AATAATAGAATTGACACAA---CTCTGTGGTTGGCCAGAGGTGG-TGGAATGGTTAATAGGAACAGTTGGGGGCATTAGTATTTAATTGTCAGAGGTGAAATTCTTGGATTTGTTAAAGACTAACTAAAGCGAAAGCATTTGCCAAGGATGTTTTC-ATTAATCAAGAACGAAAGTTAGGGGATCAAAGACGATCAGATACCGTCGTAGTCTTAACCATAAACGATGCCGACTAGGGATTGGAAG-AGATATATGAGCTCTTTCAGCACCTAAGGAGAAATCA-AAGTCTTTGGGTTCTGGGGGGAGTATGGTCGCAAGGCTGAAACTTGAAGGAATTGACGGAAGGGCACCACCAGGAGTGGAGCCTGCGGCTTAATTTGACTCAACACTGAAAAATTTACCAGGTCCAGACATTGACAGGATTGACAG-ATTGATAGCTCTTTCTAGATTCTATGGGTGGTGGTGCATGGCCGTTCTTAGTTGGTGGAGTGA-TTTGTCTGGTTAATTCCGATAACGAACGAGACCTTAGCCTGCTAACTAGTTCTATCAGATACTTCTC-TTAGA---CGCTTCTTAGAGGGACTGTGTGGTACAACCTCAAGGAAGATTAAGGCAATAACAGGTCTGTGATGCCCTTAGATGTCCTGGGCTGCACGCGTGCTACACTGATGCACACATCGAGTT-CCTGTACCGAAAGGAATCAGGGAAATCTTCAATATGCATCGTGATTGGGATAGATC-TTTGTAATTATGGATCTT--GAACGAGGAATTCCTAGTAAGCGTTAGTCATCAGCTTGCGCTGAATACGTCCC-TGCCCTTTGTACACACCGCCCGTCGCTCCTACCGATTCCGAGTGATCCGGTGAACCTTTTCGACCTGCCCAAAGCGGGGAAATCAAGTGAGCCATATCACTTAGAGGAAGGAGAAGTCGTAACAAGGTTTCCGTAGG---------------------
>GRANCA_Brachonella_contorta_18S
--CGT-GTTGATCCTGCCAGTAGTCATATGCTTGTCTCAAAGATTAACCCATGCATGTGTAAGTATAG-TA-TCTACGGCGAAACTGCGAATGGCTCATTAAAACAGTTATAGTTTATTTGATGGATCCC---TAT-ATGGATAACCGTAGTAATTCTAGAGCTAATACATGCTTGAAATGTCCGACTT--AAAGAGGACAGTGTTTATTAGATA--AAGCCAACA---------------TAAGGTGATTCACAATATCTACACAAATCGCAC---TTTTGGTACGATGCGTCATTCAAGTATCTGCCCTATCAGCTTT-GATGGTAGTGTATTGGACTACCATGGCTTTAACGGGTAACGGAGAATTAGGGTTCGGTTC-CGGAGAAAGAGCCTGAGAAACGGCTATTACATCTAAGGACGGCAGCAGGGGCGTAAATTACCCAATCTTAATTTAAGGAGGTAGTGACAAGAAATATCGACTTTGGA-GCA-----ATCCAGAGATTGGAATGGGCTAAACACAAAACCCTTAGTGAGTAACAATTGGAGGGCAAG-TCTGGTGCCAGCAGCCGCGGTAATTCCAG-CTCCAATAGCATATATTAAAGTTGTTGCAGTTAAAAAGCTCGTAGTTGGATATCT-GGTTTTACTGAGTCTATGC-ATAATGGACGA------GGTGGGACCATCCTTCTGATTAAACCTCTGATAC---CTCG--TATCGGGCGGTGGCTCAGATATTTTACCTTGAGAAAATTAGAGTGTTTCAGGCAGG--CTAGGCCAGAATACAACAGCATGG-AATAATGGAATTGACACAA---CTCTGTGGTTGGCCAGAGA-AG-TGTAATGGTTAATAGGAACAGTTGGGGGCATTAGTATTTAATTGTCAGAGGTGAAATTCTTGGATTTGTTAAAGACTAACTAAAGCGAAAGCATTTGCCAAGGATGTTTTC-ATTAATCAAGAACGAAAGTTAGGGGATCAAAGACGATCAGATACCGTCGTAGTCTTAACCATAAACGATGCCGACTAGGGATTGGAAG-AGATATAAGAGCTCTTTCAGCACCTAAGGAGAAATCA-AAGTCTTTGGGTTCTGGGGGGAGTATGGTCGCAAGGCTGAAACTTGAAGGAATTGACGGAAGGGCACCACCAGGAGTGGAGCCTGCGGCTTAATCTGACTCAACACTGAAAAATTTACCAGGTCCAGACATTGACAGGATTGACAG-ATTGATAGCTCTTTCTAGATTCTATGGGTGGTGGTGCATGGCCGTTCTTAGTTGGTGGAGTGA-TTTGTCTGGTTAATTCCGATAACGAACGAGACCTTAGCCTGCTAACTAGCTCTATCAGATACTTCTC-TTAGA---CGCTTCTTAGAGGGACTGTCTGGTACAACCTCAAGGAAGATTAAGGCAATAACAGGTCTGTGATGCCCTTAGATGTCCTGGGCTGCACGCGTGCTACACTGATGCACACATCGAGTT-CCTTAACCGAAAGGATTCAGGGAAATCTTCAATATGCATCGTGATTGGGATAGATC-TTTGTAATTATGGATCTT--GAACGAGGAATTCCTAGTAAGCGTTAGTCATCAGCTTGCGCTGAATACGTCCC-TGCCCTTTGTACACACCGCCCGTCGCTCCTACCGATTCCGAGTGATCCGGTGAACCTTTTTGACCTGACTCAATTGGGGAAATCAAGTGAGCCATATCACTTAGAGGAAGGAGAAGTCGTAACAAGGTTTCCGTAGGTGAACCTGCAGAAGGATCAA-
>JACO_Brachonella_contorta_18S
-TCGT-GTTGATCCTGCCAGTAGTCATATGCTTGTCTCAAAGATTAACCCATGCATGTGTAAGTATAG-TA-TCTACAGCGAAACTGCGAATGGCTCATTAAAACAGTTATAGTTTATTTGATGGATTCC---TAT-ATGGATAACCGTAGTAATTCTAGAGCTAATACATGCTTGAAATGTCCGACTT--AAAGAGGACAGTGTTTATTAGATA--AAGCCAGCA---------------TAAGGTGATTCACAATAACTACACAAATCGCAC---TTTTGGTACGATGCGTCATTCAAGTATCTGCCCTATCAGCTTT-GATGGTAGTGTATTGGACTACCATGGCTTTAACGGGTAACGGAGAATTAGGGTTCGGTTC-CGGAGAAAGAGCCTGAGAAACGGCTATTACATCTAAGGACGGCAGCAGGGGCGTAAATTACCCAATCTTAATTTAAGGAGGTAGTGACAAGAAATATCGACTTTGGA-GAA-----ATCCAGAGATTGGAATGGGCTAAACACAAAACCCTTAGTGAGTAACAATTGGAGGGCAAG-TCTGGTGCCAGCAGCCGCGGTAATTCCAG-CTCCAATAGCATATATTAAAGTTGTTGCAGTTAAAAAGCTCGTAGTTGGATATCT-GGCTCTACTGAGTCTATGC-ATAATGGACGA------GGTGGGACCATCCTTCTGATAAAACCCCTGGTAC---CCCG--TATCGGGCGGTGGCTCAGATATTTTACCTTGAGAAAATTAGAGTGTTTCAGGCAGG--CTAGGCCGGAATACAACAGCATGG-AATAATGGAATTGACACAA---CTCTGTGGTTGGCCAGAGA-AG-TGTAATGGTTAATAGGAACAGTTGGGGGCATTAGTATTTAATTGTCAGAGGTGAAATTCTTGGATTTGTTAAAGACTAACTAAAGCGAAAGCATTTGCCAAGGATGTTTTC-ATTAATCAAGAACGAAAGTTAGGGGATCAAAGACGATCAGATACCGTCGTAGTCTTAACCATAAACGATGCCGACTAGGGATTGGAAG-AGATATATGAGCTCTTTCAGCACCTAAGGAGAAATCA-AAGTCTTTGGGTTCTGGGGGGAGTATGGTCGCAAGGCTGAAACTTGAAGGAATTGACGGAAGGGCACCACCAGGAGTGGAGCCTGCGGCTTAATCTGACTCAACACTGAAAAATTTACCAGGTCCAGACAGTGACAGGATTGACAG-ATTGATAGCTCTTTCTAGATTCTATGGGTGGTGGTGCATGGCCGTTCTTAGTTGGTGGAGTGA-TTTGTCTGGTTAATTCCGATAACGAACGAGACCTTAGCCTGCTAACTAGCTCTATCAGATACTTCTC-TTAGA---CGCTTCTTAGAGGGACTGTGTGGTACAACCTCAAGGAAGATTAAGGCAATAACAGGTCTGTGATGCCCTTAGATGTCCTGGGCTGCACGCGTGCTACACTGATGCACACATCGAGTT-CCTTAACCGAAAGGATTCAGGGAAATCTTCAATATGCATCGTGATTGGGATAGATC-TTTGTAATTATGGATCTT--GAACGAGGAATTCCTAGTAAGCGTTAGTCATCAGCTTGCGCTGAATACGTCCC-TGCCCTTTGTACACACCGCCCGTCGCTCCTACCGATTCCGAGTGATCCGGTGAACCTTTTTGACCTGACTCAATTGGGGAAATCAAGTGAGCCATATCACTTAGAGGAAGGAGAAGTCGTAACAAGGTTTCCGTAGGTGAACCTGCAGAAGGATCAA-
>LEDY_Brachonella_contorta_18S_f
--------------------TAGTCATATGCTTGTCTCAAAGATTAACCCATGCATGTGTAAGTATAG-TA-TCTACAGCGAAACTGCGAATGGCTCATTAAAACAGTTATAGTTTATTTGATGGATTCC---TAT-ATGGATAACCGTAGTAATTCTAGAGCTAATACATGCTTGAAATGTCCGACTT--AAAGAGGACAGTGTTTATTAGATA--AAGCCAGCA---------------TAAGGTGATTCACAATAACTACACAAATCGCAC---TTTTGGTACGATGCGTCATTCAAGTATCTGCCCTATCAGCTTT-GATGGTAGTGTATTGGACTACCATGGCTTTAACGGGTAACGGAGAATTAGGGTTCGGTTC-CGGAGAAAGAGCCTGAGAAACGGCTATTACATCTAAGGACGGCAGCAGGGGCGTAAATTACCCAATCTTAATTTAAGGAGGTAGTGACAAGAAATATCGACTTTGGA-GAA-----ATCCAGAGATTGGAATGGGCTAAACACAAAACCCTTAGTGAGTAACAATTGGAGGGCAAG-TCTGGTGCCAGCAGCCGCGGTAATTCCAG-CTCCAATAGCATATATTAAAGTTGTTGCAGTTAAAAAGCTCGTAGTTGGATATCT-GGCTCTACTGAGTCTATGC-ATAATGGACGA------GGTGGGACCATCCTTCTGATAAAACCCCTGGTAC---CTAG--TATCGGGCGGTGGCTCAGATATTTTACCTTGAGAAAATTAGAGTGTTTCAGGCAGG--CTAGGCCGGAATACAACAGCATGG-AATAATGGAATTGACACAA---CTCTGTGGTTGGCCAGAGA-AG-TGTAATGGTTAATAGGAACAGTTGGGGGCATTAGTATTTAATTGTCAGAGGTGAAATTCTTGGATTTGTTAAAGACTAACTAAAGCGAAAGCATTTGCCAAGGATGTTTTC-ATTAATCAAGAACGAAAGTTAGGGGATCAAAGACGATCAGATACCGTCGTAGTCTTAACCATAAACGATGCCGACTAGGGATTGGAAG-AGATATATGAGCTCTTTCAGCACCTAAGGAGAAATCA-AAGTCTTTGGGTTCTGGGGGGAGTATGGTCGCAAGGCTGAAACTTGAAGGAATTGACGGAAGGGCACCACCAGGAGTGGAGCCTGCGGCTTAATCTGACTCAACACTGAAAAATTTACCAGGTCCAGACAGTGACAGGATTGACAG-ATTGATAGCTCTTTCTAGATTCTATGGGTGGTGGTGCATGGCCGTTCTTAGTTGGTGGAGTGA-TTTGTCTGGTTAATTCCGATAACGAACGAGACCTTAGCCTGCTAACTAGCTCTATCAGATACTTCTC-TTAGA---CGCTTCTTAGAGGGACTGTGTGGTACAACCTCAAGGAAGATTAAGGCAATAACAGGTCTGTGATGCCCTTAGATGTCCTGGGCTGCACGCGTGCTACACTGATGCACACATCGAGTT-CCTTAACCGAAAGGATTCAGGGAAATCTTCAATATGCATCGTGATTGGGATAGATC-TTTGTAATTATGGATCTT--GAACGAGGAATTCCTAGTAAGCGTTAGTCATCAGCTTGCGCTGAATACGTCCC-TGCCCTTTGTACACACCGCCCGTCGCTCCTACCGATTCCGAGTGATCCGGTGAACCTTTTTGACCTGACTCAATTGGGGAAATCAAGTGAGCCATATCACTTAGAGGAAGGAGAAGTCGTAACAAGGTTTCC--------------------------
>VELKAL_Brachonella_contorta_18S
--------------------TAGTCATATGCTTGTCTCAAAGATTAACCCATGCATGTGTAAGTATAG-TA-TCTACAGCGAAACTGCGAATGGCTCATTAAAACAGTTATAGTTTATTTGATGGATTCC---TAT-ATGGATAACCGTAGTAATTCTAGAGCTAATACATGCTTGAAATGTCCGACTT--AAAGAGGACAGTGTTTATTAGATA--AAGCCAGCA---------------TAAGGTGATTCACAATAACTACACAAATCGCAC---TTTTGGTACGATGCGTCATTCAAGTATCTGCCCTATCAGCTTT-GATGGTAGTGTATTGGACTACCATGGCTTTAACGGGTAACGGAGAATTAGGGTTCGGTTC-CGGAGAAAGAGCCTGAGAAACGGCTATTACATCTAAGGACGGCAGCAGGGGCGTAAATTACCCAATCTTAATTTAAGGAGGTAGTGACAAGAAATATCGACTTTGGA-GAA-----ATCCAGAGATTGGAATGGGCTAAACACAAAACCCTTAGTGAGTAACAATTGGAGGGCAAG-TCTGGTGCCAGCAGCCGCGGTAATTCCAG-CTCCAATAGCATATATTAAAGTTGTTGCAGTTAAAAAGCTCGTAGTTGGATATCT-GGCTCTACTGAGTCTATGA-ACAATGGACGA------GGTGGGACCATCCTTCTGATAAAACCCCTGGTAC---CCAG--TATCGGGCGGTGGCTCAGATATTTTACCTTGAGAAAATTAGAGTGTTTCAGGCAGG--CTTGGCCGGAATACAACAGCATGG-AATAATGGAATTGACACAA---CTCTGTGGTTGGCCAGAGA-AG-TGTAATGGTTAATAGGAACAGTTGGGGGCATTAGTATTTAATTGTCAGAGGTGAAATTCTTGGATTTGTTAAAGACTAACTAAAGCGAAAGCATTTGCCAAGGATGTTTTC-ATTAATCAAGAACGAAAGTTAGGGGATCAAAGACGATCAGATACCGTCGTAGTCTTAACCATAAACGATGCCGACTAGGGATTGGAAG-AGATATATGAGCTCTTTCAGCACCTAAGGAGAAATCA-AAGTCTTTGGGTTCTGGGGGGAGTATGGTCGCAAGGCTGAAACTTGAAGGAATTGACGGAAGGGCACCACCAGGAGTGGAGCCTGCGGCTTAATCTGACTCAACACTGAAAAATTTACCAGGTCCAGACAGTGACAGGATTGACAG-ATTGATAGCTCTTTCTAGATTCTATGGGTGGTGGTGCATGGCCGTTCTTAGTTGGTGGAGTGA-TTTGTCTGGTTAATTCCGATAACGAACGAGACCTTAGCCTGCTAACTAGCTCTATCAGATACTTCTC-TTAGA---CGCTTCTTAGAGGGACTGTGTGGTACAACCTCAAGGAAGATTAAGGCAATAACAGGTCTGTGATGCCCTTAGATGTCCTGGGCTGCACGCGTGCTACACTGATGCACACAT--------------------------------------------------------------------------------------------------------------------------------------------------------------------------------------------------------------------------------------------------------------------------------------------------------
>KAENG_Tropidoatrctus_levanderi_18S
-ACCTGGTCGATCCTGCCAGTAGTCATATGCTTGTCTCAAAGATTAAGCCATGCATGTGCAAGTATAAGTG-GATACTGCGAGACTGCGAATGGCTCATTAAATCAGCTATAGTTTATTTGATGGATAAA---GAA-ATGGATAACCGTAGTAATTCTAGAGCTAATACATGCGCGAAC-GCGT-TCGC--AAGG-ACGCCGTATTTATTAGATA--ATGCCACCG--------------TAT-GGTGAATCATAATAACTTAACGAATCGTAGT--A-ATACTGCGATATATCATTCAAGTATCTGCCCTATCAGCTTT-GATGGTAGTGTATTGGACTACCATGGCACTTACGGGTAACGGAGAATTAGGGTTCGGTTC-CGGAGAGGGAGCCTGAGAAATGGCTACCACATCTAAGGAAGGCAGCAGGCGCGTAAATTACCCAATCCTGACTCAGGGAGGTAGTGACAAGAAATATCGACTTTGGA-GCA-----ATCCAGAGATTGGAATGGGTTTAATGTAAAAACCTTTACGAGTAACAATTGGAGGGCAAG-TCTGGTGCCAGCAGCCGCGGTAATTCCAG-CTCCAATAGCATATATTAAAGTTGTTGCAGTTAAAAAGCTCGTAGTTGAAATTCT-GGAGAGGTTGTTGGCTGAT--CATATCAGTT-AGCA-ATCTTCTTCATCCTTCTGTTAACTCTCTGCACTT-----CG--TGTTGGAGTAGAGCTCAGATATTTTACCTTGAGAAAATTAAAGTGTTTCAGGCAGG--CTAGGCCCGAATACAACAGCATGG-AATAATAGAATTGACAATA---CTCTGTGGTTGCGCAGACG-TGTTGTAATGGTTAATAGGAACAGTTGGGGGCATTAGTATTTAATTGTCAGAGGTGAAATTCTTGGATTTGTTAAAGACTAACTAAAGCGAAAGCATTTGCCAAGGATGTTTTC-ATTAATCAAGAACGAAAGTTAGGGGATCAAAGACGATCAGATACCGTCGTAGTCTTAACTATAAACGATGCCGACTAGAGATTGGAGG-AGATATTCGAGCTCCTTCAGCATCTAAGGAGAAATCA-AAGTCTTTGGGTTCTGGGGGGAGTATGGTCGCAAGTCTGAAACTTGAAGGAATTGACGGAAGGGCACCACCAGGAGTGGAGCCTGCGGCTCAATCTGACTCAACACTGAGAAATTTACCAGGTCCAGACATTGGCAGGATTGACAG-ATTGATAGCTCTTTCTTGATTCTATGGGTGGTGGTGCATGGCCGTTCTTAGTTGGTGGAGTGA-TTTGTCTGGTTAATTCCGATAACGAACGAGACCTCAACCTACTAAATAGATCCAGGTGTTACTACAA-CTGGA---CGCTTCTTAGAGGGACTGTGTGGTATAACCTCAAGGAAGTTTGAGGCAATAACAGGTCTGTGATGCCCTTAGATGTCCTGGGCTGCACGCGTGCTACACTGATGCACTCAGCTAGTATCCTGCCTCGAAAGGTGGC-GGGAAATCTTCAAAATGCATCGTGATTGGGATAGATC-TTTGTAATTATGGATCTT--AAACGAGGAATTCCTAGTAAGCGCAAGTCATCAGCTTGCGCTGACTAAGTCCC-TGCCCTTTGTACACACCGCCCGTCGCTCCTACCGATTCCGAGTGATTCGGTGAACCTTTTGGACCTGTCAAAAGCGGGAAAATTAAGTAAACCAAATCACTTAGAGGAAGGAGAAGTCGTAACAAGGTTTCCGTAGGTGAACCTGCGGAAGGATCATT
>LUKIFOREST_Tropidoatractus_levanderi_18S_F
--------------------TAGTCATATGCTTGTCTCAAAGATTAAGCCATGCATGTGCAAGTATAAGTG-GATACTGCGAGACTGCGAATGGCTCATTAAATCAGCTATAGTTTATTTGATGGATAAA---GAT-ATGGATAACCGTAGTAATTCTAGAGCTAATACATGCGCGAAC-GCGT-TCGT--AAGG-ACGCCGTATTTATTAGATA--ATGCCACCG--------------TAT-GGTGAATCATAATAACTTAACGAATCGTAGT--A-ATACTGCGATATATCATTCAAGTATCTGCCCTATCAGCTTT-GATGGTAGTGTATTGGACTACCATGGCACTTACGGGTAACGGAGAATTAGGGTTCGGTTC-CGGAGAGGGAGCCTGAGAAATGGCTACCACATCTAAGGAAGGCAGCAGGCGCGTAAATTACCCAATCCTGACTCAGGGAGGTAGTGACAAGAAATATCGACTTTGGA-GTA-----ATCCAGAGATTGGAATGGGTTTAATGTAAAAACCTTTACGAGTAACAATTGGAGGGCAAG-TCTGGTGCCAGCAGCCGCGGTAATTCCAG-CTCCAATAGCATATATTAAAGTTGTTGCAGTTAAAAAGCTCGTAGTTGAAATTCT-GGAGAGGTTGTTGGCTGAT-TATCGTCAGTT-AGCA-ATTTTCTTCATCCTTCTGTTAACTCTCTGCACAT-----CG--TGTTGGAGTAGAGCTCAGATATTTTACCTTGAGAAAATTAGAGTGTTTCAGGCAGG--CTAGGCCCGAATACAACAGCATGG-AATAATGGAATTGACAATA---CTCTGTGGTTGCGCAGAAG-TGTTGTAATGGTTAATAGGAACAGTTGGGGGCATTAGTATTTAATTGTCAGAGGTGAAATTCTTGGATTTGTTAAAGACTAACTAAAGCGAAAGCATTTGCCAAGGATGTTTTC-ATTAATCAAGAACGAAAGTTAGGGGATCAAAGACGATCAGATACCGTCGTAGTCTTAACTATAAACGATGCCGACTAGAGATTGGAGG-AGATATTCGAGCTCCTTCAGCATCTAAGGAGAAATCA-AAGTCTTTGGGTTCTGGGGGGAGTATGGTCGCAAGTCTGAAACTTGAAGGAATTGACGGAAGGGCACCACCAGGAGTGGAGCCTGCGGCTCAATCTGACTCAACACTGAGAAATTTACCAGGTCCAGACATTGGCAGGATTGACAG-ATTGATAGCTCTTTCTTGATTCTATGGGTGGTGGTGCATGGCCGTTCTTAGTTGGTGGAGTGA-TTTGTCTGGTTAATTCCGATAACGAACGAGACCTCAACCTACTAAATAGATCCAGGTGTTTCTACAA-CTGGA---CGCTTCTTAGAGGGACTGTGTGGTAAAACCTCAAGGAAGTTTGAGGCAATAACAGGTCTGTGATGCCCTTAGATGTCCTGGGCTGCACGCGTGCTACACTGATGCACTCAGCTAGTATCCTGCCTCGAAAGGTGGC-GGGAAATCTTCAAAATGCATCGTGATTGGGATAGATC-TTTGTAATTATAGATCTT--AAACGAGGAATTCCTAGTAAGCGCAAGTCATCAGCTTGCGCTGACTAAGTCCC-TGCCCTTTGTACACACCGCCCGTCGCTCCTACCGATTCCGAGTGATTCGGTGAACCTTTTGGACCTGTCCAAAGCGGGAAAATTAAGTAAACCAAATCACTTAGAGGAAGGAGAAGTCGTAACAAGGTTTC--------------------------C
>MORETES_Tropidoatractus_levanderi_MG896713
--------------------TAGTCATATGCTTGTCTCAAAGATTAAGCCATGCATGTGCAAGTATAAGTG-GATACTGCGAGACTGCGAATGGCTCATTAAATCAGCTATAGTTTATTTGATGGATAAA---GAT-ATGGATAACCGTAGTAATTCTAGAGCTAATACATGCGCGAAC-GCGT-TCGC--AAGG-ACGCCGTATTTATTAGATA--ATGCCACCG--------------TAT-GGTGAATCATAATAACTTAACGAATCGTAGT--A-ATACTGCGATATATCATTCAAGTATCTGCCCTATCAGCTTT-GATGGTAGTGTATTGGACTACCATGGCACTTACGGGTAACGGAGAATTAGGGTTCGGTTC-CGGAGAGGGAGCCTGAGAAATGGCTACCACATCTAAGGAAGGCAGCAGGCGCGTAAATTACCCAATCCTGACTCAGGGAGGTAGTGACAAGAAATATCGACTTTGGA-GTA-----ATCCAGAGATTGGAATGGGTTTAATGTAAAAACCTTTACGAGTAACAATTGGAGGGCAAG-TCTGGTGCCAGCAGCCGCGGTAATTCCAG-CTCCAATAGCATATATTAAAGTTGTTGCAGTTAAAAAGCTCGTAGTTGAAATTCT-GGAGAGGTTGTTGGCTGAT-ACTTGTCAGTT-AGCA-ATTTTCTTCATCCTTCTGTTAACTCTCTGCACAT-----CG--TGTTGGAGTAGAGCTCAGATATTTTACCTTGAGAAAATTAGAGTGTTTCAGGCAGG--CTAGGCCCGAATACAACAGCATGG-AATAATGGAATTGACAATA---CTCTGTGGTTGCGCAGAAG-TGTTGTAATGGTTAATAGGAACAGTTGGGGGCATTAGTATTTAATTGTCAGAGGTGAAATTCTTGGATTTGTTAAAGACTAACTAAAGCGAAAGCATTTGCCAAGGATGTTTTC-ATTAATCAAGAACGAAAGTTAGGGGATCAAAGACGATCAGATACCGTCGTAGTCTTAACTATAAACGATGCCGACTAGAGATTGGAGG-AGATATTCGAGCTCCTTCAGCATCTAAGGAGAAATCA-AAGTCTTTGGGTTCTGGGGGGAGTATGGTCGCAAGTCTGAAACTTGAAGGAATTGACGGAAGGGCACCACCAGGAGTGGAGCCTGCGGCTCAATCTGACTCAACACTGAGAAATTTACCAGGTCCAGACATTGGCAGGATTGACAG-ATTGATAGCTCTTTCTTGATTCTATGGGTGGTGGTGCATGGCCGTTCTTAGTTGGTGGAGTGA-TTTGTCTGGTTAATTCCGATAACGAACGAGACCTCAACCTACTAAATAGATCCAGGTGTTTCTACAA-CTGGA---CGCTTCTTAGAGGGACTGTGTGGTAAAACCTCAAGGAAGTTTGAGGCAATAACAGGTCTGTGATGCCCTTAGATGTCCTGGGCTGCACGCGTGCTACACTGATGCACTCAGCTAGTATCCTGCCTCGAAAGGTGGC-GGGAAATCTTCAAAATGCATCGTGATTGGGATAGATC-TTTGTAATTATGGATCTT--AAACGAGGAATTCCTAGTAAGCGCAAGTCATCAGCTTGCGCTGACTAAGTCCC-TGCCCTTTGTACACACCGCCCGTCGCTCCTACCGATTCCGAGTGATTCGGTGAACCTTTTGGACCTGTCCAAAGCGGGAAAATTAAGTAAACCAAATCACTTAGAGGAAGGAGAAGTCGTAACAAGGTTTC--------------------------C
>RIOT_Tropidoatractus_levanderi_MG896728
--------------------TAGTCATATGCTTGTCTCAAAGATTAAGCCATGCATGTGCAAGTATAAGTG-GATACTGCGAGACTGCGAATGGCTCATTAAATCAGCTATAGTTTATTTGATGGATAAA---GAT-ATGGATAACCGTAGTAATTCTAGAGCTAATACATGCGCGAAC-GCGT-TCGT--AAGG-ACGCCGTATTTATTAGATA--ATGCCACCG--------------TAT-GGTGAATCATAATAACTTAACGAATCGTAGT--A-ATACTGCGATATATCATTCAAGTATCTGCCCTATCAGCTTT-GATGGTAGTGTATTGGACTACCATGGCACTTACGGGTAACGGAGAATTAGGGTTCGGTTC-CGGAGAGGGAGCCTGAGAAATGGCTACCACATCTAAGGAAGGCAGCAGGCGCGTAAATTACCCAATCCTGACTCAGGGAGGTAGTGACAAGAAATATCGACTTTGGA-GTA-----ATCCAGAGATTGGAATGGGTTTAATGTAAAAACCTTTACGAGTAACAATTGGAGGGCAAG-TCTGGTGCCAGCAGCCGCGGTAATTCCAG-CTCCAATAGCATATATTAAAGTTGTTGCAGTTAAAAAGCTCGTAGTTGAAATTCT-GGAGAGGTTGTTGGCTGAT-ACTTGTCAGTT-AGCA-ATTTTCTTCATCCTTCTGTTAACTCTCTGCACAT-----CG--TGTTGGAGTAGAGCTCAGATATTTTACCTTGAGAAAATTAGAGTGTTTCAGGCAGG--CTAGGCCCGAATACAACAGCATGG-AATAATGGAATTGACAATA---CTCTGTGGTTGCGCAGAAG-TGTTGTAATGGTTAATAGGAACAGTTGGGGGCATTAGTATTTAATTGTCAGAGGTGAAATTCTTGGATTTGTTAAAGACTAACTAAAGCGAAAGCATTTGCCAAGGATGTTTTC-ATTAATCAAGAACGAAAGTTAGGGGATCAAAGACGATCAGATACCGTCGTAGTCTTAACTATAAACGATGCCGACTAGAGATTGGAGG-AGATATTCGAGCTCCTTCAGCATCTAAGGAGAAATCA-AAGTCTTTGGGTTCTGGGGGGAGTATGGTCGCAAGTCTGAAACTTGAAGGAATTGACGGAAGGGCACCACCAGGAGTGGAGCCTGCGGCTCAATCTGACTCAACACTGAGAAATTTACCAGGTCCAGACATTGGCAGGATTGACAG-ATTGATAGCTCTTTCTTGATTCTATGGGTGGTGGTGCATGGCCGTTCTTAGTTGGTGGAGTGA-TTTGTCTGGTTAATTCCGATAACGAACGAGACCTCAACCTACTAAATAGATCCAGGTGTTTCTACAA-CTGGA---CGCTTCTTAG-------------------------------------------------------------------------------------------------------------------------------------------------------------------------------------------------------------------------------------------------------------------------------------------------------------------------------------------------------------------------------------------------------------
>RIOZ_Tropidoatractus_levanderi_MG896702
--------------------TAGTCATATGCTTGTCTCAAAGATTAAGCCATGCATGTGCAAGTATAAGTG-GATACTGCGAGACTGCGAATGGCTCATTAAATCAGCTATAGTTTATTTGATGGATAAA---GAT-ATGGATAACCGTAGTAATTCTAGAGCTAATACATGCGCGAAC-GCGT-TCGC--AAGG-ACGCCGTATTTATTAGATA--ATGCCACCG--------------TAT-GGTGAATCATAATAACTTAACGAATCGTAGT--A-ATACTGCGATATATCATTCAAGTATCTGCCCTATCAGCTTT-GATGGTAGTGTATTGGACTACCATGGCACTTACGGGTAACGGAGAATTAGGGTTCGGTTC-CGGAGAGGGAGCCTGAGAAATGGCTACCACATCTAAGGAAGGCAGCAGGCGCGTAAATTACCCAATCCTGACTCAGGGAGGTAGTGACAAGAAATATCGACTTTGGA-GTA-----ATCCAGAGATTGGAATGGGTTTAATGTAAAAACCTTTACGAGTAACAATTGGAGGGCAAG-TCTGGTGCCAGCAGCCGCGGTAATTCCAG-CTCCAATAGCATATATTAAAGTTGTTGCAGTTAAAAAGCTCGTAGTTGAAATTCT-GGAGAGGTTGTTGGCTGAT-ACTTGTCAGTT-AGCA-ATTTTCTTCATCCTTCTGTTAACTCTCTGCACAT-----CG--TGTTGGAGTAGAGCTCAGATATTTTACCTTGAGAAAATTAGAGTGTTTCAGGCAGG--CTAGGCCCGAATACAACAGCATGG-AATAATGGAATTGACAATA---CTCTGTGGTTGCGCAGAAG-TGTTGTAATGGTTAATAGGAACAGTTGGGGGCATTAGTATTTAATTGTCAGAGGTGAAATTCTTGGATTTGTTAAAGACTAACTAAAGCGAAAGCATTTGCCAAGGATGTTTTC-ATTAATCAAGAACGAAAGTTAGGGGATCAAAGACGATCAGATACCGTCGTAGTCTTAACTATAAACGATGCCGACTAGAGATTGGAGG-AGATATTCGAGCTCCTTCAGCATCTAAGGAGAAATCA-AAGTCTTTGGGTTCTGGGGGGAGTATGGTCGCAAGTCTGAAACTTGAAGGAATTGACGGAAGGGCACCACCAGGAGTGGAGCCTGCGGCTCAATCTGACTCAACACTGAGAAATTTACCAGGTCCAGACATTGGCAGGATTGACAG-ATTGATAGCTCTTTCTTGATTCTATGGGTGGTGG---------------------------------------------------------------------------------------------------------------------------------------------------------------------------------------------------------------------------------------------------------------------------------------------------------------------------------------------------------------------------------------------------------------------------------------------------------------------------------------------------------------------------------
>VERNON_Tropidoatractus_levanderi_18S
--------------------TAGTCATATGCTTGTCTCAAAGATTAAGCCATGCATGTGCAAGTATAAGTG-GATACTGCGAGACTGCGAATGGCTCATTAAATCAGTTATAGTTTATTTGATGGATAAA---GAT-ATGGATAACCGTAGTAATTCTAGAGCTAATACATGCGTGAAC-GCGT-TCGC--AAGG-ACGCCGTATTTATTAGATA--ATGCCACCG--------------TAT-GGTGAATCATAATAACTTAACGAATCGTAGA--A-TTTCTGCGATATATCATTCAAGTATCTGCCCTATCAGC-TA-GATGGTAGTGTATTGGACTACCATGGCACTTACGGGTAACGGAGAATTAGGGTTCGGTTC-CGGAGAGGGAGCCTGAGAAATGGCTACCACATCTAAGGAAGGCAGCAGGCGCGTAAATTACCCAATCCTGACTCAGGGAGGTAGTGACAAGAAATATCGACTTTGGA-GCA-----ATCCAGAGATTGGAATGGGTTTAATGTAAAAACCTTTACGAGTAACAATTGGAGGGCAAG-TCTGGTGCCAGCAGCCGCGGTAATTCCAG-CTCCAATAGCATATATTAAAGTTGTTGCAGTTAAAAAGCTCGTAGTTGAAATTCT-GAAGAGGTTGCAGGCTGAT-TCTT-TCAGTT-TGCA-ATCTTCTTCATCCTTCTGTTAACTCTCTGCACCT-----AG--TGTTGGAGTAGAGCTCAGATATTTTACCTTGAGAAAATTAGAGTGTTTCAGGCAGG--CTAGGCCCGAATACAACAGCATGG-AATAATGGAATTGACAATA---CTCTGTGGTTGCGCAGAAG-TGTTGTAATGGTTAATAGGAACAGTTGGGGGCATTAGTATTTAATTGTCAGAGGTGAAATTCTTGGATTTGTTAAAGACTAACTAAAGCGAAAGCATTTGCCAAGGATGTTTTC-ATTAATCAAGAACGAAAGTTAGGGGATCAAAGACGATCAGATACCGTCGTAGTCTTAACTATAAACGATGCCGACTAGGGATTGGAGG-AGATATATGAGCTCCTTCAGCACTTAAGGAGAAATCA-AAGTCTTTGGGTTCTGGGGGGAGTATGGTCGCAAGTCTGAAACTTGAAGGAATTGACGGAAGGGCACCACCAGGAGTGGAGCCTGCGGCTCAATCTGACTCAACACTGAGAAATTTACCAGGTCCAGACATTGGCAGGATTGACAG-ATTGATAGCTCTTTCTTGATTCTATGGGTGGTGGTGCATGGCCGTTCTTAGTTGGTGGAGTGA-TTTGTCTGGTTAATTCCGATAACGAACGAGACCTCAACCTACTAAATAGATCCAGGAGTTACTACTT-CTGGA---CGCTTCTTAG-------------------------------------------------------------------------------------------------------------------------------------------------------------------------------------------------------------------------------------------------------------------------------------------------------------------------------------------------------------------------------------------------------------
>LERMA5_Tropidoatractidae_18S
--------------------TAGTCATATGCTTGTCTCAAAGATTAAGCCATGCATGTGCAAGTATAAGTATTATACAGCGAGACTGCGAATGGCTCATTAAATCAGTTATAGTTTATTTGATGGATAAA---GAT-ATGGATAACCGTAGTAATTCTAGAGCTAATACATGCGTGAAC-GCCTGTCGC--AAGGCAGGCTGTATTTATTAGATA--ATGCCACCG--------------TAT-GGTGAATCATAATAACTTAGCGAATC---GC--C-TTTTGGCGATATATCATTCAAGTATCTGCCCTATCAGCTTT-GATGGTAGTGTATTGGACTACCATGGCATTCACGGGTAACGGAGAATTAGGGTTCGGTTC-CGGAGAGGGAGCCTGAGAAATGGCTACCACATCTAAGGAAGGCAGCAGGCGCGTAAATTACCCAATCCTGACTCAGGGAGGTAGTGACAAGAAATATCGACTTTGGA-GAA-----ATCCAGAGATTGGAATGGGTTTAATGTAAAAACCTTTACGAGTAACAATTGGAGGGCAAG-TCTGGTGCCAGCAGCCGCGGTAATTCCAG-CTCCAATAGCATATATTAAAGTTGTTGCAGTTAAAAAGCTCGTAGTTGAAATTCT-GGAGAGGTTGTGAGCTTCC-AATCGGGAGTTCAATA-ATCTTCTTCATCCTTCTGTTAACATATCAGGCAT----ACG--TGTTGGGTATGAGCTCAGATATTTTACCTTGAGAAAATTAAAGTGTTTCAGGCAGG--CTAGGCCAGAATACAAAAGCATGG-AATAATGGAATTGACAGCT---CTCTGTGGTTGCGCAGAGG-TGTTGTAATGGTTAATAGGAACAGTTGGGGGCATTAGTATTTAATTGTCAGAGGTGAAATTCTTGGATTTGTTAAAGACTAACTAAAGCGAAAGCATTTGCCAAGGATGTTTTC-ATTAATCAAGAACGAAAGTTAGGGGATCAAAGACGATCAGATACCGTCGTAGTCTTAACTATAAACGATGCCGACTAGAGATTGGAGG-AGATATTCGAGCTCCTTCAGCATCTAAGGAGAAATCA-AAGTCTTTGGGTTCTGGGGGGAGTATGGTCGCAAGTCTGAAACTTGAAGGAATTGACGGAAGGGCACCACCAGGAGTGGAGCCTGCGGCTCAATCTGACTCAACACTGAGAAATTTACCAGGTCCAGACATTGGCAGGATTGACAG-ATTGATAGCTCTTTCTTGATTCTATGGGTGGTGGTGCATGGCCGTTCTTAGTTGGTGGAGTGA-TTTGTCTGGTTAATTCCGATAACGAACGAGACCTCAACCTACTAAATAGATCCAGTTCTCACCAGAG-CTGGA---CGCTTCTTAGAGGGACTGTGTGGTATAACCTCAAGGAAGTTTGAGGCAATAACAGGTCTGTGATGCCCTTAGATGTCCTGGGCTGCACGCGTGCTACACTGATGCACTCAACTAGTATCCTGCTCCGAAAGGCTGT-GGGAAATCTTCAAAATGCATCGTGATTGGGATAGATC-TTTGTAATTATAGATCTT--AAACGAGGAATTCCTAGTAATCGCAAGTCATCAGCTTGCGATGACTAAGTCCC-TGCCCTTTGTACACACCGCCCGTCGCTCCTACCGATTCCGAGTGATTCGGTGAACCTTTTGGACTTGCCAAAAGCGAGAAAATTAAGTAAACCAAATCACTTAGAGGAAGGAGAAGTCGTAACAAGGTTTCCGTAGGTGAACCTGCAGAAGGATCAA-
>KU13_Tropidoatractus_ariella_18S_F
--------------------TAGTCATATGCTTGTCTCAAAGATTAAGCCATGCATGTGCAAGTATAGTAG-TATACAGCGAAACTGCGAATGGCTCATTAAATCAGTTATAATTTATTTGATGGATAAA---GAT-ATGGATAACCGTAGAAAATCTAGAGCTAATACATGCGTGAAA-GCCTAACTT--ACGAAGGGCTGTATTTATTAGATA--ATGCCACCG--------------TAT-GGTGAATCATAATAACTTAGCGAATCGCAGG--GTTTCCTGCGATATATCATTCAAGTTTCTGCCCTATCAGCTTT-GATGGTAGTGTATTGGACTACCATGGCTTTAACGGGTAACGGAGAATTAGGGTTCGATTC-CGGAGAGGGAGCCTGAGAAATGGCTACCACATCTAAGGAAGGCAGCAGGCGCGTAAATTACCCAATCCTGACTCAGGGAGGTAGTGACAAGAAATATCGACCTTGGC-TAT-----TGCCAAGGATTGGAATGGGTTTAATGTTAAAACCTTTACGAGTAACAATTGGAGGGCAAG-TCTGGTGCCAGCAGCCGCGGTAATTCCAG-CTCCAATAGCGTATATTAAAGTTGTTGCAGTTAAAAAGCTCGTAGTTGGATTTCT-GGGGGGGCTTAGTTGTGTC-TATGGCACGGC--TAA-GCTTTCCTCATCCATCTGTTAACATATGTGGTAC---TAGT--TACTGGATATGAGCTCAGATATTTTACCTTGAGAAAATTAGAGTGTTTCAGGCAGG--CTTGGCCGGAATACAAAAGCATGG-AATAATAGAATTGGCACAG---CTCTGTGGTTGCGCAGAGA-AG-TGTAATGGTTAATAGGAACAGTTGGGGGCATTAGTATTTAATTGTCAGAGGTGAAATTCTTGGATTTGTTAAAGACTAACTAAAGCGAAAGCATTTGCCAAGGATGTTTTC-ATTAATCAAGAACGAAAGTTAGGGGATCAAAGACGATCAGATACCGTCGTAGTCTTAACTATAAACGATGCCGACTAGGGATTGGAGG-AGATTTTCGAGCTCCTTCAGCATCTAAGGAGAAATCA-AAGTCTTTGGGTTCTGGGGGGAGTATGGTCGCAAGTCTGAAACTTGAAGGAATTGACGGAAGGGCACCACCAGGAGTGGAGCCTGCGGCTCAATCTGACTCAACACTGAGAAATTTACCAGGTCCAGACATTGGCAGGATTGACAG-TTTGATAGCGCTTTCTTGATTCTATGGGTGGTGGTGCATGGCCGTTCTTAGTTGGTGGAGTGA-TTTGTCTGGTTAATTCCGATAACGAACGAGACCTTAACCTACTAACTAGACCTGTTGGATATGTCCA-ACAGG---CGCTTCTTAGAGGGACTATGTGGTATAACCTCAAGGAAGTTTAAGGCAATAACAGGTCTGTGATGCCCTTAGATGTCCTGGGCTGCACGCGTGCTACACTGATGCATTCAGCCAGTATCCTGCCCCGAAAGGCGGT-GGGAAATCTCGAAAATGCATCGTGATTGGGATAGATC-TTTGCAATTATAGATCTT--AAACGAGGAATTCCTAGTAATCGCAAGTCATCAGCTTGCGATGACTAAGTCCC-TGCCCTTTGTACACACCGCCCGTCGCTCCTACCGATTCCGAGTGATTTGGTGAACCTTTTGGACTTGCCAAAAGCGGGGAAATTAAGTAAACCGAATCACTTAGAGGAAGGAGAAGTCGTAACAAGGTTTCC--------------------------
>RAJ_Tropidoatractus_ariella_MG896726
--------------------TAGTCATATGCTTGTCTCAAAGATTAAGCCATGCATGTGCAAGTATAGTAG-TATACAGCGAAACTGCGAATGGCTCATTAAATCAGTTATAATTTATTTGATGGATAAA---GAT-ATGGATAACCGTAGAAAATCTAGAGCTAATACATGCGTGAAA-GCCTAACTT--ACGAAGGGCTGTATTTATTAGATA--ATGCCACCG--------------TAT-GGTGAATCATAATAACTTAGCGAATCGCAGG--GTTTCCTGCGATATATCATTCAAGTTTCTGCCCTATCAGCTTT-GATGGTAGTGTATTGGACTACCATGGCTTTAACGGGTAACGGAGAATTAGGGTTCGATTC-CGGAGAGGGAGCCTGAGAAATGGCTACCACATCTAAGGAAGGCAGCAGGCGCGTAAATTACCCAATCCTGACTCAGGGAGGTAGTGACAAGAAATATCGACCTTGGC-TAT-----TGCCAAGGATTGGAATGGGTTTAATGTTAAAACCTTTACGAGTAACAATTGGAGGGCAAG-TCTGGTGCCAGCAGCCGCGGTAATTCCAG-CTCCAATAGCGTATATTAAAGTTGTTGCAGTTAAAAAGCTCGTAGTTGGATTTCT-GGGGGGGCTTAGTTGTGTC-TATGGCACGGC--TAA-GCTTTCCTCATCCATCTGTTAACATATGTGGTAC---TAGT--TACTGGATATGAGCTCAGATATTTTACCTTGAGAAAATTAGAGTGTTTCAGGCAGG--CTTGGCCGGAATACAAAAGCATGG-AATAATAGAATTGGCACAG---CTCTGTGGTTGCGCAGAGA-AG-TGTAATGGTTAATAGGAACAGTTGGGGGCATTAGTATTTAATTGTCAGAGGTGAAATTCTTGGATTTGTTAAAGACTAACTAAAGCGAAAGCATTTGCCAAGGATGTTTTC-ATTAATCAAGAACGAAAGTTAGGGGATCAAAGACGATCAGATACCGTCGTAGTCTTAACTATAAACGATGCCGACTAGGGATTGGAGG-AGATTTTCGAGCTCCTTCAGCATCTAAGGAGAAATCA-AAGTCTTTGGGTTCTGGGGGGAGTATGGTCGCAAGTCTGAAACTTGAAGGAATTGACGGAAGGGCACCACCAGGAGTGGAGCCTGCGGCTCAATCTGACTCAACACTGAGAAATTTACCAGGTCCAGACATTGGCAGGATTGACAG-TTTGATAGCGCTTTCTTGATTCTATGGGTGGTGGTGCATGGCCGTTCTTAGTTGGTGGAGTGA-TTTGTCTGGTTAATTCCGATAACGAACGAGACCTTAACCTACTAACTAGACCTGTTGGATATGTCCA-ACAGG---CGCTTCTTAG-------------------------------------------------------------------------------------------------------------------------------------------------------------------------------------------------------------------------------------------------------------------------------------------------------------------------------------------------------------------------------------------------------------
>WH5_Palmarella_salina_18S
--------------------TAGTCATATGCTTGTCTCAAAGATTAAGCCATGCATGTGCAAGTATAGTAT-TATACAGCGAAACTGCGAATGGCTCATTAAATCAGTTATAGTTTATTTGATGGATAAA---GAT-ATGGATAACCGTAGTAATTCTAGAGCTAATACATGCGTGAAA-GCC----------GAAAGGCTGTATTTATTAGATA--ATGCCAA-A--------------TAATGGTGATTCATAATAACTTAACGAATCGTGGG--TTTTCCTGCGATATATCATTCAAGTATCTGCCCTATCAGCTTT-GATGGTAGTGTATTGGACTACCATGGCTTTAACGGGTAACGGAGAATTAGGGTTCGATTC-CGGAGAGGGAGCCTGAGAAACGGCTACCACATCTAAGGAAGGCAGCAGGCGCGTAAATTACCCACTCCTGACTCAGGGAGGTAGTGACAAGAAATATCGGCCTTGGA-GCA-----ATCCA-AGAACGGAATGGGT-----------------------------------------------------------------------------------------------------TTAAAAAGCTCGTAGTTGGATATCT-GGCGGGATTTTTCGCTTCCCCTAGGTCGTGG--AAA-ATCCTCGTCATCCGTCTGTTAACTCATATGCTAC---CCTG--TAGTGTATGGGGGCTCAGGCATTTTACCTTGAGAAAATTAGAGTGTTTCAGGCAGG--CTAGGCCGGAATACATTAGCATGG-AATAATAGAATTGGCACAA---GTCTGTGGTCG--CAGATG-AG-TGTAATGGTTAATAGGAACAGTTGGGGGCATTAGTATTTAATTGTCAGAGGTGAAATTCTTGGATTTTTTAAAGACTAACTAAAGCGAAAGCATTTGCCAAGGATGTTTTC-ATTAATCAAGAACGAAAGTTAGGGGATCGAAGACGATCAGATACCGTCGTAGTCTTAACTATAAACGATGCCGACTAGAGATTGGAGG-AGAT-TTCAAACTCCTTCAGCATCTAAGGAGAAATCA-AAGTCTTTGGGTTCTGGGGGGAGTATGGTCGCAAGGCTGAAACTTGAAGGAATTGACGGAAGGGCACCACCAGGAGTGGAGCCTGCGGCTCAATCTGACTCAACACTGAGAAATTTACCAGGTCCAGACATTGGAAGGATTGACAG-ATTGATAGCTCTTTCTTGATTCTATGGGTGGTGGTGCATGGCCGTTCTTAGTTGGTGGAGTGA-TTTGTCTGGTTAATTCCGATAACGAACGAGACCTTAACCTACTAACTAGACCATTCGGTTACTACCG-GATGG---AGCTTCTTAGAGGGACTATGTGGTAAAACCTCAAGGAAGTTTAAGGCAATAACAGGTCTGTGATGCCCTTAGATGTCCTGGGCCGCACGCGTGCTACACTGATGCATGCAATAAGATTGCTGCTCCGAAAGGCAGT-GGCAAATCTAAAATATGCATCGTGATTGGGATAGATC-TTTGTAATTATGGATCTT--GAACGAGGAATTCCTAGTAAGCGTAAGTCATCAGCTTACGCTGACTAAGTCCC-TGCCCTTTGTACACACCGCCCGTCGCTCCTACCGATTCCGAGTGATTTGGTGAACTCTTTGGACTTG-TACCCGCGAGAAAATTGCGTGAACTAAATCACTTAGAGGAAGGAGAAGTCGTAACAAGGTTTCC--------------------------
>GROSERDU_Caenomopha_medusula_18S
--CGT-GTTGATCCTGCCAGTAGTCATATGCTTGTCTCAAGGACTAAGCCATGCATGTCTAAGTATAATAG-GATACTGTGAAACTGCGAATGGCTCATTAAAACAGTTATAGTTTACTTGACGAACTTC---TAA-ATGGATAACCGTAGTAAGACCAGAGCTAATACATGCACCGGT-----GGCTG--TCAAAGGCCCGCATTTATTAGATA--AAACCATC----------------TGTGGTGAATCATAATAACTGAACGAATCGCTCGGCGTATGCCGCGATGCGTCATTCAAGTTTCTGCCCTATCAGCTTTCGATGGTAGTGTATTGGACTACCATGGCGTTAACGGGTAACGGAGAATTAGGGTTCGATTC-CGGAGAGGGAGCCTGAGAAATGGCTACCACATCTAAGGAAGGCAGCAGGCGCGCAAATTACCCAATCCTGACACAGGGAGGCAGCGACAAGATATAACCAACGTAGG-CACTCTGTGCTTG-CGGTTGTAATGAATCGGGCGTAAAAACCCCGGTGAAT-TCCATTGGAGGGCAAG-TCTGGTGCCAGCAGCCGCGGTAATTCCAG-CTCCAGTAGCGTATATTAAAGTTGTTGCAGTTAAAAAGCTCGTAGTTGGATTTCT-GAGGGGCCCTCGGGCATCT--------------------------CATCCTTCGGAGAGGCGTCACGGAGGT--CATA--CTCTGGATTGCTGATCCGATACTTTACTTTGAGAAAATTAGAGTGTTTCAGGCGGG--CTTTGCCGGAATACATCAGCATGG-AATAAT-GCACGGTCTTCG---CTCTATGTTGGTTTAGTGCGGA-GGCAATGATTAATAGGAACAGTCGGGGGCATTGGTATTTAATTGTCAGAGGTGAAATTCTTTGATTTGTTAAAGACTAACCTATGCGAAAGCATTTGCCAAGGATGTCTTC-GTTAATCAAGAACGAAAGTTAGGGGATCAAAGACGATCAGATACCGTCGTAGTCTTAACCATAAACTATGCCGACTAGGGATTGGAGA-GGAACT----ACCTCTTCAGCACCTTACGAGAAATCA-AAGTCTTCGGGTTCTGGGGGGAGTATGGTCGCAAGGCTGAAACTTAAAGGAATTGACGGAAGGGCACCACCAGGAGTGGAGCTTGCGGCTTAATTTGACTCAACACGGGGAAACTTACCAGGTCAAGACATGGTTAGGATTGACAG-ATTGATAGCTCTTTCTTGATTCTATGGGTGGTGGTGCATGGCCGTTCTTAGTTGGTGGAGTGA-TTTGTCTGGTTAATTCCGTTAACGAACGAGACCTTAACCTGCTAACTAG-TCCGAGGGTTACGACCC-GAAGT---GACTTCTTAGAGGGACTTTTTGG-GCAACCAAAAGGAAGTTTGAGGCAATAACAGGTCTGTGATGCCCTTAGATGTCCTGGGCCGCACGCGTGCTACACTGATGCGTTTAACGAGCC-CCTGCATCGAGAGATGT--GGGAAATCTGCAATACGCATCGTGATGGGGATAGACCTTTTGTAATTATAGGTCTTTCAACGAGGGAATTCCTAGTAAGCGTATGTCATCAGCATACGCTGACTAAGTCCCTTGCCCTTTGTACACACCGCCCGTCGCTCCT--------------------------------------------------------------------------------------------------------------------------------
>KLAN25B_Trimyema_finlayi_1_18S
--------------------------------------------------------------------------------------------------------------TAGTTTACTTGATAATTGAATTCTAC-AAGGATAACCGTAGTAATTCTAGAGCTAATACTTGCTGTTAA-ACCTGACTTCACGGAAAGGTTGTATTTATTAGATAGCAAACCAATAGTCCTCACGGATTGTTGTGATGATTCATAATAACTGATCGGAGCAAGA---TTATATCTTGCTAAATCATTCAAGTTTCTGCCCTATCA-CCTA-GATGGTAGTGTATTTGACTACCATGGGAATAACGGGT-ACGCGGAATTAGGGTTTGATTTGCGGAGAGGGAGCCTGAGAAACGGCTACCACTTCTAAGGAAGGCAGCAGGCGCGCAAATTACCCAATCCCAATTCGGGGAGGTAGTGACAAGAAATAATGACTCGGGGTCTCACGACTTACG-GGATCAAAATGAGAACAATTTAAAAAACTTAGCGAGGAACAATTGGAGGGCAAGTTCTGGTGCCAGCAGCCGCGGTAATTCCAG-CTCCAATAGCGTATATTAAAGTTGTTGCAGTTAAAAAGCTCGTAGTCGATATTCT-AAGTATTCTTTGTACGGTC-TAACTGGATAA------AGAATACTTATCAGCTCGAAAACTTTACCGGCCTTCACTGG--TTCGATAATGAAGATCGGGCATTTTACTGAGAAAAAATTAGAGTGTTCAAAGCAGGCTAATGTCTTGAATACACAAGCTTGG-AATAATAGAATAAGACTAAAATCTTTTTTGTTGGTTATAAGATTTAGTAATGGTTAATAGAAACAGTTGGGGGCATTAGTATTTAATTGTCAGAGGTGAAATTCTTGGATTTATTAAAGACTAACTTATGCGAAAGCATTTGCCAAGGATGTTTTCAATTGATCAAGAACGAAAGTTAGGGGATCAAAGACGATCAGATACCGTCCTAGTCTTAACTATAAACGATTCCGACTATGGATCGGAAG-AGTCATTTTAGCTCTTTCGGCACATTATGAGAAATCATAAGTCTTTGGGTTCCGGGGGAAGTATGGACGCAAGTCTGAAACTTAAAGGAATTGACGGAAGGGCA-CACCAGGAGAGGAACTTGCGGCTTAATTTGACTCAACACGGGGAAACTTACCAGGTCAAGACATGGGTAGGATTGACAGAAATGAGAGCTCTTTCTTGATTCTATGGGTGGTGGTGCATG---------------------------------------------------------------------------------------------------------------------------------------------------------------------------------------------------------------------------------------------------------------------------------------------------------------------------------------------------------------------------------------------------------------------------------------------------------------------------------------------------------------------------
