# Supplementary material for: Methanogenic symbionts of anaerobic ciliates are host and habitat specific
Source: ISME J. 2024 Aug 20;18(1):wrae164. doi: 10.1093/ismejo/wrae164 (PMC11378729; doi:10.1093/ismejo/wrae164)
Supplement: Supplementary_material [file supplementary_material.zip › SF7_Dataset_host_54_phylogeny_aln_trim_wrae164.fasta]

>ALOOA1_IAC_Metopid_sp3_18S
TAGTCATATGCTTGTCTTAAAGATTAACCCATGCATGTGTAAGTATAGTAGTATACGGCGAAACTGCGAATGGCTCCTTAAAACAGTTATAATTTATTTGATGGATATAGAG-ATGGATAACCGTAGTAATTCTAGAGCTAATACATGCTTGAAAGCCTTGCTC-TGTAAGGCTGTATTTATTAGATAAAGCCAGCATTTAGGTGATTCATAATAACTTAACGGATCGCGGACATTGTCTGCGACATGTCATTCAAGTATCTGCCCTATCAGCTTTGATGGTAGTGTATTGGACTACCATGGCATTAACGGGTAACGGGGAATTAGGGTTCGGTTCCGGAGAAAGAGCCTGAGAAACGGCTATTACATCTAAGGAGGGCAGCAGGGGCGTAAATTACCCAATCTTAATTTAAGGAGGTAGTGACAAGAAATATCGA-ACCGGAGCAATCCG-GGATTGGAATGGACCAAACATAAAACCCTTGGCGAGAAACAATTGGAGGGCAAGTCTGGTGCCAGCAGCCGCGGTAATTCCAGCTCCAATAGCATATATTAAAGTTGTTGCAGTTAAAAAGCTCGTAGTTGGATATCTGGAGTGGTTTGCTGCTCA-TCTCTGGGTGG-TAGACCACA-CCATCCTTCTGTTAACATGTTATGGTACCTCGTACTGGACATGGGCTCAGATATTTTACCTTGAGAAAATTAGAGTGTTTCAGGCAGGCAAGGCCGGAATACAAAAGCATGGAATAATGGAATTGACACGACTCTGTGGTTGGCCAGGGAAGTGTAATGATTAATAGGAACAGTTGGGGGCATTAGTATTTAATTGTCAGAGGTGAAATTCTTGGATTTGTTAAAGACTAACTAAAGCGAAAGCATTTGCCAAGGATGTTTTCATTAATCAAGAACGAAAGTTAGGGGATCAAAGACGATCAGATACCGTCGTAGTCTTAACCATAAACGATGCCGACTAGAGATTGGAGGAGATATTCGAGCTCCTTCAGCATCTAAGGAGAAATCAAAGTCTTTGGGTTCTGGGGGGAGTATGGTCGCAAGGCTGAAACTTGAAGGAATTGACGGAAGGGCA-CACCAGGAGTGGAGCCTGCGGCTTAATCTGACTCAACACGGAGAAATTTACCAGGTCCAGACATTGATAGGATTGACAGATTGATAGCTCTTTCTTGATTCTATGGGTGGTGGTGCATGGCCGTTCTTAGTTGGTGGAGTGATTTGTCTGGTTAATTCCGATAACGAACGAGACCTTAACCTGCTAACTAGATTGTCGTGTTAATACATGACAACGCTTCTTAGAGGGACTGTCTGGAAAAACCTCAAGGAAGTTTAAGGCAATAACAGGTCTGTGATGCCCTTAGATGTCCTGGGCTGCACGCGTGCTACACTGATGCACTCAATGAGTTCCTAGGCCGAAAGGCTCATGGTAATCTTGAATATGCATCGTGATTGGGATAGATCTTTGTAATTATGGATCTTGAACGAGGAATTCCTAGTAAGCGTAAGTCATCAGCTTGCGCTGATTAAGTCCCTGCCCTTTGTACACACCGCCCGTCGCTCCTACCGATTCCGAGTGATTCGGTGAGCATCTTGGACCTGTCACAAGCGGGAAAATCATGCGAACCAAATCACTTAGAGGAAGGAGAAGTCGTAACAAGGTTTCC
>LERMA5_IAC_Metopid_sp2_18S
TAGTCATATGCTTGTCTTAAAGATTACCCCATGCATGTGTAAGTATAGTAGTATACGGCGAAACTGCGAATGGCTCCTTAAAACAGTTATAATTTATTTGATGGATATAGAG-ATGGATAACCGTAGTAATTCTAGAGCTAATACATGCTTGAAAGCCTTGCTC-TGTGAGGCTGTATTTATTAGATAAAGCCAGCATTTAGGTGATTCATAATAACTTAACGGATCGCGGACATTGTCTGCGACATGTCATTCAAGTATCTGCCCTATCAGCTTTGATGGTAGTGTATTGGACTACCATGGCATTAACGGGTAACGGGGAATTAGGGTTCGGTTCCGGAGAAAGAGCCTGAGAAACGGCTATTACATCTAAGGAGGGCAGCAGGGGCGTAAATTACCCAATCTTAATTTAAGGAGGTAGTGACAAGAAATATCGA-ACCGGAGCAATCCG-GGATTGGAATGGACCAAACATAAAACCCTTGGCGAGTAACAATTGGAGGGCAAGTCTGGTGCCAGCAGCCGCGGTAATTCCAGCTCCAATAGCATATATTAAAGTTGTTGCAGTTAAAAAGCTCGTAGTTGGATTTCTGGAGTGGTCTGCTGCTCA-TCTCTGGGTGG-TAGACCACA-CCATCCTTCTGTTAACATGTTATGGTACCTCGTACTGGACATGGGCTCAGATATTTTACCTTGAGAAAATTAGAGTGTTTCAGGCAGGCAAGGCCGGAATACAAAAGCATGGAATAATAGAATTGACACGACTCTGTGGTTGGCCAGGGAAGTGTAATGATTAATAGGAACAGTTGGGGGCATTAGTATTTAATTGTCAGAGGTGAAATTCTTGGATTTGTTAAAGACTAACTAAAGCGAAAGCATTTGCCAAGGATGTTTTCATTAATCAAGAACGAAAGTTAGGGGATCAAAGACGATCAGATACCGTCGTAGTCTTAACCATAAACGATGCCGACTAGAGATTGGAGGAGATATTCGAGCTCCTTCAGCATCTAAGGAGAAATCAAAGTCTTTGGGTTCTGGGGGGAGTATGGTCGCAAGGCTGAAACTTGAAGGAATTGACGGAAGGGCA-CACCAGGAGTGGAGCCTGCGGCTTAATCTGACTCAACACGGAGAAATTTACCAGGTCCAGACATTGATAGGATTGACAGATTGATAGCTCTTTCTTGATTCTATGGGTGGTGGTGCATGGCCGTTCTTAGTTGGTGGAGTGATTTGTCTGGTTAATTCCGATAACGAACGAGACCTTAACCTGCTAACTAGATTAGCGTGTTATTACATGCTAAC-TTTCTTAGAGGGACTGTGTGGAAAACCCTCA------------------------------------------------------------------------------------------------------------------------------------------------------------------------------------------------------------------------------------------------------------------------------------------------------------------------------------------------------
>DERMI_Longitaenia_gibba_18S_f
TAGTCATATGCTTGTCTCAAAGATTAACCCATGCATGTGTAAGTATAGTATCATACGGCGAAACTGCGAATGGCTCCTTAAATCAGTTATAATTTATTTGATGGATAAAGAT-ATGGATAACCGTAGTAATTCTAGAGCTAATACATGCGTGAAAGCCTGACTTACGAAGGGCTGTATTTATTAGATAAAGCCAACATTTAGGTGATTCATAATAACTTAGCGAATCGCGGACTTTGTTCGCGATATATCATTCAAGTATCTGCCCTATCAGCTTTGATGGTAGTGTATTGGACTACCATGGCATTAACGGGTAACGGGGAATTAGGGTTCGATTCCGGAGAAAGAGCCTGAGAAACGGCTATTACATCTAAGGACGGCAGCAGGGGCGTAAATTACCCAATCTTAATTTAAGGAGGTAGTGACAAGAAATATCGA-ACCGGGGAAACCCG-GGATTGGAATGGGCCAAACGTAAAAACCTTGGCGAGTAACAATTGGAGGGCAAGTCTGGTGCCAGCAGCCGCGGTAATTCCAGCTCCAATAGCATATATTAAAGTTGTTGCAGTTAAAAAGCTCGTAGTTGGATATCTGGAGTGGTCTGCAGTTCGATTTTCGGACCG-TAGACCACATCCATCCTTCTGTTAACATGTGTTGGTACTTCGTACTGGACATGGGCTCAGATATTTTACCTTGAGAAAATTAGAGTGTTTCAGGCAGGCAAGGCCGGAATACAAAAGCATGGAATAATGGAATTGACATGACTCTGTGGTTGGCCAGAGAAGTGTAATGATTAATAGGAACAGTTGGGGGCATTAGTATTTAATTGTCAGAGGTGAAATTCTTCGATTTGTTAAAGACTAACTAAAGCGAAAGCATTTGCCAAGGATGTTTTCATTAATCAAGAACGAAAGTTAGGGGATCAAAGACGATCAGATACCGTCGTAGTCTTAACCATAAACGATGCCGACTAGAGATTGGAGGAGATAATCGAGCTCCTTCAGCATCTAAGGAGAAATCAAAGTCTTTGGGTTCTGGGGGGAGTATGGTCGCAAGGCTGAAACTTGAAGGAATTGACGGAAGGGCACCACCAGGAGTGGAGCCTGCGGCTTAATCTGACTCAACACGGAGAAATTTACCAGGTCCAGACATTTATAGGATTGACAGATTGATAGCTCTTTCTTGATTCTATGGGTGGTGGTGCATGGCCGTTCTTAGTTGGTGGAGTGATTTGTCTGGTTAATTCCGATAACGAACGAGACCTTAACCTGCTAACTAGATCGCTGAGCCAAGGTTCGGCGAAGCTTCTTAGAGGGACTGTGTGGTACAACCTCAAGGAAGTTTAAGGCAATAACAGGTCTGTGATGCCCTTAGATGTCCTGGGCTGCACGCGTGCTACACTGATGCATTCAACGAGTTCCTGGACCGAAAGGTTCGTGGCAATCTTCAGTATGCATCGTGATTGGGATAGATCTTTGTAATTATGGATCTTTAACGAGGAATTCCTAGTAAGCGCAAGTCATCAACTTGCGCTGATTAAGTCCCTGCCCTTTGTACACACCGCCCGTCGCTCCTACCGATTCCGAGTGATTCGGTGAGCATTTTGGACCTGCCACAAGCGGGAAAATTCTGCGAACCAAATCACTTAGAGGAAGGAGAAGTCGTAACAAGGTTTCC
>ELJAD1_18S
TAGTCATATGCTTGTCTTAAAGATTAACCCATGCATGTGTAAGTATAGTATTATACGGCGAAACTGCGAATGGCTCCTTAAAACAGTTATAATTTATTTGATGGAT-TTTAT-ATGGATAACCGTAGTAATTCTAGAGCTAATACATGCTTGAAAGCCCGACTCACGAAGGGCTGCATTTATTAGATAAAGCCAACATTTAGGTGATTCATAATAACTTAGCGGATCGCAGGCATTGTCTGCGACATGTCATTCAAGTATCTGCCCTATCAGCTTTGATGGTAGTGTATTGGACTACCATGGCGTTAACGGGTAACGGGGAATTAGGGTTCGATTCCGGAGAAAGAGCCTGAGAAACGGCTATTACATCTAAGGAGGGCAGCAGGGGCGTAAATTACCCAATCTTAATTTAAGGAGGTAGTGACAAGAAATATCAA-ACCGGAGCAATCCG-GGATTGGAATGGGCCAAACGTAAAACCCTTGGCGAGTAACAATTGGAGGGCAAGTCTGGTGCCAGCAGCCGCGGTAATTCCAGCTCCAATAGCATATATTAAAGTTGTTGCAGTTAAAAAGCTCGTAGTTGGATTTCTGGAGTGGTCTGCTGTCTGCACTGCGGGCGG-CAGACCACATCCATCCTTCTGTTAACACGTGGTGGCACTCCGTGCTGGGCGTGGGCTCAGATATTTTACCTTGAGAAAATTAGAGTGTTTCAGGCAGGCAAGGCCGGAATACAAAAGCATGGAATAATGGAATTGACACGACTCTGTGGTTGGCCAGGGAAGTGTAATGATTAATAGGAACAGTTGGGGGCATTAGTATTTAATTGTCAGAGGTGAAATTCTTGGATTTGTTAAAGACTAACTAAAGCGAAAGCATTTGCCAAGGATGTTTTCATTAATCAAGAACGAAAGTTAGGGGATCAAAGACGATCAGATACCGTCGTAGTCTTAACCATAAACGATGCCGACTAGAGATTGGAGGAGATAATCGAGCTCCTTCAGCATCTAAGGAGAAATCAAAGTCTTTGGGTTCTGGGGGGAGTATGGTCGCAAGGCTGAAACTTGAAGGAATTGACGGAAGGGCACCACCAGGAGTGGAGCCTGCGGCTTAATCTGACTCAACACGGAGAAATTTACCAGGTCCAGACATTGATAGGATTGACAGATTGATAGCTCTTTCTTGATTCTATGGGTGGTGGTGCATGGCCGTTCTTAGTTGGTGGAGTGATTTGTCTGGTTAATTCCGATAACGAACGAGACCTTAACCTACTAACTAGACCATGGAGTTATTACTCTATGGAGCTTCTTAGAGGGACTGTGTGGTAAAACCTCAAGGAAGTTTAAGGCAATAACAGGTCTGTGATGCCCTTAGATGTCCTGGGCTGCACGCGTGCTACACTGATGCATACAATAAGTTCCTGGACCGAAAGGTCTGTGGCAATCTTCAATATGCATCGTGATTGGGATAGATCTTTGTAATTATAGATCTTTAACGAGGAATTCCTAGTAAGCGTAAGTCATCAACTTGCGCTGATTAAGTCCCTGCCCTTTGTACACACCGCCCGTCGCTCCTACCGATTTCGAGTGATTCGGTGAGCATTTTGGACCTGCCACAAGCGGGAAAATCATGCGAACCAAATCACTTAGAGGAAGGAGAAGTCGTAACAAGGTTTCC
>GRIDI_IAC_Metopid_sp4_18S
TAGTCATATGCTTGTCTTAAAGATTAACCCATGCATGTGTAAGTATAGTATTATACGGCGAAACTGCGAATGGCTCCTTAAAACAGTTATAATTTATTTGATGGATAAAGAT-ATGGATAACCGTAGTAATTCTAGAGCTAATACATGCGTGAAAGCCTGACTCACGAAGGGCTGTATTTATTAGATAAAGCCAACATTTAGGTGATTCATAATAACTTAGCGGATCGCGGACTTTGTCCGCGACATGTCATTCAAGTATCTGCCCTATCAGCTTTGATGGTAGTGTATTGGACTACCATGGCATTAACGGGTAACGGGGAATTAGGGTTCGGTTCCGGAGAAAGAGCCTGAGAAACGGCTATTACATCTAAGGATGGCAGCAGGGGCGTAAATTACCCAATCTTAATTTAAGGAGGTAGTGACAAGAAATATCAA-ACCGGAGCAATCCG-GGATTGGAATGGACCAAACGTAAAACCCTTGGCGAGTAACAATTGGAGGGCAAGTCTGGTGCCAGCAGCCGCGGTAATTCCAGCTCCAATAGCATATATTAAAGTTGTTGCAGTTAAAAAGCTCGTAGTTGGATATCTGGAGTGGTCTGCTGTCCACTTTGTGGGCGG-TAGACCACATCCATCCTTCTGTTAACATGTGTTGGCACTTTGTGCTGGACATGGGCTCAGATATTTTACCTTGAGAAAATTAGAGTGTTTCAGGCAGGCAAGGCCGGAATACAAAAGCATGGAATAATGGAATTGACACGACTCTGTGGTTGGCCAGGGAAGTGTAATGATTAATAGGAACAGTTGGGGGCATTAGTATTTAATTGTCAGAGGTGAAATTCTTGGATTTGTTAAAGACTAACTAAAGCGAAAGCATTTGCCAAGGATGTTTTCATTAATCAAGAACGAAAGTTAGGGGATCAAAGACGATCAGATACCGTCGTAGTCTTAACCATAAACGATGCCGACTAGAGATTGGAGGAGATAATCGAGCTCCTTCAGCATCTAAGGAGAAATCAAAGTCTTTGGGTTCTGGGGGGAGTATGGTCGCAAGGCTGAAACTTGAAGGAATTGACGGAAGGGCACCACCAGGAGTGGAGCCTGCGGCTTAATCTGACTCAACACGGAGAAATTTACCAGGTCCAGACATTGATAGGATTGACAGATTGATAGCTCTTTCTTGATTCTATGGGTGGTGGTGCATGGCCGTTCTTAGTTGGTGGAGTGATTTGTCTGGTTAATTCCGATAACGAACGAGACCTTAACCTACTAACTAGATCGTGGAGTTACTACTCTACGAAGCTTCTTAGAGGGACTGTGTGGTAAAACCTCAAGGAAGTTTAAGGCAATAACAGGTCTGTGATGCCCTTAGATGTCCTGGGCTGCACGCGTGCTACACTGATGCACACAATGAGTTCCTGGGCCGAAAGGCCTGTGGCAATCTTCAATATGCATCGTGATTGGGATAGATCTTTGTAATTATAGATCTTAAACGAGGAATTCCTAGTAAGCGTAAGTCATCAGCTTGCGCTGATTAAGTCCCTGCCCTTTGTACACACCGCCCGTCGCTCCTACCGATTCCGAGTGATTCGGTGAGCATTTTGGACCTGCCACAAGCGGGAAAATTATGCGAACCAAATCACTTAGAGGAAGGAGAAGTCGTAACAAGGTTTCC
>LEDY_Heterometopus_palaeformis_18S_f
TAGTCATATGCTTGTCTTAAAGATTAACCCATGCATGTGTAAGTATAGTATCATACAGCGAAACTGCGAATGGCTCATTAAAACAGTTATAGTTTATTTGATGGATAAAGAT-ATGGATAACCGTAGTAATTCTAGAGCTAATACATGCGTGAAAGCCTGACTTACGAAGGGCTGTATTTATTAGATAAAGCCAGCATTTAGGTGACTCATAATAACTTAGCGAATCGCGGATT-TTTCTGCGATATGTCATTCAAGTATCTGCCCTATCAGCTTTGATGGTAGTGTATTGGACTACCATGGCATTAACGGGTAACGGGGAATTAGGGTTCGATTCCGGAGAAAGAGCCTGAGAAACGGCTATTACATCTAAGGACGGCAGCAGGGGCGTAAATTACCCAATCTTAATTTAAGGAGGTAGTGACAAGAAATATCGA-ACCGGAGAAATCCG-GGATTGGAATGGGCCAAACGTAAAACCCTTGGCGAGTAACAATTGGAGGGCAAGTCTGGTGCCAGCAGCCGCGGTAATTCCAGCTCCAATAGCATATATTAAAGTTGTTGCAGTTAAAAAGCTCGTAGTTGGATATCTGGAGTGGTCCGTAGCCTACTCTGTAGTTTA-CGGACCATATCCATCCTTCTGTTAACATGTGTTGGTA-TTCGTACTGGACATGGGCTCAGATATTTTACCTTGAGAAAATTAGAGTGTTTCAGGCAGGCAAGGCCGGAATACAAAAGCATGGAATAATGGAATTGACATGACTCTGTGGTTGGCCAGAGAAGTGTAATGATTAATAGGAACAGTTGGGGGCATTAGTATTTAATTGTCAGAGGTGAAATTCTTCGATTTGTTAAAGACTAACTAAAGCGAAAGCATTTGCCAAGGATGTTTTCATTAATCAAGAACGAAAGTTAGGGGATCAAAGACGATCAGATACCGTCGTAGTCTTAACCATAAACGATGCCGACTAGAGATTGGAGGAGATAATCGAGCTCCTTCAGCATCTAAGGAGAAATCAAAGTCTTTGGGTTCTGGGGGGAGTATGGTCGCAAGGCTGAAACTTAAAGGAATTGACGGAAGGGCACCACCAGGAGTGGAGCCTGCGGCTTAATCTGACTCAACACTGAGAAATTTACCAGGTCCAGACATTGACAGGATTGACAGATTGATAGCTCTTTCTTGATTCTATGGGTGGTGGTGCATGGCCGTTCTTAGTTGGTGGAGTGATTTGTCTGGTTAATTCCGATAACGAACGAGACCTTAACCTGCTAACTAGTCCTGAGGGTTATTACCTTCTGTGGCTTCTTAGAGGGACTGTGTGGAAAAACCACAAGGAAGTTTAAGGCAATAACAGGTCTGTGATGCCCTTAGATGTCCTGGGCTGCACGCGTGCTACACTGATGCACTCAATGAGTTCCTGGACCGAAAGGTTCGCGGTAATCTTGAATATGCATCGTGATTGGGATAGATCTTTGTAATTATGGATCTTTAACGAGGAATTCCTAGTAAGCGTAAGTCATCAGCTTGCGCTGATTAAGTCCCTGCCCTTTGTACACACCGCCCGTCGCTCCTACCGATTCCGAGTGATCCGGTGAACCTTTTGGACCTGCCAAAAGCGGGAAAATTAAGTGAACCAAATCACTTAGAGGAAGGAGAAGTCGTAACAAGGTTTCC
>MEJONA_Heterometopus_palaeformis_18S_f
TAGTCATATGCTTGTCTTAAAGATTAACCCATGCATGTGTAAGTATAGTATCATACAGCGAGACTGCGAATGGCTCATTAAAACAGTTATAGTTTATTTGATGGATAAAGAT-ATGGATAACCGTAGTAATTCTAGAGCTAATACATGCGTGAAAGCCTGACTTACGAAGGGCTGTATTTATTAGATAAAGCCAGCATTTAGGTGACTCATAATAACTTAGCGAATCGCGGATTATATCTGCGATATGTCATTCAAGTATCTGCCCTATCAGCTTTGATGGTAGTGTATTGGACTACCATGGCATTAACGGGTAACGGGGAATTAGGGTTCGATTCCGGAGAAAGAGCCTGAGAAACGGCTATTACATCTAAGGACGGCAGCAGGGGCGTAAATTACCCAATCTTAATTTAAGGAGGTAGTGACAAGAAATATCGA-ACCGGAGCAATCCG-GGATTGGAATGGGCCAAACGTAAAACCCTTGGTGAGTAACAATTGGAGGGCAAGTCTGGTGCCAGCAGCCGCGGTAATTCCAGCTCCAATAGCATATATTAAAGTTGTTGCAGTTAAAAAGCTCGTAGTTGGATATCTGGAGTGGTCCGTAGCTTACTCTGTAGGTTA-CGGACCATATCCATCCTTCTGTTAACATGTGTTGGTA-TTCGTACTGGACATGGGCTCAGATATTTTACCTTGAGAAAATTAGAGTGTTTCAGGCAGGCAAGGCCGGAATACAAAAGCATGGAATAATGGAATTGACACAACTCTGTGGTTGGCCAGAGAAGTGTAATGATTAATAGGAACAGTTGGGGGCATTAGTATTTAATTGTCAGAGGTGAAATTCTTGGATTTGTTAAAGACTAACTAAAGCGAAAGCATTTGCCAAGGATGTTTTCATTAATCAAGAACGAAAGTTAGGGGATCAAAGACGATCAGATACCGTCGTAGTCTTAACCATAAACGATGCCGACTAGAGATTGGAGGAGATAATCGAGCTCCTTCAGCATCTAAGGAGAAATCAAAGTCTTTGGGTTCTGGGGGGAGTATGGTCGCAAGGCTGAAACTTAAAGGAATTGACGGAAGGGCACCACCAGGAGTGGAGCCTGCGGCTTAATCTGACTCAACACTGAGAAATTTACCAGGTCCAGACATTGACAGGATTGACAGATTGATAGCTCTTTCTTGATTCTATGGGTGGTGGTGCATGGCCGTTCTTAGTTGGTGGAGTGATTTGTCTGGTTAATTCCGATAACGAACGAGACCTTAACCTGCTAACTAGTCCTGAGGGTTATTACCTTCTGTGGCTTCTTAGAGGGACTGTGTGGTAAAACCACAAGGAAGTTTAAGGCAATAACAGGTCTGTGATGCCCTTAGATGTCCTGGGCTGCACGCGTGCTACACTGATGCACTCAATGAGTTCCTGGACCGAAAGGTTCGCGGTAATCTTGAATATGCATCGTGATTGGGATAGATCTTTGTAATTATAGATCTTTAACGAGGAATTCCTAGTAAGCGTAAGTCATCAGCTTGCGCTGATTAAGTCCCTGCCCTTTGTACACACCGCCCGTCGCTCCTACCGATTCCGAGTGATCCGGTGAACCTTTTGGACCTGCCACAAGCGGGAAAATTAAGTGAACCAAATCACTTAGAGGAAGGAGAAGTCGTAACAAGGTTTCC
>RAJCA_Heterometopus_palaeformis_18S
TAGTCATATGCTTGTCTTAAAGATTAACCCATGCATGTGTAAGTATAGTATCATACAGCGAGACTGCGAATGGCTCATTAAAACAGTTATAGTTTATTTGATGGATAAAGAT-ATGGATAACCGTAGTAATTCTAGAGCTAATACATGCGTGAAAGCCTGACTTACGAAGGGCTGTATTTATTAGATAAAGCCAGCATTTAGGTGACTCATAATAACTTAGCGAATCGCGGATTATATCTGCGATATGTCATTCAAGTATCTGCCCTATCAGCTTTGATGGTAGTGTATTGGACTACCATGGCATTAACGGGTAACGGGGAATTAGGGTTCGATTCCGGAGAAAGAGCCTGAGAAACGGCTATTACATCTAAGGACGGCAGCAGGGGCGTAAATTACCCAATCTTAATTTAAGGAGGTAGTGACAAGAAATATCGA-ACCGGAGCAATCCG-GGATTGGAATGGGCCAAACGTAAAACCCTTGGTGAGTAACAATTGGAGGGCAAGTCTGGTGCCAGCAGCCGCGGTAATTCCAGCTCCAATAGCATATATTAAAGTTGTTGCAGTTAAAAAGCTCGTAGTTGGATATCTGGAGTGGTCCGTAGCTTACTCTGTAGGTTA-CGGACCATATCCATCCTTCTGTTAACATGTGTTGGTA-TTCGTACTGGACATGGGCTCAGATATTTTACCTTGAGAAAATTAGAGTGTTTCAGGCAGGCAAGGCCGGAATACAAAAGCATGGAATAATGGAATTGACACAACTCTGTGGTTGGCCAGAGAAGTGTAATGATTAATAGGAACAGTTGGGGGCATTAGTATTTAATTGTCAGAGGTGAAATTCTTGGATTTGTTAAAGACTAACTAAAGCGAAAGCATTTGCCAAGGATGTTTTCATTAATCAAGAACGAAAGTTAGGGGATCAAAGACGATCAGATACCGTCGTAGTCTTAACCATAAACGATGCCGACTAGAGATTGGAGGAGATAATCGAGCTCCTTCAGCATCTAAGGAGAAATCAAAGTCTTTGGGTTCTGGGGGGAGTATGGTCGCAAGGCTGAAACTTAAAGGAATTGACGGAAGGGCACCACCAGGAGTGGAGCCTGCGGCTTAATCTGACTCAACACTGAGAAATTTACCAGGTCCAGACATTGACAGGATTGACAGATTGATAGCTCTTTCTTGATTCTATGGGTGGTGGTGCATGGCCGTTCTTAGTTGGTGGAGTGATTTGTCTGGTTAATTCCGATAACGAACGAGACCTTAACCTGCTAACTAGTCCTGAGGGTTATTACCTTCTGTGGCTTCTTAGAGGGACTGTGT------------------------------------------------------------------------------------------------------------------------------------------------------------------------------------------------------------------------------------------------------------------------------------------------------------------------------------------------------------------
>LEDY_Castula_sp2
TAGTCATATGCTTGTCTTAAAGATTAACCCATGCATGTGTAAGTATAGTAATATACAGCGAAACTGCGAATGGCTCATTAAAACAGTTATAGTTTATTTGATGGATAAAGAT-ATGGATAACCGTAGTAATTCTAGAGCTAATACATGCGTGAAAGCCTGACTCAAGAAGGGCTGTATTTATTAGATAAAGCCAATATTTAGGTGATTCATAATAACTTAGCGAATCGCGGACATTGTCTGCGATATGTCATTCAAGTATCTGCCCTATCAGCTTTGATGGTAGTGTATTGGACTACCATGGCATTAACGGGTAACGGGGAATTAGGGTTCGATTCCGGAGAAAGAGCCTGAGAAACGGCTATTACATCTAAGGACGGCAGCAGGGGCGTAAATTACCCAATCTTAATTTAAGGAGGTAGTGACAAGAAATATCGA-ACCGGAGAAATCCG-GGATTGGAATGGGTCAAACGTAAAACCCTTGGCGAGTAACAATTGGAGGGCAAGTCTGGTGCCAGCAGCCGCGGTAATTCCAGCTCCAATAGCATATATTAAAGTTGTTGCAGTTAAAAAGCTCGTAGTTGGATTTCTGGGGAAGTCTGTTAAGTACAATGTGTTTTT-CAGACTTTACCCATCCTTCTGTTAACATGTGATGGTA-TCCGTACTGGACATGGGCTCAGATATTTTACCTTGAGAAAATTAGAGTGTTTCAGGCAGGCTAGGCCGGAATATAAAAGCATGGAATAATGGAATTGACATGACTCTGTGGTTGGCCAGAGAAGTGTAATGGTTAATAGGAACAGTTGGGGGCATTAGTATTTAATTGTCAGAGGTGAAATTCTTGGATTTGTTAAAGACTAACTAAAGCGAAAGCATTTGCCAAGGATGTTTTCATTAATCAAGAACGAAAGTTAGGGGATCAAAGACGATCAGATACCGTCGTAGTCTTAACCATAAACGATGCCGACTAGAGATTGGAGGAGATAATCGAGCTCCTTCAGCATCTAAGGAGAAATCAAAGTCTTTGGGTTCTGGGGGGAGTATGGTCGCAAGGCTGAAACTTGAAGGAATTGACGGAAGGGCACCACCAGGAGTGGAGCCTGCGGCTTAATCTGACTCAACACTGAGAAATTTACCAGGTCCAGACATTTACAGGATTGACAGATTGATAGCTCTTTCTTGATTCTATGGGTGGTGGTGCATGGCCGTTCTTAGTTGGTGGAGTGATTTGTCTGGTTAATTCCGATAACGAACGAGACCTTAACCTGCTAACTAGATGGGTGAGTTACGACTCATTCAGGCTTCTTAGAGGGACTGTGTGGTAAAACCTCAAGGAAGTTTAAGGCAATAACAGGTCTGTGATGCCCTTAGATGTCCTGGGCTGCACGCGTGCTACACTGATGCATTCAACGAGTTCATGGTCTGAAAGGATTGT-GTAATCTTCAGTATGCATCGTGATTGGGATAGATCTTTGCAATTATAGATCTTTAACGAGGAATTCCTAGTAAGCGCAAGTCATCAGCTTGCGCTGATTAAGTCCCTGCCCTTTGTACACACCGCCCGTCGCTCCTACCGATTCCGAGTGATCCGGTGAACCTTTTGGACTTGCCCCAAGCGAGAAAATTAAGTGAACCATATCACTTAGAGGAAGGAGAAGTCGTAACAAGGTTTCC
>LERMETZ_Castula_specialis
TAGTCATATGCTTGTCTTAAAGATTAACCCATGCATGTGTAAGTATAGTAATATACAGCGAAACTGCGAATGGCTCATTAAAACAGTTATAGTTTATTTGATGGATAAAGAT-ATGGATAACCGTAGTAATTCTAGAGCTAATACATGCGTGAAAGCCTGACTCAAGAAGGGCTGTATTTATTAGATAAAGCCAGCATTTAGGTGATTCATAATAACTTAGCGAATCGCGGACATTGTCTGCGATATGTCATTCAAGTATCTGCCCTATCAGCTTTGATGGTAGTGTATTGGACTACCATGGCATTAACGGGTAACGGGGAATTAGGGTTCGATTCCGGAGAAAGAGCCTGAGAAACGGCTATTACATCTAAGGACGGCAGCAGGGGCGTAAATTACCCAATCTTAATTTAAGGAGGTAGTGACAAGAAATATCGA-ACCGGAGAAATCCG-GGATTGGAATGGGTCAAACGTAAAACCC-TGGCGAGTAACAATTGGAGGGCAAGTCTGGTGCCAGCAGCCGCGGTAATTCCAGCTCCAATAGCATATATTAAAGTTGTTGCAGTTAAAAAGCTCGTAGTTGGATTTCTGGGGAAGTCTGTTAAGTACAATGTGTTTTT-CAGACTTTACCCATCCTTCTGTTAACATGTGATGGTA-TCCGTACTGGACATGGGCTCAGATATTTTACCTTGAGAAAATTAGAGTGTTTCAGGCAGGCTAGGCCGGAATATAAAAGCATGGAATAATGGAATTGACATGACTCTGTGGTTGGCCAGAGAAGTGTAATGGTTAATAGGAACAGTTGGGGGCATTAGTATTTAATTGTCAGAGGTGAAATTCTTGGATTTGTTAAAGACTAACTAAAGCGAAAGCATTTGCCAAGGATGTTTTCATTAATCAAGAACGAAAGTTAGGGGATCAAAGACGATCAGATACCGTCGTAGTCTTAACCATAAACGATGCCGACTAGAGATTGGAGGAGATAATCGAGCTCCTTCAGCATCTAAGGAGAAATCAAAGTCTTTGGGTTCTGGGGGGAGTATGGTCGCAAGGCTGAAACTTGAAGGAATTGACGGAAGGGCACCACCAGGAGTGGAGCCTGCGGCTTAATCTGACTCAACACTGAGAAATTTACCAGGTCCAGACATTTACAGGATTGACAGATTGATAGCTCTTTCTTGATTCTATGGGTGGTGGTGCATGGCCGTTCTTAGTTGGTGGAGTGATTTGTCTGGTT-ATTCCGATAACGAACGAGACCTTAACCTGCTAACTAGATGATTGAGTTACGACTCAGTCAGGCTTCTTAGAGGGACTGTGTGGTAAAACCTCAAGGAAGTTTAAGGCAATAACAGGTCTGTGATGCCCTTAGATGTCCTGGGCTGCACGCGTGCTACACTGATGCATTCAACGAGTTCATGGTCTGAAAGGATTGT-GTAATCTTCAGTATGCATCGTGATTGGGATAGATCTTTGCAATTATAGATCTTTAACGAGGAATTCCTAGTAAGCGCAAGTCATCAGCTTGCGCTGATTAAGTCCCTGCCCTTTGTACACACCGCCCGTCGCTCCTACCGATTCCGAGTGATCCGGTGAACCTTTTGGACTTGCCCCAAGCGAGAAAATTAAGTGAACCATATCACTTAGAGGAAGGAGAAGTCGTAACAAGGTTTCC
>LERM10C_Castula_sp1_18S
TAGTCATATGCTTGTCTTAAAGATTAACCCATGCATGTGTAAGTATAGTATTCTACAGCGAAACTGCGAATGGCTCATTAAATCAGTTATAGTTTATTTGATGGATCAAGAT-ATGGATAACCGTAGTAATTCTAGAGCTAATACATGCGTGAAAGCCTGACTCAAGAAGGGCTGTATTTATTAGATAAAGCCAGCATTTAGGTGATTCATAATAACTTAGCGAATCGCGGA-GTTTTCTGCGATATGTCATTCAAGTATCTGCCCTATCAGCTTTGATGGTAGTGTATTGGACTACCATGGCATTAACGGGTAACGGGGAATTAGGGTTCGATTCCGGAGAAAGAGCCTGAGAAACGGCTATTACATCTAAGGACGGCAGCAGGGGCGTAAATTACCCAATCTTAATTTAAGGAGGTAGTGACAAGAAATATCGA-ACCGGAGCAATCCG-GGATTGGAATGGGTCAAACACAAAACCCTTGGCGAGTAACAATTGGAGGGCAAGTCTGGTGCCAGCAGCCGCGGTAATTCCAGCTCCAATAGCATATATTAAAGTTGTTGCAGTTAAAAAGCTCGTAGTTGGATTTCTGGGGAAGTCTATTAAGTGCATCGTGTTTGG-TAGACTTTACCCATCCTTCTGTTAACATGTGATGGTA-TCCGTACTGGACATGGGCTCAGATATTTTACCTTGAGAAAATTAGAGTGTTTCAGGCAGGCTAGGCCAGAATACAAAAGCATGGAATAATGGAATTGACATGACTCTGTGGTTGGCCAGAGAAGTGTAATGGTTAATAGGAACAGTTGGGGGCATTAGTATTTAATTGTCAGAGGTGAAATTCTTGGATTTGTTAAAGACTAACTAAAGCGAAAGCATTTGCCAAGGATGTTTTCATTAATCAAGAACGAAAGTTAGGGGATCAAAGACGATCAGATACCGTCGTAGTCTTAACTATAAACGATGCCGACTAGAGATTGGAGGAGATAATCGAGCTCCTTCAGCATCTAAGGAGAAATCAAAGTCTTTGGGTTCTGGGGGGAGTATGGTCGCAAGTCTGAAACTTGAAGGAATTGACGGAAGGGCACCACCAGGAGTGGAGCCTGCGGCTTAATCTGACTCAACACTGAGAAATTTACCAGGTCCAGACATTTACAGGATTGACAGATTGATAGCTCTTTCTTGATTCTATGGGTGGTGGTGCATGGCCGTTCTTAGTTGGTGGAGTGATTTGTCTGGTTAATTCCGATAACGAACGAGACCTTAACCTGCTAACTAGATGGGTGTGTTATTACACATTCAGGCTTCTTAG-----------------------------------------------------------------------------------------------------------------------------------------------------------------------------------------------------------------------------------------------------------------------------------------------------------------------------------------------------------------------------
>LERMONSTR_Castula_fusca
TAGTCATATGCTTGTCTTAAAGATTAACCCATGCATGTGTAAGTATAGTATTCTACAGCGAAACTGCGAATGGCTCATTAAAACAGTTATAGTTTATTTGATGGATCAAGAT-ATGGATAACCGTAGTAATTCTAGAGCTAATACATGCGTGAAAGCCCAACTCAAGAAGGGCTGTATTTATTAGATAAAGCCAGCATTTAGGTGATTCATAATAACTTTTCGAATCGCGGA-GTTTTCTGCGATATGTCATTCAAGTATCTGCCCTATCAGCTTTGATGGTAGTGTATTGGACTACCATGGCATTAACGGGTAACGGGGAATTAGGGTTCGATTCCGGAGAAAGAGCCTGAGAAACGGCTATTACATCTAAGGACGGCAGCAGGGGCGTAAATTACCCAATCTTAATTTAAGGAGGTAGTGACAAGAAATATCGA-ACCGGAGCAATCCG-GGATTGGAATGGGTCAAACACAAAACCCTTGGCGAGTAACAATTGGAGGGCAAGTCTGGTGCCAGCAGCCGCGGTAATTCCAGCTCCAATAGCATATATTAAAGTTGTTGCAGTTAAAAAGCTCGTAGTTGGATTTCTGGGGAAGTCTGTAGAGTGCATCGTGTTCTT-CAGACTTTACCCATCCTTCTGTTAACATGTGATGGTA-TTCGTACTGGACATGGGCTCAGATATTTTACCTTGAGAAAATTAGAGTGTTTCAGGCAGGCTAGGCCGGAATATAAAAGCATGGAATAATGGAATTGACATGACTCTGTGGTTGGCCAGAGAAGTGTAATGATTAATAGGAACAGTTGGGGGCATTAGTATTTAATTGTCAGAGGTGAAATTCTTGGATTTGTTAAAGACTAACTAAAGCGAAAGCATTTGCCAAGGATGTTTTCATTAATCAAGAACGAAAGTTAGGGGATCAAAGACGATCAGATACCGTCGTAGTCTTAACTATAAACGATGCCGACTAGAGATTGGAGGAGATAATCGAGCTCCTTCAGCATCTAAGGAGAAATCAAAGTCTTTGGGTTCTGGGGGGAGTATGGTCGCAAGGCTGAAACTTGAAGGAATTGACGGAAGGGCACCACCAGGAGTGGAGCCTGCGGCTTAATCTGACTCAACACTGAGAAATTTACCAGGTCCAGACATTTACAGGATTGACAGATCGATAGCTCTTTCTTGATTCTATGGGTGGTGGTGCATGGCCGTTCTTAGTTGGTGGAGTGATTTGTCTGGTTAATTCCGATAACGAACGAGACCTTAACCTGCTAACTAGATGGATGTGTCAAGACACGTTCAGGCTTCTTAG-----------------------------------------------------------------------------------------------------------------------------------------------------------------------------------------------------------------------------------------------------------------------------------------------------------------------------------------------------------------------------
>BOPAT_Urostomides_bacillatus_18S
TAGTCATATGCTTGTCTCAAAGATTAACCCATGCATGTGCAAGTATAGTTATATACAGCGAAACTGCGAATGGCTCATTAAATCAGTTATAATTTATTTGATGGATAAAGGATATGGATAACCGTAGAAATTCTAGAGCTAATACATGCGTGAAAGCCCAACTCAAGAAGGGCTGTATTTATTAGATAAAGCCAGCATTTAGGTGATTCATAATAACTTAGCGAATCGCAGAT-TTTTCTGCGATATATCATTCAAGTATCTGCCCTATCAGCTTTGATGGTAGTGTATTGGACTACCATGGCATTAACGGGTAACGGAGAATTAGGGTTCGGTTCCGGAGAAAGAGCCTGAGAAACGGCTATTACATCTAAGGACGGCAGCAGGGGCGTAAATTACCCAATCTTAATTTAAGGAGGTAGTGACAAGAAATATCGACTTTGGAGCAATCCA-AGATTGGAATGGGCTAAACACAAAACACTTAGCGAGTAACAATTGGAGGGCAAGTCTGGTGCCAGCAGCCGCGGTAATTCCAGCTCCAATAGCGTATATTAAAGTTGTTGCAGTTAAAAAGCTCGTAGTTGGATATCTGGAGTAACCTGTGTTCCCTTCTGGGGGATA-CAGAGTACATCCATCCTTCTGTTAACGTGTGTTGGTA-CCTATACTGGACACGAGCTCGGATATTTTACCTTGAGAAAATTAGAGTGTTTCAGGCAGGCTTGGCCGGAATACAAAAGCATGGAATAATTGAAATGACACAACGCTGTGGTTGGCCAGAGGCGTGTAATGGTTAATAGGAACAGTTGGGGGCATTAGTATTTAATTGTCAGAGGTGAAATTCTTGGATTTGTTAAAGACTAACTAAAGCGAAAGCATCTGCCAAGGATGTTTTCATTAATCAAGAACGAAAGTTAGGGGATCAAAGACGATCAGATACCGTCGTAGTCTTAACCATAAACGATGCCGACTAGAGATTGGAGGAGATATTCGAGCTCCTTCAGCATCTAAGGAGAAATCAAAGTCTTTGGGTTCTGGGGGGAGTATGGTCGCAAGGCTGAAACTTGAAGGAATTGACGGAAGGGCACCACCAGGAGTGGAGCCTGCGGCTTAATCTGACTCAACACTGAGAAATTTACCAGGTCCAGACATTGATAGGATTGACAGATTGATAGCTCTTTCTTGATTCTATGGGTGGTGGTGCATGGCCGTTCTTAGTTGGTGGAGTGATTTGTCTGGTTAATTCCGATAACGAACGAGACCTTAACCTGCTAACTAGATCTGCGAGTTATTACTTTTGGATGCTTCTTAGAGGGACTGTGTGGTAAAACCTCAAGGAAGTTTAAGGCAATAACAGGTCTGTGATGCCCTTAGATGTCCTGGGCTGCACGCGTGCTACACTGATGCACTCAGCGAGTACCTGGTCTGAAAGGTATTAGGCAATCTTCAATATGCATCGTGATTGGGATAGATCTTTGTAATTATGGATCTTGAACGAGGAATTCCTAGTAAGCGCAAGTCATCAACTTGCGCTGATTAAGTCCCTGCCCTTTGTACACACCGCCCGTCGCTCCTACCGATTCCGAGTGATTCGGTGAACCTTTTGGACTTGCCAAAAGCGAGAAAATTAAGTGAACCAAATCACTTAGAGGAAGGAGAAGTCGTAACAAGGTTTCC
>LIBL_Urostomides_striatus_18S
TAGTCATATGCTTGTCTCAAAGATTAACCCATGCATGTGCAAGTATAGTTATATACCGCGAAACTGCGAATGGCTCATTAAATCAGTTATAATTTATTTGATGGATAAAGGATATGGATAACCGTAGAAATTCTAGAGCTAATACATGCGTGAAAGCTCGACGTAAGAAGAGCTGTATTTATTAGATAAAGCCAGCATTTAGGTGATTCATAATAACTTAGCGAATCGCAGAT-TTATCTGCGATATATCATTCAAGTATCTGCCCTATCAGCTTTGATGGTAGTGTATTGGACTACCATGGCATTCACGGGTAACGGAGAATTAGGGTTCGGTTCCGGAGAAAGAGCCTGAGAAACGGCTATTACATCTAAGGACGGCAGCAGGGGCGTAAATTACCCAATCTTAATTTAAGGAGGTAGTGACAAGAAATATCGACTTTGGAGCAATCCA-AGATTGGAATGGGCTAAACACAAAACCCTTAGCGAGTAACAATTGGAGGGCAAGTCTGGTGCCAGCAGCCGCGGTAATTCCAGCTCCAATAGCGTATATTAAAGTTGTTGCAGTTAAAAAGCTCGTAGTTGGATATCTGGAGTAATCTGCGGTTCCCTTTGGGGATTG-CAGAGTACATCCATCCTTCTGTTAACGTGTGTTGGTT-CTCAGACTGGACACGAGCTCGGATATTTTACCTTGAGAAAATTAGAGTGTTTCAGGCAGGCTTGGCCGGAATACAAAAGCATGGAATAATTGAAATGACACAACGCTGTGGTTGGCCAGAGGCGTGTAATGGTTAATAGGAACAGTTGGGGGCATTAGTATTTAATTGTCAGAGGTGAAATTCTTGGATTTGTTAAAGACTAACTAAAGCGAAAGCATCTGCCAAGGATGTTTTCATTAATCAAGAACGAAAGTTAGGGGATCAAAGACGATCAGATACCGTCGTAGTCTTAACCATAAACGATGCCGACTAGAGATTGGAGGAGATATTCGAGCTCCTTCAGCATCTAAGGAGAAATCAAAGTCTTTGGGTTCTGGGGGGAGTATGGTCGCAAGGCTGAAACTTGAAGGAATTGACGGAAGGGCACCACCAGGAGTGGAGCCTGCGGCTTAATCTGACTCAACACTGAGAAATTTACCAGGTCCAGACATTGATAGGATTGACAGATTGATAGCTCTTTCTTGATTCTATGGGTGGTGGTGCATGGCCGTTCTTAGTTGGTGGAGTGATTTGTCTGGTTAATTCCGATAACGAACGAGACCTTAACCTGCTAACTAGATCTGCGAGTTATTACTTTTGGATGCTTCTTAGAGGGACTGTGTGGTAAAACCTCAAGGAAGTTTAAGGCAATAACAGGTCTGTGATGCCCTTAGATGTCCTGGGCTGCACGCGTGCTACACTGATGCACTCAGCGAGTACCTGATCTGAAAGGTATTAGGCAATCTTCAATATGCATCGTGATTGGGATAGATCTTTGTAATTATGGATCTTGAACGAGGAATTCCTAGTAAGCGCAAGTCATCAACTTGCGCTGATTAAGTCCCTGCCCTTTGTACACACCGCCCGTCGCTCCTACCGATTCCGAGTGATTCGGTGAACCTTTTGGACTTGCCAAAAGCGAGAAAATTAAGTGAACCAAATCACTTAGAGGAAGGAGAAGTCGTAACAAGGTTTCC
>SUSBARB_Urostomides_denarius_KY025575
TAGTCATATGCTTGTCTCAAAGATTAACCCATGCATGTGCAAGTATAGTTATATACCGCGAAACTGCGAATGGCTCATTAAATCAGTTATAATTTATTTGATGGATAAAGGATATGGATAACCGTAGAAATTCTAGAGCTAATACATGCGTGAAAGCTCGACGCAAGGAGAGCTGTATTTATTAGATAAAGCCAGCATTTAGGTGATTCATAATAACTTAGCGAATCGCAGAT-TTTTCTGCGATATATCATTCAAGTATCTGCCCTATCAGCTTTGATGGTAGTGTATTGGACTACCATGGCACTAACGGGTAACGGAGAATTAGGGTTCGGTTCCGGAGAAAGAGCCTGAGAAACGGCTATTACATCTAAGGACGGCAGCAGGGGCGTAAATTACCCAATCTTAATTTAAGGAGGTAGTGACAAGAAATATCGACTTTGGAGAAATCCA-AGATTGGAATGGACTAAACACAAAACACTTAGCGAGTAACAATTGGAGGGCAAGTCTGGTGCCAGCAGCCGCGGTAATTCCAGCTCCAATAGCGTATATTAAAGTTGTTGCAGTTAAAAAGCTCGTAGTTGGATATCTGGAGTAGTCTACATACCTCTTTGGGGCGTG-TAGAATATATCCATCCTTCTGTTAACGTGTGTTGGTA-GCAATACTGGACACGGGCTCGGATATTTTACCTTGAGAAAATTAGAGTGTTTCAGGCAGGCTTGGCCGGAATACAAAAGCATGGAATAATAGAAATGACACAACGCTGTGGTTGGCCAGAGGCGTGTAATGGTTAATAGGAACAGTTGGGGGCATTAGTATTTAATTGTCAGAGGTGAAATTCTTGGATTTGTTAAAGACTAACTAAAGCGAAAGCATCTGCCAAGGATGTTTTCATTAATCAAGAACGAAAGTTAGGGGATCAAAGACGATCAGATACCGTCGTAGTCTTAACCATAAACGATGCCGACTAGAGATTGGAGGAGATATTCGAGCTCCTTCAGCATCTAAGGAGAAATCAAAGTCTTTGGGTTCTGGGGGGAGTATGGTCGCAAGGCTGAAACTTGAAGGAATTGACGGAAGGGCACCACCAGGAGTGGAGCCTGCGGCTTAATCTGACTCAACACTGAGAAATTTACCAGGTCCAGACATTGATAGGATTGACAGATTGATAGCTCTTTCTTGATTCTATGGGTGGTGGTGCATGGCCGTTCTTAGTTGGTGGAGTGATTTGTCTGGTTAATTCCGATAACGAACGAGACCTTAACCTGCTAACTAGATCTGCGAGTTATTACTTTTGGATGCTTCTTAG-----------------------------------------------------------------------------------------------------------------------------------------------------------------------------------------------------------------------------------------------------------------------------------------------------------------------------------------------------------------------------
>CKMOCBO_Urostomides_pullus_18S
TAGTCATATGCTTGTCTCAAAGATTAACCCATGCATGTGCAAGTATAGTTATATACAGCGAAACTGCGAATGGCTCATTAAATCAGTTATAATTTATTTGATGGATAAAGGATATGGATAACCGTAGAAATTCTAGAGCTAATACATGCGTGAAAGCTCGACGCAAGAAGAGCTGTATTTATTAGATAAAGCCAGCATTTAGGTGATTCATAATAACTAAGCGAATCGCAGGT-TTACCTGCGATATATCATTCAAGTATCTGCCCTATCAGCTTTGATGGTAGTGTATTGGACTACCATGGCATTAACGGGTAACGGAGAATTAGGGTTCGGTTCCGGAGAAAGAGCCTGAGAAACGGCTATTACATCTAAGGACGGCAGCAGGGGCGTAAATTACCCAATCTTAATTTAAGGAGGTAGTGACAAGAAATATCGACTTTGGAGCAATCCA-AGATTGGAATGGGCTAAATACAAAACACTTAGCGAGTAACAATTGGAGGGCAAGTCTGGTGCCAGCAGCCGCGGTAATTCCAGCTCCAATAGCGTATATTAAAGTTGTTGCAGTTAAAAAGCTCGTAGTTGGATATCTGGAGTAGTCTATGTTCTCCTATGGGGATACATAGAATACATCCATCCTTCTGTTAACGTGTGTTGGTA-CTTGTACTGGACACGAGCTCGGATATTTTACCTTGAGAAAATCAGAGTGTTTCAGGCAGGCTTGGCCGGAATACAAAAGCATGGAATAATGGAAATGACACAACGCTGTGGTTGGCCAGAGGCGTGTAATGGTTAATAGGAACAGTTGGGGGCATTAGTATTTAATTGTCAGAGGTGAAATTCTTGGATTTGTTAAAGACTAACTAAAGCGAAAGCATCTGCCAAGGATGTTTTCATTAATCAAGAACGAAAGTTAGGGGATCAAAGACGATCAGATACCGTCGTAGTCTTAACCATAAACGATGCCGACTAGAGATTGGAGGAGATATTCGAGCTCCTTCAGCATCTAAGGAGAAATCAAAGTCTTTGGGTTCTGGGGGGAGTATGGTCGCAAGGCTGAAACTTGAAGGAATTGACGGAAGGGCACCACCAGGAGTGGAGCCTGCGGCTTAATCTGACTCAACACTGAGAAATTTACCAGGTCCAGACATTGATAGGATTGACAGATTGATAGCTCTTTCTTGATTCTATGGGTGGTGGTGCATGGCCGTTCTTAGTTGGTGGAGTGATTTGTCTGGTTAATTCCGATAACGAACGAGACCTTAACCTGCTAACTAGATCTGCGAGTTATT-CTCTTAGTTTCTTCTTAG-----------------------------------------------------------------------------------------------------------------------------------------------------------------------------------------------------------------------------------------------------------------------------------------------------------------------------------------------------------------------------
>KLAN25B_Urostomides_pullus_18S_KY025572
TAGTCATATGCTTGTCTCAAAGATTAACCCATGCATGTGCAAGTATAGTTATATACAGCGAAACTGCGAATGGCTCATTAAATCAGTTATAATTTATTTGATGGATAAAGGATATGGATAACCGTAGAAATTCTAGAGCTAATACATGCGTGAAAGCTCGACGCAAGAAGAGCTGTATTTATTAGATAAAGCCAGCATTTAGGTGATTCATAATAACTAAGCGAATCGCAGGT-TTACCTGCGATATATCATTCAAGTATCTGCCCTATCAGCTTTGATGGTAGTGTATTGGACTACCATGGCATTAACGGGTAACGGAGAATTAGGGTTCGGTTCCGGAGAAAGAGCCTGAGAAACGGCTATTACATCTAAGGACGGCAGCAGGGGCGTAAATTACCCAATCTTAATTTAAGGAGGTAGTGACAAGAAATATCGACTTTGGAGCAATCCA-AGATTGGAATGGGCTAAATACAAAACACTTAGCGAGTAACAATTGGAGGGCAAGTCTGGTGCCAGCAGCCGCGGTAATTCCAGCTCCAATAGCGTATATTAAAGTTGTTGCAGTTAAAAAGCTCGTAGTTGGATATCTGGAGTAGTCTATGTTCTCCTATGGGGATAC-TAGAATACATCCATCCTTCTGTTAACGTGTGTTGGTA-CTTGTACTGGACACGAGCTCGGATATTTTACCTTGAGAAAATCAGAGTGTTTCAGGCAGGCTTGGCCGGAATACAAAAGCATGGAATAATGGAAATGACACAACGCTGTGGTTGGCCAGAGGCGTGTAATGGTTAATAGGAACAGTTGGGGGCATTAGTATTTAATTGTCAGAGGTGAAATTCTTGGATTTGTTAAAGACTAACTAAAGCGAAAGCATCTGCCAAGGATGTTTTCATTAATCAAGAACGAAAGTTAGGGGATCAAAGACGATCAGATACCGTCGTAGTCTTAACCATAAACGATGCCGACTAGAGATTGGAGGAGATATTCGAGCTCCTTCAGCATCTAAGGAGAAATCAAAGTCTTTGGGTTCTGGGGGGAGTATGGTCGCAAGGCTGAAACTTGAAGGAATTGACGGAAGGGCACCACCAGGAGTGGAGCCTGCGGCTTAATCTGACTCAACACTGAGAAATTTACCAGGTCCAGACATTGATAGGA-TGACAGA-TGATAGCTC---C-TG------------------------------------------------------------------------------------------------------------------------------------------------------------------------------------------------------------------------------------------------------------------------------------------------------------------------------------------------------------------------------------------------------------------------------------------------------------------------------------------------------------
>F26_Marine_Metopid_sp4_18S
--------------------------------------------------------------------------------------------------------------------------------------AAAGCTAATACATGCTTGAAAGCCCGACTCACGGAGGGCTGCATTTATTASATAAAGCCAGCA-TAAGGTGATTCACAATARCTAAGCGAATCGTGGACATTGTCTGCGATATATCATTCAAGTATCTGCCCTATCAGCTTTGATGGTAGTGTATTGGACTACCATGGCTTTAACGGGTAACGGAGAATTAGGGTTCGGTTCCGGASAAAGAGCCTGAGAAACGGCTATTACATCTAAGGACGGCAGCAGGGGCGTAAATTACCCAATCTTAACTTAAGGAGGTAGTGACAAGAAATATCGACATTGGAGAAATCCA-AGATCGGAATGGACTAAATGTAAAACCCTTAGCGAGTAACAATTGGAGGGCAAGTCTGGTGCCAGCAGCCGCGGTAATTCCAGCTCCAATAGCGTATATTAAAGTTGTTGCAGTTAAAAAGCTCGTAGTTGGATTTCTGGAGTGCTTCTCTTCGGCAATCGTCGGGGA-GCTAGCATATCCATCCTTCTGTTAACGTGCGTTGGTC-GCAAGATCGGGTACGGGCTCAGATATTTTACCTTGAGAAAATTAGAGTGTTTCAGGCAGGCAAGGCCGGGATACTACAGCATGGAATAATAGAAATGACACAACTCTGTGGTTGGCCAGGGAAGTGTAATGGTTAATAGGAACAGTTGGGGGCATTAGTATTTAATTGTCAGAGGTGAAATTCTTGGATTTGTTAAAGACTAACTAAAGCGAAAGCATTTGCCAAGGATGTTTTCATTAATCAAGAACGAAAGTTAGGGGATCAAAGACGATCAGATACCGTCGTAGTCTTAACCATAAACGATGCCGACTAGASSTCGGAGRAGATCATCGAGCTTCTTCGGGATCTAAGGAGAAATCAAAGTC-TTGGGTTYTGGGGGGAGTATGGTCC-------------------------------------------------------------------------------------------------------------------------------------------------------------------------------------------------------------------------------------------------------------------------------------------------------------------------------------------------------------------------------------------------------------------------------------------------------------------------------------------------------------------------------------------------------------------------------------------------------------------------------------------------
>FAMO1_Marine_Metopid_sp4_18S
TAGTCATATGCTTGTCTCAAAGATTAACCCATGCATGTGTAAGTATAGTTATCTACAGCGAAACTGCGAATGGCTCATTAAATCAGTTATAGTTTATTTGATGGATACAGAA-ATGGATAACCGTAGTAATTCTAGAGCTAATACATGCTTGAAAGCCCGACTCACGGAGGGCTGCATTTATTAGATAAAGCCAGCA-TAAGGTGATTCACAATAACTAAGCGAATCGTGGACATTGTCTGCGATATATCATTCAAGTATCTGCCCTATCAGCTTTGATGGTAGTGTATTGGACTACCATGGCTTTAACGGGTAACGGAGAATTAGGGTTCGGTTCCGGAGAAAGAGCCTGAGAAACGGCTATTACATCTAAGGACGGCAGCAGGGGCGTAAATTACCCAATCTTAACTTAAGGAGGTAGTGACAAGAAATATCGACATTGGAGAAATCCA-AGATCGGAATGGACTAAATGTAAAACCCTTAGCGAGTAACAATTGGAGGGCAAGTCTGGTGCCAGCAGCCGCGGTAATTCCAGCTCCAATAGCGTATATTAAAGTTGTTGCAGTTAAAAAGCTCGTAGTTGGATTTCTGGAGTGCTTCTCTTCGGCAATCGTCGGGGA-GCTAGCATATCCATCCTTCTGTTAACGTGCGTTGGTC-GCAAGATCGGGTACGGGCTCAGATATTTTACCTTGAGAAAATTAGAGTGTTTCAGGCAGGCAAGGCCGGGATACTACAGCATGGAATAATAGAAATGACACAACTCTGTGGTTGGCCAGGGACGTGTAATGGTTAATAGGAACAGTTGGGGGCATTAGTATTTAATTGTCAGAGGTGAAATTCTTGGATTTGTTAAAGACTAACTAAAGCGAAAGCATTTGCCAAGGATGTTTTCATTAATCAAGAACGAAAGTTAGGGGATCAAAGACGATCAGATACCGTCGTAGTCTTAACCATAAACGATGCCGACTAGAGATCGGAGGAGATCATCGAGCTTCTTCGGGATCTAAGGAGAAATCAAAGTCTTTGGGTTCTGGGGGGAGTATGGTCGCAAGGCTGAAACTTGAAGGAATTGACGGAAGGGCACCACCAGGAGTGGAGCCTGCGGCTTAATCTGACTCAACACGGAGAAATTTACCAGGTCCAGACATTGGCAGGATTGCCAGATTGATAGCTCTTTCTTGATTCTATGGGTGGTGGTGCATGGCCGTTCTTAGTTGGTGGAGTGATTTGTCTGGTTAATTCCGATAACGAACGAGACCTTAACCTACTAACTAGATTTCGGTGTTATTATACCGATATGCTTCTTAG-----------------------------------------------------------------------------------------------------------------------------------------------------------------------------------------------------------------------------------------------------------------------------------------------------------------------------------------------------------------------------
>GOOSE2B_Marine_metopid_sp3_18S
TAGTCATATGCTTGTCTCAAAGATTAACCCATGCATGTGCAAGTATAGTTATATACAGCGAAACTGCGAATGGCTCATTAAATCAGTTATAGTTTATTTGATGGATAAAGAA-ATGGATAACCGTAGTAATTCTAGAGCTAATACATGCGTGAAAGCCTGACTTACGGAGGGCTGTATTTATTAGATAAAGCCAGCATTTAGGTGATTCATAATAACTAAACGAATCGCGGACATTGTCTGCGATATATCATTCAAGTATCTGCCCTATCAGCTTTGATGGTAGTGTATTGGACTACCATGGCATTAACGGGTAACGGAGAATTAGGGTTCGGTTCCGGAGAAAGAGCCTGAGAAACGGCTATTACATCTAAGGACGGCAGCAGGGGCGTAAATTACCCAATCTTAACTTAAGGAGGTAGTGACAAGAAATATCGACTTTGGAGAAATCCA-AGATTGGAATGGGCTAAATGTAAAACCCTTTGTGAGTAACAATTGGAGGGCAAGTCTGGTGCCAGCAGCCGCGGTAATTCCAGCTCCAATAGCGTATATTAAAGTTGTTGCAGTTAAAAAGCTCGTAGTTGAATATCTGGAGTGCCTGT-TGCTCTGCTCTGCGGACT-ACTGGCATTTCCATCCTTCTGTTAACGTGTGATGGTC-TCACGACCGGACATGGGCTCAGATATTTTACCTTGAGAAAATTAGAGTGTTTCAGGCAGGCAAGGCCGGAATATAAAAGCATGGAATAATGGAATTGACACAACTCTGTGGTTGGCCAGAGACGTGTAATGATTAATAGGAACAGTTGGGGGCATTAGTATTTAATTGTCAGAGGTGAAATTCTTGGATTTGTTAAAGACTAACTAAAGCGAAAGCATTTGCCAAGGATGTTTTCATTAATCAAGAACGAAAGTTAGGGGATCAAAGACGATCAGATACCGTCGTAGTCTTAACCATAAACGATGCCGACTAGGGATTGGAGGAGATCATCGAGCTCCTTCAGCACCTAAGGAGAAATCAAAGTCTTTGGGTTCTGGGGGGAGTATGGTCGCAAGGCTGAAACTTGAAGGAATTGACGGAAGGGCACCACCAGGAGTGGAGCCTGCGGCTTAATCTGACTCAACACGGAGAAATTTACCAGGTCCAGACATTGATAGGATTGACAGATTGATAGCTCTTTCTTGATTCTATGGGTGGTGGTGCATGGCCGTTCTTAGTTGGTGGAGTGATTTGTCTGGTTAATTCCGATAACGAACGAGACCTTAACCTGCTAACTAGATCGCAGAGTTATTACTCTTAGATGCTTCTTAGAGGGACTGTGTGGTAAAACCTCAAGGAAGTTTAAGGCAATAACAGGTCTGTGATGCCCTTAGATGTCCTGGGCCGCACGCGTGCTACACTGATGCATTCAACAAGTACCTAGGCCGAAAGGCAATGGGCAATCTTTAGTATGCATCGTGCTTGGGATAGATCTTTGTAATTATGGATCTTTAACGAGGAATTCCTAGTAAGCGCAAGTCATCAGCTTGCGCTGATTAAGTCCCTGCCCTTTGTACACACCGCCCGTCGCTCCTACCGATTTCGAGTGATTCGGTGAACCTTTTGGACTTGCCAAAAGCGAGAAAATTATGTGAACCATATCACTTAGAGGAAGGAGAAGTCGTAACAAGGTTTCC
>KUNRA_Bbimicronucleatum_MZ054202
TAGTCATATGCTTGTCTTAAAGATTAACCCATGCATGTGTAAGTATAGTGTCATACAGCGAAACTGCGAATGGCTCATTAAATCAGTTATAGTTTATTTGATGGATAAA-GATATGGATAACCGTAGAAAATCTAGAGCTAATACATGCTTGAAAGCCTGCTTT-AAAAGGGCTGTATTTATTAGATAAAGCCAGCATTTAGGTGATTCATAATAACTTTGCGAATCGCAGG-ATTGTCTGCGATATTTCATTCAAGTATCTGCCCTATCAGCTTTGATGGTAGTGTATTGGACTACCATGGCATTAACGGGTAACGGGGAATTAGGGTTCGATTCCGGAGAAAGAGCCTGAGAAACGGCTATTACATCTAAGGACGGCAGCAGGGGCGTAAATTACCCAATCTTAATTTAAGGAGGTAGTGACAAGAAATATCGA-AACG---CTTTGTC-GGATTGGAAAGGACCAAACGTAAAACACTTGGCGAGAAACAATTGGAGGGCAAGTCTGGTGCCAGCAGCCGCGGTAATTCCAGCTCCAATAGCATATATTAAAGTTGTTGCAGTTAAAAAGCTCGTAGTTGGATATCTGGGGTGGTCTTTGGCACACTTGCTGTGAAA-CTGACCATACCCATCCTTCTGTTAACATGTGTTGGCGCCTAGCGTTGCGCATGGGCTCAGATATTTTACCTTGAAAAAATCAGAGTGTTTCAGGCAGGCTTGGCCGGAATACAAAAGCATGGAATAATGGAATTGACACAACTCTGTGGTTGGCCAGAGACGTGTAATGATTAATAGGAACAGTTGGGGGCATTAGTATTTAATTGTCAGAGGTGAAATTCTTGGATTTGTTAAAGACTAACTAAAGCGAAAGCATTTGCCAAGGATGTTTTCATTAATCAAGAACGAAAGTTAGGGGATCAAAGACGATCAGATACCGTCGTAGTCTTAACCATAAACGATGCCGACTAGGGATCGGAGGAGATAATCGAGCTCCTTCGGCACCTAAGGAGAAATCAAAGTCTTTGGGTTCTGGGGGGAGTATGGTCGCAAGGCTGAAACTTGAAGGAATTGACGGAAGGGCACCACCAGGAGTGGAGCCTGCGGCTTAATCTGACTCAACACTGAGAAATTTACCAGGTCCAGACATTTACAGGATTGACAGATTGATAGCTCTTTCTTGATTCTTTGGGTGGTGGTGCATGGCCGTTCTTAGTTGGTGGAGTGATTTGTCTGGTTAATTCCGATAACGAACGAGACCTTAACCTGCTAAATAGCAACCCGGAGTACCCTCCGGGAGAGCTTCTTAG-----------------------------------------------------------------------------------------------------------------------------------------------------------------------------------------------------------------------------------------------------------------------------------------------------------------------------------------------------------------------------
>LIBL_Bothrostoma_robustum_MZ054205
TAGTCATATGCTTGTCTTAAAGATTAACCCATGCATGTGTAAGTATAGTGTCATACAGCGAAACTGCGAATGGCTCATTAAATCAGTTATAGTTTATTTGATGGATAAA-GATATGGATAACCGTAGAAAATCTAGAGCTAATACATGCTTGAAAGCCTGCTTT-AAAAGGGCTGTATTTATTAGATAAAGCCAGCATTTAGGTGATTCATAATAACTTAGCGAATCGCAGG-ATTGTCTGCGATATTTCATTCAAGTATCTGCCCTATCAGCTTTGATGGTAGTGTATTGGACTACCATGGCATTAACGGGTAACGGGGAATTAGGGTTCGATTCCGGAGAAAGAGCCTGAGAAACGGCTATTACATCTAAGGACGGCAGCAGGGGCGTAAATTACCCAATCTTAATTTAAGGAGGTAGTGACAAGAAATATCGA-AACG---CTTTGTC-GGATTGGAAAGGACCAAACGTAAAACACTTGGCGAGAAACAATTGGAGGGCAAGTCTGGTGCCAGCAGCCGCGGTAATTCCAGCTCCAATAGCATATATTAAAGTTGTTGCAGTTAAAAAGCTCGTAGTTGGATATCTGGGGTGGTCTGTGGCGCACTAGCTGCGAAA-CAGACCATACCCATCCTTCTGTTAACATGTATTGGCACCTCGTGTTGGACATGGGCTCAGATATTTTACCTTGAAAAAATCAGAGTGTTTCAGGCAGGCTTGGCCGGAATACAAAAGCATGGAATAATGGAATTGACACAACTCTGTGGTTGGCCAGAGAAGTGTAATGATTAATAGGAACAGTTGGGGGCATTAGTATTTAATTGTCAGAGGTGAAATTCTTGGATTTGTTAAAGACTAACTAAAGCGAAAGCATTTGCCAAGGATGTTTTCATTAATCAAGAACGAAAGTTAGGGGATCAAAGACGATCAGATACCGTCGTAGTCTTAACTATAAACGATGCCGACTAGGGATCGGGGGAGATAATCGAGCTCCTTCGGCACCTAAGGAGAAATCAAAGTCTTTGGGTTCTGGGGGGAGTATGGTCGCAAGGCTGAAACTTGAAGGAATTGACGGAAGGGCACCACCAGGAGTGGAGCCTGCGGCTTAATCTGACTCAACACTGAGAAATTTACCAGGTCCAGACATTTACAGGATTGACAGATTGATAGCTCTTTCTTGATTCTATGGGTGGTGGTGCATGGCCGTTCTTAGTTGGTGGAGTGATTTGTCTGGTTAATTCCGATAACGAACGAGACCTTAACCTGCTAAATAGCACCTTGGAGGATTCTCCAGGGAAGCTTCTTAG-----------------------------------------------------------------------------------------------------------------------------------------------------------------------------------------------------------------------------------------------------------------------------------------------------------------------------------------------------------------------------
>LERM10C_Bothrostoma_undulans_18S
TAGTCATATGCTTGTCTTAAAGATTAACCCATGCATGTGTAAGTATAGTGTTATACAGCGAAACTGCGAATGGCTCATTAAATCAGTTATAGTTTATTTGATGGATAAAGGATATGGATAACCGTAGAAAATCTAGAGCTAATACATGCTTGAAAGCCTGCTTC-AAAAGGGCTGTATTTATTAGATAAAGCCAGCATTTAGGTGATTCATAATAACTTAGCGAATCGCAGG-ATTTCCTGCGATATTTCATTCAAGTATCTGCCCTATCAGCTTTGATGGTAGTGTATTGGACTACCATGGCATTAACGGGTAACGGGGAATTAGGGTTCGATTCCGGAGAAAGAGCCTGAGAAACGGCTATTACATCTAAGGACGGCAGCAGGGGCGTAAATTACCCAATCTTAATTTAAGGAGGTAGTGACAAGAAATATCGA-ATCGGGTTTGTCCG-AGATTGGAATGGGTCAAACGTAAAACCCTTGGCGAGTAACAATTGGAGGGCAAGTCTGGTGCCAGCAGCCGCGGTAATTCCAGCTCCAATAGCATATATTAAAGTTGTTGCAGTTAAAAAGCTCGTAGTTGGATATCTGGGGTGGTCTGTGGCGCACATGCTGTGTCG-CTGACCATACCCATCCTTCTGTTAACATGTGTTGGCA-CTTGTGCTGGACATGGGCTCAGATATTTTACCTTGAGAAAATTAGAGTGTTTCAGGCAGGCTTGGCCGGAATACAAAAGCATGGAATAATGGAATTGACACAACTCTGTGGTTGGCCAGAGAAGTGTAATGGTTAATAGGAACAGTTGGGGGCATTAGTATTTAATTGTCAGAGGTGAAATTCTTGGATTTGTTAAAGACTAACTAAAGCGAAAGCATTTGCCAAGGATGTTTTCATTAATCAAGAACGAAAGTTAGGGGATCAAAGACGATCAGATACCGTCGTAGTCTTAACCATAAACGATGCCGACTAGGGATCGGAGGAGATAATCGAGCTCCTTCGGCACCTAAGGAGAAATCAAAGTCTTTGGGTTCTGGGGGGAGTATGGTCGCAAGGCTGAAACTTGAAGGAATTGACGGAAGGGCACCACCAGGAGTGGAGCCTGCGGCTTAATCTGACTCAACACTGAGAAATTTACCAGGTCCAGACATTTACAGGATTGACAGATTGATAGCTCTTTCTTGATTCTATGGGTGGTGGTGCATGGCCGTTCTTAGTTGGTGGAGTGATTTGTCTGGTTAATTCCGATAACGAACGAGACCTTAACCTGCTAAATAGCGCTCTGGAGGATTCTCTGGAGAAGCTTCTTAGAGGGACTGTGTGGTAAAACCTCAAGGAAGTGTAAGTCCATAACAGGTCTGTGATGCCCTTAGATGTCCTGGGCTGCACGCGTGCTACACTGATGCGCTCAACACGATCATGGATCGAAAGGTTCGT-GCAATCCTCAATACGCATCGTGCTTGGGATAGATCTTTGTAATTATGGATCTTTAACGAGGAATTCCTAGTAAGCGCAAGTCATCAACTTGCGCTGATTAAGTCCCTGCCCTTTGTACACACCGCCCGTCGCTCCTACCGATTCCGAGTGATCCGGTGAACCTTTTGGACTTGCCAAAAGCGAGAAAATTAAGTGAGCCATATCACTTAGAGGAAGGAGAAGTCGTAACAAGGTTTCC
>LERMA1_Bothrostoma_undulans_MZ054197
TAGTCATATGCTTGTCTTAAAGATTAACCCATGCATGTGTAAGTATAGTGTTATACAGCGAAACTGCGAATGGCTCATTAAATCAGTTATAGTTTATTTGATGGATAAAGGATATGGATAACCGTAGAAAATCTAGAGCTAATACATGCTTGAAAGCCTGCTTC-AAAAGGGCTGTATTTATTAGATAAAGCCAGCATTTAGGTGATTCATAATAACTTAGCGAATCGCAGG-ATTTCCTGCGATATTTCATTCAAGTATCTGCCCTATCAGCTTTGATGGTAGTGTATTGGACTACCATGGCATTAACGGGTAACGGGGAATTAGGGTTCGATTCCGGAGAAAGAGCCTGAGAAACGGCTATTACATCTAAGGACGGCAGCAGGGGCGTAAATTACCCAATCTTAATTTAAGGAGGTAGTGACAAGAAATATCGA-ATCGGGTTTGTCCG-AGATTGGAATGGGTCAAACGTAAAACCCTTGGCGAGTAACAATTGGAGGGCAAGTCTGGTGCCAGCAGCCGCGGTAATTCCAGCTCCAATAGCATATATTAAAGTTGTTGCAGTTAAAAAGCTCGTAGTTGGATATCTGGGGTGGTCTGTGGCGCACATGCTGTGTCG-CTGACCATACCCATCCTTCTGTTAACATGTGTTGGCA-CTTGTGCTGGACATGGGCTCAGATATTTTACCTTGAGAAAATTAGAGTGTTTCAGGCAGGCTTGGCCGGAATACAAAAGCATGGAATAATGGAATTGACACAACTCTGTGGTTGGCCAGAGAAGTGTAATGGTTAATAGGAACAGTTGGGGGCATTAGTATTTAATTGTCAGAGGTGAAATTCTTGGATTTGTTAAAGACTAACTAAAGCGAAAGCATTTGCCAAGGATGTTTTCATTAATCAAGAACGAAAGTTAGGGGATCAAAGACGATCAGATACCGTCGTAGTCTTAACCATAAACGATGCCGACTAGGGATCGGAGGAGATAATCGAGCTCCTTCGGCACCTAAGGAGAAATCAAAGTCTTTGGGTTCTGGGGGGAGTATGGTCGCAAGGCTGAAACTTGAAGGAATTGACGGAAGGGCACCACCAGGAGTGGAGCCTGCGGCTTAATCTGACTCAACACTGAGAAATTTACCAGGTCCAGACATTTACAGGATTGACAGATTGATAGCTCTTTCTTGATTCTATGGGTGGTGGTGCATGGCCGTTCTTAGTTGGTGGAGTGATTTGTCTGGTTAATTCCGATAACGAACGAGACCTTAACCTGCTAAATAGCGCTCTGGAGGATTCTCTGGAGAAGCTTCTTAG-----------------------------------------------------------------------------------------------------------------------------------------------------------------------------------------------------------------------------------------------------------------------------------------------------------------------------------------------------------------------------
>PRAKBOT_Bothrostoma_kovalyovi_MZ054193
TAGTCATATGCTTGTCTTAAAGATTAACCCATGCATGTGTAAGTATAGTGTTATACAGCGAAACTGCGAATGGCTCATTAAACCAGTTATAGTTTATTTGATGGATAAAGGATATGGATAACCGTAGAAAATCTAGAGCTAATACATGCTTGAAAGCCTGCTTT-AAAAGGGCTGTATTTATTAGATAAAGCCAGCATTTAGGTGATTCATAATAACTTAGCGAATCGCAGG-ATTTCCTGCGATATTTCATTCAAGTATCTGCCCTATCAGCTTTGATGGTAGTGTATTGGACTACCATGGCATTAACGGGTAACGGGGAATTAGGGTTCGATTCCGGAGAAAGAGCCTGAGAAACGGCTATTACATCTAAGGACGGCAGCAGGGGCGTAAATTACCCAATCTTAATTTAAGGAGGTAGTGACAAGAAATATCGA-ATCGGATATGTCCG-AGATTGGAATGGGCCAAACGTAAAACCCTTGGCGAGTAACAATTGGAGGGCAAGTCTGGTGCCAGCAGCCGCGGTAATTCCAGCTCCAATAGCATATATTAAAGTTGTTGCAGTTAAAAAGCTCGTAGTTGGATATCTGGGGTGGGCTGTGACGCACATGCTGTGTTG-CAGACCATACCCATCCTTCTGTTAACATGTGTTGGCA-CTTGTGCTGGACATGGGCTCAGATATTTTACCTTGAGAAAATCAGAGTGTTTCAGGCAGGCTTGGCCGGAATACAAAAGCATGGAATAATGGAATTGACATAACTCTGTGGTTGGCCAGAGAAGTGTAATGATTAATAGGAACAGTTGGGGGCATTAGTATTTAATTGTCAGAGGTGAAATTCTTGGATTTGTTAAAGACTAACTAAAGCGAAAGCATTTGCCAAGGATGTTTTCATTAATCAAGAACGAAAGTTAGGGGATCAAAGACGATCAGATACCGTCGTAGTCTTAACTATAAACGATGCCGACTAGGGATCGGAGGAGATAATCGAGCTCCTTCGGCACCTAAGGAGAAATCAAAGTCTTTGGGTTCTGGGGGGAGTATGGTCGCAAGGCTGAAACTTGAAGGAATTGACGGAAGGGCACCACCAGGAGTGGAGCCTGCGGCTTAATCTGACTCAACACTGAGAAATTTACCAGGTCCAGACATTTACAGGATTGACAGATTGATAGCTCTTTCTTGATTCTATGGGTGGTGGTGCATGGCCGTTCTTAGTTGGTGGAGTGATTTGTCTGGTTAATTCCGATAACGAACGAGACCTTAACCTGCTAAATAGCGCTCTGGAGTACTCTCCGGAAAGGCTTCTTAG-----------------------------------------------------------------------------------------------------------------------------------------------------------------------------------------------------------------------------------------------------------------------------------------------------------------------------------------------------------------------------
>LERMA7_Bothrostoma_nasutum_MZ054191
TAGTCATATGCTTGTCTTAAAGATTAACCCATGCATGTGTAAGTATAGTGTCATACAGCGAAACTGCGAATGGCTCATTAAATCAGTTATAGTTTATTTGATGGATAAAGGATATGGATAACCGTAGAAAATCTAGAGCTAATACGTGCTTGAAAGCCTGCTTT-AAAAGGGCTGTATTTATTAGATAAAGCCAGCATTTAGGTGATTCATAATAACTTAGCGAATCGCAGG-ATTTCCTGCGATATTTCATTCAAGTATCTGCCCTATCAGCTTTGATGGTAGTGTATTGGACTACCATGGCTTTAACGGGTAACGGGGAATTAGGGTTCGATTCCGGAGAAAGAGCCTGAGAAACGGCTATTACATCTAAGGACGGCAGCAGGGGCGTAAATTACCCAATCTTAATTTAAGGAGGTAGTGACAAGAAATATCGA-ATCGGATCTGTCCG-AGATTGGAATGGGCCAAACGTAAAACCCTTGGTGAGTAACAATTGGAGGGCAAGTCTGGTGCCAGCAGCCGCGGTAATTCCAGCTCCAATAGCATATATTAAAGTTGTTGCAGTTAAAAAGCTCGTAGTTGGATTTCTGGGGTGATCTCTGGCGCAGTTTCTGTGTCA-CTGATCATACCCATCCTTCTGTTAACGTGTGTTGGCA-TTCGTGCTGGACATGGGCTCAGATATTTTACCTTGAGAAAATTAGAGTGTTTCAGGCAGGCTTGGCCGGAATACAAAAGCATGGAATAATAGAATTGACACAACTCTGTGGTTGGCCAGAGAAGTGTAATGATTAATAGGAACAGTTGGGGGCATTAGTATTTAATTGTCAGAGGTGAAATTCTTGGATTTGTTAAAGACTAACTAAAGCGAAAGCATTTGCCAAGGATGTTTTCATTAATCAAGAACGAAAGTTAGGGGATCAAAGACGATCAGATACCGTCGTAGTCTTAACCATAAACGATGCCGACTAGGGATCGGAGGAGATAATCGAGCTCCTTCGGCACCTAAGGAGAAATCAAAGTCTTTGGGTTCTGGGGGGAGTATGGTCGCAAGGCTGAAACTTGAAGGAATTGACGGAAGGGCACCACCAGGAGTGGAGCCTGCGGCTTAATCTGACTCAACACTGAGAAATTTACCAGGTCCAGACATTTACAGGATTGACAGATTGATAGCTCTTTCTTGATTCTATGGGTGGTGGTGCATGGCCGTTCTTAGTTGGTGGAGTGATTTGTCTGGTTAATTCCGATAACGAACGAGACCTTAACCTGCTAAATAGCGCCTCGGAGGATTCTCCGGGAAGGCTTCTTAG-----------------------------------------------------------------------------------------------------------------------------------------------------------------------------------------------------------------------------------------------------------------------------------------------------------------------------------------------------------------------------
>GDUKABAS_Metopus_es_18S
TAGTCATATGCTTGTCTCAAAGATTAACCCATGCATGTGTAAGTATAGTTATATACCGCGAAACTGCGAATGGCTCATTAAAACAGTTATAGTTTATTTGATGGATAAAGGATATGGATAACCGTAGTAATTCTAGAGCTAATACATGCTTGAAAACCTGACGCAAGAAAGGTTGTATTTATTAGATAAAGCCAGCTTTAAGGTGATTCACAATAACTTAACGGATCGCAA--TTTTTTTGCGATATATCATTCAAGTATCTGCCCTATCAGCTTTGATGGTAGTGTATTGGACTACCATGGCATTAACGGGTAACGGAGAATTAGGGTTCGGTTCCGGAGAAAGAGCCTGAGAAACGGCTATTACATCTAAGGACGGCAGCAGGGGCGTAAATTACCCAATCTTAATTTAAGGAGGTAGTGACAAGAAATATCGACTTTGGAGAAATCCA-AGATTGGAATGGATTAAATTTAAAACCATTAGTGAGTAACAATTGGAGGGCAAGTCTGGTGCCAGCAGCCGCGGTAATTCCAGCTCCAATAGCATATATTAAAGTTGTTGCAGTTAAAAAGCTCGTAGTTGGATATCTGGATTGAGTTTGTTCGTGGTTTCCACAG---CAAATTCAGTTCATCCTTCTGTTAAAGCACCTT-GTA-CTTGTACCGGGTGTCAGCTCAGATATTTTACCTTGAGAAAATTAGAGTGTTTCAGGCAGGCAAGGCCGGAATACAACAGCATGGAATAATAGAATTGACATGACTCTGTGGTTGGCCAGAGAAGTGTAATGATTAATAGGAACAGTTGGGGGCATTAGTATTTAATTGTCAGAGGTGAAATTCTTGGATTTGTTAAAGACTAACTAAAGCGAAAGCATTTGCCAAGGATGTTTTCATTAATCAAGAACGAAAGTTAGGGGATCAAAGACGATCAGATACCGTCGTAGTCTTAACTATAAACGATGCCGACTAGAGATTGGAGGAGATAATAGAGCTCCTTCAGCATCTAAGGAGAAATCAAAGTCTTTGGGTTCTGGGGGGAGTATGGTCGCAAGGCTGAAACTTGAAGGAATTGACGGAAGGGCACCACCAGGAGTGGAGCCTGCGGCTTAATCTGACTCAACACTGAGAAATTTACCAGGTCCAGACATTGATAGGATTGACAGATTGATAGCTCTTTCTTGATTCTATGGGTGGTGGTGCATGGCCGTTCTTAGTTGGTGGAGTGATTTGTCTGGTTAATTCCGATAACGAACGAGACCTTAACCTGCTAACTAGATCGTAGTGTTATTACACTTAGATGCTTCTTAGAGGGACTG---------------------------------------------------------------------------------------------------------------------------------------------------------------------------------------------------------------------------------------------------------------------------------------------------------------------------------------------------------------------
>KUNRAMET_Mestopus_es_18S Metopus es 18S
TAGTCATATGCTTGTCTCAAAGATTAACCCATGCATGTGTAAGTATAGTTATATACCGCGAAACTGCGAATGGCTCATTAAAACAGTTATAGTTTATTTGATGGATAAAGGATATGGATAACCGTAGTAATTCTAGAGCTAATACATGCTTGAAAACCTGACGCAAGAAAGGTTGTATTTATTAGATAAAGCCAGCTTTAAGGTGATTCACAATAACTTAACGGATCGCAA--TTTTTTTGCGATATATCATTCAAGTATCTGCCCTATCAGCTTTGATGGTAGTGTATTGGACTACCATGGCATTAACGGGTAACGGAGAATTAGGGTTCGGTTCCGGAGAAAGAGCCTGAGAAACGGCTATTACATCTAAGGACGGCAGCAGGGGCGTAAATTACCCAATCTTAATTTAAGGAGGTAGTGACAAGAAATATCGACTTTGGAGAAATCCA-AGATTGGAATGGATTAAATTTAAAACCATTAGTGAGTAACAATTGGAGGGCAAGTCTGGTGCCAGCAGCCGCGGTAATTCCAGCTCCAATAGCATATATTAAAGTTGTTGCAGTTAAAAAGCTCGTAGTTGGATATCTGGATTGAGTTTGTTCGTGGTTTCCACAG---CAAATTCAGTTCATCCTTCTGTTAAAGCACCTT-GTA-CTTGTACCGGGTGTCAGCTCAGATATTTTACCTTGAGAAAATTAGAGTGTTTCAGGCAGGCAAGGCCGGAATACAACAGCATGGAATAATAGAATTGACATGACTCTGTGGTTGGCCAGAGAAGTGTAATGATTAATAGGAACAGTTGGGGGCATTAGTATTTAATTGTCAGAGGTGAAATTCTTGGATTTGTTAAAGACTAACTAAAGCGAAAGCATTTGCCAAGGATGTTTTCATTAATCAAGAACGAAAGTTAGGGGATCAAAGACGATCAGATACCGTCGTAGTCTTAACTATAAACGATGCCGACTAGAGATTGGAGGAGATAATAGAGCTCCTTCAGCATCTAAGGAGAAATCAAAGTCTTTGGGTTCTGGGGGGAGTATGGTCGCAAGGCTGAAACTTGAAGGAATTGACGGAAGGGCACCACCAGGAGTGGAGCCTGCGGCTTAATCTGACTCAACACTGAGAAATTTACCAGGTCCAGACATTGATAGGATTGACAGATTGATAGCTCTTTCTTGATTCTATGGGTGGTGGTGCATGGCCGTTCTTAGTTGGTGGAGTGATTTGTCTGGTTAATTCCGATAACGAACGAGACCTTAACCTGCTAACTAGATCGTAGTGTTATTACACTTAGATGCTTCTTAG-----------------------------------------------------------------------------------------------------------------------------------------------------------------------------------------------------------------------------------------------------------------------------------------------------------------------------------------------------------------------------
>MALKAL_Metopus_es_18S Metopus es 18S
TAGTCATATGCTTGTCTCAAAGATTAACCCATGCATGTGTAAGTATAGTTATATACCGCGAAACTGCGAATGGCTCATTAAAACAGTTATAGTTTATTTGATGGATAAAGGATATGGATAACCGTAGTAATTCTAGAGCTAATACATGCTTGAAAACCTGACGCAAGAAAGGTTGTATTTATTAGATAAAGCCAGCTTTAAGGTGATTCACAATAACTTAACGGATCGCAA--TTTTTTTGCGATATATCATTCAAGTATCTGCCCTATCAGCTTTGATGGTAGTGTATTGGACTACCATGGCATTAACGGGTAACGGAGAATTAGGGTTCGGTTCCGGAGAAAGAGCCTGAGAAACGGCTATTACATCTAAGGACGGCAGCAGGGGCGTAAATTACCCAATCTTAATTTAAGGAGGTAGTGACAAGAAATATCGACTTTGGAGAAATCCA-AGATTGGAATGGATTAAANTTAAAACCATTAGTGAGTAACAATTGGAGGGCAAGTCTGGTGCCAGCAGCCGCGGTAATTCCAGCTCCAATAGCATATATTAAAGTTGTTGCAGTTAAAAAGCTCGTAGTTGGATATCTGGATTGAGTTTGTTCGTGGTTTCCACAG---CAAATTCAGTTCATCCTTCTGTTAAAGCACCTT-GTA-CTTGTACCGGGTGTCAGCTCAGATATTTTACCTTGAGAAAATTAGAGTGTTTCAGGCAGGCAAGGCCGGAATACAACAGCATGGAATAATAGAATTGACATGACTCTGTGGTTGGCCAGAGAAGTGTAATGATTAATAGGAACAGTTGGGGGCATTAGTATTTAATTGTCAGAGGTGAAATTCTTGGATTTGTTAAAGACTAACTAAAGCGAAAGCATTTGCCAAGGATGTTTTCATTAATCAAGAACGAAAGTTAGGGGATCAAAGACGATCAGATACCGTCGTAGTCTTAACTATAAACGATGCCGACTAGAGATTGGAGGAGATAATAGAGCTCCTTCAGCATCTAAGGAGAAATCAAAGTCTTTGGGTTCTGGGGGGAGTATGGTCGCAAGGCTGAAACTTGAAGGAATTGACGGAAGGGCACCACCAGGAGTGGAGCCTGCGGCTTAATCTGACTCAACACTGAGAAATTTACCAGGTCCAGACATTGATAGGATTGACAGATTGATAGCTCTTTCTTGATTCTATGGGTGGTGGTGCATGGCCGTTCTTAGTTGGTGGAGTGATTTGTCTGGTTAATTCCGATAACGAACGAGACCTTAACCTGCTAACTAGATCGTAGTGTTATTACACTTAGATGCTTCTTAG-----------------------------------------------------------------------------------------------------------------------------------------------------------------------------------------------------------------------------------------------------------------------------------------------------------------------------------------------------------------------------
>VYSLU2_Metopus_es_18S es 18S
TAGTCATATGCTTGTCTCAAAGATTAACCCATGCATGTGTAAGTATAGTTATATACCGCGAAACTGCGAATGGCTCATTAAAACAGTTATAGTTTATTTGATGGATAAAGGATATGGATAACCGTAGTAATTCTAGAGCTAATACATGCTTGAAAACCTGACGCAAGAAAGGTTGTATTTATTAGATAAAGCCAGCTTTAAGGTGATTCACAATAACTTAACGGATCGCAA--TTTTTTTGCGATATATCATTCAAGTATCTGCCCTATCAGCTTTGATGGTAGTGTATTGGACTACCATGGCATTAACGGGTAACGGAGAATTAGGGTTCGGTTCCGGAGAAAGAGCCTGAGAAACGGCTATTACATCTAAGGACGGCAGCAGGGGCGTAAATTACCCAATCTTAATTTAAGGAGGTAGTGACAAGAAATATCGACTTTGGAGAAATCCA-AGATTGGAATGGATTAAANTTAAAACCATTAGTGAGTAACAATTGGAGGGCAAGTCTGGTGCCAGCAGCCGCGGTAATTCCAGCTCCAATAGCATATATTAAAGTTGTTGCAGTTAAAAAGCTCGTAGTTGGATATCTGGATTGAGTTTGTTCGTGGTTTCCACAG---CAAATTCAGTTCATCCTTCTGTTAAAGCACCTT-GTA-CTTGTACCGGGTGTCAGCTCAGATATTTTACCTTGAGAAAATTAGAGTGTTTCAGGCAGGCAAGGCCGGAATACAACAGCATGGAATAATAGAATTGACATGACTCTGTGGTTGGCCAGAGAAGTGTAATGATTAATAGGAACAGTTGGGGGCATTAGTATTTAATTGTCAGAGGTGAAATTCTTGGATTTGTTAAAGACTAACTAAAGCGAAAGCATTTGCCAAGGATGTTTTCATTAATCAAGAACGAAAGTTAGGGGATCAAAGACGATCAGATACCGTCGTAGTCTTAACTATAAACGATGCCGACTAGAGATTGGAGGAGATAATAGAGCTCCTTCAGCATCTAAGGAGAAATCAAAGTCTTTGGGTTCTGGGGGGAGTATGGTCGCAAGGCTGAAACTTGAAGGAATTGACGGAAGGGCACCACCAGGAGTGGAGCCTGCGGCTTAATCTGACTCAACACTGAGAAATTTACCAGGTCCAGACATTGATAGGATTGACAGATTGATAGCTCTTTCTTGATTCTATGGGTGGTGGTGCATGGCCGTTCTTAGTTGGTGGAGTGATTTGTCTGGTTAATTCCGATAACGAACGAGACCTTAACCTGCTAACTAGATCGTAGTGTTATTACACTTAGATGCTTCTTAG-----------------------------------------------------------------------------------------------------------------------------------------------------------------------------------------------------------------------------------------------------------------------------------------------------------------------------------------------------------------------------
>TRIANGLE_Metopus_es_18S_final
TAGTCATATGCTTGTCTCAAAGATTAACCCATGCATGTGTAAGTATAGTTATATACCGCGAAACTGCGAATGGCTCATTAAAACAGTTATAGTTTATTTGATGGATAAAGGATATGGATAACCGTAGTAATTCTAGAGCTAATACATGCTTGAAAACCTGACGCAAGAAAGGTTGTATTTATTAGATAAAGCCAGCTTTAAGGTGATTCACAATAACTTAACGGATCGCAA--TTTTTTTGCGATATATCATTCAAGTATCTGCCCTATCAGCTTTGATGGTAGTGTATTGGACTACCATGGCATTAACGGGTAACGGAGAATTAGGGTTCGGTTCCGGAGAAAGAGCCTGAGAAACGGCTATTACATCTAAGGACGGCAGCAGGGGCGTAAATTACCCAATCTTAATTTAAGGAGGTAGTGACAAGAAATATCGACTTTGGAGAAATCCA-AGATTGGAATGGATTAAATTTAAAACCATTAGTGAGTAACAATTGGAGGGCAAGTCTGGTGCCAGCAGCCGCGGTAATTCCAGCTCCAATAGCATATATTAAAGTTGTTGCAGTTAAAAAGCTCGTAGTTGGATATCTGGATTGAGTTTGTTCGTGGTTTCCACAG---CAAATTCAGTTCATCCTTCTGTTAAAGCACCTT-GTA-CTTGTACCGGGTGTCAGCTCAGATATTTTACCTTGAGAAAATTAGAGTGTTTCAGGCAGGCAAGGCCGGAATACAACAGCATGGAATAATAGAATTGACATGACTCTGTGGTTGGCCAGAGAAGTGTAATGATTAATAGGAACAGTTGGGGGCATTAGTATTTAATTGTCAGAGGTGAAATTCTTGGATTTGTTAAAGACTAACTAAAGCGAAAGCATTTGCCAAGGATGTTTTCATTAATCAAGAACGAAAGTTAGGGGATCAAAGACGATCAGATACCGTCGTAGTCTTAACTATAAACGATGCCGACTAGAGATTGGAGGAGATAATAGAGCTCCTTCAGCATCTAAGGAGAAATCAAAGTCTTTGGGTTCTGGGGGGAGTATGGTCGCAAGGCTGAAACTTGAAGGAATTGACGGAAGGGCACCACCAGGAGTGGAGCCTGCGGCTTAATCTGACTCAACACTGAGAAATTTACCAGGTCCAGACATTGATAGGATTGACAGATTGATAGCTCTTTCTTGATTCTATGGGTGGTGGTGCATGGCCGTTCTTAGTTGGTGGAGTGATTTGTCTGGTTAATTCCGATAACGAACGAGACCTTAACCTGCTAACTAGATCGTAGTGTTATTACACTTAGATGCTTCTTAGAGGGACTGTGTGGTAAAACCTCAAGGAAGTTTAAGGCAATAACAGGTCTGTGATGCCCTTAGATGTCCTGGGCCGCACGCGTGCTACACTGATGCATCCAACAAGTTCCGAAGTCGAAAGGCT-GAGGCAATCTCTAATATGCATCGTGCTTGGGATAGATCTTTGTAATTATGGATCTTTAACGAGGAATTCCTAGTAAGCGCAAGTCATCAACTTGCGCTGATTAAGTCCCTGCCCTTTGTACACACCGCCCGTCGCTCCTACCGATTCCGAGTGATTCGGTGAACCTTTTGGACTTGCCAAAAGCGAGAAAATTAAGTGAGCCATATCACTTAGAGGAAGGAGAAGTCGTAACAAGGTTTCC
>BI27A_Metopussp2
--------------------------acccatgcatgtgtaagtatag-tatctacagcgaaactgcgaatggctcattaaatcagttatagtttatttgatggattcagat-atggataaccgtagtaattctagagctaatacatgcttgaaagcccaactcacgaagggctgcatttattagataaagccagcatttaggtgattcataataacttagcggatcgcgg--attttctgcgatatatcattcaagtatctgccctatcagctctgatggtagtgtattggactaccatggcttttacgggtaacggagaattagggttcgattccggagaaagagcctgagaaacggctattacatctaaggacggcagcaggggcgtaaattacccaatcttaacttaaggaggtagtgacaagaaatatcgacattggagaaatcca-agatcggaatgggcttaatttaaatccctaagtgagtaaccattggagggcaagtctggtgccagcagccgcggtaattccagctccaatagcgtatattaaagttgttgcagttaaaaagctcgtagttggatatctggagtgcctcctttggacgttag-ccagag-actggtatttccatccttctgttaacttacgttaccgc--gaggtcgcgtgagggctcagatattttaccttgagaaaattagagtgtttcaggcaggcaaggccagaatactacagcatggaataatagaattgacgcaactctgtggttggccagagaagtgtaatgattaataggaacagttgggggcattag------------------------------------------------------------------------------------------------------------------------------------------------------------------------------------------------------------------------------------------------------------------------------------------------------------------------------------------------------------------------------------------------------------------------------------------------------------------------------------------------------------------------------------------------------------------------------------------------------------------------------------------------------------------------------------------------------------------------------------------------------------------------------------------------------------------------------------------------------------------------------------------
>BLME_Marinemetopid_18S
TAGTCATATGCTTGTCTCAAAGATTAACCCATGCATGTGTAAGTATAG-TATCTACAGCGAAACTGCGAATGGCTCATTAAATCAGTTATAGTTTATTTGATGGATTCAGAT-ATGGATAACCGTAGTAATTCTAGAGCTAATACATGCTTGAAAGCCCAACTCACGAAGGGCTGCATTTATTAGATAAAGCCAGCATTTAGGTGATTCATAATAACTTAGCGGATCGCGG--ATTTTCTGCGATATATCATTCAAGTATCTGCCCTATCAGCTCTGATGGTAGTGTATTGGACTACCATGGCTTTTACGGGTAACGGAGAATTAGGGTTCGATTCCGGAGAAAGAGCCTGAGAAACGGCTATTACATCTAAGGACGGCAGCAGGGGCGTAAATTACCCAATCTTAACTTAAGGAGGTAGTGACAAGAAATATCGACATTGGAGAAATCCA-AGATCGGAATGGGCTTAATTTAAATCCCTAAGTGAGTAACCATTGGAGGGCAAGTCTGGTGCCAGCAGCCGCGGTAATTCCAGCTCCAATAGCGTATATTAAAGTTGTTGCAGTTAAAAAGCTCGTAGTTGGATATCTGGAGTGCCTCCTTTGGACGTTAGTCCAGAG-ACTGGTATTTCCATCCTTCTGTTAACTTACGTTACCGC--GAGGTCGCGTGAGGGCTCAGATATTTTACCTTGAGAAAATTAGAGTGTTTCAGGCAGGCAAGGCCAGAATACTACAGCATGGAATAATAGAATTGACGCAACTCTGTGGTTGGCCAGAGAAGTGTAATGATTAATAGGAACAGTTGGGGGCATTAGTATTTAATTGTCAGAGGTGAAATTCTTGGATTTGTTAAAGACTAACTAAAGCGAAAGCATTTGCCAAGGATGTTTTCATTAATCAAGAACGAAAGTTAGGGGATCAAAGACGATCAGATACCGTCGTAGTCTTAACCATAAACGATGCCGACTAGAGATCGGAGGAGATTTTCGAGCTCCTTCGGGATCATAGGAGAAATCAAAGTCTTTGGGTTCTGGGGGGAGTATGGTCGCAAGGCTGAAACTTGAAGGAATTGACGGAAGGGCACCACCAGGAGTGGAGCCTGCGGCTTAATCTGACTCAACACGGAGAAATTTACCAGGTCCAGACATTGGCAGGATTGACAGATTGATAGCTCTTTCTTGATTCTATGGGTGGTGGTGCATGGCCGTTCTTAGTTGGTGGAGTGATTTGTCTGGTTAATTCCGATAACGAACGAGACCTTAACCTACTAACTAGATCTCTTAGCTATTGCTATGGGCTACTTCTTAGAGGGACTGTGTGGTAAAACCTCAAGGAAGTTTAAGGCAATAACAGGTCTGTGATGCCCTTAGATGTCCTGGGCCGCACGCGTGCTACACTGATGCATGCAATAAGTACCTAGGCTGAAAGGCATTGGGTAATCTCCAGTATGCATCGTGCTTGGGATAGATCTTTGTAATTATGGATCTTTAACGAGGAATTCCTAGTAAGCGTAAGTCATCAGCTTGCGCTGATTAAGTCCCTGCCCTTTGTACACACCGCCCGTCGCTCCTACCGATTTCGGGTGATTCGGTGAACCTTTTGGACTTGCCAAAAGCGAGAAAATCATGTGAACCATATCACCTAGAGGAAGGAGAAGTCGTAACAAGGTTTCC
>QDUFF_Marine_Metopid_sp2_18S
-------------------------------------------------------------------------------------------------------------------------------------------------------------------TACGAAGGGCTGCATTTATTAGATAAAGCCAGCATTTAGGTGATTCATAATAACTTAGCGGATCGCGG--ATTTTCTGCGATATATCATTCAAGTATCTGCCCTATCAGCTTTGATGGTAGTGTATTGGACTACCATGGCTTTAACGGGTAACGGAGAATTAGGGTTCGGTTCCGGAGAAAGAGCCTGAGAAACGGCTATTACATCTAAGGACGGCAGCAGGGGCGTAAATTACCCAATCTTAATTTAAGGAGGTAGTGACAAGAAATATCGACATTGGAGAAATCCA-AGATCGGAATGGGCTTAATTTAAATCCCTAAGTGAGTAACCATTGGAGGGCAAGTCTGGTGCCAGCAGCCGCGGTAATTCCAGCTCCAATAGCGTATATTAAAGTTGTTGCAGTTAAAAAGCTCGTAGTTGGATATCTGGAGTGCCGGCCTTGGGCTATCGTTCAGGG-TTTGGTATTTCCATCCTTCTGTTAACTCCCGTTACCGC--AAGGTCGCGAGAGGGCTCAGATATTTTACCTTGAGAAAATTAGAGTGTTTCAGGCAGGCAAGGCCAGAATACTACAGCATGGAATAATAGAATTGACGCAACTCTGTGGTTGGCCAGAGAAGTGTAATGATTAATAGGAACAGTTGGGGGCATTAGTATTTAATTGTCAGAGGTGAAATTCTTGGATTTGTTAAAGACTAACTAAAGCGAAAGCATTTGCCAAGGATGTTTTCATTAATCAAGAACGAAAGTTAGGGGATCAAAGACGATCAGATACCGTCGTAGTCTTAACCATAAACGATGCCGACTAGAGATCGGAGGAGATTATCGAGCTCCTTCGGGATCATAGGAGAAATCAAAGTCTTTGGGTTCTGGGGGGAGTATGGTCGCAAGGCTGAAACTTGAAGGAATTGACGGAAGGGCACCACCAGGAGTGGAGCCTGCGGCTTAATCTGACTCAACACGGAGAAATTTACCAGGTCCAGACATTGGCAGGATTGACAGATTGATAGCTCTTTCTTGATTCTATGGGTGGTGGTGCATGGCCGTTCTTAGTTGGTGGAGTGATTTGTCTGGTTAATTCCGATAACGAACGAGACCTTAACCTACTAACTAGATCTCTTAGCTATTGCTATGGGCTACTTCTTAGAGGGACTGTGTGGTAAAACCTCAAGGAAGTTTAAGGCAATAACAGGTCTGTGATGCCCTTAGATGTCCTGGGCCGCACGCGTGCTACACTGATGCATGCAATAAGTACCTAGGCCGAAAGGCATTGGGTAATCTCCAGTATGCATCGTGCTTGGGATAGATCTTTGTAATTATGGATCTTTAACGAGGAATTCCTAGTAAGCGTAAGTCATCAGCTTGCGCTGATTAAGTCCCTGCCCTTTGTACACACCGCCCGTCGCTCCTACCGATTTCGGGTGATTCGGTGAACCTTTTGGACTTGCCAAAAGCGAGGAAATCAAGTGAACCATATCACCTAGAGGAAGGAGAAGTCGTAACAAGGTTTCC
>JUD82_Metopussp
-------------------------------tgcatgtgt-agtata--tatctacagcgaaactgcgaatggctcattaaatcagttatagtttatttgatggatt-agat-atggataaccgtagtaattctagagctaatacatgcttgaaagcccaactcacgaagggctgcatttattagataaa-ccagca--taggtgattcataataacttagcggatcgcgg--attttctgcgatatatcattcaagtatctgccctatcagctctgatggtagtgtattggactaccatggcttttacgggtaacggagaattagggttcgattccggagaaagagcctgagaaacggctattacatctaaggacggcagcaggggcgtaaattacccaatcttaacttaaggaggtagtgacaagaaatatcgacattgga-aaatcca-agatcggaatgggcttaatttaaatccctaagtgagtaaccattggagggcaagtctggtgccagcagccgcggtaattccagctccaatagcgtatattaaagttgttgcagttaaaaagctcgtagttggatatctgga--tgcctctttggacgtt---ccagag-a-tggtatttccatccttctgttaacttacgttaccgc---aggtcgcgtgagggctcagatattttaccttgagaaaattagagtgtttcaggcaggcaaggccagaatactacagcatggaataatagaattgacgcaactctgtggttggccagagaagtgtaatgattaataggaacagttgggggcattagtatttaattgtcagaggtgaaattcttggatttgttaaagactaactaaagcgaaagcatttgccaaggatgttttcattaatcaagaacgaaagttaggggatcaaagacgatcagataccgtcgtagtcttaaccataaacgatgccgactagagatcggaggagattttcgagctccttcgggatcataggagaaatcaaagtctttgggttctggggggagtatggtcgcaaggctgaaacttgaaggaattgacggaagggcaccaccaggagtggagcctgcggcttaatctgactcaacacggagaaatttaccaggtccagacattggcaggattgacagattgatagctctttcttgattctatgggtggtggtgcatggccgttcttagttggtggagtgatttgtctggttaattccgataacgaacgagaccttaacctactaactagatctc---------------------------------------------------------------------------------------------------------------------------------------------------------------------------------------------------------------------------------------------------------------------------------------------------------------------------------------------------------------------------------------------------------
>SALT15A_Metopussp
-------------------------------tgcatgtgt-agtata--tatctacagcgaaactgcgaatggctcattaaatcagttatagtttatttgatggatt-agat-atggataaccgtagtaattctagagctaatacatgcttgaaagcccaactcacgaagggctgcatttattagataaa-ccagca--taggtgattcataataacttagcggatcgcgg--attttctgcgatatatcattcaagtatctgccctatcagctttgatggtagtgtattggactaccatggcttttacgggtaacggagaattagggttcgattccggagaaagagcctgagaaacggctattacatctaaggacggcagcaggggcgtaaattacccaatcttgacttaaggaggtagtgacaagaaatatcgacattgga-aaatcca-agatcggaatgggcttaattcaaatccctaagtgagtaaccattggagggcaagtctggtgccagcagccgcggtaattccagctccaatagcgtatattaaagttgttgcagttaaaaagctcgtagttggatatctgga--tgcctctttggacgtt---ccagag-a-tggtatttccatccttctgttaacttacgttaccgc---aggtcgcgtgagggctcagatattttaccttgagaaaattagagtgtttcaggcaggcaaggccagaatactacagcatggaataatagaattgacgcaactctgtggttggccagagaagtgtaatgattaataggaacagttgggggcattagtatttaattgtcagaggtgaaattcttggatttgttaaagactaactaaagcgaaagcatttgccaaggatgttttcattaatcaagaacgaaagttaggggatcaaagacgatcagataccgtcgtagtcttaaccataaacgatgccgactagagatcggaggagatcatcgagctccttcgggatcataggagaaatcaaagtctttgggttctggggggagtatggtcgcaaggctgaaacttgaaggaattgacggaagggcaccaccaggagtggagcctgcggcttaatctgactcaacacggagaaatttaccaggtccagacattggcaggattgacagattgatagctctttcttgattctatgggtggtggtgcatggccgttcttagttggtggagtgatttgtctggttaattccgataacgaacgagaccttaacctactaactagatctcttagc----------------------------------------------------------------------------------------------------------------------------------------------------------------------------------------------------------------------------------------------------------------------------------------------------------------------------------------------------------------------------------------------------
>NARROWRIVER_Marine_Metopid_sp1_18S
TAGTCATATGCTTGTCTCAAAGATTAACCCATGCATGTGTAAGTATAGTTATATACAGCGAAACTGCGAATGGCTCATTAAATCAGTTATAGTTTATTTGATGGATAAAGAA-ATGGATAACCGTAGTAATTCTAGAGCTAATACATGCTAGAAAGCCTGACTCACGAAGGGCTGCATTTATTAGATAAAGCCAACGTTT-GGTGACTC---ATAACTTAGCGAATCGTAGATTATATCTGCGATATATCATTCAAGTTTCTGCCCTATCAGCTTTGATGGTAGTGTATTGGACTACCATGGCTTTAACGGGTAACGGGGAATTAGGGTTCGGTTCCGGAGAAAGAGCCTGAGAAACGGCTATTACATCTAAGGACGGCAGCAGGGGCGTAAATTACCCAATCTTAACTTAAGGAGGTAGTGACAAGAAATATCGACATTGGAGAAATCCA-AGATCGGAATGGACTAAATGTAAATAC-TTAGCGAGACAGCAAATAAG--C---T----A-CCA-C--------T----CC-G---------C------TAAAGGTGTTGCAGATTTAAGGCTCGTAGTTGGATATCTGGAGTGCTGTACTTAGGCAATCGTCTAGGT-ACGTGCATATCCATCCTTCTGTTAACGTGCGTTGGTC-GCGAGATCGGGTACGGGCTCAGATATTTTACCTTGAGAAAATTAGAGTGTTTCAGGCAGGCAAGGCCGGAATACTACAGCATGGAATAATGGAAATGACACAACTCTGTGGTTGGCCAGGGAAGTGTAATGGTTAATAGGAACAGTTGGGGGCATTAGTATTTAATTGTCAGAGGTGAAATTCTTGGATTTGTTAAAGACTAACTAAAGCGAAAGCATTTGCCAAGGATGTTTTCATTAATCAAGAACGAAAGTTAGGGGATCAAAGACGATCAGATACCGTCGTAGTCTTAACCATAAACGATGCCGACTAGAGATCGGAGGAGATCTACGTGCTCCTTCGGGATCTAAGGAGAAATCAAAGTCTTTGGGTTCTGGGGGGAGTATGGTCGCAAGGCTGAAACTTGAAGGAATTGACGGAAGGGCACCACCAGGAGTGGAGCCTGCGGCTTAATCTGACTCAACACGGAGAAATTTACCAGGTCCAGACATTGGCAGGATTGACAGATTGATAGCTCTTTCTTGATTCTATGGGTGGTGGTGCATGGCCGTTCTTAGTTGGTGGAGTGATTTGTCTGGTTAATTCCGATAACGAACGAGACCTTAACCTACTAACTAGATACTGGTGTTATTACACCTTTATGCTTCTTAGAGGGACAGTGTGGTAAAACCTCAAGGAAGTTTAAGGCAATAACAGGTCTGTGATGCCCTTAGATGTCCTGGGCCGCACGCGTGCTACACTGATGCATGCAATAAGTACCTAGGCCGGAAGGCATTGGGAAATCTGCAGTATGCATCGTGCTTGGGATAGATCTTTGTAATTATGGATCTTTAACGAGGAATTCCTAGTAAGCGCAAGTCATCAGCTTGCGCTGATTAAGTCCCTGCCCTTTGTACACACCGCCCGTCGCTCCTACCGATTCCGGGTGATTCGGTGAACCTTTTGGACTTGCCAAAAGCGAGGAAATTAAGTGAGCCATATCACCTAGAGGAAGGAGAAGTCGTAACAAGGTTTCC
>BOPAT_Brachonella_pulchra_18S
TAGTCATATGCTTGTCTCAAAGATTAACCCATGCATGTGTAAGTATAG-TATCTACAGCGAAACTGCGAATGGCTCATTAAAACAGTTATAGTTTATTTGATGGATAAAGAT-ATGGATAACCGTAGTAATTCTAGAGCTAATACATGCTTGAAAGCCCGACTCAAAGAGGGCTGTGTTTATTAGATAAAGCCAACT-TAAGGTGATTCACAATAACTTCACAAATCGTAC--TTTTGGTCCGATGCGTCATTCAAGTATCTGCCCTATCAGCTTTGATGGTAGTGTATTGGACTACCATGGCTTTAACGGGTAACGGAGAATTAGGGTTCGGTTCCGGAGAAAGAGCCTGAGAAACGGCTATTACATCTAAGGACGGCAGCAGGGGCGTAAATTACCCAATCTTAATTTAAGGAGGTAGTGACAAGAAATATCGACTTTGGAGAAATCCAGAGATTGGAATGGACTAAACGCAAAACCCTTAGCGAGTAACAATTGGAGGGCAAGTCTGGTGCCAGCAGCCGCGGTAATTCCAGCTCCAATAGCATATATTAAAGTTGTTGCAGTTAAAAAGCTCGTAGTTGGATATCTGATTTTGCCAAACCTATAC-CAATGGGGGC----GGTGAGATCATCCTTCTGTTAAACTGCCTTACAC-CCAGTGTCGGGCAGCAGCTCAGATATTTTACCTTGAGAAAATTAGAGTGTTTCAGGCAGGTTGCGCCAGAATACAACAGCATGGAATAATAGAATTGACACAACTCTGTGGTTGGCCAGAGGGGTGGAATGGTTAATAGGAACAGTTGGGGGCATTAGTATTTAATTGTCAGAGGTGAAATTCTTGGATTTGTTAAAGACTAACTAAAGCGAAAGCATTTGCCAAGGATGTTTTCATTAATCAAGAACGAAAGTTAGGGGATCAAAGACGATCAGATACCGTCGTAGTCTTAACCATAAACGATGCCGACTAGGGATTGGAAGAGATATATGAGCTCTTTCAGCACCTAAGGAGAAATCAAAGTCTTTGGGTTCTGGGGGGAGTATGGTCGCAAGGCTGAAACTTGAAGGAATTGACGGAAGGGCACCACCAGGAGTGGAGCCTGCGGCTTAATTTGACTCAACACTGAAAAATTTACCAGGTCCAGACATTGACAGGATTGACAGATTGATAGCTCTTTCTAGATTCTATGGGTGGTGGTGCATGGCCGTTCTTAGTTGGTGGAGTGATTTGTCTGGTTAATTCCGATAACGAACGAGACCTTAGCCTGCTAACTAGTTCTATCAGATACTTCTCTTAGACGCTTCTTAGAGGGACTGTGTGGTACAACCTCAAGGAAGATTAAGGCAATAACAGGTCTGTGATGCCCTTAGATGTCCTGGGCTGCACGCGTGCTACACTGATGCACACATCGAGTTCCTGTACCGAAAGGAATCGGGAAATCTTCAATATGCATCGTGATTGGGATAGATCTTTGTAATTATGGATCTTGAACGAGGAATTCCTAGTAAGCGTTAGTCATCAGCTTGCGCTGAATACGTCCCTGCCCTTTGTACACACCGCCCGTCGCTCCTACCGATTCCGAGTGATCCGGTGAACCTTTTCGACCTGCCCAAAGCGGGGAAATCAAGTGAGCCATATCACTTAGAGGAAGGAGAAGTCGTAACAAGGTTTCC
>GRANCA_Brachonella_contorta_18S
TAGTCATATGCTTGTCTCAAAGATTAACCCATGCATGTGTAAGTATAG-TATCTACGGCGAAACTGCGAATGGCTCATTAAAACAGTTATAGTTTATTTGATGGATCCCTAT-ATGGATAACCGTAGTAATTCTAGAGCTAATACATGCTTGAAAGTCCGACTTAAAGAGGACAGTGTTTATTAGATAAAGCCAACA-TAAGGTGATTCACAATATCTACACAAATCGCAC--TTTTGGTACGATGCGTCATTCAAGTATCTGCCCTATCAGCTTTGATGGTAGTGTATTGGACTACCATGGCTTTAACGGGTAACGGAGAATTAGGGTTCGGTTCCGGAGAAAGAGCCTGAGAAACGGCTATTACATCTAAGGACGGCAGCAGGGGCGTAAATTACCCAATCTTAATTTAAGGAGGTAGTGACAAGAAATATCGACTTTGGAGCAATCCAGAGATTGGAATGGGCTAAACACAAAACCCTTAGTGAGTAACAATTGGAGGGCAAGTCTGGTGCCAGCAGCCGCGGTAATTCCAGCTCCAATAGCATATATTAAAGTTGTTGCAGTTAAAAAGCTCGTAGTTGGATATCTGGTTTTACTGAGTCTATGCATAATGGACGA----GGTGGGACCATCCTTCTGATTAAACCTCTGATAC-CTCGTATCGGGCGGTGGCTCAGATATTTTACCTTGAGAAAATTAGAGTGTTTCAGGCAGGCTAGGCCAGAATACAACAGCATGGAATAATGGAATTGACACAACTCTGTGGTTGGCCAGAGAAGTGTAATGGTTAATAGGAACAGTTGGGGGCATTAGTATTTAATTGTCAGAGGTGAAATTCTTGGATTTGTTAAAGACTAACTAAAGCGAAAGCATTTGCCAAGGATGTTTTCATTAATCAAGAACGAAAGTTAGGGGATCAAAGACGATCAGATACCGTCGTAGTCTTAACCATAAACGATGCCGACTAGGGATTGGAAGAGATATAAGAGCTCTTTCAGCACCTAAGGAGAAATCAAAGTCTTTGGGTTCTGGGGGGAGTATGGTCGCAAGGCTGAAACTTGAAGGAATTGACGGAAGGGCACCACCAGGAGTGGAGCCTGCGGCTTAATCTGACTCAACACTGAAAAATTTACCAGGTCCAGACATTGACAGGATTGACAGATTGATAGCTCTTTCTAGATTCTATGGGTGGTGGTGCATGGCCGTTCTTAGTTGGTGGAGTGATTTGTCTGGTTAATTCCGATAACGAACGAGACCTTAGCCTGCTAACTAGCTCTATCAGATACTTCTCTTAGACGCTTCTTAGAGGGACTGTCTGGTACAACCTCAAGGAAGATTAAGGCAATAACAGGTCTGTGATGCCCTTAGATGTCCTGGGCTGCACGCGTGCTACACTGATGCACACATCGAGTTCCTTAACCGAAAGGATTCGGGAAATCTTCAATATGCATCGTGATTGGGATAGATCTTTGTAATTATGGATCTTGAACGAGGAATTCCTAGTAAGCGTTAGTCATCAGCTTGCGCTGAATACGTCCCTGCCCTTTGTACACACCGCCCGTCGCTCCTACCGATTCCGAGTGATCCGGTGAACCTTTTTGACCTGACTCAATTGGGGAAATCAAGTGAGCCATATCACTTAGAGGAAGGAGAAGTCGTAACAAGGTTTCC
>JACO_Brachonella_contorta_18S
TAGTCATATGCTTGTCTCAAAGATTAACCCATGCATGTGTAAGTATAG-TATCTACAGCGAAACTGCGAATGGCTCATTAAAACAGTTATAGTTTATTTGATGGATTCCTAT-ATGGATAACCGTAGTAATTCTAGAGCTAATACATGCTTGAAAGTCCGACTTAAAGAGGACAGTGTTTATTAGATAAAGCCAGCA-TAAGGTGATTCACAATAACTACACAAATCGCAC--TTTTGGTACGATGCGTCATTCAAGTATCTGCCCTATCAGCTTTGATGGTAGTGTATTGGACTACCATGGCTTTAACGGGTAACGGAGAATTAGGGTTCGGTTCCGGAGAAAGAGCCTGAGAAACGGCTATTACATCTAAGGACGGCAGCAGGGGCGTAAATTACCCAATCTTAATTTAAGGAGGTAGTGACAAGAAATATCGACTTTGGAGAAATCCAGAGATTGGAATGGGCTAAACACAAAACCCTTAGTGAGTAACAATTGGAGGGCAAGTCTGGTGCCAGCAGCCGCGGTAATTCCAGCTCCAATAGCATATATTAAAGTTGTTGCAGTTAAAAAGCTCGTAGTTGGATATCTGGCTCTACTGAGTCTATGCATAATGGACGA----GGTGGGACCATCCTTCTGATAAAACCCCTGGTAC-CCCGTATCGGGCGGTGGCTCAGATATTTTACCTTGAGAAAATTAGAGTGTTTCAGGCAGGCTAGGCCGGAATACAACAGCATGGAATAATGGAATTGACACAACTCTGTGGTTGGCCAGAGAAGTGTAATGGTTAATAGGAACAGTTGGGGGCATTAGTATTTAATTGTCAGAGGTGAAATTCTTGGATTTGTTAAAGACTAACTAAAGCGAAAGCATTTGCCAAGGATGTTTTCATTAATCAAGAACGAAAGTTAGGGGATCAAAGACGATCAGATACCGTCGTAGTCTTAACCATAAACGATGCCGACTAGGGATTGGAAGAGATATATGAGCTCTTTCAGCACCTAAGGAGAAATCAAAGTCTTTGGGTTCTGGGGGGAGTATGGTCGCAAGGCTGAAACTTGAAGGAATTGACGGAAGGGCACCACCAGGAGTGGAGCCTGCGGCTTAATCTGACTCAACACTGAAAAATTTACCAGGTCCAGACAGTGACAGGATTGACAGATTGATAGCTCTTTCTAGATTCTATGGGTGGTGGTGCATGGCCGTTCTTAGTTGGTGGAGTGATTTGTCTGGTTAATTCCGATAACGAACGAGACCTTAGCCTGCTAACTAGCTCTATCAGATACTTCTCTTAGACGCTTCTTAGAGGGACTGTGTGGTACAACCTCAAGGAAGATTAAGGCAATAACAGGTCTGTGATGCCCTTAGATGTCCTGGGCTGCACGCGTGCTACACTGATGCACACATCGAGTTCCTTAACCGAAAGGATTCGGGAAATCTTCAATATGCATCGTGATTGGGATAGATCTTTGTAATTATGGATCTTGAACGAGGAATTCCTAGTAAGCGTTAGTCATCAGCTTGCGCTGAATACGTCCCTGCCCTTTGTACACACCGCCCGTCGCTCCTACCGATTCCGAGTGATCCGGTGAACCTTTTTGACCTGACTCAATTGGGGAAATCAAGTGAGCCATATCACTTAGAGGAAGGAGAAGTCGTAACAAGGTTTCC
>LEDY_Brachonella_contorta_18S_f
TAGTCATATGCTTGTCTCAAAGATTAACCCATGCATGTGTAAGTATAG-TATCTACAGCGAAACTGCGAATGGCTCATTAAAACAGTTATAGTTTATTTGATGGATTCCTAT-ATGGATAACCGTAGTAATTCTAGAGCTAATACATGCTTGAAAGTCCGACTTAAAGAGGACAGTGTTTATTAGATAAAGCCAGCA-TAAGGTGATTCACAATAACTACACAAATCGCAC--TTTTGGTACGATGCGTCATTCAAGTATCTGCCCTATCAGCTTTGATGGTAGTGTATTGGACTACCATGGCTTTAACGGGTAACGGAGAATTAGGGTTCGGTTCCGGAGAAAGAGCCTGAGAAACGGCTATTACATCTAAGGACGGCAGCAGGGGCGTAAATTACCCAATCTTAATTTAAGGAGGTAGTGACAAGAAATATCGACTTTGGAGAAATCCAGAGATTGGAATGGGCTAAACACAAAACCCTTAGTGAGTAACAATTGGAGGGCAAGTCTGGTGCCAGCAGCCGCGGTAATTCCAGCTCCAATAGCATATATTAAAGTTGTTGCAGTTAAAAAGCTCGTAGTTGGATATCTGGCTCTACTGAGTCTATGCATAATGGACGA----GGTGGGACCATCCTTCTGATAAAACCCCTGGTAC-CTAGTATCGGGCGGTGGCTCAGATATTTTACCTTGAGAAAATTAGAGTGTTTCAGGCAGGCTAGGCCGGAATACAACAGCATGGAATAATGGAATTGACACAACTCTGTGGTTGGCCAGAGAAGTGTAATGGTTAATAGGAACAGTTGGGGGCATTAGTATTTAATTGTCAGAGGTGAAATTCTTGGATTTGTTAAAGACTAACTAAAGCGAAAGCATTTGCCAAGGATGTTTTCATTAATCAAGAACGAAAGTTAGGGGATCAAAGACGATCAGATACCGTCGTAGTCTTAACCATAAACGATGCCGACTAGGGATTGGAAGAGATATATGAGCTCTTTCAGCACCTAAGGAGAAATCAAAGTCTTTGGGTTCTGGGGGGAGTATGGTCGCAAGGCTGAAACTTGAAGGAATTGACGGAAGGGCACCACCAGGAGTGGAGCCTGCGGCTTAATCTGACTCAACACTGAAAAATTTACCAGGTCCAGACAGTGACAGGATTGACAGATTGATAGCTCTTTCTAGATTCTATGGGTGGTGGTGCATGGCCGTTCTTAGTTGGTGGAGTGATTTGTCTGGTTAATTCCGATAACGAACGAGACCTTAGCCTGCTAACTAGCTCTATCAGATACTTCTCTTAGACGCTTCTTAGAGGGACTGTGTGGTACAACCTCAAGGAAGATTAAGGCAATAACAGGTCTGTGATGCCCTTAGATGTCCTGGGCTGCACGCGTGCTACACTGATGCACACATCGAGTTCCTTAACCGAAAGGATTCGGGAAATCTTCAATATGCATCGTGATTGGGATAGATCTTTGTAATTATGGATCTTGAACGAGGAATTCCTAGTAAGCGTTAGTCATCAGCTTGCGCTGAATACGTCCCTGCCCTTTGTACACACCGCCCGTCGCTCCTACCGATTCCGAGTGATCCGGTGAACCTTTTTGACCTGACTCAATTGGGGAAATCAAGTGAGCCATATCACTTAGAGGAAGGAGAAGTCGTAACAAGGTTTCC
>VELKAL_Brachonella_contorta_18S
TAGTCATATGCTTGTCTCAAAGATTAACCCATGCATGTGTAAGTATAG-TATCTACAGCGAAACTGCGAATGGCTCATTAAAACAGTTATAGTTTATTTGATGGATTCCTAT-ATGGATAACCGTAGTAATTCTAGAGCTAATACATGCTTGAAAGTCCGACTTAAAGAGGACAGTGTTTATTAGATAAAGCCAGCA-TAAGGTGATTCACAATAACTACACAAATCGCAC--TTTTGGTACGATGCGTCATTCAAGTATCTGCCCTATCAGCTTTGATGGTAGTGTATTGGACTACCATGGCTTTAACGGGTAACGGAGAATTAGGGTTCGGTTCCGGAGAAAGAGCCTGAGAAACGGCTATTACATCTAAGGACGGCAGCAGGGGCGTAAATTACCCAATCTTAATTTAAGGAGGTAGTGACAAGAAATATCGACTTTGGAGAAATCCAGAGATTGGAATGGGCTAAACACAAAACCCTTAGTGAGTAACAATTGGAGGGCAAGTCTGGTGCCAGCAGCCGCGGTAATTCCAGCTCCAATAGCATATATTAAAGTTGTTGCAGTTAAAAAGCTCGTAGTTGGATATCTGGCTCTACTGAGTCTATGAACAATGGACGA----GGTGGGACCATCCTTCTGATAAAACCCCTGGTAC-CCAGTATCGGGCGGTGGCTCAGATATTTTACCTTGAGAAAATTAGAGTGTTTCAGGCAGGCTTGGCCGGAATACAACAGCATGGAATAATGGAATTGACACAACTCTGTGGTTGGCCAGAGAAGTGTAATGGTTAATAGGAACAGTTGGGGGCATTAGTATTTAATTGTCAGAGGTGAAATTCTTGGATTTGTTAAAGACTAACTAAAGCGAAAGCATTTGCCAAGGATGTTTTCATTAATCAAGAACGAAAGTTAGGGGATCAAAGACGATCAGATACCGTCGTAGTCTTAACCATAAACGATGCCGACTAGGGATTGGAAGAGATATATGAGCTCTTTCAGCACCTAAGGAGAAATCAAAGTCTTTGGGTTCTGGGGGGAGTATGGTCGCAAGGCTGAAACTTGAAGGAATTGACGGAAGGGCACCACCAGGAGTGGAGCCTGCGGCTTAATCTGACTCAACACTGAAAAATTTACCAGGTCCAGACAGTGACAGGATTGACAGATTGATAGCTCTTTCTAGATTCTATGGGTGGTGGTGCATGGCCGTTCTTAGTTGGTGGAGTGATTTGTCTGGTTAATTCCGATAACGAACGAGACCTTAGCCTGCTAACTAGCTCTATCAGATACTTCTCTTAGACGCTTCTTAGAGGGACTGTGTGGTACAACCTCAAGGAAGATTAAGGCAATAACAGGTCTGTGATGCCCTTAGATGTCCTGGGCTGCACGCGTGCTACACTGATGCACACAT------------------------------------------------------------------------------------------------------------------------------------------------------------------------------------------------------------------------------------------------------------------------
>KAENG_Tropidoatrctus_levanderi_18S
TAGTCATATGCTTGTCTCAAAGATTAAGCCATGCATGTGCAAGTATAAGTGGATACTGCGAGACTGCGAATGGCTCATTAAATCAGCTATAGTTTATTTGATGGATAAAGAA-ATGGATAACCGTAGTAATTCTAGAGCTAATACATGCGCGAACGCGT-TCGCAAGG-ACGCCGTATTTATTAGATAATGCCACCGTAT-GGTGAATCATAATAACTTAACGAATCGTAGT-A-ATACTGCGATATATCATTCAAGTATCTGCCCTATCAGCTTTGATGGTAGTGTATTGGACTACCATGGCACTTACGGGTAACGGAGAATTAGGGTTCGGTTCCGGAGAGGGAGCCTGAGAAATGGCTACCACATCTAAGGAAGGCAGCAGGCGCGTAAATTACCCAATCCTGACTCAGGGAGGTAGTGACAAGAAATATCGACTTTGGAGCAATCCAGAGATTGGAATGGGTTTAATGTAAAAACCTTTACGAGTAACAATTGGAGGGCAAGTCTGGTGCCAGCAGCCGCGGTAATTCCAGCTCCAATAGCATATATTAAAGTTGTTGCAGTTAAAAAGCTCGTAGTTGAAATTCTGGAGAGGTTGTTGGCTGAT-CATATCAGTTAGCAATCTTCTTCATCCTTCTGTTAACTCTCTGCACTT---CGTGTTGGAGTAGAGCTCAGATATTTTACCTTGAGAAAATTAAAGTGTTTCAGGCAGGCTAGGCCCGAATACAACAGCATGGAATAATAGAATTGACAATACTCTGTGGTTGCGCAGACGTGTGTAATGGTTAATAGGAACAGTTGGGGGCATTAGTATTTAATTGTCAGAGGTGAAATTCTTGGATTTGTTAAAGACTAACTAAAGCGAAAGCATTTGCCAAGGATGTTTTCATTAATCAAGAACGAAAGTTAGGGGATCAAAGACGATCAGATACCGTCGTAGTCTTAACTATAAACGATGCCGACTAGAGATTGGAGGAGATATTCGAGCTCCTTCAGCATCTAAGGAGAAATCAAAGTCTTTGGGTTCTGGGGGGAGTATGGTCGCAAGTCTGAAACTTGAAGGAATTGACGGAAGGGCACCACCAGGAGTGGAGCCTGCGGCTCAATCTGACTCAACACTGAGAAATTTACCAGGTCCAGACATTGGCAGGATTGACAGATTGATAGCTCTTTCTTGATTCTATGGGTGGTGGTGCATGGCCGTTCTTAGTTGGTGGAGTGATTTGTCTGGTTAATTCCGATAACGAACGAGACCTCAACCTACTAAATAGATCCAGGTGTTACTACAACTGGACGCTTCTTAGAGGGACTGTGTGGTATAACCTCAAGGAAGTTTGAGGCAATAACAGGTCTGTGATGCCCTTAGATGTCCTGGGCTGCACGCGTGCTACACTGATGCACTCAGCTAGTACCTGCCTCGAAAGGTGGCGGGAAATCTTCAAAATGCATCGTGATTGGGATAGATCTTTGTAATTATGGATCTTAAACGAGGAATTCCTAGTAAGCGCAAGTCATCAGCTTGCGCTGACTAAGTCCCTGCCCTTTGTACACACCGCCCGTCGCTCCTACCGATTCCGAGTGATTCGGTGAACCTTTTGGACCTGTCAAAAGCGGGAAAATTAAGTAAACCAAATCACTTAGAGGAAGGAGAAGTCGTAACAAGGTTTCC
>LUKIFOREST_Tropidoatractus_levanderi_18S_F
TAGTCATATGCTTGTCTCAAAGATTAAGCCATGCATGTGCAAGTATAAGTGGATACTGCGAGACTGCGAATGGCTCATTAAATCAGCTATAGTTTATTTGATGGATAAAGAT-ATGGATAACCGTAGTAATTCTAGAGCTAATACATGCGCGAACGCGT-TCGTAAGG-ACGCCGTATTTATTAGATAATGCCACCGTAT-GGTGAATCATAATAACTTAACGAATCGTAGT-A-ATACTGCGATATATCATTCAAGTATCTGCCCTATCAGCTTTGATGGTAGTGTATTGGACTACCATGGCACTTACGGGTAACGGAGAATTAGGGTTCGGTTCCGGAGAGGGAGCCTGAGAAATGGCTACCACATCTAAGGAAGGCAGCAGGCGCGTAAATTACCCAATCCTGACTCAGGGAGGTAGTGACAAGAAATATCGACTTTGGAGTAATCCAGAGATTGGAATGGGTTTAATGTAAAAACCTTTACGAGTAACAATTGGAGGGCAAGTCTGGTGCCAGCAGCCGCGGTAATTCCAGCTCCAATAGCATATATTAAAGTTGTTGCAGTTAAAAAGCTCGTAGTTGAAATTCTGGAGAGGTTGTTGGCTGATTATCGTCAGTTAGCAATTTTCTTCATCCTTCTGTTAACTCTCTGCACAT---CGTGTTGGAGTAGAGCTCAGATATTTTACCTTGAGAAAATTAGAGTGTTTCAGGCAGGCTAGGCCCGAATACAACAGCATGGAATAATGGAATTGACAATACTCTGTGGTTGCGCAGAAGTGTGTAATGGTTAATAGGAACAGTTGGGGGCATTAGTATTTAATTGTCAGAGGTGAAATTCTTGGATTTGTTAAAGACTAACTAAAGCGAAAGCATTTGCCAAGGATGTTTTCATTAATCAAGAACGAAAGTTAGGGGATCAAAGACGATCAGATACCGTCGTAGTCTTAACTATAAACGATGCCGACTAGAGATTGGAGGAGATATTCGAGCTCCTTCAGCATCTAAGGAGAAATCAAAGTCTTTGGGTTCTGGGGGGAGTATGGTCGCAAGTCTGAAACTTGAAGGAATTGACGGAAGGGCACCACCAGGAGTGGAGCCTGCGGCTCAATCTGACTCAACACTGAGAAATTTACCAGGTCCAGACATTGGCAGGATTGACAGATTGATAGCTCTTTCTTGATTCTATGGGTGGTGGTGCATGGCCGTTCTTAGTTGGTGGAGTGATTTGTCTGGTTAATTCCGATAACGAACGAGACCTCAACCTACTAAATAGATCCAGGTGTTTCTACAACTGGACGCTTCTTAGAGGGACTGTGTGGTAAAACCTCAAGGAAGTTTGAGGCAATAACAGGTCTGTGATGCCCTTAGATGTCCTGGGCTGCACGCGTGCTACACTGATGCACTCAGCTAGTACCTGCCTCGAAAGGTGGCGGGAAATCTTCAAAATGCATCGTGATTGGGATAGATCTTTGTAATTATAGATCTTAAACGAGGAATTCCTAGTAAGCGCAAGTCATCAGCTTGCGCTGACTAAGTCCCTGCCCTTTGTACACACCGCCCGTCGCTCCTACCGATTCCGAGTGATTCGGTGAACCTTTTGGACCTGTCCAAAGCGGGAAAATTAAGTAAACCAAATCACTTAGAGGAAGGAGAAGTCGTAACAAGGTTTC-
>MORETES_Tropidoatractus_levanderi_MG896713
TAGTCATATGCTTGTCTCAAAGATTAAGCCATGCATGTGCAAGTATAAGTGGATACTGCGAGACTGCGAATGGCTCATTAAATCAGCTATAGTTTATTTGATGGATAAAGAT-ATGGATAACCGTAGTAATTCTAGAGCTAATACATGCGCGAACGCGT-TCGCAAGG-ACGCCGTATTTATTAGATAATGCCACCGTAT-GGTGAATCATAATAACTTAACGAATCGTAGT-A-ATACTGCGATATATCATTCAAGTATCTGCCCTATCAGCTTTGATGGTAGTGTATTGGACTACCATGGCACTTACGGGTAACGGAGAATTAGGGTTCGGTTCCGGAGAGGGAGCCTGAGAAATGGCTACCACATCTAAGGAAGGCAGCAGGCGCGTAAATTACCCAATCCTGACTCAGGGAGGTAGTGACAAGAAATATCGACTTTGGAGTAATCCAGAGATTGGAATGGGTTTAATGTAAAAACCTTTACGAGTAACAATTGGAGGGCAAGTCTGGTGCCAGCAGCCGCGGTAATTCCAGCTCCAATAGCATATATTAAAGTTGTTGCAGTTAAAAAGCTCGTAGTTGAAATTCTGGAGAGGTTGTTGGCTGATACTTGTCAGTTAGCAATTTTCTTCATCCTTCTGTTAACTCTCTGCACAT---CGTGTTGGAGTAGAGCTCAGATATTTTACCTTGAGAAAATTAGAGTGTTTCAGGCAGGCTAGGCCCGAATACAACAGCATGGAATAATGGAATTGACAATACTCTGTGGTTGCGCAGAAGTGTGTAATGGTTAATAGGAACAGTTGGGGGCATTAGTATTTAATTGTCAGAGGTGAAATTCTTGGATTTGTTAAAGACTAACTAAAGCGAAAGCATTTGCCAAGGATGTTTTCATTAATCAAGAACGAAAGTTAGGGGATCAAAGACGATCAGATACCGTCGTAGTCTTAACTATAAACGATGCCGACTAGAGATTGGAGGAGATATTCGAGCTCCTTCAGCATCTAAGGAGAAATCAAAGTCTTTGGGTTCTGGGGGGAGTATGGTCGCAAGTCTGAAACTTGAAGGAATTGACGGAAGGGCACCACCAGGAGTGGAGCCTGCGGCTCAATCTGACTCAACACTGAGAAATTTACCAGGTCCAGACATTGGCAGGATTGACAGATTGATAGCTCTTTCTTGATTCTATGGGTGGTGGTGCATGGCCGTTCTTAGTTGGTGGAGTGATTTGTCTGGTTAATTCCGATAACGAACGAGACCTCAACCTACTAAATAGATCCAGGTGTTTCTACAACTGGACGCTTCTTAGAGGGACTGTGTGGTAAAACCTCAAGGAAGTTTGAGGCAATAACAGGTCTGTGATGCCCTTAGATGTCCTGGGCTGCACGCGTGCTACACTGATGCACTCAGCTAGTACCTGCCTCGAAAGGTGGCGGGAAATCTTCAAAATGCATCGTGATTGGGATAGATCTTTGTAATTATGGATCTTAAACGAGGAATTCCTAGTAAGCGCAAGTCATCAGCTTGCGCTGACTAAGTCCCTGCCCTTTGTACACACCGCCCGTCGCTCCTACCGATTCCGAGTGATTCGGTGAACCTTTTGGACCTGTCCAAAGCGGGAAAATTAAGTAAACCAAATCACTTAGAGGAAGGAGAAGTCGTAACAAGGTTTC-
>RIOT_Tropidoatractus_levanderi_MG896728
TAGTCATATGCTTGTCTCAAAGATTAAGCCATGCATGTGCAAGTATAAGTGGATACTGCGAGACTGCGAATGGCTCATTAAATCAGCTATAGTTTATTTGATGGATAAAGAT-ATGGATAACCGTAGTAATTCTAGAGCTAATACATGCGCGAACGCGT-TCGTAAGG-ACGCCGTATTTATTAGATAATGCCACCGTAT-GGTGAATCATAATAACTTAACGAATCGTAGT-A-ATACTGCGATATATCATTCAAGTATCTGCCCTATCAGCTTTGATGGTAGTGTATTGGACTACCATGGCACTTACGGGTAACGGAGAATTAGGGTTCGGTTCCGGAGAGGGAGCCTGAGAAATGGCTACCACATCTAAGGAAGGCAGCAGGCGCGTAAATTACCCAATCCTGACTCAGGGAGGTAGTGACAAGAAATATCGACTTTGGAGTAATCCAGAGATTGGAATGGGTTTAATGTAAAAACCTTTACGAGTAACAATTGGAGGGCAAGTCTGGTGCCAGCAGCCGCGGTAATTCCAGCTCCAATAGCATATATTAAAGTTGTTGCAGTTAAAAAGCTCGTAGTTGAAATTCTGGAGAGGTTGTTGGCTGATACTTGTCAGTTAGCAATTTTCTTCATCCTTCTGTTAACTCTCTGCACAT---CGTGTTGGAGTAGAGCTCAGATATTTTACCTTGAGAAAATTAGAGTGTTTCAGGCAGGCTAGGCCCGAATACAACAGCATGGAATAATGGAATTGACAATACTCTGTGGTTGCGCAGAAGTGTGTAATGGTTAATAGGAACAGTTGGGGGCATTAGTATTTAATTGTCAGAGGTGAAATTCTTGGATTTGTTAAAGACTAACTAAAGCGAAAGCATTTGCCAAGGATGTTTTCATTAATCAAGAACGAAAGTTAGGGGATCAAAGACGATCAGATACCGTCGTAGTCTTAACTATAAACGATGCCGACTAGAGATTGGAGGAGATATTCGAGCTCCTTCAGCATCTAAGGAGAAATCAAAGTCTTTGGGTTCTGGGGGGAGTATGGTCGCAAGTCTGAAACTTGAAGGAATTGACGGAAGGGCACCACCAGGAGTGGAGCCTGCGGCTCAATCTGACTCAACACTGAGAAATTTACCAGGTCCAGACATTGGCAGGATTGACAGATTGATAGCTCTTTCTTGATTCTATGGGTGGTGGTGCATGGCCGTTCTTAGTTGGTGGAGTGATTTGTCTGGTTAATTCCGATAACGAACGAGACCTCAACCTACTAAATAGATCCAGGTGTTTCTACAACTGGACGCTTCTTAG-----------------------------------------------------------------------------------------------------------------------------------------------------------------------------------------------------------------------------------------------------------------------------------------------------------------------------------------------------------------------------
>RIOZ_Tropidoatractus_levanderi_MG896702
TAGTCATATGCTTGTCTCAAAGATTAAGCCATGCATGTGCAAGTATAAGTGGATACTGCGAGACTGCGAATGGCTCATTAAATCAGCTATAGTTTATTTGATGGATAAAGAT-ATGGATAACCGTAGTAATTCTAGAGCTAATACATGCGCGAACGCGT-TCGCAAGG-ACGCCGTATTTATTAGATAATGCCACCGTAT-GGTGAATCATAATAACTTAACGAATCGTAGT-A-ATACTGCGATATATCATTCAAGTATCTGCCCTATCAGCTTTGATGGTAGTGTATTGGACTACCATGGCACTTACGGGTAACGGAGAATTAGGGTTCGGTTCCGGAGAGGGAGCCTGAGAAATGGCTACCACATCTAAGGAAGGCAGCAGGCGCGTAAATTACCCAATCCTGACTCAGGGAGGTAGTGACAAGAAATATCGACTTTGGAGTAATCCAGAGATTGGAATGGGTTTAATGTAAAAACCTTTACGAGTAACAATTGGAGGGCAAGTCTGGTGCCAGCAGCCGCGGTAATTCCAGCTCCAATAGCATATATTAAAGTTGTTGCAGTTAAAAAGCTCGTAGTTGAAATTCTGGAGAGGTTGTTGGCTGATACTTGTCAGTTAGCAATTTTCTTCATCCTTCTGTTAACTCTCTGCACAT---CGTGTTGGAGTAGAGCTCAGATATTTTACCTTGAGAAAATTAGAGTGTTTCAGGCAGGCTAGGCCCGAATACAACAGCATGGAATAATGGAATTGACAATACTCTGTGGTTGCGCAGAAGTGTGTAATGGTTAATAGGAACAGTTGGGGGCATTAGTATTTAATTGTCAGAGGTGAAATTCTTGGATTTGTTAAAGACTAACTAAAGCGAAAGCATTTGCCAAGGATGTTTTCATTAATCAAGAACGAAAGTTAGGGGATCAAAGACGATCAGATACCGTCGTAGTCTTAACTATAAACGATGCCGACTAGAGATTGGAGGAGATATTCGAGCTCCTTCAGCATCTAAGGAGAAATCAAAGTCTTTGGGTTCTGGGGGGAGTATGGTCGCAAGTCTGAAACTTGAAGGAATTGACGGAAGGGCACCACCAGGAGTGGAGCCTGCGGCTCAATCTGACTCAACACTGAGAAATTTACCAGGTCCAGACATTGGCAGGATTGACAGATTGATAGCTCTTTCTTGATTCTATGGGTGGTGG--------------------------------------------------------------------------------------------------------------------------------------------------------------------------------------------------------------------------------------------------------------------------------------------------------------------------------------------------------------------------------------------------------------------------------------------------------------------------------------------
>VERNON_Tropidoatractus_levanderi_18S
TAGTCATATGCTTGTCTCAAAGATTAAGCCATGCATGTGCAAGTATAAGTGGATACTGCGAGACTGCGAATGGCTCATTAAATCAGTTATAGTTTATTTGATGGATAAAGAT-ATGGATAACCGTAGTAATTCTAGAGCTAATACATGCGTGAACGCGT-TCGCAAGG-ACGCCGTATTTATTAGATAATGCCACCGTAT-GGTGAATCATAATAACTTAACGAATCGTAGA-A-TTTCTGCGATATATCATTCAAGTATCTGCCCTATCAGC-TAGATGGTAGTGTATTGGACTACCATGGCACTTACGGGTAACGGAGAATTAGGGTTCGGTTCCGGAGAGGGAGCCTGAGAAATGGCTACCACATCTAAGGAAGGCAGCAGGCGCGTAAATTACCCAATCCTGACTCAGGGAGGTAGTGACAAGAAATATCGACTTTGGAGCAATCCAGAGATTGGAATGGGTTTAATGTAAAAACCTTTACGAGTAACAATTGGAGGGCAAGTCTGGTGCCAGCAGCCGCGGTAATTCCAGCTCCAATAGCATATATTAAAGTTGTTGCAGTTAAAAAGCTCGTAGTTGAAATTCTGAAGAGGTTGCAGGCTGATTCTT-TCAGTTTGCAATCTTCTTCATCCTTCTGTTAACTCTCTGCACCT---AGTGTTGGAGTAGAGCTCAGATATTTTACCTTGAGAAAATTAGAGTGTTTCAGGCAGGCTAGGCCCGAATACAACAGCATGGAATAATGGAATTGACAATACTCTGTGGTTGCGCAGAAGTGTGTAATGGTTAATAGGAACAGTTGGGGGCATTAGTATTTAATTGTCAGAGGTGAAATTCTTGGATTTGTTAAAGACTAACTAAAGCGAAAGCATTTGCCAAGGATGTTTTCATTAATCAAGAACGAAAGTTAGGGGATCAAAGACGATCAGATACCGTCGTAGTCTTAACTATAAACGATGCCGACTAGGGATTGGAGGAGATATATGAGCTCCTTCAGCACTTAAGGAGAAATCAAAGTCTTTGGGTTCTGGGGGGAGTATGGTCGCAAGTCTGAAACTTGAAGGAATTGACGGAAGGGCACCACCAGGAGTGGAGCCTGCGGCTCAATCTGACTCAACACTGAGAAATTTACCAGGTCCAGACATTGGCAGGATTGACAGATTGATAGCTCTTTCTTGATTCTATGGGTGGTGGTGCATGGCCGTTCTTAGTTGGTGGAGTGATTTGTCTGGTTAATTCCGATAACGAACGAGACCTCAACCTACTAAATAGATCCAGGAGTTACTACTTCTGGACGCTTCTTAG-----------------------------------------------------------------------------------------------------------------------------------------------------------------------------------------------------------------------------------------------------------------------------------------------------------------------------------------------------------------------------
>LERMA5_Tropidoatractidae_18S
TAGTCATATGCTTGTCTCAAAGATTAAGCCATGCATGTGCAAGTATAAGTATATACAGCGAGACTGCGAATGGCTCATTAAATCAGTTATAGTTTATTTGATGGATAAAGAT-ATGGATAACCGTAGTAATTCTAGAGCTAATACATGCGTGAACGCCTGTCGCAAGGCAGGCTGTATTTATTAGATAATGCCACCGTAT-GGTGAATCATAATAACTTAGCGAATC---GC-C-TTTTGGCGATATATCATTCAAGTATCTGCCCTATCAGCTTTGATGGTAGTGTATTGGACTACCATGGCATTCACGGGTAACGGAGAATTAGGGTTCGGTTCCGGAGAGGGAGCCTGAGAAATGGCTACCACATCTAAGGAAGGCAGCAGGCGCGTAAATTACCCAATCCTGACTCAGGGAGGTAGTGACAAGAAATATCGACTTTGGAGAAATCCAGAGATTGGAATGGGTTTAATGTAAAAACCTTTACGAGTAACAATTGGAGGGCAAGTCTGGTGCCAGCAGCCGCGGTAATTCCAGCTCCAATAGCATATATTAAAGTTGTTGCAGTTAAAAAGCTCGTAGTTGAAATTCTGGAGAGGTTGTGAGCTTCCAATCGGGAGTTAATAATCTTCTTCATCCTTCTGTTAACATATCAGGCAT--ACGTGTTGGGTATGAGCTCAGATATTTTACCTTGAGAAAATTAAAGTGTTTCAGGCAGGCTAGGCCAGAATACAAAAGCATGGAATAATGGAATTGACAGCTCTCTGTGGTTGCGCAGAGGTGTGTAATGGTTAATAGGAACAGTTGGGGGCATTAGTATTTAATTGTCAGAGGTGAAATTCTTGGATTTGTTAAAGACTAACTAAAGCGAAAGCATTTGCCAAGGATGTTTTCATTAATCAAGAACGAAAGTTAGGGGATCAAAGACGATCAGATACCGTCGTAGTCTTAACTATAAACGATGCCGACTAGAGATTGGAGGAGATATTCGAGCTCCTTCAGCATCTAAGGAGAAATCAAAGTCTTTGGGTTCTGGGGGGAGTATGGTCGCAAGTCTGAAACTTGAAGGAATTGACGGAAGGGCACCACCAGGAGTGGAGCCTGCGGCTCAATCTGACTCAACACTGAGAAATTTACCAGGTCCAGACATTGGCAGGATTGACAGATTGATAGCTCTTTCTTGATTCTATGGGTGGTGGTGCATGGCCGTTCTTAGTTGGTGGAGTGATTTGTCTGGTTAATTCCGATAACGAACGAGACCTCAACCTACTAAATAGATCCAGTTCTCACCAGAGCTGGACGCTTCTTAGAGGGACTGTGTGGTATAACCTCAAGGAAGTTTGAGGCAATAACAGGTCTGTGATGCCCTTAGATGTCCTGGGCTGCACGCGTGCTACACTGATGCACTCAACTAGTACCTGCTCCGAAAGGCTGTGGGAAATCTTCAAAATGCATCGTGATTGGGATAGATCTTTGTAATTATAGATCTTAAACGAGGAATTCCTAGTAATCGCAAGTCATCAGCTTGCGATGACTAAGTCCCTGCCCTTTGTACACACCGCCCGTCGCTCCTACCGATTCCGAGTGATTCGGTGAACCTTTTGGACTTGCCAAAAGCGAGAAAATTAAGTAAACCAAATCACTTAGAGGAAGGAGAAGTCGTAACAAGGTTTCC
>KU13_Tropidoatractus_ariella_18S_F
TAGTCATATGCTTGTCTCAAAGATTAAGCCATGCATGTGCAAGTATAGTAGTATACAGCGAAACTGCGAATGGCTCATTAAATCAGTTATAATTTATTTGATGGATAAAGAT-ATGGATAACCGTAGAAAATCTAGAGCTAATACATGCGTGAAAGCCTAACTTACGAAGGGCTGTATTTATTAGATAATGCCACCGTAT-GGTGAATCATAATAACTTAGCGAATCGCAGG-GTTTCCTGCGATATATCATTCAAGTTTCTGCCCTATCAGCTTTGATGGTAGTGTATTGGACTACCATGGCTTTAACGGGTAACGGAGAATTAGGGTTCGATTCCGGAGAGGGAGCCTGAGAAATGGCTACCACATCTAAGGAAGGCAGCAGGCGCGTAAATTACCCAATCCTGACTCAGGGAGGTAGTGACAAGAAATATCGACCTTGGCTATTGCCAAGGATTGGAATGGGTTTAATGTTAAAACCTTTACGAGTAACAATTGGAGGGCAAGTCTGGTGCCAGCAGCCGCGGTAATTCCAGCTCCAATAGCGTATATTAAAGTTGTTGCAGTTAAAAAGCTCGTAGTTGGATTTCTGGGGGGGCTTAGTTGTGTCTATGGCACGGC-TAAGCTTTCCTCATCCATCTGTTAACATATGTGGTAC-TAGTTACTGGATATGAGCTCAGATATTTTACCTTGAGAAAATTAGAGTGTTTCAGGCAGGCTTGGCCGGAATACAAAAGCATGGAATAATAGAATTGGCACAGCTCTGTGGTTGCGCAGAGAAGTGTAATGGTTAATAGGAACAGTTGGGGGCATTAGTATTTAATTGTCAGAGGTGAAATTCTTGGATTTGTTAAAGACTAACTAAAGCGAAAGCATTTGCCAAGGATGTTTTCATTAATCAAGAACGAAAGTTAGGGGATCAAAGACGATCAGATACCGTCGTAGTCTTAACTATAAACGATGCCGACTAGGGATTGGAGGAGATTTTCGAGCTCCTTCAGCATCTAAGGAGAAATCAAAGTCTTTGGGTTCTGGGGGGAGTATGGTCGCAAGTCTGAAACTTGAAGGAATTGACGGAAGGGCACCACCAGGAGTGGAGCCTGCGGCTCAATCTGACTCAACACTGAGAAATTTACCAGGTCCAGACATTGGCAGGATTGACAGTTTGATAGCGCTTTCTTGATTCTATGGGTGGTGGTGCATGGCCGTTCTTAGTTGGTGGAGTGATTTGTCTGGTTAATTCCGATAACGAACGAGACCTTAACCTACTAACTAGACCTGTTGGATATGTCCAACAGGCGCTTCTTAGAGGGACTATGTGGTATAACCTCAAGGAAGTTTAAGGCAATAACAGGTCTGTGATGCCCTTAGATGTCCTGGGCTGCACGCGTGCTACACTGATGCATTCAGCCAGTACCTGCCCCGAAAGGCGGTGGGAAATCTCGAAAATGCATCGTGATTGGGATAGATCTTTGCAATTATAGATCTTAAACGAGGAATTCCTAGTAATCGCAAGTCATCAGCTTGCGATGACTAAGTCCCTGCCCTTTGTACACACCGCCCGTCGCTCCTACCGATTCCGAGTGATTTGGTGAACCTTTTGGACTTGCCAAAAGCGGGGAAATTAAGTAAACCGAATCACTTAGAGGAAGGAGAAGTCGTAACAAGGTTTCC
>RAJ_Tropidoatractus_ariella_MG896726
TAGTCATATGCTTGTCTCAAAGATTAAGCCATGCATGTGCAAGTATAGTAGTATACAGCGAAACTGCGAATGGCTCATTAAATCAGTTATAATTTATTTGATGGATAAAGAT-ATGGATAACCGTAGAAAATCTAGAGCTAATACATGCGTGAAAGCCTAACTTACGAAGGGCTGTATTTATTAGATAATGCCACCGTAT-GGTGAATCATAATAACTTAGCGAATCGCAGG-GTTTCCTGCGATATATCATTCAAGTTTCTGCCCTATCAGCTTTGATGGTAGTGTATTGGACTACCATGGCTTTAACGGGTAACGGAGAATTAGGGTTCGATTCCGGAGAGGGAGCCTGAGAAATGGCTACCACATCTAAGGAAGGCAGCAGGCGCGTAAATTACCCAATCCTGACTCAGGGAGGTAGTGACAAGAAATATCGACCTTGGCTATTGCCAAGGATTGGAATGGGTTTAATGTTAAAACCTTTACGAGTAACAATTGGAGGGCAAGTCTGGTGCCAGCAGCCGCGGTAATTCCAGCTCCAATAGCGTATATTAAAGTTGTTGCAGTTAAAAAGCTCGTAGTTGGATTTCTGGGGGGGCTTAGTTGTGTCTATGGCACGGC-TAAGCTTTCCTCATCCATCTGTTAACATATGTGGTAC-TAGTTACTGGATATGAGCTCAGATATTTTACCTTGAGAAAATTAGAGTGTTTCAGGCAGGCTTGGCCGGAATACAAAAGCATGGAATAATAGAATTGGCACAGCTCTGTGGTTGCGCAGAGAAGTGTAATGGTTAATAGGAACAGTTGGGGGCATTAGTATTTAATTGTCAGAGGTGAAATTCTTGGATTTGTTAAAGACTAACTAAAGCGAAAGCATTTGCCAAGGATGTTTTCATTAATCAAGAACGAAAGTTAGGGGATCAAAGACGATCAGATACCGTCGTAGTCTTAACTATAAACGATGCCGACTAGGGATTGGAGGAGATTTTCGAGCTCCTTCAGCATCTAAGGAGAAATCAAAGTCTTTGGGTTCTGGGGGGAGTATGGTCGCAAGTCTGAAACTTGAAGGAATTGACGGAAGGGCACCACCAGGAGTGGAGCCTGCGGCTCAATCTGACTCAACACTGAGAAATTTACCAGGTCCAGACATTGGCAGGATTGACAGTTTGATAGCGCTTTCTTGATTCTATGGGTGGTGGTGCATGGCCGTTCTTAGTTGGTGGAGTGATTTGTCTGGTTAATTCCGATAACGAACGAGACCTTAACCTACTAACTAGACCTGTTGGATATGTCCAACAGGCGCTTCTTAG-----------------------------------------------------------------------------------------------------------------------------------------------------------------------------------------------------------------------------------------------------------------------------------------------------------------------------------------------------------------------------
>WH5_Palmarella_salina_18S
TAGTCATATGCTTGTCTCAAAGATTAAGCCATGCATGTGCAAGTATAGTATTATACAGCGAAACTGCGAATGGCTCATTAAATCAGTTATAGTTTATTTGATGGATAAAGAT-ATGGATAACCGTAGTAATTCTAGAGCTAATACATGCGTGAAAGCC--------GAAAGGCTGTATTTATTAGATAATGCCAA-ATAATGGTGATTCATAATAACTTAACGAATCGTGGG-TTTTCCTGCGATATATCATTCAAGTATCTGCCCTATCAGCTTTGATGGTAGTGTATTGGACTACCATGGCTTTAACGGGTAACGGAGAATTAGGGTTCGATTCCGGAGAGGGAGCCTGAGAAACGGCTACCACATCTAAGGAAGGCAGCAGGCGCGTAAATTACCCACTCCTGACTCAGGGAGGTAGTGACAAGAAATATCGGCCTTGGAGCAATCCA-AGAACGGAATGGGT---------------------------------------------------------------------------------------------------TTAAAAAGCTCGTAGTTGGATATCTGGCGGGATTTTTCGCTTCCCTAGGTCGTGG-AAAATCCTCGTCATCCGTCTGTTAACTCATATGCTAC-CCTGTAGTGTATGGGGGCTCAGGCATTTTACCTTGAGAAAATTAGAGTGTTTCAGGCAGGCTAGGCCGGAATACATTAGCATGGAATAATAGAATTGGCACAAGTCTGTGGTCG--CAGATGAGTGTAATGGTTAATAGGAACAGTTGGGGGCATTAGTATTTAATTGTCAGAGGTGAAATTCTTGGATTTTTTAAAGACTAACTAAAGCGAAAGCATTTGCCAAGGATGTTTTCATTAATCAAGAACGAAAGTTAGGGGATCGAAGACGATCAGATACCGTCGTAGTCTTAACTATAAACGATGCCGACTAGAGATTGGAGGAGAT-TTCAAACTCCTTCAGCATCTAAGGAGAAATCAAAGTCTTTGGGTTCTGGGGGGAGTATGGTCGCAAGGCTGAAACTTGAAGGAATTGACGGAAGGGCACCACCAGGAGTGGAGCCTGCGGCTCAATCTGACTCAACACTGAGAAATTTACCAGGTCCAGACATTGGAAGGATTGACAGATTGATAGCTCTTTCTTGATTCTATGGGTGGTGGTGCATGGCCGTTCTTAGTTGGTGGAGTGATTTGTCTGGTTAATTCCGATAACGAACGAGACCTTAACCTACTAACTAGACCATTCGGTTACTACCGGATGGAGCTTCTTAGAGGGACTATGTGGTAAAACCTCAAGGAAGTTTAAGGCAATAACAGGTCTGTGATGCCCTTAGATGTCCTGGGCCGCACGCGTGCTACACTGATGCATGCAATAAGATGCTGCTCCGAAAGGCAGTGGCAAATCTAAAATATGCATCGTGATTGGGATAGATCTTTGTAATTATGGATCTTGAACGAGGAATTCCTAGTAAGCGTAAGTCATCAGCTTACGCTGACTAAGTCCCTGCCCTTTGTACACACCGCCCGTCGCTCCTACCGATTCCGAGTGATTTGGTGAACTCTTTGGACTTG-TACCCGCGAGAAAATTGCGTGAACTAAATCACTTAGAGGAAGGAGAAGTCGTAACAAGGTTTCC
>GROSERDU_Caenomopha_medusula_18S
TAGTCATATGCTTGTCTCAAGGACTAAGCCATGCATGTCTAAGTATAATAGGATACTGTGAAACTGCGAATGGCTCATTAAAACAGTTATAGTTTACTTGACGAACTTCTAA-ATGGATAACCGTAGTAAGACCAGAGCTAATACATGCACCGGT----GGCTGTCAAAGGCCCGCATTTATTAGATAAAACCATC--TGTGGTGAATCATAATAACTGAACGAATCGCTCGCGTATGCCGCGATGCGTCATTCAAGTTTCTGCCCTATCAGCTTTGATGGTAGTGTATTGGACTACCATGGCGTTAACGGGTAACGGAGAATTAGGGTTCGATTCCGGAGAGGGAGCCTGAGAAATGGCTACCACATCTAAGGAAGGCAGCAGGCGCGCAAATTACCCAATCCTGACACAGGGAGGCAGCGACAAGATATAACCAACGTAGGCACGCTTG-CGGTTGTAATGAATCGGGCGTAAAAACCCCGGTGAAT-TCCATTGGAGGGCAAGTCTGGTGCCAGCAGCCGCGGTAATTCCAGCTCCAGTAGCGTATATTAAAGTTGTTGCAGTTAAAAAGCTCGTAGTTGGATTTCTGAGGGGCCCTCGGGCATCT-----------------------CATCCTTCGGAGAGGCGTCACGGAGGTCATACTCTGGATTGCTGATCCGATACTTTACTTTGAGAAAATTAGAGTGTTTCAGGCGGGCTTTGCCGGAATACATCAGCATGGAATAAT-GCACGGTCTTCGCTCTATGTTGGTTTAGTGCGAGGCAATGATTAATAGGAACAGTCGGGGGCATTGGTATTTAATTGTCAGAGGTGAAATTCTTTGATTTGTTAAAGACTAACCTATGCGAAAGCATTTGCCAAGGATGTCTTCGTTAATCAAGAACGAAAGTTAGGGGATCAAAGACGATCAGATACCGTCGTAGTCTTAACCATAAACTATGCCGACTAGGGATTGGAGAGGAACT----ACCTCTTCAGCACCTTACGAGAAATCAAAGTCTTCGGGTTCTGGGGGGAGTATGGTCGCAAGGCTGAAACTTAAAGGAATTGACGGAAGGGCACCACCAGGAGTGGAGCTTGCGGCTTAATTTGACTCAACACGGGGAAACTTACCAGGTCAAGACATGGTTAGGATTGACAGATTGATAGCTCTTTCTTGATTCTATGGGTGGTGGTGCATGGCCGTTCTTAGTTGGTGGAGTGATTTGTCTGGTTAATTCCGTTAACGAACGAGACCTTAACCTGCTAACTAG-TCCGAGGGTTACGACCCGAAGTGACTTCTTAGAGGGACTTTTTGG-GCAACCAAAAGGAAGTTTGAGGCAATAACAGGTCTGTGATGCCCTTAGATGTCCTGGGCCGCACGCGTGCTACACTGATGCGTTTAACGAGCCCCTGCATCGAGAGATGT-GGGAAATCTGCAATACGCATCGTGATGGGGATAGACCTTTGTAATTATAGGTCTTAACGAGGGAATTCCTAGTAAGCGTATGTCATCAGCATACGCTGACTAAGTCCCTGCCCTTTGTACACACCGCCCGTCGCTCCT------------------------------------------------------------------------------------------------------
>KLAN25B_Trimyema_finlayi_1_18S
-----------------------------------------------------------------------------------------TAGTTTACTTGATAATTGAATAC-AAGGATAACCGTAGTAATTCTAGAGCTAATACTTGCTGTTAAACCTGACTTCGGAAAGGTTGTATTTATTAGATAAAACCAATATTGTGATGATTCATAATAACTGATCGGAGCAAGA--TTATATCTTGCTAAATCATTCAAGTTTCTGCCCTATCA-CCTAGATGGTAGTGTATTTGACTACCATGGGAATAACGGGT-ACGCGGAATTAGGGTTTGATTTCGGAGAGGGAGCCTGAGAAACGGCTACCACTTCTAAGGAAGGCAGCAGGCGCGCAAATTACCCAATCCCAATTCGGGGAGGTAGTGACAAGAAATAATGACTCGGGGCTCTTACG-GGATCAAAATGAGAACAATTTAAAAAACTTAGCGAGGAACAATTGGAGGGCAAGTCTGGTGCCAGCAGCCGCGGTAATTCCAGCTCCAATAGCGTATATTAAAGTTGTTGCAGTTAAAAAGCTCGTAGTCGATATTCTAAGTATTCTTTGTACGGTCTAACTGGATAA----AGAATACTTATCAGCTCGAAAACTTTACCGGCCTTCTGGTTCGATAATGAAGATCGGGCATTTTACTGAGAAAAAATTAGAGTGTTCAAAGCAGGAATGTCTTGAATACACAAGCTTGGAATAATAGAATAAGACTAACTTTTTTGTTGGTTATAAGTTAGTAATGGTTAATAGAAACAGTTGGGGGCATTAGTATTTAATTGTCAGAGGTGAAATTCTTGGATTTATTAAAGACTAACTTATGCGAAAGCATTTGCCAAGGATGTTTTCATTGATCAAGAACGAAAGTTAGGGGATCAAAGACGATCAGATACCGTCCTAGTCTTAACTATAAACGATTCCGACTATGGATCGGAAGAGTCATTTTAGCTCTTTCGGCACATTATGAGAAATCAAAGTCTTTGGGTTCCGGGGGAAGTATGGACGCAAGTCTGAAACTTAAAGGAATTGACGGAAGGGCA-CACCAGGAGAGGAACTTGCGGCTTAATTTGACTCAACACGGGGAAACTTACCAGGTCAAGACATGGGTAGGATTGACAGAATGAGAGCTCTTTCTTGATTCTATGGGTGGTGGTGCATG--------------------------------------------------------------------------------------------------------------------------------------------------------------------------------------------------------------------------------------------------------------------------------------------------------------------------------------------------------------------------------------------------------------------------------------------------------------------------------------
