# Supplementary material for: Methanogenic symbionts of anaerobic ciliates are host and habitat specific
Source: ISME J. 2024 Aug 20;18(1):wrae164. doi: 10.1093/ismejo/wrae164 (PMC11378729; doi:10.1093/ismejo/wrae164)
Supplement: Supplementary_material [file supplementary_material.zip › SF8_Dataset_host_phylogeny_extended_wrae164.fasta]

>AJ009661_Caenomorphidae_4
TAGGGTTCGATTCCGGAGAAAGAGCCTGAGAAACGGCTATTACATCTAAGGACGGCAGCAGGGGCGTAAATTACCCAATCTTAATTTAAGGAGGTAGTGACAAGAAATATCGAACCGGAGCAATCCGGGATTGGAATGGGTCAAACACAAAACCCTTGGCGAGTAACAATTGGAGGGCAAGTCTGGTGCCAGCAGCCGCGGTAATTCCAGCTCCAATAGCATATATTAAAGTTGTTGCAGTTAAAAAGCTCGTAGTTGAATTTCTGGGGAAGTCTATTAGGTGCAATCGTGTCTGATAGACTTCACCCATCCTTCTGTTAACATGTGATGGTATCCGTACTGGACATGGGCTCAGATATTTTACCTTGAGAAAATTAGAGTGTTTCAGGCAGGCTANGCCAGAATACAAAAGCATGGAATAGTAGAATTGACATGACTCTGTGGTTGGCCAGAGAAGTGTAATGGTTAATAGGAACAGTTGGGGGCATTAGTATTTAATTGTCAGAGGTGAAATTCTTGGNTTTGTTAAAGACTAACTAAAGCGAAAGCATTTGCCAAGGATGTTTTCATTAATCAAGAACGAAAGTTAGGGGATCAAAGACGATCAGATACCGTCGTAGTCTTAACTATAAACGATGCCGACTAGAGATTGGAGGAGATAATCGAGCTCCTTCAGCATCTAAGGAGAAATCAAAGTCTTTGGGTTCTGGGGGGAGTATGGTCGCAAGTCTGAAACTTGAAGGAATTGACGGAAGGGCACCACCAGGAGTGGAGCCTGCGGCTTAATCTGACTCAACACTGAGAAATTTACCAGGTCCAGACATTTACAGGATTGACAGATTGATAGCTCTTTCTTGATTCTATGGGTGGTGGTGCATGGCCGTTCTTAGTTGGTGGAGTGATTTGTCTGGTTAATTCCGATAACGAACGAGACCTTAACCTGCTAACTAGATGGGTGTGTTATTACACATCTACGCTTCTTAGAGGGACTGTGTGGTAAAACCTCAAGGAAGTTTAAGGCAATAACAGGTCTGTGATGCCCTTAGATGTCCTGGGCTGCACGCGTGCTACACTGATGCATTCAACGAGTTCATGGCCCGAAAGGGTTGTGTAATCTTCAGTATGCATCGTGATTGGGATAGATCTTTGCAATTATAGATCTTTAACGAGGAATTCCTAGTAAGCGCAAGTCATCAGCTTGCGCTGATTAAGTCCCTGCCCTTTGTACACACCGCCCGTCGCTCCTACCGATTCCGAGTGATCCGGTGAACCTTTTGGACTTGCCCCAAGCGAGAAAATTAAGTGAACCATATCACTTAGAGGAAGGAGAAGTCGTAACAAGGTTTCCGTAGGTG
>AJ009663_Caenomorpha_Plasmolen
GGAGCTGAGAATTGGCTACCACATCTAAGGAAGGCAGCAGGCGCGCAAATTACCCAATCCTGACACAGGGAGGCAGCGACAAGATATAACAACGTAGGCACTCTGTGCTTGCGGTTGTAATGAATCGGGCGTAAAAACCCCGGTGAATTCCATTGGAGGGCAAGTCTGGTGCCAGCAGCCGCGGTAATTCCAGCTCCAGTAGCGTATATTAAAGTTGTTGCAGTTAAAAAGCTCGTAGTTGGATTTCTGAGGGGCCCTCGGGCATCTCATCCTTCGGAGAGGCGTCACGGAGGTCATACTCTGGATTGCTGATCCGATACTTTACTTTGAGAAAATTAGAGTGTTTCAGGCGGGCTTTGCCGGAATACATCAGCATGGAATAATGCACGGTCTTCGCTCTATGTTGGTTTAGTGCGGAGGCAATGATTAATAGGAACAGTCGGGGGCATTGGTATTTAATTGTCAGAGGTGAAATTCTTTGATTTGTTAAAGACTAACCTATGCGAAAGCATTTGCCAAGGATGTCTTCGTTAATCAAGAACGAAAGTTAGGGGATCAAAGACGATCAGATACCGTCGTAGTCTTAACCATAAACTATGCCGACTAGGGATTGGAGAGGAACTACCTCTTCAAGCACCTTACGAGAAATCAAAGTCTTCGGGTTCTGGGGGGAGTATGGTCGCAAGGCTGAAACTTAAAGGAATTGACGGAAGGGCACCACCAGGAGTGGAGCTTGCGGCTTAATTTGACTCAACACGGGGAAACTTACCAGGTCAAGACATGGTTAGGATTGACAGATTGATAGCTCTTTCTTGATTCTATGGGTGGTGGTGCATGGCCGTTCTTAGTTGGTGGAGTGATTTGTCTGGTTAATTCCGTTAACGAACGAGACCTTAACCTGCTAACTAGTCCGAGGGTTACGACCCGAAGTGACTTCTTAGAGGGACTTTTTGGGCAACCAAAAGGAAGTTTGAGGCAATAACAGGTCTGTGATGCCCTTAGATGTCCTGGGCCGCACGCGTGCTACACTGATGCGTTTAACGAGTCCCTGCATCGAGAGATGTGGGAAATCTGCAATACGCATCGTGATGGGGATAGACCTTTGTAATTATAGGTCTTCAACGAGGAATTCCTAGTAAGCGTATGTCATCAGCATACGCTGACTAAGTCCCTGCCCTTTGTACACACCGCCCGTCGCTCCTACCGATTTCGAGTGATTCGGTGAACCTTTTGGACCGCAGCAATGCGGAAAATCAAGTAAACCATATCACTTAGAGGAAGGAGAAGTCGTCACCAGGTTACTGTAGGTG
>AJ009659_Caenomorpha_10
GGAGCTGAGAAATGCCTACCACATCTAAGGAAGGCAGCAGGCGCGCAAATTACCCAATCCTGACACAGGGAGGCAGCGACAAGATATAACAACGTAGGCACTATGTGCATGCGGTTGTAATGAACTGGGCGCAAACACCCCAGCGAATTCCATTGGAGGGCACGTCTGGTGCCAGCATCCGCGGTAATTCGAGCTCCANTNGCGTANATTAANNNNGTTGCAGTTAAGAAGCTCGTAGTTGGATTTCTGAACCTTTACTGTTCATCCTTCGGAAAACCTTCGTGATGNNNNNNNNNNNNNNNNNNNNNNNNNNNNNNNNNNNNNNNNNNNNNNNNNNNNNNNNNNNNNNNNNNNNNNNNNNNNNNNNNNNNNNNNNNNNNNNNNNNNNNNNNNNNNNNNNNNNNNNNNNNNNNNNNNNNNNNNNNNNNNNNNNNNNNNNNNNNGGGGGCATTGGTATGTAATTGTCAGAGGTGAAAATCTTTGATTTGTTAAAGACTAACCTATGCGAAAGCATTTGCCAAGGATGTCTTCGTTAATCAAGAACGAAAGTTAGGGGATCAAAGACGATCAGATACCGTCGTANTCTTAACCATAAACGATGCCGANTAGGGATTGGAGGGGCTAATACCCCTTCAGCACCTTACGAGAAATCAAAGTCTTTGGGTTCTGGGGGGAGTATGGTCGCAAGGCTGAAACTTAAAGGAATTGACGGAAGGGCACCACCAGGAGTGGAGCTTGCGGCTTAATTTGACTCAACACGGGGAAACTTACCAGGTCAAGACATAGTTGGGATTGACAGATTGATAGCTCTTTCTTGATTCTATGCTTAGTTGGTGGAGTGATTTGTCTGGTTAATTCCGTTAACGAACGAGACCTTAACCTGCTAACTAGTCCGGTGTCCTCTGACATCGTGACTTCTTAGAGGGACTTTTTGGGCAACCAAAAGGAAGTTTGAGGCAATAACAGGTCTGTGATGCCCTTAGATGTCCTGGGCCGCACGCGTGCTACACTGATGCGTTTAACAAGTCCCTGCTTCGCGAGGGGTGGGAAATCTGCAATACGCATCGTGATGGGGATAGACCTTTGTAATTATAGGTCTTCAACGAGGAATTCCTAGTAAGCGTAAGTCATCAGCTTACGCTGACTAAGTCCCTGCCCTTTGTACACACCGCCCGTCGCTCCTACCGATTTCGAGTGATTCGGTGAACCTTTTGGACCGTTTACACGGGAAATCAAGTAAACCATATCACTTAGAGGAAGGAGAAGTCGTAACAAGGTTACTGTAGGTG
>AJ009662_Caenomorphidae_Udarwini
GAGACTGAGAATGGCTATTACATCTAAGGACGGCAGCAGGGGCGTAAATTACCCAATCTTAATTTAAGGAGGTAGTGACAAGAAATATCGACTTTGGAGAAATCCAAGATTGGAATGGACTAAACACAAAACACTTAGCGAGTAACAATTGGAGGACAAGTCTGGTGCCAGCACCCGCGGTAATTCCAGCTCCAATAGCGTATATTAAAGTTGTTGCAGTTAAAAAGCTCGTAGTTGGATATCTGCAAGAGGCTAAGGGTCACTCTGTGATTCTTATCCTTAAGCATCCTTCTGTTAACACGTGTTGGCCTCACGGCTGGACGTGAGCTCAGAAATTTTACCTTGAGAAAATTAGAGTGTTTCAGGCAGGCAAGGCCGGAATACAAAAGCATGGAATAATAGAAATGACACAACTTTGTGGTTGGCCAGAGGCGTGTAATGGTTAATAGGAACAGTTGGGGGCATTAGTATTTAATTGTCAGAGGTGAAATTCTTGGATTTGTTAAAGACTAACTAAAGCGAAAGCATCTGCCAAGGATGTTTTCATTAATCAAGAACGAAAGTTAGGGGATCAAAGACGATCAGATACCGTCGTAGTCTTAACCATAAACGATGCCGACTAGAGATTGGAGGAGATATTCGAGCTCCTTCAGCATCTAAGGAGAAATCAAAGTCTTTGGGTTCTGGGGGGAGTATGGTCGCAAGGCTGAAACTTGAAGGAATTGACGGAAGGGCACCACCAGGAGTGGAGCCTGCGGCTTAATCTGACTCAACACTGAGAAATTTACCAGGTCCAGACATTGATAGGATTGACAGATTGATAGCTCTTTCTTGATTCTATGGGTGGTGGTGCATGGCCGTTCTTAGTTGGTGGAGTGATTTGTCTGGTTAATTCCGATAACGAACGAGACCTTAACCTGCTAACTAGATTTGCGAGTTATTCTCTAAAATTCTTCTTAGAGGGACTGTGTGGTAAAACCTCAAGGAAGTTTAAGGCAATAGATGTCCTGGGCTGCACGCGTGCTACAATGATGCACTCAATGAGTTCCTGCGCTGAAAGGTGTCAGGCAATCTTCAATATGCATCGTGATTGGGATAGATCTTTGTAATTATGGATCTTGAACGAGGAATTCCTAGTAAGCGTATGTCATCAACTTGCGCTGATTAAGTCCCTGCCCTTTGTACACACCGCCCGTCGCTCCTACCGATTCCGAGTGATTCGGTGAACCTTTTGGACTTGCCAAAAGCGAGAAAATTATGTGAACCAAATCACTTAGAGGAAGGAGAAGTCGTAACAAGGTTTCCGTAGGT
>AJ009661_Caenomorphidae
TAGGGTTCGATTCCGGAGAAAGAGCCTGAGAAACGGCTATTACATCTAAGGACGGCAGCAGGGGCGTAAATTACCCAATCTTAATTTAAGGAGGTAGTGACAAGAAATATCGAACCGGAGCAATCCGGGATTGGAATGGGTCAAACACAAAACCCTTGGCGAGTAACAATTGGAGGGCAAGTCTGGTGCCAGCAGCCGCGGTAATTCCAGCTCCAATAGCATATATTAAAGTTGTTGCAGTTAAAAAGCTCGTAGTTGAATTTCTGGGGAAGTCTATTAGGTGCAATCGTGTCTGATAGACTTCACCCATCCTTCTGTTAACATGTGATGGTATCCGTACTGGACATGGGCTCAGATATTTTACCTTGAGAAAATTAGAGTGTTTCAGGCAGGCTANGCCAGAATACAAAAGCATGGAATAGTAGAATTGACATGACTCTGTGGTTGGCCAGAGAAGTGTAATGGTTAATAGGAACAGTTGGGGGCATTAGTATTTAATTGTCAGAGGTGAAATTCTTGGNTTTGTTAAAGACTAACTAAAGCGAAAGCATTTGCCAAGGATGTTTTCATTAATCAAGAACGAAAGTTAGGGGATCAAAGACGATCAGATACCGTCGTAGTCTTAACTATAAACGATGCCGACTAGAGATTGGAGGAGATAATCGAGCTCCTTCAGCATCTAAGGAGAAATCAAAGTCTTTGGGTTCTGGGGGGAGTATGGTCGCAAGTCTGAAACTTGAAGGAATTGACGGAAGGGCACCACCAGGAGTGGAGCCTGCGGCTTAATCTGACTCAACACTGAGAAATTTACCAGGTCCAGACATTTACAGGATTGACAGATTGATAGCTCTTTCTTGATTCTATGGGTGGTGGTGCATGGCCGTTCTTAGTTGGTGGAGTGATTTGTCTGGTTAATTCCGATAACGAACGAGACCTTAACCTGCTAACTAGATGGGTGTGTTATTACACATCTACGCTTCTTAGAGGGACTGTGTGGTAAAACCTCAAGGAAGTTTAAGGCAATAACAGGTCTGTGATGCCCTTAGATGTCCTGGGCTGCACGCGTGCTACACTGATGCATTCAACGAGTTCATGGCCCGAAAGGGTTGTGTAATCTTCAGTATGCATCGTGATTGGGATAGATCTTTGCAATTATAGATCTTTAACGAGGAATTCCTAGTAAGCGCAAGTCATCAGCTTGCGCTGATTAAGTCCCTGCCCTTTGTACACACCGCCCGTCGCTCCTACCGATTCCGAGTGATCCGGTGAACCTTTTGGACTTGCCCCAAGCGAGAAAATTAAGTGAACCATATCACTTAGAGGAAGGAGAAGTCGTAACAAGGTTTCCGTAGGTG
>AJ009660_Caenomorpha_2
GGAGCTGAGAANTGGCTACCACATCTAAGGAAGGCAGCAGGCGCGCAAATTACCCAATCCTGACACAGGGAGGCAGCGACAAGATATAACAACGTAGGCACTATGTGCATGCGGTTGTAATGAACTGGGCGCAAACACCCCAGCGAATTCCATTGGAGGGCAAGTCTGGTGCCAGCAGCCGCGGTAATTCCAGCTCCAGTAGCGTATATTAAAGTTGTTGCAGTTAAAAAGCTCGTAGTTGGATTTCTGAACCTTTAAGGTTCATCCTTCGGAAAACCTTTGCGATGCGGTTCATCCCTTCGCGAATGACTATCCGATACTTTACTTTGAGAAAATTAGAGTGTTTCAGGCAGGCTAAGCCGGAATACATCAGCATGGAATAATGGAATGGCTTTTTCTCTACATTGGTTGAGGGAGAGAGCAATGATTAATAGGAACAGTCGGGGGCATTGGTATTTAATTGTCAGAGGTGAAATTCTTTGATTTGTTAAAGACTAACCTATGCGAAAGCATTTGCCAAGGATGTCTTCGTTAATCAAGAACGAAAGTTAGGGGATCAAAGACGATCAGATACCGTCGTAGTCTTAACCATAAACGATGCCGACTAGGGATTGGAGGGGCTTTTACCCCTTCAGCACCTTACGAGAAATCAAAGTCTTTGGGTTCTGGGGGGAGTATGGTCGCAAGGCTGAAACTTAAAGGAATTGACGGAAGGGCACCACCAGGAGTGGAGCTTGCGGCTTAATTTGACTCAACACGGGGAAACTTACCAGGTCAAGACATAGTTGGGATTGACAGATTGATAGCTCTTTCTTGATTCTATGGGTGGTGGTGCATGGCCGTTCTTAGTTGGTGGAGTGATTTGTCTGGTTAATTCCGTTAACGAACGAGACCTTAACCTGCTAACTAGTCCGGGTCTTCTGATTCCGTGACTTCTTAGAGGGACTTTTTGGGCAACCAAAAGGAAGTTTGAGGCAATAACAGGTCTGTGATGCCCTTAGATGTCCTGGGCCGCACGCGTGCTACACTGATGCGTTTAACAAGTCCCTGCTTCGCGAGGGGTGGGAAATCTGCAATACGCATCGTGATGGGGATAGACCTTTGTAATTATAGGTCTTCAACGAGGAATTCCTAGTAAGCGTAAGTCATCAGCTTACGCTGACTAAGTCCCTGCCCTTTGTACACACCGCCCGTCGCTCCTACCGATTTCGAGTGATTCGGTGAACCTTTTGGACCGTTTACACGGGAAATCAAGTAAACCATATCACTTAGAGGAAGGAGAAGTCGTAACAAGGTTACTGTAGGTG
>AJ009658_Caenomorphidae_Ucaducus
GAGCTGAGAAACGGCTATTACATCTAAGGACGGCAGCAGGGGCGTAAATTACCCAATCTTAATTTAAGGAGGTAGTGACAAGAAATATCGACTTTGGAGAAATCCAAGATTGGAATGGACCTAACGCAAAACCCTTGGCGAGTAACAATTGGAGGGCAAGTCTGGTGCCAGCAGCCGCGGTAATTCCAGCTCCAATAGCGTATATTAAAGTTGTTGCAGTTAAAAAGCTCGTAGTTGGATATCTGAATAAGCCTCTAGAGGGTATCTTACCTGATTCTGGCTTTATTCATCCTTCTGCTAACGTATCGTGGTATTACCTACTGGATACGAGCACAGATATTTTACCTTGAGAAAATCAGATGTTCAGGCAGGCAAGGCCGGAATACAAAAGCATGGAATAATAGAAACGACACAACTTTGTGGTTGGACAGAGGCGTGCAATAGTTAATAGGAACAGTTGGGGGCATTAGTATTTAATTGTCAGAGGTGAAATTCTTGGATTTGTTAAAGACTAACTAAAGCGAAAGCATCTGCCAAGGATGTTTTCATTAATCAAGAACGAAAGTTAGGGGATCAAAGACGATCAGATACCGTCGTAGTCTTAACTATAAACGATGCCGACTAGAGATTGGAGGAGATATTAGCTCCTTCAGCATCTAAGGAGAAATCAAAGTCTTTGGGTTCTGGGGGGAGTATGGTCGCAAGGCTGAAACTTGAAGGAATTGACGGAAGGGCACCACCAGGAGTGGAGCCTGCGGCTTAATCTGACTCAACACTGAGAAATTTACCAGGTCCAGACATTGATAGGATTGACAGATTGATAGCTCTTTCTTGATTCTTTGGGTGGTGGTGCATGGCCGTTCTTAGTTGGTGGAGTGATTTGTCTGGTTAATTCCGATAACGAACGAGACCTTAACCTGCTAACTAGTAAAAGAGTTAATGCTCTTTGCACTTCTTAGAGGGACTGTGTGGTTAAACCTCAAGGAAGTTTAAGGCAATAACAGGTCTGTGATGCCCTTAGATGTCCTGGGCTGCACGCGTGCTACACTGATGCACTCAATGAGTTTCTATACCGAAAGGTATTGGTAATCTTCAATATGCATCGTGATTGGGATAGATCTTTGTAATTATGGATCTTGAACGAGGAATTCCTAGTAAGCGTAAGTCATCAACTTGCGCTGATTAAGTCCCTGCCCTTTGTACACACCGCCCGTCGCTCCTACCGATTCCGGGTGATTCGGTGAACCTTTTGGACTTGTCACAAGCGAGAAAATTAAGTGAACCAAATCACCTAGAGGAAGGAGAAGTCGTAACAAGGTTTCCGTAGGTG
>AJ009664_Brachonella
AAAGGACCTGAGAAACGGCTATTACATCTAAGGACGGCAGCAGGGGCGTAAATTACCCAATCTTAATTTAAGGAGGTAGTGACAAGAAATATCGACTTTGGAGAAATCCAGAGATTGGAATGGGCTAAACACAAAACCCTTAGTGAGTAACAATTGGAGGGCAAGTCTGGTGCCAGCAGCCGCGGTAATTCCAGCTCCAATAGCATATATTAAAGTTGTTGCAGTTAAAAAGCTCGTAGTTGGATATCTGGTTCTACTGAGTTTGTGCATAACGAACGAGGTGGGGCCATCCTTCTGATAAAACCCCTGGTACCCAGTATCGGGCGGTGGCTCAGATATTTTACCTTGAGAAAATTAGAGTGTTTCAGGCAGGCTAGGCCAGAATACAACAGCACGGAATAATGGAATTGACACAACTCTGTGGTTGGCCAGAGAAGTGTAATGGTTAATAGGAACAGTTGGGGGCATTAGTATTTAATTGTCAGAGGTGAAATTCTTGGATTTGTTAAAGACTAACTAAAGCGAAAGCATTTGCCAAGGATGTTTTCATTAATCAAGAACGAAAGTTAGGGGATCAAAGACGATCAGATACCGTCGTAGTCTTAACCATAAACGATGCCGACTAGGGATTGGAAGAGATACACGAGCTCTTTCAGCACCTAAGGAGAAATCAAAGTCTTTGGGTTCTGGGGGGAGTATGGTCGCAAGGCTGAAACTTGAAGGAATTGACGGAAGGGCACCACCAGGAGTGGAGCCTGCGGCTTAATCTGACTCAACACTGAAAAATTTACCAGGTCCAGACATTGACAGGATTGACAGATTGATAGTTCTTTCTAGATTCTATGGGTGGTGGTGCATGGCCGTTCTTAGTTGGTGGAGTGATTTGTCTGGTTAATTCCGATAACGAACGAGACCTTAGCCTGCTAACTAGCTCTATCAGATACTTCTCTTAGGCGCTTCTTAGAGGGACTGTGTGGTACAACCTCAAGGAAGATTAAGGCAATAACAGGTCTGTGATGCCCTTAGATGTCCTGGGCTGCACGCGTGCTACACTGATGCACACATCGAGTTCCTTAACCGAAAGGATTCAGGGAAATCTTCAATATGCATCGTGATTGGGATAGATCTTTGTAATTATGGATCTTGAACGAGGAATTCCTAGTAAGCGTTAGTCATCAGCTTGCGCTGAATACGTCCCTGCCCTTTGTACACACCGCCCGTCGCTCCTACCGATTCCGAGTGATCCGGTGAACCTTTTTGACCTGACCAAATTGGGGAAATCAAGTGAGCCATATCACTTAGAGGAAGGAGAAGTCGTAACAAGGTTTCCGTAGGTG
>AJ009665_Brachonella
AAAGGACCTGAGAAACGGCTATTACATCTAAGGACGGCAGCAGGGGCGTAAATTACCCAATCTTAATTTAAGGAGGTAGTGACAAGAAATATCGACTTTGGAGAAATCCAGAGATTGGAATGGGCTAAACACAAAACCCTTAGTGAGTAACAATTGGAGGGCAAGTCTGGTGCCAGCAGCCGCGGTAATTCCAGCTCCAATAGCATATATTAAAGTTGTTGCAGTTAAAAAGCTCGTAGTTGGATATCTGGTTCTACTGAGTTTGTGCATAACGAACGAGGTGGGGCCATCCTTCTGATAAAACCCCTGGTACCCAGTATCGGGCGGTGGCTCAGATATTTTACCTTGAGAAAATTAGAGTGTTTCAGGCAGGCTAGGCCAGAATACAACAGCACGGAATAATGGAATTGACACAACTCTGTGGTTGGCCAGAGAAGTGTAATGGTTAATAGGAACAGTTGGGGGCATTAGTATTTAATTGTCAGAGGTGAAATTCTTGGATTTGTTAAAGACTAACTAAAGCGAAAGCATTTGCCAAGGATGTTTTCATTAATCAAGAACGAAAGTTAGGGGATCAAAGACGATCAGATACCGTCGTAGTCTTAACCATAAACGATGCCGACTAGGGATTGGAAGAGATACACGAGCTCTTTCAGCACCTAAGGAGAAATCAAAGTCTTTGGGTTCTGGGGGGAGTATGGTCGCAAGGCTGAAACTTGAAGGAATTGACGGAAGGGCACCACCAGGAGTGGAGCCTGCGGCTTAATCTGACTCAACACTGAAAAATTTACCAGGTCCAGACATTGACAGGATTGACAGATTGATAGTTCTTTCTAGATTCTATGGGTGGTGGTGCATGGCCGTTCTTAGTTGGTGGAGTGATTTGTCTGGTTAATTCCGATAACGAACGAGACCTTAGCCTGCTAACTAGCTCTATCAGATACTTCTCTTAGGCGCTTCTTAGAGGGACTGTGTGGTACAACCTCAAGGAAGATTAAGGCAATAACAGGTCTGTGATGCCCTTAGATGTCCTGGGCTGCACGCGTGCTACACTGATGCACACATCGAGTTCCTTAACCGAAAGGATTCAGGGAAATCTTCAATATGCATCGTGATTGGGATAGATCTTTGTAATTATGGATCTTGAACGAGGAATTCCTAGTAAGCGTTAGTCATCAGCTTGCGCTGAATACGTCCCTGCCCTTTGTACACACCGCCCGTCGCTCCTACCGATTCCGAGTGATCCGGTGAACCTTTTTGACCTGACCAAATTGGGGAAATCAAGTGAGCCATATCACTTAGAGGAAGGAGAAGTCGTAACAAGGTTTCCGTAGGTG
>AB285526_Trimyema_compressum
CGTTATAGTTTACTTGATAATTGAATTCTACAAGGATAACCGTAGTAATTCTAGAGCTAATACTTGCTATCAAACCTGACTTCACGGAAAGGTTGTATTTATTAGATACCAAACCAATAGTTCGCGAGAATTGTTGTGATGATTCATAATAACTGATCGGAGCATGACTAGTCATGCTAAATCATTCAAGTTTCTGCCCTATCACCTAGATGGTAGTGTATTGGACTACCATGGGAATAACGGGTACGCGGAATTAGGGTTTGATTTGCGGAGAGGGAGCCTGAGAAACGGCTACCACTTCTAAGGAAGGCAGCAGGCGCGCAAATTACCCAATCCCAATTCGGGGAGGTAGTGACAAGAAATAATGACTCGGGGTCTCACGACTTACGGGATCAAAATGAGAACAATTTAAAAAACTTAGCGAGGAACAATTGGAGGGCAAGTTCTGGTGCCAGCAGCCGCGGTAATTCCAGCTCCAATAGCGTATATTAAAGTTGTTGCAGTTAAAAAGCTCGTAGTCGATATTCTAAGTACTCTCCTGTGGGTCTAACTCATTCGAGAATACTTATCAGCTCGAAAACTTTATCGGCCTTCACTGGTTCGATATTGCAGATCGGGCATTTTACTGAGAAAAAATTAGAGTGTTCAAAGCAGGCTATTGTCTTGAATACACAAGCTTGGAATAATAGAATAAGACTAATATCTTTTTTGTTGGTTATAAGATTTAGTAATGGTTAATAGAAACAGTTGGGGGCATTAGTATTTAATTGTCAGAGGTGAAATTCTTGGATTTATTAAAGACTAACTTATGCGAAAGCATTTGCCAAGGATGTTTTCAATTGATCAAGAACGAAAGTTAGGGGATCAAAGACGATCAGATACCGTCCTAGTCTTAACTATAAACGATTCCGACTATGGATCGGAAGAGTCATTTTAGCTCTTTCGGCACATTATGAGAAATCATAAGTCTTTGGGTTCCGGGGGAAGTATGGACGCAAGTCTGAAACTTAAAGGAATTGACGGAAGGGCACACCAGGAGAGGAACTTGCGGCTTAATTTGACTCAACACGGGGAAACTTACCAGGTCAAGACATGGGTAGGATTGACAGAAATGAGAGCTCTTTCTTGATTCTATGGGTGGTGGTGCATGGCCGTTCTTAGTTGGTGGAGTGATTTGTCTGGTTAATTCCGTTAACGAACGAGACCTTAACCTGCTAAATAGGAGCCTGATGTTCAATCGGGTGTCCTTCTTAGAGGGACTATGCGTGCAAACGCATGGAAGTTTGAGGCAATAACAGGTCTGTGATGCCCCTAGACGTCCTGGGCCGCACGCGCGTTACAATGACACGGTCAGCAAGTATTTCCTGCCTCGATAGAGGTTCGGGTAACCTTATTAGTCCGTGTCGTAGTGGGAACTGTCCTTTGCAATTATAGGACACGAACTAGGATTTCCTAGTATAGGTGCGTCATCACCGCACCTAGATTAAGTCCCTGCCCTTTGTACACACCGCCCGTCGCTCCTACCGATTGAGTGATTCGGTGAACCTTCTGGACTAGGTAAGTCTTCATGGCTTATCTGGGAAGTTAAGTAAACCATTATCACTTAGAGGAAGGAGA
>LC027271_Caenomorpha
GACAGCTACTTGACGACTTCTAATGGATAACCGTAGTAAGACCAGAGCTAATACATGCACCGGTGGCTGTCAAAGGCCCGCATTTATTAGATAAAACCATCTGTGGTGAATCATAATAACTGAACGAATCGCTCGGCGTATGCCGCGATGCGTCATTCAAGTTTCTGCCCTATCAGCTTTCGATGGTAGTGTATTGGACTACCATGGCGTTAACGGGTAACGGAGAATTAGGGTTCGATTCCGGAGAGGGAGCCTGAGAAATGGCTACCACATCTAAGGAAGGCAGCAGGCGCGCAAATTACCCAATCCTGACACAGGGAGGCAGCGACAAGATATAACAACGTAGGCACTCTGTGCTTGCGGTTGTAATGAATCGGGCGTAAAAACCCCGGTGAATTCCATTGGAGGGCAAGTCTGGTGCCAGCAGCCGCGGTAATTCCAGCTCCAGTAGCGTATATTAAAGTTGTTGCAGTTAAAAAGCTCGTAGTTGGATTTCTGAGGGGCCCTCGGGCATCTCATCCTTCGGAGAGGCGTCACGGAGGTCATACTCTGGATTGCTGATCCGATACTTTACTTTGAGAAAATTAGAGTGTTTCAGGCGGGCTTTGCCGGAATACATCAGCATGGAATAATGCACGGTCTTCGCTCTATGTTGGTTTAGTGCGGAGGCAATGATTAATAGGAACAGTCGGGGGCATTGGTATTTAATTGTCAGAGGTGAAATTCTTTGATTTGTTAAAGACTAACCTATGCGAAAGCATTTGCCAAGGATGTCTTCGTTAATCAAGAACGAAAGTTAGGGGATCAAAGACGATCAGATACCGTCGTAGTCTTAACCATAAACTATGCCGACTAGGGATTGGAGAGGAACTACCTCTTCAGCACCTTACGAGAAATCAAAGTCTTCGGGTTCTGGGGGGGAGTATGGTCGCAAGGCTGAAACTTAAAGGAATTGACGGAAGGCACCACCAGAGTGGAGCTTGCGGCTTAATTTGACTCAACACGGGAAACTTACCAGGTCAGACATGGTTAGGATTGACAGATTGATAGCTCTTTCTGATCTATGGGTGGTGGTGCATGGCCGTCTAGTGGTGGAGTGATTGTCTGGGTAAATCCGGTACGACGAAGACCTAACTGCTACTAGTTCGAGGTACGTCCGAATGACTCCTAAGGGAACTTTTTTGGGAACA
>Z29440_Plagiopyla_frontata
CATATGCTTGTCTTAAAGACTAAGCCATGCATGTCTAAGTATAAATAGTATACAGTGAAACTGCGAATGGCTCATTAAATCAGTTATAATTTACTTGATAATTTTTCCTACAAGGATAACCGTAGTAATTCTAGAGCTAATACTTGCCGTTAACCTGACTTTTCGGAAGGGTTGTATTTATTAGATTTGAAATCATCAGCCCGCAAGGGTTGCTGTGATGATTCATAATAACTGATCGGAGCGAGGCCCGGCCTTGCTAAATCATTCAAGTTTCTGCCCTATCACTTTGATGGTAGTGTATCTGACTACCATGAGGATTACGGGTACGCGGAATTAGGGTTTGATTTGCGGAGAGGGAGCCTGAGAAACGGCTACCACTTCTAAGGAAGGCAGCAGGCGCGCAAATTACCCAATCCCAATTCGGGGAGGTAGTGACAAGAAATAATAGCCCGGGGTCTATGACTTACGGCGATTAAAATGAGAACAATTTAAATCACTTAACGAGTATCAATTGGAGGGCAAGTNCTGGTGCCAGCAGCCGCGGTAATTCCAGCTCCAATAGCGTATATTAAAGTTGTTGCAGTTAAAAAGCTCGTAGTCGATCTTCTAAGAGTGCAGCTTAGGACTTCAATCCTGAGAGTGCGCTCTTATCTGACCGAGACCTTCGTTCGTGCTTCACTGTTACGATGGAGTAAATCGGTCACTTTACTGAGAAAAAATTAGAGTGTTCAAAGCAGGCACTGAGCCTTGAATACACAAGCTTGGAATAATAGAATATGACTAAAGTCTTTTTGTTGGTTTTAAGACTTTGGTAATGATTAATAGAAACAGTTGGGGGCATTAGTATCTAATTGTCAGAGGTGGAATTCTTGGATTTATTAGAGACTAACCTATGCGAAAGCATTTGCCAAGGATGTTTTCAATTGATCAAGAACGAAAGTTAGGGGATCAAAGACGATCAGATACCGTCCTAGTCTTAACTATAAACGATTCCGACTATGGATTGGGAGAGCACTTTAACCTCTCTCAGCACATTATGAGAAATCATAAGTCTTTGGGTTCCGGGGGAAGTATGGACACAAGTCTGAAACTTAAAGGAATTGACGGAAGGGCACACAAGGAGTGGNNNGTGCGGCTTAATTTGACTCAACACGGGAAAACTTACCAGGGCAAGACATAGGTGGGATTGACAGAAATGAGAGCTCTTTCTTGATTCTATGGGTGGTGGTGCATGGCCGTTCTTAGTTGGTGGAGTGATTTGTCTGGTTAATTCCGTTAACGAACGAGACCTTAACCTGCTAAATAGGAGCTTGGATTTCTCATCCAGTATCCTTCTTAGAGGGACTATGTGCAAAACACATGGAAGTNTGAGGCAATAACAGGTCTGTGATGCCCCTAGACGTCCTGGGCCGCACGTGCGCTACAATGACACAAGCAACAAGTATCTCCTGCTCTGACAAGAGATCGGGTAATCTTTATAGTTTGTGTCGTGCTTGGGATTGTCCTTTGTAATTATAGGACATGAACTAGGAATTCCTAGTATAGGTATGTCATCAGCATGCCTAGATTAAGTCCCTGCCCTTTGTACACACCGCCCGTCGCTCCTACCGATTGAGAGATTCAGTGAACCTTCTGGAGTTTGAGTAGACCTCGTGTCTTCTCTGCGAAGTTAAGTAAACTATTATCTCTTAGAGGAAGGAGAAG
>Z29516_Metopus_contortus
AGTCATATGCTTGTCTCAAAGATTAACCCATGCATGTGTAAGTATAGTATCTACAGCGAAACTGCGAATGGCTCATTAAATCAGTTATAGTTTATTTGATGGATTCAGATATGGATAACCGTAGTAATTCTAGAGCTAATACATGCTTGAAAGCCCAACTCACGAAGGGCTGCATTTATTAGATAAAGCCAGCATTTAGGTGATTCATAATAACTTAGCGGATCGCGGATTTTCTGCGATATATCATTCAAGTATCTGCCCTATCAGCTCTGATGGTAGTGTATTGGACTACCATGGCTTTTACGGGTAACGGAGAATTAGGGTTCGATTCCGGAGAAAGAGCCTGAGAAACGGCTATTACATCTAAGGACGGCAGCAGGGGCGTAAATTACCCAATCTTAACTTAAGGAGGTAGTGACAAGAAATATCGACATTGGAGAAATCCAAGATCGGAATGGGCTTAATTTAAATCCCTAAGTGAGTAACCATTGGAGGGCAAGTCTGGTGCCAGCAGCCGCGGTAATTCCAGCTCCAATAGCGTATATTAAAGTTGTTGCAGTTAAAAAGCTCGTAGTTGGATATCTGGAGTGCCTCCTTTGGACGTTAGTCCAGAGACTGGTATTTCCATCCTTCTGTTAACTTACGTTACCGCGAGGTCGCGTGAGGGCTCAGATATTTTACCTTGAGAAAATTAGAGTGTTTCAGGCAGGCAAGGCCAGAATACTACAGCATGGAATAATAGAATTGACGCAACTCTGTGGTTGGCCAGAGAAGTGTAATGATTAATAGGAACAGTTGGGGGCATTAGTATTTAATTGTCAGAGGTGAAATTCTTGGATTTGTTAAAGACTAACTAAAGCGAAAGCATTTGCCAAGGATGTTTTCATTAATCAAGAACGAAAGTTAGGGGATCAAAGACGATCAGATACCGTCGTAGTCTTAACCATAAACGATGCCGACTAGAGATCGGAGGAGATTTTCGAGCTCCTTCGGGATCATAGGAGAAATCAAAGTCTTTGGGTTCTGGGGGGAGTATGGTCGCAAGGCTGAAACTTGAAGGAATTGACGGAAGGGCACCACCAGGAGTGGNNNGTGCGGCTTAATCTGACTCAACACGGAGAAATTTACCAGGTCCAGACATTGGCAGGATTGACAGATTGATAGCTCTTTCTTGATTCTATGGGTGGTGGTGCATGGCCGTTCTTAGTTGGTGGAGTGATTTGTCTGGTTAATTCCGATAACGAACGAGACCTTAACCTACTAACTAGATCTCTTAGCTATTGCTATGGGCTACTTCTTAGAGGGACTGTGTGGTAAAACCTCAAGGAAGTTTAAGGCAATAACAGGTCTGTGATGCCCTTAGATGTCCTGGGCCGCACGCGTGCTACACTGATGCATGCAATAAGTACCTAGGCTGAAAGGCATTGGGTAATCTCCAGTATGCATCGTGCTTGGGCTAGATCTTTGTAATTATGGATCTTTAACGAGGAATTCCTAGTAAGCGTAAGTCATCACGTTGCGCTGNNNNNNNNNNNNNNNNNNNNNNNNNNNNNNNNNNNNNNNNNNNNNNNNNNNNNNATTCGGTGAACCTTTTGGACTTGCCAAAAGCGNGAAAATCATGTGAACCATATCACCTAGAGGAAGGAGAAGTCGTAACAAGGTTTC
>M86385_Heterometopus_palaeformis
AGTCATATGCTTGTCTTAAAGATTAACCCATGCATGTGTAAGTATAGTATCATACAGCGAAACTGCGAATGGCTCATTAAAACAGTTATAGTTTATTTGATGGATAAAGATATGGATAACCGTAGTAATTCTAGAGCTAATACATGCGTGAAAGCCTGACTTACGAAGGGCTGTATTTATTAGATAAAGCCAGCATTTAGGTGACTCATAATAACTTAGCGAATCGCGGATTTTTCTGCGATATGTCATTCAAGTATCTGCCCTATCAGCTTTGATGGTAGTGTATTGGACTACCATGGCATTAACGGGTAACGGGGAATTAGGGTTCGATTCCGGAGAAAGAGCCTGAGAAACGGCTATTACATCTAAGGACGGCAGCAGGGGCGTAAATTACCCAATCTTAATTTAAGGAGGTAGTGACAAGAAATATCGAACCGGAGAAATCCGGGATTGGAATGGGCCAAACGTAAAACCCTTGGCGAGTAACAATTGGAGGGCAAGTCTGGTGCCAGCAGCCGCGGTAATTCCAGCTCCAATAGCATATATTAAAGTTGTTGCAGTTAAAAAGCTCGTAGTTGGATGTCTGGAGNNGTCCGTAGGCTACTCTGTAGTTTACGGACCATATCCATCCTTCTGTTAACATGTGTTGGTATTCGTACTGGACATGGGCTCAGATATTTTACCTTGAGAAAATTAGAGYGTTTCAGGCAGGCAAGGCCGGAATACAAAAGCATGGAATAATGGAATTGGACATGACTCTGGTGTTGGCCAGAGAAGTGTAATGATTAATAGGAACAGTTGGGGGCATTAGTATTTAATTGTCAGAGGTGAAATTCTTCGATTTGTTAAAGACTAACTAAAGCGAAAGCATTTGCCAAGGATGTTTTCATTAATCAAGAACGAAAGTTAGGGGATCAAAGACGATCAGATACCGTCGTAGTCTTAACCATAAACGATGCCGACTAGAGATTGGAGGAGATAATCGAGCTCCTTCAGCATCTAAGGAGAAATCAAAGTCTTTGGGTTCAGGGGGGAGTATGGTCGCAAGGCTGAAACTTAAAGGAATTGACGGAAGGGCACCACCAGGAGTGGNNNGTGCGGCTTAATCTGACTCAACACTGAGAAATTTACCAGGTCCAGACATTGACAGGATTGACAGATTGATAGCTCTTTCTTGATTCTATGGGTGGTGGTGCATGGCCGTTCTTAGTTGGTGGAGTGATTTGTCTGGTTAATTCCGATAACGAACGAGACCTTAACCTGCTAACTAGNNNNNNNNNTTATTACCTTCTGTGGCTTCTTAGAGGGACTGTGTGGAAAAACCACAAGGAAGTTTAAGGCAATAACAGGTCTGTGATGCCCTTAGATGTCCTGGGCTGCACGCGTGCTACACTGATGCACATCAATGAGTTCCTGGACCGAAAGGTTCGCGGTAATCTTGAATATGCATCGTGATTGGGATAGATCTTTGTAATTATGGATCTTTAACGAGGAATTCCTAGTAAGCGTAAGTCATCAGCTTGCGCTGATTAAGTCNNNNNNNNNNNNNNNNNNNNNNNNNNNNNNNNNNNNNNNNNNNNNNNNNNCCGGTGAACCTTTTGGACCTGCCAAAAGCGGGAAAATTAAGTGAACCAAATCACTTAGAGGAAGGAGAAGTCGTAACAAGGTTTCCGT
>LC062510_Metopus_contortus
CCAAGATAATTTGATGGATTCAGATATGGATAACCGTAGTAATTCTAGAGCTAATACATGCTTGAAAGCCTGACTTACGAAGGGCTGCATTTATTAGATAAAGCCAGCATTTAGGTGATTCATAATAATTTAGCGAATCGCGGATTTTCTGCGATATATCATTCAAGTATCTGCCCTATCAGCTCTGATGGTAGTGTATTGGACTACCATGGCTTTTACGGGTAACGGAGAATTAGGGTTCGGTTCCGGAGAAAGAGCCTGAGAAACGGCTATTACATCTAAGGACGGCAGCAGGGGCGTAAATTACCCAATCTTAATTTAAGGAGGTAGTGACAAGAAATATCGACATTGGAGCAATCCAAGATCGGAATGGGCTTAATTTAAATCCCTAAGTGAGTAACCATTGGAGGGCAAGTCTGGTGCCAGCAGCCGCGGTAATTCCAGCTCCAATAGCGTATATTAAAGTTGTTGCAGTTAAAAAGCTCGTAGTTGGAACTCTGGAGTGCCGGCTTTGGACTATCGTCCAAGGTTTGGTATTTCCATCCTTCTGTTAACTCAAGTTACCGCAAGGTCGCTTGGGGGCTCAGATATTTTACCTTGAGAAAATTAGAGTGTTTCAGGCAGGCAAGGCCAGAATACTACAGCATGGAATAATAGAATTGACGCAACTCTGTGGTTGGCCAGAGAAGTGTAATGATTAATAGGAACAGTTGGGGGCATTAGTATTTAATTGTCAGAGGTGAAATTCTTGGATTTGTTAAAGACTAACTAAAGCGAAAGCATTTGCCAAGGATGTTTTCATTAATCAAGAACGAAAGTTAGGGGATCAAAGACGATCAGATACCGTCGTAGTCTTAACCATAAACGATGCCGACTAGAGATCGGAGGAGATTATCGAGCTCCTTCGGGATCATAGGAGAAATCAAAGTCTTTGGGTTCTGGGGGGAGTATGGTCGCAAGGCTGAAACTTGAAGGAATTGACGGAAGGGCACCACCAGGAGTGGAGCCTGCGGCTTAATCTGACTCAACACGGAGAAATTTACCAGGTCCAGACATTGGCAGATTGACAGATTGATAGCTCTTTCTTGATTCTATGGGTGGTGGTGCATGGCCGTTCTTAGTGGTGGAGTGATTTGTTTTGGTTATTCCGAATAACGAACG
>MW872361_Urostomides_spinosus_ZWB2018
ATTAAATCAGTTATAGTTTATTTGATGGATAAAGGATATGGATAACCGTAGAAATTCTAGAGCTAATACATGCGTGAAAGCTCGACTCAAGAAGAGCTGTATTTATTAGATAAAGCCAGCATTTAGGTGATTCATAATAACTTAGCGAATCGCGGATTTATCCGCGATATATCATTCAAGTATCTGCCCTATCAGCTTTGATGGTAGTGTATTGGACTACCATGGCTTTAACGGGTAACGGAGAATTAGGGTTCGGTTCCGGAGAAAGAGCCTGAGAAACGGCTATTACATCTAAGGACGGCAGCAGGGGCGTAAATTACCCAATCTTAATTTAAGGAGGTAGTGACAAGAAATATCGACTTTGGAGCAATCCAAGATTGGAATGGGCTGAACACAAAACACTCAGCGAGTAACAATTGGAGGGCAAGTCTGGTGCCAGCAGCCGCGGTAATTCCAGCTCCAATAGCGTATATTAAAGTTGTTGCAGTTAAAAAGCTCGTAGTTGGATATCTGGAGTAGTCTAAGTTCCTCTATGGGGACGCTTAGATCACATCCATCCTTCTGTTAACGTGTCGTGGTACTCGTACTGGACACGAGCTCGGATATTTTACCTTGAGAAAAATAGAGTGTTTCAGGCAGGCAAGGCCGGAATACAAAAGCATGGAATAATAGAAATGACACAACGCTGTGGTTGGCCAGAGGCGTGTAATGATTAATAGGAACAGTTGGGGGCATTAGTATTTAATTGTCAGAGGTGAAATTCTTGGATTTGTTAAAGACTAACTAAAGCGAAAGCATCTGCCAAGGATGTTTTCATTAATCAAGAACGAAAGTTAGGGGATCAAAGACGATCAGATACCGTCGTAGTCTTAACCATAAACGATGCCGACTAGAGATTGGAGGAGATAATCGAGCTCCTTCAGCATCTAAGGAGAAATCAAAGTCTTTGGGTTCTGGGGGGAGTATGGTCGCAAGGCTGAAACTTGAAGGAATTGACGGAAGGGCACCACCAGGAGTGGAGCCTGCGGCTTAATCTGACTCAACACTGAGAAATTTACCAGGTCCAGACATTGATAGGATTGACAGATTGATAGCTCTTTCTTGATTCTATGGGTGGTGGTGCATGGCCGTTCTTAGTTGGTGGAGTGATTTGTCTGGTTAATTCCGATAACGAACGAGACCTTAACCTGCTAACTAGAAATACGAGTTATTACTTTTATATTCTTCTTAGAGGGACTGTGTGGTAAAACCTCAAGGAAGTTTAAGGCAATAACAGGTCTGTGATGCCCTTAGATGTCCTGGGCTGCACGCGTGCTACACTGATGCACTCAACGAGTTCCTGTGCTGAAAGGCATTAGGCAATCTTCAATATGCATCGTGATTGGGATAGATCTTTGTAATTATGGATCTTGAACGAGGAATTCCTAGTAAGCGCAAGTCATCAACTTGCGCTGATTAAGTCCCTGCCCTTTGTACACACCGCCCGTCGCTCCTACCGATTCCGAGTGATTCGGTGAGCCTTTTGGA
>KY025568_Urostomides_caducus_ACADBLUFF
AGTCATATGCTTGTCTCAAAGATTAACCCATGCATGTGTAAGTATAGTTATGTACCGCGAAACTGCGAATGGCTCATTAAATCAGTTATAATTTATTTGATGGATCAATATATGGATAACCGTAGTAATTCTAGAGCTAATACATGCTGGAAAGCGTGCCGCAAGGTATGCTGCATTTATTAGATAAAGCCGACCCAAGGTGATTCATAATAACTTAGCGAATCGCATTTTTTTGCGATATATCATTCAAGTATCTGCCCTATCAGCTTTGATGGTAGTGTATTGGACTACCATGGCATTAACGGGTAACGGAGAATTAGGGTTCGGTTCCGGAGAAAGAGCCTGAGAAACGGCTATTACATCTAAGGACGGCAGCAGGGGCGTAAATTACCCAATCTTAATTTAAGGAGGTAGTGACAAGAAATATCGACTTTGGAGAAATCCAAGATTGGAATGGACCCAACGCAAAACCCTAGGCGAGTAACAATTGGAGGGCAAGTCTGGTGCCAGCAGCCGCGGTAATTCCAGCTCCAATAGCGTATATTAAAGTTGTTGCAGTTAAAAAGCTCGTAGTTGGATATCTGGATAAGCCTCTAGAGGGTATCTTACCTGATTCTGGCTTTATCCATCCTTCTGCTAACGTATCGTGGTATTACCTACTGGATACGAGCACAGATATTTTACCTTGAGAAAATCAGAGTGTTTCAGGCAGGCAAGGCCGGAATACAAAAGCATGGAATAATAGAAACGACACAACTTTGTGGTTGGACAGAGGCGTGCAATAGTTAATAGGAACAGTTGGGGGCATTAGTATTTAATTGTCAGAGGTGAAATTCTTGGATTTGTTAAAGACTAACTAAAGCGAAAGCATCTGCCAAGGATGTTTTCATTAATCAAGAACGAAAGTTAGGGGATCAAAGACGATCAGATACCGTCGTAGTCTTAACTATAAACGATGCCGACTAGAGATTGGAGGAGATATTCGAGCTCCTTCAGCATCTAAGGAGAAATCAAAGTCTTTGGGTTCTGGGGGGAGTATGGTCGCAAGGCTGAAACTTGAAGGAATTGACGGAAGGGCACCACCAGGAGTGGAGCCTGCGGCTTAATCTGACTCAACACTGAGAAATTTACCAGGTCCAGACATTGATAGGATTGACAGATTGATAGCTCTTTCTTGATTCTTTGGGTGGTGGTGCATGGCCGTTCTTAGTTGGTGGAGTGATTTGTCTGGTTAATTCCGATAACGAACGAGACCTTAACCTGCTAACTAGTAATAGAGTTAATGCTCTTTGCACTTCTTAGAGGGACTGTGTGGTAAAACCTCAAGGAAGTTTAAGGCAATAACAGGTCTGTGATGCCCTTAGATGTCCTGGGCTGCACGCGTGCTACACTGATGCACTCAATGAGTTTCTATACCGAAAGGTATTGGTAATCTTCAATATGCATCGTGATTGGGATAGATCTTTGTAATTATGGATCTTGAACGAGGAATTCCTAGTAAGCGTAAGTCATCAACTTGCGCTGATTAAGTCCCTGCCCTTTGTACACACCGCCCGTCGCTCCTACCGATTCCGGGTGATTCGGTGAACCTTTTGGACTTGTCACAAGCGAGGAAATTAAGTGAACCAAATCACCTAGAGGAAGGAGAAGTCGTAACAAGGTTTCC
>OP880426_Metopus_major_LM2
CGGGTTAGGTTTTATTTGATGGATTCAGATATGGATAACCGTAGTAATTCTAGAGCTAATACATGCTTGAAAGCCTGACTCACGAAGGGCTGCATTTATTAGATAAAGCCAGCATTTAGGTGATTCATAATAACTTAGCGGATCGCGGACTTTCTGCGATATATCATTCAAGTATCTGCCCTATCAGCTTTGATGGTAGTGTATTGGACTACCATGGCTTTTACGGGTAACGGAGAATTAGGGTTCGATTCCGGAGAAAGAGCCTGAGAAACGGCTATTACATCTAAGGACGGCAGCAGGGGCGTAAATTACCCAATCTTAACTTAAGGAGGTAGTGACAAGAAATATCGACATTGGAGAAATCCAAGATCGGAATGGGCTTAATTTAAATCCCTAAGTGAGTAACCATTGGAGGGCAAGTCTGGTGCCAGCAGCCGCGGTAATTCCAGCTCCAATAGCGTATATTAAAGTTGTTGCAGTTAAAAAGCTCGTAGTTGGATATCTGGAGTGCCGGCTTTGGGCTATCGTCCAAGGTTTGGTATTTCCATCCTTCTGTTAACTCACGTTACCGCAAGGTCGCGTGAGGGCTCAGATATTTTACCTTGAGAAAATTAGAGTGTTTCAGGCAGGCAAGGCCAGAATACTACAGCATGGAATAATAGAATTGACGCAACTCTGTGGTTGGCCAGAGAAGTGTAATGATTAATAGGAACAGTTGGGGGCATTAGTATTTAATTGTCAGAGGTGAAATTCTTGGATTTGTTAAAGACTAACTAAAGCGAAAGCATTTGCCAAGGATGTTTTCATTAATCAAGAACGAAAGTTAGGGGATCAAAGACGATCAGATACCGTCGTAGTCTTAACCATAAACGATGCCGACTAGAGATCGGAGGAGATTATCGAGCTCCTTCGGGATCATAGGAGAAATCAAAGTCTTTGGGTTCTGGGGGGAGTATGGTCGCAAGGCTGAAACTTGAAGGAATTGACGGAAGGGCACCACCAGGAGTGGAGCCTGCGGCTTAATCTGACTCAACACGGAGAAATTTACCAGGTCCAGACATTGGCAGGATTGACAGATTGATAGCTCTTTCTTGATTCTATGGGTGGTGGTGCATGGCCGTTCTTAGTTGGTGGAGTGATTTGTCTGGTTAATTCCGATAACGAACGAGACCTTAACCTACTAACTAGATCTCTTAGCTATTGCTATGGGCTACTTCTTAGAGGGACTGTGTGGTAAAACCTCAAGGAAGTTTAAGGCAATAACAGGTCTGTGATGCCCTTAGATGTCCTGGGCCGCACGCGTGCTACACTGATGCATGCAATAAGTACCTAGGCTGAAAGGCATTGGGTAATCTCCAGTATGCATCGTGCTTGGGATAGATCTTTGTAATTATGGATCTTTAACGAGGAATTCCTAGTAAGCGTAAGTCATCAGCTTGCGCTGATTAAGTCCCTGCCCTTTGTACACACCGCCCGTCGCTCCTACCGATTTCGGGTGATTCGGTGAACCTTTTGGACTTGCCAAAAGCGAGGAAATCAAGTGAACCATATCACCTAGAGGAAGGAGAAGTCGAGCATGCTCC
>KF607088_Metopus_laminarius
AGTCATATGCTTGTCTTAAAGATTAACCCATGCATGTGTAAGTATAGTAGTATACGGCGAAACTGCGAATGGCTCCTTAAAACAGTTATAATTTATTTGATGGATATAGAGATGGATAACCGTAGTAATTCTAGAGCTAATACATGCTTGAAAGCCTTGCTCTGTGAGGCTGTATTTATTAGATAAAGCCAGCATTTAGGTGATTCATAATAACTTAACGGATCGCGGACATTGTCTGCGACATGTCATTCAAGTATCTGCCCTATCAGCTTTGATGGTAGTGTATTGGACTACCATGGCATTAACGGGTAACGGGGAATTAGGGTTCGGTTCCGGAGAAAGAGCCTGAGAAACGGCTATTACATCTAAGGAGGGCAGCAGGGGCGTAAATTACCCAATCTTAATTTAAGGAGGTAGTGACAAGAAATATCGAACCGGAGCAATCCGGGATTGGAATGGACCAAACATAAAACCCTTGGCGAGTAACAATTGGAGGGCAAGTCTGGTGCCAGCAGCCGCGGTAATTCCAGCTCCAATAGCATATATTAAAGTTGTTGCAGTTAAAAAGCTCGTAGTTGGATTTCTGGGAGTGGTCTGCTGCTCATCTCTGGGTGGTAGACCACACCATCCTTCTGTTAACATGTTATGGTACTTCGTACTGGACATGGGCTCAGATATTTTACCTTGAGAAAATTAGAGTGTTTCAGGCAGGCAAGGCCGGAATACAAAAGCATGGAATAATAGAATTGACACGACTCTGTGGTTGGCCAGGGAAGTGTAATGATTAATAGGAACAGTTGGGGGCATTAGTATTTAATTGTCAGAGGTGAAATTCTTGGATTTGTTAAAGACTAACTAAAGCGAAAGCATTTGCCAAGGATGTTTTCATTAATCAAGAACGAAAGTTAGGGGATCAAAGACGATCAGATACCGTCGTAGTCTTAACCATAAACGATGCCGACTAGAGATTGGAGGAGATATTCGAGCTCCTTCAGCATCTAAGGAGAAATCAAAGTCTTTGGGTTCTGGGGGGAGTATGGTCGCAAGGCTGAAACTTGAAGGAATTGACGGAAGGGCACACCAGGAGTGGAGCCTGCGGCTTAATCTGACTCAACACGGAGAAATTTACCAGGTCCAGACATTGATAGGATTGACAGATTGATAGCTCTTTCTTGATTCTATGGGTGGTGGTGCATGGCCGTTCTTAGTTGGTGGAGTGATTTGTCTGGTTAATTCCGATAACGAACGAGACCTTAACCTGCTAACTAGATTAGCGTGTTATTACATGCTAACGCTTCTTAGAGGGACTGTCTGGAAAAACCTCAAGGAAGTTTAAGGCAATAACAGGTCTGTGATGCCCTTAGATGTCCTGGGCTGCACGCGTGCTACACTGATGCACTCAATGAGTTCCTGGACCGAAAGGTTCGTGGCAATCTTGAATATGCATCGTGATTGGGATAGATCTTTGTAATTATGGATCTTGAACGAGGAATTCCTAGTAAGCGTAAGTCATCAGCTTGCGCTGATTAAGTCCCTGCCCTTTGTACACACCGCCCGTCGCTCCTACCGATTCCGAGTGATTCGGTGAGCATCTTGGACCTGCCACAAGCGGGAAAATCATGCGAACCAAATCACTTAGAGGAAGGAGAAGTCGTAACAAGGTTTCC
>MH086817_Metopus_hasei
AACCTGGTTGATCCTGCCAGTAGTCATATGCTTGTCTCAAAGATTAACCCATGCATGTGTAAGTATAGTATTATACGGCGAAACTGCGAATGGCTCCTTAAAACAGTTATAATTTATTTGATGGATAAAGATATGGATAACCGTAGTAATTCTAGAGCTAATACATGCGTGAAAGCCTGACTCACGAAGGGCTGTATTTATTAGATAAAGCCAACATTTAGGTGATTCATAATAACTTAGCGGATCGCGGACTTTGTCCGCGACATGTCATTCAAGTATCTGCCCTATCAGCTTTGATGGTAGTGTATTGGACTACCATGGCATTAACGGGTAACGGGGAATTAGGGTTCGGTTCCGGAGAAAGAGCCTGAGAAACGGCTATTACATCTAAGGATGGCAGCAGGGGCGTAAATTACCCAATCTTAATTTAAGGAGGTAGTGACAAGAAATATCAAACCGGAGCAATCCGGGATTGGAATGGACCAAACGTAAAACCCTTGGCGAGTAACAATTGGAGGGCAAGTCTGGTGCCAGCAGCCGCGGTAATTCCAGCTCCAATAGCATATATTAAAGTTGTTGCAGTTAAAAAGCTCGTAGTTGGATTTCTGGAGTGGTCTGCTGTCCACTTTGTGGGCGGCAGACCACATCCATCCTTCTGTTAACATGTGTTGGCACTTCGTGCTGGACATGGGCTCAGATATTTTACCTTGAGAAAATTAGAGTGTTTCAGGCAGGCAAGGCCGGAATACAAAAGCATGGAATAATAGAATTGACACGACTCTGTGGTTGGCCAGGGAAGTGTAATGATTAATAGGAACAGTTGGGGGCATTAGTATTTAATTGTCAGAGGTGAAATTCTTGGATTTGTTAAAGACTAACTAAAGCGAAAGCATTTGCCAAGGATGTTTTCATTAATCAAGAACGAAAGTTAGGGGATCAAAGACGATCAGATACCGTCGTAGTCTTAACCATAAACGATGCCGACTAGAGATTGGAGGAGATAATCGAGCTCCTTCAGCATCTAAGGAGAAATCAAAGTCTTTGGGTTCTGGGGGGAATATGGTCCCAAGGCTGAAACTTGAAGGAATTGACGGAAGGGCACCACCAGGAGTGGAGCCTGCGGCTTAATCTGACTCAACACGGAGAAATTTACCAGGTCCAGACATTGATAGGATTGACAGATTGATAGCTCTTTCTTGATTCTATGGGTGGTGGTGCATGGCCGTTCTTAGTTGGTGGAGTGATTTGTCTGGTTAATTCCGATAACGAACGAGACCTTAACCTACTAACTAGATCGTGGAGTTACTACTCCACGAAGCTTCTTAGAGGGACTGTGTGGTAAAACCTCAAGGAAGTTTAAGGCAATAACAGGTCTGTGATGCCCTTAGATGTCCTGGGCTGCACGCGTGCTACACTGATGCACACAATGAGTTCCTGGGCCGAAAGGCCTGTGGCAATCTTCAATATGCATCGTGATTGGGATAGATCTTTGTAATTATAGATCTTAAACGAGGAATTCCTAGTAAGCGTAAGTCATCAGCTTGCGCTGATTAAGTCCCTGCCCTTTGTACACACCGCCCGTCGCTCCTACCGATTCCGAGTGATTCGGTGAGCATTTTGGACCTGCCACAAGCGGGAAAATTATGCGAACCAAATCACTTAGAGGAAGGAGAAGTCGTAACAAGGTTTCCGTAGGTGAACCTGCA
>MT231936_Metopidae_SK
TAGTCATATGCTTGTCTTAAAGATTAACCCATGCATGTGTAAGTATAGTATTATACGGCGAAACTGCGAATGGCTCCTTAAAACAGTTATAATTTATTTGATGGATAAAGATATGGATAACCGTAGTAATTCTAGAGCTAATACATGCTTGAAAGCCTGACTCACGAAGGGCTGCATTTATTAGATAAAGCCAACATTTAGGTGATTCATAATAACTTAGCGGATCGCGGACATTGTCCGCGACATGTCATTCAAGTATCTGCCCTATCAGCTTTGATGGTAGTGTATTGGACTACCATGGCATTAACGGGTAACGGGGAATTAGGGTTCGGTTCCGGAGAAAGAGCCTGAGAAACGGCTATTACATCTAAGGAGGGCAGCAGGGGCGTAAATTACCCAATCTTAATTTAAGGAGGTAGTGACAAGAAATATCAAACCGGAGCAATCCGGGATTGGAATGGGCCAAACGTAAAACCCTTGGCGAGTAACAATTGGAGGGCAAGTCTGGTGCCAGCAGCCGCGGTAATTCCAGCTCCAATAGCATATATTAAAGTTGTTGCAGTTAAAAAGCTCGTAGTTGGATATCTGGAGTGGTCTACTGTCCACATTGTGGGCGGCAGACCACATCCATCCTTCTGTTAACACGTGTTGGCACTCTGTGCTGGGCGTGGGCTCAGATATTTTACCTTGAGAAAATTAGAGTGTTTCAGGCAGGCAAGGCCGGAATACAAAAGCATGGAATAATGGAATTGACACGACTCTGTGGTTGGCCAGGGAAGTGTAATGATTAATAGGAACAGTTGGGGGCATTAGTATTTAATTGTCAGAGGTGAAATTCTTGGATTTGTTAAAGACTAACTAAAGCGAAAGCATTTGCCAAGGATGTTTTCATTAATCAAGAACGAAAGTTAGGGGATCAAAGACGATCAGATACCGTCGTAGTCTTAACCATAAACGATGCCGACTAGAGATTGGAGGAGATAATCGAGCTCCTTCAGCATCTAAGGAGAAATCAAAGTCTTTGGGTTCTGGGGGGAGTATGGTCGCAAGGCTGAAACTTGAAGGAATTGACGGAAGGGCACCACCAGGAGTGGAGCCTGCGGCTTAATCTGACTCAACACGGAGAAATTTACCAGGTCCAGACATTGATAGGATTGACAGATTGATAGCTCTTTCTTGATTCTATGGGTGGTGGTGCATGGCCGTTCTTAGTTGGTGGAGTGATTTGTCTGGTTAATTCCGATAACGAACGAGACCTTAACCTACTAACTAGACCATGGAGTTATTACTCTATGGAGCTTCTTAG
>KF607086_Atopospira_violacea
AGTCATATGCTTGTCTTAAAGATTAACCCATGCATGTGTAAGTATAGTATTGTACGGCGAAACTGCGAATGGCTCCTTAAAACAGTTATAATTTATTTGATGGATAAAGATATGGATAACCGTAGTAATTCTAGAGCTAATACATGCGTGAAAGCCTGACTCACGAAGGGCTGTATTTATTAGATAAAGCCAACATTTAGGCGACTCATAATAACTTAGCGGATCGCGGACATTGTCCGCGACATGTCATTCAAGTATCTGCCCTATCAGCTTTGATGGTAGTGTATTGGACTACCATGGCATTAACGGGTAACGGGGAATTAGGGTTCGGTTCCGGAGAAAGAGCCTGAGAAACGGCTATTACATCTAAGGAGGGCAGCAGGGACGTAAATTACCCAATCTTAATTTAAGGAGGTAGTGACAAGAAATATCGAACCGGGAGCAATTCCGGGATTGGAATGGACCAAACGTAAAACCCTTGGCGAGTAACAATTGGAGGGCAAGTCTGGTGCCAGCAGCCGCGGTAATTCCAGCTCCAATAGCATATATTAAAGTTGTTGCAGTTAAAAAGCTCGTAGTTGGATATCTGGAGTGGTCTGCAGTTCACACTGTGGGCGGTAGACCACATCCATCCTTCTGTTAACATGTGTTGGTACTTGTACCGGACATGGGCTCAGATATTTTACCTTGAGAAAATCAGAGTGTTTCAGGCAGGCTTGGCCGGAATACAAAAGCATGGAATAATGGAATTGACACAACTCTGTGGTTGGCCAGAGAAGTGTAATGATTAATAGGAACAGTTGGGGGCATTAGTATTTAATTGTCAGAGGTGAAATTCTTGGATTTGTTAAAGACTAACTAAAGCGAAAGCATTTGCCAAGGATGTTTTCATTAATCAAGAACGAAAGTTAGGGGATCAAAGACGATCAGATACCGTCGTAGTCTTAACTATAAACGATGCCGACTAGAGATTGGAGGAGATAATCGAGCTCCTTCAGCATCTAAGGAGAAATCAAAGTCTTTGGGTTCTGGGGGGAGTATGGTCGCAAGGCTGAAACTTGAAGGAATTGACGGAAGGGCACCACCAGGAGTGGAGCCTGCGGCTTAATCTGACTCAACACGGAGAAATTTACCAGGTCCAGACATTGATAGGATTGACAGATTGATAGCTCTTTCTTGATTCTATGGGTGGTGGTGCATGGCCGTTCTTAGTTGGTGGAGTGATTTGTCTGGTTAATTCCGATAACGAACGAGACCTTAACCTACTAACTAGATTCTCGAGTTACTACTCGGGGACGCTTCTTAGAGGGACTGTGTGGTAAAACCTCAAGGAAGTTTAAGGCAATAACAGGTCTGTGATGCCCTTAGATGTCCTGGGCTGCACGCGTGCTACACTGATGCATACAATAAGTTCCTGGGCCGAAAGGCCTGTGGCAATCTAGAATATGCATCGTGATTGGGATAGATCTTTGTAATTATGGATCTTGAACGAGGAATTCCTAGTAAGCGTAAGTCATCAACTTGCGCTGATTAAGTCCCTGCCCTTTGTACACACCGCCCGTCGCTCCTACCGATTCCGAGTGATTCGGTGAGCATTTTGGACCTGCCTCAAGCGGGAAAATTATGCGAGCCAAATCACTTAGAGGAAGGAGAAGTCGTAACAAGGTTTCC
>OK335177_Brachonella_sp_BCGLW
AGTCATATGCTTGTCTCAAAGACTAACCCATGCATGTGTAAGTATTCTACAGCGAAACTGCGAATGGCTCATTAAAACAGTTATAGTTTATTTGATGGATACATATATGGATAACCGTAGTAATTCTAGAGCTAATACATGCTTGAAAGCCTGACTAAAGAAGGCTGTGTTTATTAGATAAAGCCAGCATAAGGTGATTCACAATAACTTTACAGATCGCATTTTTATGCGATGCTTCATTCAAGTATCTGCCCTATCAGCTTTGATGGTAGTGTATTGGACTACCATGGCTTTAACGGGTAACGGAGAATTAGGGTTCGGTTCCGGAGAAAGAGCCTGAGAAACGGCTATTACATCTAAGGACGGCAGCAGGGGCGTAAATTACCCAATCTTAATTTAAGGAGGTAGTGACAAGAAATATCGACTTTGAATCCAAGATTGGAATGGGTTAAACATAAAACCCTTAACGAGTAACAATTGGAGGGCAAGTCTGGTGCCAGCAGCCGCGGTAATTCCAGCTCCAATAGCGTATATTAAAGTTGTTGCAGTTAAAAAGCTCGTAGTTGGATATCTGGACTCATGGCGGGATCCATCCTTCTGTTAAAGCGGTTGGTATCAGTCGCCGGCTCAGATATTTTACCTTGAGAAAATTAGAGTGTTTCAGGCAGGCAAGGCCGGAATACAACAGCATGGAATAATGGAACGCAACTCTGTGGTTGGCCAGAGAGTGTAATGGTTAATAGGAACAGTTGGGGGCATTAGTATTTAATTGTCAGAGGTGAAATTCTTGGATTTGTTAAAGACTAACTAAAGCGAAAGCATTTGCCAAGGATGTTTTCATTAATCAAGAACGAAAGTTAGGGGATCAAAGACGATCAGATACCGTCGTAGTCTTAACCATAAACGATGCCGACTAGGGATTGGAAGAGATTTTCGAGCTCTTTCAGCACCTAAGGAGAAATCAAAGTCTTTGGGTTCTGGGGGGAGTATGGTCGCAAGGCTGAAACTTGAAGGAATTGACGGAAGGGCACCACCAGGAGTGGAGCCTGCGGCTTAATTTGACTCAACACTGAGAAATTTACCAGGTCCAGACATTGACAGGATTGACAGATTGATAGCTCTTTCTTGATTCTATGGGTGGTGGTGCATGGCCGTTCTTAGTTGGTGGAGTGATTTGTCTGGTTAATTCCGATAACGAACGAGACCTTAGCCTGCTAACTAGTCTATGGGTATTACACTTAGACGCTTCTTAGAGGGACTGTGTAACCTCAAGGAAGTTTAAGGCAATAACAGGTCTGTGATGCCCTTAGATGTCCTGGGCTGCACGCGTGCTACACTGATGCACTCATCGAGCCTGGACCGAAAGGAATCTTCAATATGCATCGTGATTGGGATAGATCTTTGTAATTATAGATCTTGAACGAGGAATTCCTAGTAAGCGTTAGTCATCAGCTTGCGCTGAATACGTCCCTGCCCTTTGTACACACCGCCCGTCGCTCCTACCGATTCCGAGTGATCCGGTGAACCTTTTGGACCTGCACAAGGAAAATCAAGTGAGCCATATCACTTAGAGGAAGGAGAAGTCGTAACAAGGTTTCC
>AY007451_Metopus_palaeformis_clone2
AGTCATATGCTTGTCTTAAAGATTAACCCATGCATGTGTAAGTATAGTATCATACAGCGAAACTGCGAATGGCTCATTAAAACAGTTATAGTTTATTTGATGGATAAAGATATGGATAACCGTAGTAATTCTAGAGCTAATACATGCGTGAAAGCCTGACTTACGAAGGGCTGTATTTATTAGATAAAGCCAGCATTTAGGTGACTCATAATAACTTAGCGAATCGCGGATTTTTCTGCGATATGTCATTCAAGTATCTGCCCTATCAGCTTTGATGGTAGTGTATTGGACTACCATGGCATTAACGGGTAACGGGGAATTAGGGTTCGATTCCGGAGAAAGAGCCTGAGAAACGGCTATTACATCTAAGGACGGCAGCAGGGGCGTAAATTACCCAATCTTAATTTAAGGAGGTAGTGACAAGAAATATCGAACCGGAGAAATCCGGGATTGGAATGGGCCAAACGTAAAACCCTTGGCGAGTAACAATTGGAGGGCAAGTCTGGTGCCAGCAGCCGCGGTAATTCCAGCTCCAATAGCATATATTAAAGTTGTTGCAGTTAAAAAGCTCGTAGTTGGATGTCTGGAGTGGTCCGTAGGCTACTCTGTAGTTTACGGACCATATCCATCCTTCTGTTAACATGTGTTGGTATTCGTACTGGACATGGGCTCAGATATTTTACCTTGAGAAAATTAGAGTGTTTCAGGCAGGCAAGGCCGGAATACAAAAGCATGRAATAATGGAATTGACATGACTCTGTGGTTGGCCAGAGAAGTGTAATGATTAATAGGAACAGTTGGGGGCATTAGTATTTAATTGTCAGAGGTGAAATTCTTCGATTTGTTAAAGACTAACTAAAGCGAAAGCATTTGCCAAGGATGTTTTCATTAATCAAGAACGAAAGTTAGGGGATCAAAGACGATCAGATACCGTCGTAGTCTTAACCATAAACGATGCCGACTAGAGATTGGAGGAGATAATCGAGCTCCTTCAGCATCTAAGGAGAAATCAAAGTCTTTGGGTTCTGGGGGGAGTATGGTCGCAAGGCTGAAACTTAAAGGAATTGACGGAAGGGCACCACCAGGAGTGGAGCCTGCGGCTTAATCTGACTCAACACTGAGAAATTTACCAGGTCCAGACATTGACAGGATTGACAGATTGATAGCTCTTTCTTGATTCTATGGGTGGTGGTGCATGGCCGTCCTTAGTTGGTGGAGTGATTTGTCTGGTTAATTCCGATAACGAACGAGACCTTAACCTGCTAACTAGTCCTGAGGGTTATTACCTTCTGTGGCTTCTTAGAGGGACTGTGTGGAAAAACCACAAGGAAGTTTAAGGCAATAACAGGTCTGTGATGCCCTTAGATGTCCTGGGCTGCACGCGTGCTACACTGATGCACTCAATGAGTTCCTGGACCGAAAGGTTCGCGGTAATCTTGAATATGCATCGTGATTGGGATAGATCTTTGTAATTATGGATCTTTAACGAGGAATTCCTAGTAAGCGTAAGTCATCAGCTTGCGCTGATTAAGTCCCTGCCCTTTGTACACACCGCCCGTCGCTCCTACCGATTCCGAGTGATCCGGTGAACCTTTTGGACCCGCCAAAAGCGGGAAAATTAAGTGAACCAAATCACTTAGAGGAAGGAGAAGTCGTAACAAGGTTTC
>LN869939_Metopidae_sp_aLdG3
TAGTCATATGCTTGTCTTAAAGATTAACCCATGCATGTGTAAGTATAGTATCATACAGCGAGACTGCGAATGGCTCATTAAAACAGTTATAGTTTATTTGATGGATAAAGATATGGATAACCGTAGTAATTCTAGAGCTAATACATGCGTGAAAGCCTGACTTACGAAGGGCTGTATTTATTAGATAAAGCCAGCATTTAGGTGACTCATAATAACTTAGCGAATCGCGGATTATATCTGCGATATGTCATTCAAGTATCTGCCCTATCAGCTTTGATGGTAGTGTATTGGACTACCATGGCATTAACGGGTAACGGGGAATTAGGGTTCGATTCCGGAGAAAGAGCCTGAGAAACGGCTATTACATCTAAGGACGGCAGCAGGGGCGTAAATTACCCAATCTTAATTTAAGGAGGTAGTGACAAGAAATATCGAACCGGAGCAATCCGGGATTGGAATGGGCCAAACGTAAAACCCTTGGCGAGTAACAATTGGAGGGCAAGTCTGGTGCCAGCAGCCGCGGTAATTCCAGCTCCAATAGCATATATTAAAGTTGTTGCAGTTAAAAAGCTCGTAGTTGGATATCTGGAGTGGTCCGTCTTCCTAGTCTCTAGGTTGCGGACCATATCCATCCTTCTGTTAACATGTGTTGGTATTCGTACTGGACATGGGCTCAGATATTTTACCTTGAGAAAATTAGAGTGTTTCAGGCAGGCAAGGCCGGAATACAAAAGCATGGAATAATGGAATTGACATGACTCTGTGGTTGGCCAGAGAAGTGTAATGATTAATAGGAACAGTTGGGGGCATTAGTATTTAATTGTCAGAGGTGAAATTCTTGGATTTGTTAAAGACTAACTAAAGCGAAAGCATTTGCCAAGGATGTTTTCATTAATCAAGAACGAAAGTTAGGGGATCAAAGACGATCAGATACCGTCGTAGTCTTAACTATAAACGATGCCGACTAGGGATCGGAGGAGATAATCGAGCTCCTTCGGCACCTAAGGAGAAATCAAAGTCTTTGGGTTCTGGGGGGAGTATGGTCGCAAGGCTGAAACTTAAAGGAATTGACGGAAGGGCACCACCAGGAGTGGAGCCTGCGGCTTAATCTGACTCAACACTGAGAAATTTACCAGGTCCAGACATTGACAGGATTGACAGATTGATAGCTCTTTCTTGATTCTATGGGTGGTGGTGCATGGCCGTTCTTAGTTGGTGGAGTGATTTGTCTGGTTAATTCCGATAACGAACGAGACCTTAACCTGCTAACTAGTCCTGAGGGTTATTACCTTCTGTGACTTCTTAGAGGGACTGTGTGGTAAAACCACAAGGAAGTTTAAGGCAATAACAGGTCTGTGATGCCCTTAGATGTCCTGGGCTGCACGCGTGCTACACTGATGCACTCAATGAGTTCCTGGACCGAAAGGTCCGCGGCAATCTTGAATATGCATCGTGATTGGGATAGATCTTTGTAATTATAGATCTTTAACGAGGAATTCCTAGTAAGCGTAAGTCATCAGCTTGCGCTGATTAAGTCCCTGCCCTTTGTACACACCGCCCGTCGCTCCTACCGATTCCGAGTGATCCGGTGAACCTTTTGGACCTGCCACAAGCGGGAAAATTAAGTGAACCAAATCACTTAGAGGAAGGAGAAGTCGTAACAAGGTTTCCGTAGGT
>MF959934_Heterometopus_sp_CSS
TAGTCATATGCTTGTCTTAAAGATTAACCCATGCATGTGTAAGTATAGTATCATACAGCGAGACTGCGAATGGCTCATTAAAACAGTTATAGTTTATTTGATGGATAAAGATATGGATAACCGTAGTAATTCTAGAGCTAATACATGCGTGAAAGCCTGACTTACGAAGGGCTGTATTTATTAGATAAAGCCAGCATTTAGGTGACTCATAATAACTTAGCGAATCGCGGATTATATCTGCGATATGTCATTCAAGTATCTGCCCTATCAGCTTTGATGGTAGTGTATTGGACTACCATGGCATTAACGGGTAACGGGGAATTAGGGTTCGATTCCGGAGAAAGAGCCTGAGAAACGGCTATTACATCTAAGGACGGCAGCAGGGGCGTAAATTACCCAATCTTAATTTAAGGAGGTAGTGACAAGAAATATCGAACCGGAGCAATCCGGGATTGGAATGGGCCAAACGTAAAACCCTTGGCGAGTAACAATTGGAGGGCAAGTCTGGTGCCAGCAGCCGCGGTAATTCCAGCTCCAATAGCATATATTAAAGTTGTTGCAGTTAAAAAGCTCGTAGTTGGATATCTGGAGTGGTCCGTCTACCTAGTCTCTAGGTTCCGGACCATATCCATCCTTCTGTTAACATGTGTTGGTATTCGTACTGGACATGGGCTCAGATATTTTACCTTGAGAAAATTAGAGTGTTTCAGGCAGGCAAGGCCGGAATACAAAAGCATGGAATAATGGAATTGACATGACTCTGTGGTTGGCCAGAGAAGTGTAATGATTAATAGGAACAGTTGGGGGCATTAGTATTTAATTGTCAGAGGTGAAATTCTTGGATTTGTTAAAGACTAACTAAAGCGAAAGCATTTGCCAAGGATGTTTTCATTAATCAAGAACGAAAGTTAGGGGATCAAAGACGATCAGATACCGTCGTAGTCTTAACTATAAACGATGCCGACTAGGGATCGGAGGAGATAATCGAGCTCCTTCGGCACCTAAGGAGAAATCAAAGTCTTTGGGTTCTGGGGGGAGTATGGTCGCAAGGCTGAAACTTAAAGGAATTGACGGAAGGGCACCACCAGGAGTGGAGCCTGCGGCTTAATCTGACTCAACACTGAGAAATTTACCAGGTCCAGACATTGACAGGATTGACAGATTGATAGCTCTTTCTTGATTCTATGGGTGGTGGTGCATGGCCGTTCTTAGTTGGTGGAGTGATTTGTCTGGTTAATTCCGATAACGAACGAGACCTTAACCTGCTAACTAGTCCTGAGGGTTATTACCCTTTGTGACTTCTTAGAGGGACTGTGTGGAAAAACCACAAGGAAGTTTAAGGCAATAACAGGTCTGTGATGCCCTTAGATGTCCTGGGCTGCACGCGTGCTACACTGATGCACTCAATGAGTTCCTGGACCGAAAGGTTCGCGGCAATCTTGAATATGCATCGTGATTGGGATAGATCTTTGTAATTATAGATCTTTAACGAGGAATTCCTAGTAAGCGTAAGTCATCAGCTTGCGCTGATTAAGTCCCTGCCCTTTGTACACACCGCCCGTCGCTCCTACCGATTCCGAGTGATCCGGTGAACCTTTTGGACCTGCCACAAGCGGGAAAATTAAGTGAACCAAATCACTTAGAGGAAGGAGAAGTCGTAACAAGGTTTCC
>MF360251_Metopus_vestitus
TGCATGTGTAAGTATAGTTATATACAGCGAAACTGCGAATGGCTCATTAAATCACTTATCGTTTATTTGATGGATACAGAAATGGATAACCGTAGTAATTCTAGAGCTAATACATGCTTGAAGGCCTGACTCACGGAGGGCTGCATTTATTAGATAAAGCCAATATTTGGTGACTCATAACTTAGCGAATCGTAGATTATATCTGCGATATATCATTCAAGTTTCTGCCCTATCAGCTTTGATGGTAGTGTATTGGACTACCATGGCTTTAACGGGTAACGGGGAATTAGGGTTCGGTTCCGGAGAAAGAGCCTGAGAAACGGCTATTACATCTAAGGACGGCAGCAGGGGCGTAAATTACCCAATCTTAACTTAAGGAGGTAGTGACAAGAAATATCGACATTGGAGAAATCCAAGATCGGAATGGACTAAATTTAAATACTTTAGTGAGCAACAATTGGAGGGCAAGTCTGGTGCCAGCAGCCGCGGTAATTCCAGCTCCAATAGCGTATATTAAAGTTGTTGCAGTTAAAAAGCTCGTAGTTGGATATCTGGAGTGCTGTACTTAGGCAGAGGTCTAGGTACGTGCATATCCATCCTTCTGTTAACGTGCGTTGGTCGCGAGATCGGGTACGGGCTCAGATATTTTACCTTGAGAAAATTAGAGTGTTTCAGGCAGGCAAGGCCGGAATACTACAGCATGGAATAATGGAAATGATACGACTCTGTGGTTGGCCAGGGAAGTATAATGGTTAATAGGAACAGTTGGGGGCATTAGTATTTAATTGTCAGAGGTGAAATTCTTGGATTTGTTAAAGACTAACTAAAGCGAAAGCATTTGCCAAGGATGTTTTCATTAATCAAGAACGAAAGTTAGGGGATCAAAGACGATCAGATACCGTCGTAGTCTTAACCATAAACGATGCCGACTAGAGATCGGAGGAGATCTACGTGCTCCTTCGGGATCTAAGGAGAAATCAAAGTCTTTGGGTTCTGGGGGGAGTATGGTCGCAAGGCTGAAACTTGAAGGAATTGACGGAAGGGCACCACCAGGAGTGGAGCCTGCGGCTTAATCTGACTCAACACGGAGAAATTTACCAGGTCCAGACATTGGCAGGATTGACAGATTGATAGCTCTTTCTTGATTCTATGGGTGGTGGTGCATGGCCGTTCTTAGTTGGTGGAGTGATTTGTCTGGTTAATTCCGATAACGAACGAGACCTTAACCTACTAACTAGATACTGGTGTTATTACACCTTTATGCTTCTTAGAGGGACAGTGTGGTAAAACCTCAAGGAAGTTTAAGGCAATAACAGGTCTGTGATGCCCTTAGATGTCCTGGGCCGCACGCGTGCTACACTGATGCATGCAATAAGTTCCTAGGCCGGAAGGCATTGGGAAATCTCCAGTATGCATCGTGCTTGGGATAGATCTTTGTAATTATGGATCTTTAACGAGGAATTCCTAGTAAGCGCAAGTCATCAGCTTGCGCTGATTAAGTCCCTGCCCTTTGTACACACCGCCCGTCGCTCCTACCGATTCCGGGTGATTCGGTGAACCTCTTGGACTTGCCCAAAGCGAGGAAATTAAGTGAGCCATATCACCTAGAGGAAGGAGAATCGTACAAGTTCGT
>MZ054208_Planometopus_contractus_LIB2P
TAGTCATATGCTTGTCTCAAAGATTAACCCATGCATGTGTAAGTATAGTGTCATACGGCGAAACTGCGAATGGCTCATTAAAACAGTTATAGTTTATTTGATGGATAAAGATATGGATAACCGTAGTAATTCTAGAGCTAATACATGCGTGAAAGCCTGACTTACGAAGGGCTGTATTTATTAGATAAAGCCAGCATTTAGGTGATTCATAATAATTTAGCGGATCGCAGACGTTGTCTGCGACATATCATTCAAGTATCTGCCCTATCAGCTTTGATGGTAGTGTATTGGACTACCATGGCATTAACGGGTAACGGGGAATTAGGGTTCGGTTCCGGAGAAAGAGCCTGAGAAACGGCTATTACATCTAAGGACGGCAGCAGGGGCGTAAATTACCCAATCTTAACTTAAGGAGGTAGTGACAAGAAATATCGAATCGGATTCATTTCCGAGATTGGAATGGGCCAAACGTAAAAACCTTGGCGAGTAACAATTGGAGGGCAAGTCTGGTGCCAGCAGCCGCGGTAATTCCAGCTCCAATAGCATATATTAAAGTTGTTGCAGTTAAAAAGCTCGTAGTTGGATATCTGGGGTGGTTGACTAGCTACTCCGTAGCTAGCGAACCACACCCATCCTTCTGTTAACACGTGTTGGTATCCGTACTGGACGTGGGCTCAGATATTTTACCTTGAGAAAATTAGAGTGTTTCAGGCAGGCTTGGCCGGAATACAAAAGCATGGAATAATGGAATTGACACAACTCTGTGGTTGGCCAGAGAAGTGTAATGGTTAATAGGAACAGTTGGGGGCATTAGTATTTAATTGTCAGAGGTGAAATTCTTGGATTTGTTAAAGACTAACTAAAGCGAAAGCATTTGCCAAGGATGTTTTCATTAATCAAGAACGAAAGTTAGGGGATCAAAGACGATCAGATACCGTCGTAGTCTTAACTATAAACGATGCCGACTAGGGATCGGAGGAGATATTCGAGCTCCTTCGGCACCTAAGGAGAAATCAAAGTCTTTGGGTTCTGGGGGGAGTATGGTCGCAAGGCTGAAACTTGAAGGAATTGACGGAAGGGCACCACCAGGAGTGGAGCCTGCGGCTTAATCTGACTCAACACTGAGAAATTTACCAGGTCCAGACATTGACAGGATTGACAGATTGATAGCTCTTTCTTGATTCTATGGGTGGTGGTGCATGGCCGTTCTTAGTTGGTGGAGTGATTTGTCTGGTTAATTCCGATAACGAACGAGACCTTAACCTGCTAAATAGATTACCGGGTTATAACCTAGCTAATCTTCTTAG
>MN604063_Metopidae_sp_OKREHEK
TAGTCATATGCTTGTCTTAAAGATTAACCCATGCATGTGTAAGTATAGTAATATACAGCGAAACTGCGAATGGCTCATTAAAACAGTTATAGTTTATTTGATGGATAAAGATATGGATAACCGTAGTAATTCTAGAGCTAATACATGCGTGAAAGCCTGACTCAAGAAGGGCTGTATTTATTAGATAAAGCCAGCATTTAGGTGATTCATAATAACTTAGCGAATCGCGGACATTGTCTGCGATATGTCATTCAAGTATCTGCCCTATCAGCTTTGATGGTAGTGTATTGGACTACCATGGCATTAACGGGTAACGGGGAATTAGGGTTCGATTCCGGAGAAAGAGCCTGAGAAACGGCTATTACATCTAAGGACGGCAGCAGGGGCGTAAATTACCCAATCTTAATTTAAGGAGGTAGTGACAAGAAATATCGAACCGGAGAAATCCGGGATTGGAATGGGTCAAACGTAAAACCCTTGGCGAGTAACAATTGGAGGGCAAGTCTGGTGCCAGCAGCCGCGGTAATTCCAGCTCCAATAGCATATATTAAAGTTGTTGCAGTTAAAAAGCTCGTAGTTGGATTTCTGGGGAAGTCTGTTAAGTACAAATGTGTTTTTCAGACTTTACCCATCCTTCTGTTAACATGTGATGGTATCCGTACTGGACATGGGCTCAGATATTTTACCTTGAGAAAATTAGAGTGTTTCAGGCAGGCTAGGCCGGAATATAAAAGCATGGAATAATGGAATTGACATGACTCTGTGGTTGGCCAGAGAAGTGTAATGGTTAATAGGAACAGTTGGGGGCATTAGTATTTAATTGTCAGAGGTGAAATTCTTGGATTTGTTAAAGACTAACTAAAGCGAAAGCATTTGCCAAGGATGTTTTCATTAATCAAGAACGAAAGTTAGGGGATCAAAGACGATCAGATACCGTCGTAGTCTTAACCATAAACGATGCCGACTAGAGATTGGAGGAGATAATCGAGCTCCTTCAGCATCTAAGGAGAAATCAAAGTCTTTGGGTTCTGGGGGGAGTATGGTCGCAAGGCTGAAACTTGAAGGAATTGACGGAAGGGCACCACCAGGAGTGGAGCCTGCGGCTTAATCTGACTCAACACTGAGAAATTTACCAGGTCCAGACATTTACAGGATTGACAGATTGATAGCTCTTTCTTGATTCTATGGGTGGTGGTGCATGGCCGTTCTTAGTTGGTGGAGTGATTTGTCTGGTTAATTCCGATAACGAACGAGACCTTAACCTGCTAACTAGATGGGTGAGTTACGACTCATTCAGGCTTCTTAG
>MF360250_Metopus_contortus
TGTGTAAGTATAGTATCTACAGCGAAACTGCGAATGGCTCATTAAATCAGTTATAGTTTATTTGATGGATTCAGATATGGATAACCGTAGTAATTCTAGAGCTAATACATGCTTGAAAGCCTGACTCACGAAGGGCTGCATTTATTAGATAAAGCCAGCATTTAGGTGACTCATAATAACTTAGCGAATCGCGGACTTTCTGCGATATATCATTCAAGTATCTGCCCTATCAGCTTTGATGGTAGTGTATTGGACTACCATGGCTTTAACGGGTAACGGAGAATTAGGGTTCGGTTCCGGAGAAAGAGCCTGAGAAACGGCTATTACATCTAAGGACGGCAGCAGGGGCGTAAATTACCCAATCTTAACTTAAGGAGGTAGTGACAAGAAATATCGACATTGGAGAAATCCAAGATCGGAATGGGCTTAATTTAAATCCCTAAGTGAGTAACCATTGGAGGGCAAGTCTGGTGCCAGCAGCCGCGGTAATTCCAGCTCCAATAGCGTATATTAAAGTTGTTGCAGTTAAAAAGCTCGTAGTTGGATATCTGGAGTGCCGGCTTTGGACAATCGTTCAGAGTTTGGTATTTCCATCCTTCTGTTAACTTACGTTACCGCAAGGTCGCGTGAGGGCTCAGATATTTTACCTTGAGAAAATTAGAGTGTTTCAGGCAGGCAAGGCCAGAATACTACAGCATGGAATAATAGAATTGACGCAACTCTGTGGTTGGCCAGAGAAGTGTAATGATTAATAGGAACAGTTGGGGGCATTAGTATTTAATTGTCAGAGGTGAAATTCTTGGATTTGTTAAAGACTAACTAAAGCGAAAGCATTTGCCAAGGATGTTTTCATTAATCAAGAACGAAAGTTAGGGGATCAAAGACGATCAGATACCGTCGTAGTCTTAACCATAAACGATGCCGACTAGAGATCGGAGGAGATTATCGAGCTCCTTCGGGATCATAGGAGAAATCAAAGTCTTTGGGTTCTGGGGGGAGTATGGTCGCAAGGCTGAAACTTGAAGGAATTGACGGAAGGGCACCACCAGGAGTGGAGCCTGCGGCTTAATCTGACTCAACACGGAGAAATTTACCAGGTCCAGACATTGGCAGGATTGACAGATTGATAGCTCTTTCTTGATTCTATGGGTGGTGGTGCATGGCCGTTCTTAGTTGGTGGAGTGATTTGTCTGGTTAATTCCGATAACGAACGAGACCTTAACCTACTAACTAGATCTCTTAGCTATTGCTATGAGCTGCTTCTTAGAGGGACTGTGTTGTCAAACCTCAAGGAAGTTTAAGGCAATAACAGGTCTGTGATGCCCTTAGATGTCCTGGGCCGCACGCGTGCTACACTGATGCATGCAATAAGTACCTAGGCCGAAAGGCATTGGGTAATCTCCAGTATGCATCGTGCTTGGGATAGATCTTTGTAATTATGGATCTTTAACGAGGAATTCCTAGTAAGCGTAAGTCATCAGCTTGCGCTGATTAAGTCCCTGCCCTTTGTACACACCGCCCGTCGCTCCTACCGATTTGGGTGATTCGGTGAACCTTTTGGACTTGCCAAAAGCGAGGAAATCATGTGAACCATATCACCTARAGGAAGGAAAATCGTACAAGGTTC
>MT825671_Metopus_paravestitus_LS2016031401
GTCTCAAAGATTAACCCATGCATGTGTAAGTATAGTTATCTACAGCGAAACTGCGAATGGCTCATTAAATCAGTTATAGTTTATTTGATGGATACAGAAATGGATAACCGTAGTAATTCTAGAGCTAATACATGCTTGAAAGCCCGAGGAGGGCTGCATTTATTAGATAAAGCCAGCATAAGGTGATTCACAATAACTAAGCGAATCGTGTGCGATATATCATTCAAGTATCTGCCCTATCAGCTTTGATGGTAGTGTATTGGACTACCATGGCTTTAACGGGTAACGGAGAATTAGGGTTCGGTTCCGGAGAAAGAGCCTGAGAAACGGCTATTACATCTAAGGACGGCAGCAGGGGCGTAAATTACCCAATCTTAACTTAAGGAGGTAGTGACAAGAAATATCGACATTGGAGCCAAGATCGGAATGGACTAAATGTAAAACCCTTAGCGAGTAACAATTGGAGGGCAAGTCTGGTGCCAGCAGCCGCGGTAATTCCAGCTCCAATAGCGTATATTAAAGTTGTTGCAGTTAAAAAGCTCGTAGTTGGATTTCTGGCCATCCTTCTGTTAACGCTCAGATATTTTACCTTGAGAAAATTAGAGTGTTTCAGGCAGGCAAGGCCGGGATACTACAGCATGGAATAATAGAAATGACACAACTCTGTGGTTGGCCAGGGAAGTGTAATGGTTAATAGGAACAGTTGGGGGCATTAGTATTTAATTGTCAGAGGTGAAATTCTTGGATTTGTTAAAGACTAACTAAAGCGAAAGCATTTGCCAAGGATGTTTTCATTAATCAAGAACGAAAGTTAGGGGATCAAAGACGATCAGATACCGTCGTAGTCTTAACCATAAACGATGCCGACTAGAGATCGGAGGAGAGCTTCTTCGGGATCTAAGGAGAAATCAAAGTCTTTGGGTTCTGGGGGGAGTATGGTCGCAAGGCTGAAACTTGAAGGAATTGACGGAAGGGCACCACCAGGAGTGGAGCCTGCGGCTTAATCTGACTCAACACGGAGAAATTTACCAGGTCCAGACATTGGCAGGATTGACAGATTGATAGCTCTTTCTTGATTCTATGGGTGGTGGTGCATGGCCGTTCTTAGTTGGTGGAGTGATTTGTCTGGTTAATTCCGATAACGAACGAGACCTTAACCTACTAACTAGCTTCTTAGAGGGACTGTGTGGTAAAACCTCAAGGAAGTTTAAGGCAATAACAGGTCTGTGATGCCCTTAGATGTCCTGGGCCGCACGCGTGCTACACTGATGCATGCAATAAGTACCTAGGCCGGAAGGGGAAATCTCCAGTATGCATCGTGCTTGGGATAGATCTTTGTAATTATGGATCTTTAACGAGGAATTCCTAGTAAGCGCAAGTCATCAGCTTGCGCTGATTAAGTCCCTGCCCTTTGTACACACCGCCCGTCGCTCCTACCGATTCCGGGTGATTCGGTGAACCTTTTGGACTTGCCAAAAGCGAGAAAATTAAGTGAGCCATATCACCTAGAGGAAGGAGAAGTCGTAACAAGGTTTCC
>KF607089_Planometopus_contractus
AGTCATATGCTTGTCTCAAAGATTAACCCATGCATGTGTAAGTATAGTGTCATACGGCGAAACTGCGAATGGCTCATTAAAACAGTTATAGTTTATTTGATGGATAAAGATATGGATAACCGTAGTAATTCTAGAGCTAATACATGCGTGAAAGCCTGACTTACGAAGGGCTGTATTTATTAGATAAAGCCAGCATTTAGGTGATTCATAATAATTTAGCGGATCGCAGACGTTGTCTGCGACATATCATTCAAGTATCTGCCCTATCAGCTTTGATGGTAGTGTATTGGACTACCATGGCATTAACGGGTAACGGGGAATTAGGGTTCGGTTCCGGAGAAAGAGCCTGAGAAACGGCTATTACATCTAAGGACGGCAGCAGGGGCGTAAATTACCCAATCTTAACTTAAGGAGGTAGTGACAAGAAATATCGAATCGGATTCATTTCCGAGATTGGAATGGGCCAAACGTAAAAACCTTGGCGAGTAACAATTGGAGGGCAAGTCTGGTGCCAGCAGCCGCGGTAATTCCAGCTCCAATAGCATATATTAAAGTTGTTGCAGTTAAAAAGCTCGTAGTTGGATATCTGGGGTGGTTGACTAGCTACTCCGTAGCTAGCGAACCACACCCATCCTTCTGTTAACACGTGTTGGTATCCGTACTGGACGTGGGCTCAGATATTTTACCTTGAGAAAATTAGAGTGTTTCAGGCAGGCTTGGCCGGAATACAAAAGCATGGAATAATGGAATTGACACAACTCTGTGGTTGGCCAGAGAAGTGTAATGGTTAATAGGAACAGTTGGGGGCATTAGTATTTAATTGTCAGAGGTGAAATTCTTGGATTTGTTAAAGACTAACTAAAGCGAAAGCATTTGCCAAGGATGTTTTCATTAATCAAGAACGAAAGTTAGGGGATCAAAGACGATCAGATACCGTCGTAGTCTTAACTATAAACGATGCCGACTAGGGATCGGAGGAGATATTCGAGCTCCTTCGGCACCTAAGGAGAAATCAAAGTCTTTGGGTTCTGGGGGGAGTATGGTCGCAAGGCTGAAACTTGAAGGAATTGACGGAAGGGCACCACCAGGAGTGGAGCCTGCGGCTTAATCTGACTCAACACTGAGAAATTTACCAGGTCCAGACATTGACAGGATTGACAGATTGATAGCTCTTTCTTGATTCTATGGGTGGTGGTGCATGGCCGTTCTTAGTTGGTGGAGTGATTTGTCTGGTTAATTCCGATAACGAACGAGACCTTAACCTGCTAAATAGATTACCGGGTTATAACCTAGCTAATCTTCTTAGAGGGACTGTGTGGTAAAACCTCAAGGAAGTTTAAGGCAATAACAGGTCTGTGATGCCCTTAGATGTCCTGGGCTGCACGCGTGCTACACTGATGCATTCAACGAGTTCCTAGGCCGAAAGGCTGTGGCAATCTTCAGTATGCATCGTGATTGGGATAGATCTTTGCAATTATAGATCTTTAACGAGGAATTCCTAGTAAGCGCAAGTCATCAGCTTGCGCTGATTAAGTCCCTGCCCTTTGTACACACCGCCCGTCGCTCCTACCGATTCCGAGTGATTCGGCGAACCTTTTGGACTTTACGCCAGTGAAGAAAATTAAGTGAGCCATATCACTTAGAGGAAGGAGAAGTCGTAACAAGGTTTCC
>KX776462_Metopus_es_KUCR2
TAGTCATATGCTTGTCTCAAAGATTAACCCATGCATGTGTAAGTATAGTTATATACCGCGAAACTGCGAATGGCTCATTAAAACAGTTATAGTTTATTTGATGGATAAAGGATATGGATAACCGTAGTAATTCTAGAGCTAATACATGCTTGAAAACCTGACGCAAGAAAGGTTGTATTTATTAGATAAAGCCAGCTTTAAGGTGATTCACAATAACTTAACGGATCGCAATTTTTTTGCGATATATCATTCAAGTATCTGCCCTATCAGCTTTGATGGTAGTGTATTGGACTACCATGGCATTAACGGGTAACGGAGAATTAGGGTTCGGTTCCGGAGAAAGAGCCTGAGAAACGGCTATTACATCTAAGGACGGCAGCAGGGGCGTAAATTACCCAATCTTAATTTAAGGAGGTAGTGACAAGAAATATCGACTTTGGAGAAATCCAAGATTGGAATGGATTAAATTTAAAACCATTAGTGAGTAACAATTGGAGGGCAAGTCTGGTGCCAGCAGCCGCGGTAATTCCAGCTCCAATAGCATATATTAAAGTTGTTGCAGTTAAAAAGCTCGTAGTTGGATATCTGGATTGAGTTTGTTCGTGGTTTCCACAGCAAATTCAGTTCATCCTTCTGTTAAAGCACCTTGTACTTGTACCGGGTGTCAGCTCAGATATTTTACCTTGAGAAAATTAGAGTGTTTCAGGCAGGCAAGGCCGGAATACAACAGCATGGAATAATAGAATTGACATGACTCTGTGGTTGGCCAGAGAAGTGTAATGATTAATAGGAACAGTTGGGGGCATTAGTATTTAATTGTCAGAGGTGAAATTCTTGGATTTGTTAAAGACTAACTAAAGCGAAAGCATTTGCCAAGGATGTTTTCATTAATCAAGAACGAAAGTTAGGGGATCAAAGACGATCAGATACCGTCGTAGTCTTAACTATAAACGATGCCGACTAGAGATTGGAGGAGATAATAGAGCTCCTTCAGCATCTAAGGAGAAATCAAAGTCTTTGGGTTCTGGGGGGAGTATGGTCGCAAGGCTGAAACTTGAAGGAATTGACGGAAGGGCACCACCAGGAGTGGAGCCTGCGGCTTAATCTGACTCAACACTGAGAAATTTACCAGGTCCAGACATTGATAGGATTGACAGATTGATAGCTCTTTCTTGATTCTATGGGTGGTGGTGCATGGCCGTTCTTAGTTGGTGGAGTGATTTGTCTGGTTAATTCCGATAACGAACGAGACCTTAACCTGCTAACTAGATCGTAGTGTTATTACACTTAGATGCTTCTTAG
>KX776464_Metopus_es_MEBLUFF
AGTCATATGCTTGTCTCAAAGATTAACCCATGCATGTGTAAGTATAGTTATATACCGCGAAACTGCGAATGGCTCATTAAAACAGTTATAGTTTATTTGATGGATAAAGGATATGGATAACCGTAGTAATTCTAGAGCTAATACATGCTTGAAAACCTGACGCAAGAAAGGTTGTATTTATTAGATAAAGCCAGCTTTAAGGTGATTCACAATAACTTAACGGATCGCAATTTTTTTGCGATATATCATTCAAGTATCTGCCCTATCAGCTTTGATGGTAGTGTATTGGACTACCATGGCATTAACGGGTAACGGAGAATTAGGGTTCGGTTCCGGAGAAAGAGCCTGAGAAACGGCTATTACATCTAAGGACGGCAGCAGGGGCGTAAATTACCCAATCTTAATTTAAGGAGGTAGTGACAAGAAATATCGACTTTGGAGAAATCCAAGATTGGAATGGATTAAATTTAAAACCATTAGTGAGTAACAATTGGAGGGCAAGTCTGGTGCCAGCAGCCGCGGTAATTCCAGCTCCAATAGCATATATTAAAGTTGTTGCAGTTAAAAAGCTCGTAGTTGGATATCTGGATTGAGTTTGTTCGTGGTTTCCACAGCAAATTCAGTTCATCCTTCTGTTAAAGCACCTTGTACTTGTACCGGGTGTCAGCTCAGATATTTTACCTTGAGAAAATTAGAGTGTTTCAGGCAGGCAAGGCCGGAATACAACAGCATGGAATAATAGAATTGACATGACTCTGTGGTTGGCCAGAGAAGTGTAATGATTAATAGGAACAGTTGGGGGCATTAGTATTTAATTGTCAGAGGTGAAATTCTTGGATTTGTTAAAGACTAACTAAAGCGAAAGCATTTGCCAAGGATGTTTTCATTAATCAAGAACGAAAGTTAGGGGATCAAAGACGATCAGATACCGTCGTAGTCTTAACTATAAACGATGCCGACTAGAGATTGGAGGAGATAATAGAGCTCCTTCAGCATCTAAGGAGAAATCAAAGTCTTTGGGTTCTGGGGGGAGTATGGTCGCAAGGCTGAAACTTGAAGGAATTGACGGAAGGGCACCACCAGGAGTGGAGCCTGCGGCTTAATCTGACTCAACACTGAGAAATTTACCAGGTCCAGACATTGATAGGATTGACAGATTGATAGCTCTTTCTTGATTCTATGGGTGGTGGTGCATGGCCGTTCTTAGTTGGTGGAGTGATTTGTCTGGTTAATTCCGATAACGAACGAGACCTTAACCTGCTAACTAGATCGTAGTGTTATTACACTTAGATGCTTCTTAGAGGGACTGTGTGGTAAAACCTCAAGGAAGTTTAAGGCAATAACAGGTCTGTGATGCCCTTAGATGTCCTGGGCCGCACGCGTGCTACACTGATGCATCCAACAAGTTCCGAAGTCGAAAGGCTGAGGCAATCTCTAATATGCATCGTGCTTGGGATAGATCTTTGTAATTATGGATCTTTAACGAGGAATTCCTAGTAAGCGCAAGTCATCAACTTGCGCTGATTAAGTCCCTGCCCTTTGTACACACCGCCCGTCGCTCCTACCGATTCCGAGTGATTCGGTGAACCTTTTGGACTTGCCAAAAGCGAGAAAATTAAGTGAGCCATATCACTTAGAGGAAGGAGAAGTCGTAACAAGGTTTCC
>KX776468_Brachonella_contorta_STORCH7
ACCCATGCATGTGTAAGTATAGTATCTACAGCGAAACTGCGAATGGCTCATTAAAACAGTTATAGTTTATTTGATGGATTCCTATATGGATAACCGTAGTAATTCTAGAGCTAATACATGCTTGAAATGTCCGACTTAAAGAGGACAGTGTTTATTAGATAAAGCCAGCATAAGGTGATTCACAATAACTACACAAATCGCACTTTTGGTACGATGCGTCATTCAAGTATCTGCCCTATCAGCTTTGATGGTAGTGTATTGGACTACCATGGCTTTAACGGGTAACGGAGAATTAGGGTTCGGTTCCGGAGAAAGAGCCTGAGAAACGGCTATTACATCTAAGGACGGCAGCAGGGGCGTAAATTACCCAATCTTAATTTAAGGAGGTAGTGACAAGAAATATCGACTTTGGAGAAATCCAGAGATTGGAATGGGCTAAACACAAAACCCTTAGTGAGTAACAATTGGAGGGCAAGTCTGGTGCCAGCAGCCGCGGTAATTCCAGCTCCAATAGCATATATTAAAGTTGTTGCAGTTAAAAAGCTCGTAGTTGGATATCTGGCTCTACTGAGTCTATGAATAATGGACGAGGTGGGACCATCCTTCTGATAAAACCCCTGGTACCCAGTATCGGGCGGTGGCTCAGATATTTTACCTTGAGAAAATTAGAGTGTTTCAGGCAGGCTTGGCCGGAATACAACAGCATGGAATAATGGAATTGACACAACTCTGTGGTTGGCCAGAGAAGTGTAATGGTTAATAGGAACAGTTGGGGGCATTAGTATTTAATTGTCAGAGGTGAAATTCTTGGATTTGTTAAAGACTAACTAAAGCGAAAGCATTTGCCAAGGATGTTTTCATTAATCAAGAACGAAAGTTAGGGGATCAAAGACGATCAGATACCGTCGTAGTCTTAACCATAAACGATGCCGACTAGGGATTGGAAGAGATATATGAGCTCTTTCAGCACCTAAGGAGAAATCAAAGTCTTTGGGTTCTGGGGGGAGTATGGTCGCAAGGCTGAAACTTGAAGGAATTGACGGAAGGGCACCACCAGGAGTGGAGCCTGCGGCTTAATCTGACTCAACACTGAAAAATTTACCAGGTCCAGACAGTGACAGGATTGACAGATTGATAGCTCTTTCTAGATTCTATGGGTGGTGGTGCATGGCCGTTCTTAGTTGGTGGAGTGATTTGTCTGGTTAATTCCGATAACGAACGAGACCTTAGCCTGCTAACTAGCTCTATCAGATACTTCTCTTAGACGCTTCTTAG
>KT247989_Nyctotheroides_hubeiensis
AACCTGGTTGATCCTGCCAGTAGTCATATGCTTGTCTCAAAGATTAACCCATGCATGTGTAAGTATAGTATTATACGGCGAAACTGCGAATGGCTCCTTAAAACAGTTATAATTTATTTGATGGAAAAAGATATGGATAACCGTGGGAAATCTAGAGCTAATACATGCTTGAAGCCCAACGCAAGGAGGGCTGTATTTATTAGATAAAGCCAATATTTAGGTGATTCATAATAACTAAGCGGATCGCGAGTTTTGCTTGCGACAAATCATTCAAGTGTCTGACCTATCAGCTTTGATGGTAGTGTATTGGACTACCATGGCACTAACGGGTAACGGGGAATTAGGGTTCGATTCCGGAGAAAGAGCTTGAGAAACGGCTATTACATCTATGGAGGGCAGCAGGGGCGTAAATTACCCAATCTTAATTTAAGGAGGTAGTGACAAGAAATATCGAACTAGCGAAAGCTAGGATTGAAATGGACCAAATACAAAACCCTTGGCGAGTAACAATTGGAGGGCAAGTCTGGTGCCAGCAGCCGCGGTAATTCCAGCTCCAATAGCATATATTAAAGTTGTTGCAGTTAAAAAGCTCGTAGTTGGATATCTGGAGTAGTTTATTTAACCTCTAGGTTATGTAAACCACATCCATCCTTCTGTTAACATGTGTTGGTATTCGTACTGGACATGGGCTCAGATATTTTACCTTGAGAAAATCAGAGTGTTTCAGGCAGGCATGGCCGGAATACAAAAGCATGGAATAATAGAATTTGGCACGACTCTGTGGTTGGCCAGGGAAGTGTAATGATTAATAGGAACAGTTGGGGGCATTAGTATTTAATTGTCAGAGGTGAAATTCTTGGGATTTGTTAAAGACTAACTAAAGCGAAAGCATTTGCCAAGGATGTTTTCATTAATCAAGAACGAAAGTTGAGGGATCAAAGACGATCAGATACCGTCGTAGTCTTAACCATAAACGATGCCGACTAGAGATTGGAGGAGAACTATCTCCTTCAGCATCTAAGGAGAAATCAAAGTCTTTGGGTTCTGGGGGAAGTATGGTCGCAAGGCTGAAACTTGAAGGAATTGACGGAAGGGCACCTCCAGGAGTGGAGCCTGCGGCTTAATCTGACTCAACACGGAGAAACTCACCAGGCCCAGACATTGGCAGGATTGACAGATTGATAGCTCTTTCTTGATTCTTTGGGTGGTGGTGCATGGCCGTTCTTAGTTGGTGGAGTGATTTGTCTGGTTAATTCCGATAACGAACGAGACCTTAACCTACTAACTAGACTGCGGAGATACTTTTCCGTAGGACTTCTTAGAGGGACTATTTGGACAACCTCAAGGAAGTTTAAGGCAATAACGGGTCTGTGATGCCCTTAGATGTCCTGGGCTGCACGCGTGCTACACTGATGCATACAACGAGTTCCCGGATCGAAAGATCTGTGGCAATCTTCAATATGCATCGTGATTGGGATAGATCTTTGTAATTATGGATCTTTAACGAGGAATTCCTAGTAATCGCAAGTCATCAGCTTGCGATGATTAAGTCCCTGCCCTTTGTACACACCGCCCGTCGCTCCTACCGATTCCGAGTGATTCGGTGAGCATTTTGGACCTGCCAAAAGCGGGGAAATTATGCGAACCAAATCACTTAGAGGAAGGAGAAGTCGTAACAAGGTTTCCGTAGGTGAACCTGCAGAAGGATCA
>KX010599_Nyctotheroides_pyriformis
AACCTGGTTGATCCTGCCAGTAGTCATATGCTTGTCTCAAAGATTAACCCATGCATGTGTAAGTATAGTATTATACGGCGAAACTGCGAATGGCTCCTTAAAACAGTTATAATTTATTTGATGGAAAAAGATATGGATAACCGTGGGAAATCTAGAGCTAATACATGCTTGAAGCCTGACGTAAGGAGGGCTGTATTTATTAGATAAAGCCAATATTTAGGTGATTCATAATAACTAAGCGGATCGCGAGTTTTGCTTGCGACAGATCATTCAAGTATCTGACCTATCAACTTTGATGGTAGTGTATTGGACTACCATGGCGTTAACGGGTAACGGGGAATTAGGGTTCGATTCCGGAGAAAGAGCTTGAGAAACGGCTATTACATCTATGGAGGGCAGCAGGGGCGTAAATTACCCAATCTTAACTTAAGGAGGTAGTGACAAGAAATATCGAACTAGCGAAAGCTAGGATTGAAATGGACCAAATACAAAACCCTTGGCGAGTAACAATTGGAGGGCAAGTCTGGTGCCAGCAGCCGCGGTAATTCCAGCTCCAATAGCATATATTAAAGTTGTTGCAGTTAAAAAGCTCGTAGTTGGATATCTGGAGTAGTTTGCTTGGCCTTTCGGTCCTGTAAACCACATCCATCCTTCTGTTAACATGTGTTGGTATCCGTACTGGACATGGGCTCAGATATTTTACCTTGAGAAAATCAGAGTGTTTCGGGCAGGCATGGCCGGAATACAAAAGCATGGAATAATAGAATTCGACACGACTCTGTGGTTGGCCAGGGAAGTGTAATGATTAATAGGAACAGTTGGGGGCATTAGTATTTAATTGTCAGAGGTGAAATTCTTGGATTTGTTAAAGACTAACTAAAGCGAAAGCATTTGCCAAGGATGTTTTCATTAATCAAGAACGAAAGTTAGGGGATCAAAGACGATCAGATACCGTCGTAGTCTTAACCATAAACGATGCCGACTAGAGATTGGAGGAGATCTATCTCCTTCAGCATCTAAGGAGAAATCAAAGTCTTTGGGTTCTGGGGGGAGTATGGTCGCAAGGCTGAAACTTGAAGGAATTGACGGAAGGGCACCACCAGGAGTGGAGCCTGCGGCTTAATCTGACTCAACACGGAGAAACTCACCAGGTCCAGACATTGGCAGGATTGACAGATTGATAGCTCTTTCTTGATTCTTTGGGTGGTGGTGCATGGCCGTTCTTAGTTGGTGGAGTGATTTGTCTGGTTAATTCCGATAACGAACGAGACCTTAACCTACTAACTAGACTGCGTAGATACTTCTTCGCAGGACTTCTTAGAGGGACTATTTGGACAACCTCAAGGAAGTTTAAGGCAATAACAGGTCTGTGATGCCCTTAGATGTCCTGGGCTGCACGCGTGCTACACTGATGCATACAATGAGTTCCCGGATCGAAAGATCTGTGGCAATCTTCAAAATGCATCGTGATTGGGATAGATCTTTGTAATTATGGATCTTTAACGAGGAATTCCTAGTAATCGTAAGTCATCAGCTTACGATGATTAAGTCCCTGCCCTTTGTACACACCGCCCGTCGCTCCTACCGATTCCGAGTGATTCGGTGAGCATTTTGGACCTGTCAAAAGCGGGAAAATTATGCGAACCAAATCACTTAGAGGAAGGAGAAGTCGTAACAAGGTTTCCGTAGGTGAACCTGCAGAAGGATCA
>MH301103_Sicuophora_multigranularis
AACCTGGTTGATCCTGCCAGTAGTCATATGCTTGTTTCAAAGATTTACCCATGCATGTGTAAGTATAGTATTATACAGCGAAACTGCGAATGGCTCCTTAAAACAGTTATAATTTATTTGATGGATAAAGATATGGATAACCGTAGTAATTCTAGAGCTAATACATGCGTGAAGCCCAACGCAAGGAGGGTTGTATTTATTAGATAAAGCTAGCATCTAGGTGATTCATAATAATTTAGCGGATCGCGGGCCCTGTCCGCGACATGTCATTCAAGTATCTGCCCTATCAGCTTTGATGGTAGTGTATTGGACTACCATGGCGCTAACGGGTAACGGGGAATTAGGGTTCGATTCCGGAGAAAGAGCCTGAGAAACGGCTATTACATCTACGGACGGCAGCAGGGGCGTAAATTACCCAATCTTAATTTAAGGAGGTGGTGACAAGAAATACCGAGCTAGTGAATAACTAGGATTGGAATGGGCCAAATACAAAACCCTTGGCGAGTAACAATTGGAGGGCAAGTCTGGTGCCAGCAGCCGCGGTAATTCCAGCTCCAATAGCATATATTAAAGTTGTTGCAGTTAAAAAGCTCGTAGTTGGATATCTGAGGTAGTTAGTTGAACACCTTCGTGGGATACTAACCACACTCATCCTTCTGTTAAAGCGCGTTGGCACTCTGTGCTGGGCGCGGGCTCAGATATTTTACCTTGAGAAAAATAGAGTGTTTCAGGCAGGCTTGGCCGGAATACGACAGCATGGAATAATAGAATTTGGTGCGACTCTGTGGTTGGCCAGGGAAGTGCAATGATTAATAGGAACAGTTGGGGGCATTAGTATTTAATTGTCAGAGGTGAAATTCTTGGATTTGTTAAAGACTAACTGAAGCGAAAGCGTTTGCCAAGGATGTTTTCATTAATCAAGAACGAAAGTTAGGGGATCAAAGACGATCAGATACCGTCGTAGTCTTAACCATAAACGATGCCGACTAGAGATTGGAGGAGTTAAGAGCTCCTTCAGCATCTAAGGAGAAATCAAAGTCTTTGGGTTCTGGGGGGAGTATGGTCGCAAGGCTGAAACTTGAAGGAATTGACGGAAGGGCACCACCAGGAGTGGAGCCTGCGGCTTAATCTGACTCAACACGGAGAAATTCACCAGGTCCAGACATTGGAAGGATTGACAGATTGATAGCTCTTTCTTGATTCTTTGGGTGGTGGTGCATGGCCGTTCTTAGTTGGTGGAGTGATTTGTCTGGTTAATTCCGATAACGAACGAGACCTTAACCTACTAACTAGACCACAGAGATACATCGATGTGGGGCTTCTTAGAGGGACTATGGGGATCAACCTCAAGGAAGTTTAAGGCAATAACAGGTCTGTGATGCCCTTAGATGTCCTGGGCTGCACGCGTGCTACACTGATGCACACAATAAGTTTCCTGGGCCGAAAGGCCTGTGGCAATCTCCAATATGCATCGTGATTGGGATAGATCTTTGTAATTATAGATCTTTAACGAGGAATTCCTAGTAAGCGCAAGTCATCAGCTTGCGTTGATTAAGTCCCTGCCCTTTGTACACACCGCCCGTCGCTCCTACCGATTCCGAGTAATTCGGTGAGCATTTTGGACCTGCCTCCAGCGGGAAAATTCTGCGAACCAAATCACTTAGAGGAAGGAGAAGTCGTAACAAGGTTTCCGTAGGTGAACCTGCGGAAGGATCA
>MH086816_Metopus_hasei_clone1Mh
AACCTGGTTGATCCTGCCAGTAGTCATATGCTTGTCTCAAAGATTAACCCATGCATGTGTAAGTATAGTATTATACGGCGAAACTGCGAATGGCTCCTTAAAACAGTTATAATTTATTTGATGGATAAAGATATGGATAACCGTAGTAATTCTAGAGCTAATACATGCGTGAAAGCCTGACTCACGAAGGGCTGTATTTATTAGATAAAGCCAACATTTAGGTGATTCATAATAACTTAGCGGATCGCGGACTTTGTCCGCGACATGTCATTCAAGTATCTGCCCTATCAGCTTTGATGGTAGTGTATTGGACTACCATGGCATTAACGGGTAACGGGGAATTAGGGTTCGGTTCCGGAGAAAGAGCCTGAGAAACGGCTATTACATCTAAGGATGGCAGCAGGGGCGTAAATTACCCAATCTTAATTTAAGGAGGTAGTGACAAGAAATATCAAACCGGAGCAATCCGGGATTGGAATGGACCAAACGTAAAACCCTTGGCGAGTAACAATTGGAGGGCAAGTCTGGTGCCAGCAGCCACGGTAATTCCAGCTCCAATAGCATATATTAAAGTTGTTGCAGTTAAAAAGCTCGTAGTTGGATTTCTGGAGTGGTCTGCTGTCCACTTTGTGGGCGGCAGACCACATCCATCCTTCTGTTAACATGTGTTGGCACTTCGTGCTGGACATGGGCTCAGATATTTTACCTTGAGAAAATTAGAGTGTTTCAGGCAGGCAAGGCCGGAATACAAAAGCATGGAATAATAGAATTGACACGACTCTGTGGTTGGCCAGGGAAGTGTAATGATTAATAGGAACAGTTGGGGGCATTAGTATTTAATTGTCAGAGGTGAAATTCTTGGATTTGTTAAAGACTAACTAAAGCGAGAGCATTTGCCAAGGATGTTTTCATTAATCAAGAACGAAAGTTAGGGGATCAAAGACGATCAGATACCGTCGTAGTCTTAACCATAAACGATGCCGACTAGAGATTGGAGGAGATAATCGAGCTCCTTCAGCATCTAAGGAGAAATCAAAGTCTTTGGGTTCTGGGGGGAGTATGGTCGCAAGGCTGAAACTTGAAGGAATTGACGGAAGGGCACCACCAGGAGTGGAGCCTGCGGCTTAATCTGACTCAACACGGAGAAATTTACCAGGTCCAGACATTGATAGGATTGACAGATTGATAGCTCTTTCTTGATTCTATGGGTGGTGGTGCATGGCCGTTCTTAGTCGGTGGAGTGATTTGTCTGGTTAATTCCGATAACGAACGAGACCCTAACCTACTAACTAGATCGTGGAGTTACTACTCCACGAAGCTTCTTAGAGGGACTGTGTGGTAAAACCTCAAGGAAGTTTAAGGCAATAACAGGTCTGTGATGCCCTTAGATGTCCTGGGCTGCACGCGTGCTACACTGATGCACACAATGAGTTCCTGGGCCGAAAGGCCTGTGGCAATCTTCAATATGCATCGTGATTGGGATAGATCTTTGTAATTATAGATCTTAAACGAGGAATTCCTAGTAAGCGTAAGTCATCAGCTTGCGCTGGTTAAGTCCCTGCCCTTTGTACACACCGCCCGTCGCTCCTACCGATTCCGAGTGATTCGGTGAGCATTTTGGACCTGCCACAAGCGGGAAAATTATGCGAACCAAATCACTTGGAGGAAGGAGAAGTCGTAGCAAGGTTTCCGTAGGTGAACCTGCA
>MH086822_Metopus_minor_clone1Mm
AACCTGGTTGATCCTGCCAGTAGTCATATGCTTGTCTTAAAGATTAACCCATGCATGTGTAAGTATAGTTATATACAGCGAAACTGCGAATGGCTCCTTAAAACAGTTATAATTTATTTGATGGATAAAGATATGGATAACCGTAGTAATTCTAGAGCTAATACATGCGTGAAAGCCTGACTTACGAAGGGCTGTATTTATTAGATAAAGCCAACATTTAGGTGATTCATAATAACTTAGCGGATCGCGGACTTTGTTCGCGACATGTCATTCAAGTATCTGCCCTATCAGCTTTGATGGTAGTGTATTGGACTACCATGGCATTAACGGGTAACGGGGAATTAGGGTTCGGTTCCGGAGAAAGAGCCTGAGAAACGGCTATTACATCTAAGGAGGGCAGCAGGGGCGTAAATTACCCAATCTTAATTTAAGGAGGTAGTGACAAGAAATATCAAACCGGAGAAATCCGGGATTGGAATGGACCAAACGCAAAACCCTTGGCGAGTAACAATTGGAGGGCAAGTCTGGTGCCAGCAGCCGCGGTAATTCCAGCTCCAATAGCATATATTAAAGTTGTTGCAGTTAAAAAGCTCGTAGTTGGATATCTGGAGTGGTCTGATGCTCACTCTGTGGGTGTCAGACCACATCCATCCTTCTGGTAACATGGGTTGGTACTCCGTACTGGACATGGGCTCAGATATTTTACCTTGAGAAAATTAGAGTGTTTCAGGCAGGCAAGGCCGGAATACAAAAGCATGGAATAATGGAATTGACACGACTCTGTGGTTGGCCAGGGAAGTGTAATGATTAATAGGAACAGTTGGGGGCATTAGTATTTAATTGTCAGAGGTGAAATTCTTGGATTTGTTAAAGACTAACTGAAGCGAAAGCGTTTGCCAAGGATGTTTTCATTAATCAAGAACGAAAGTTAGGGGATCAAAGACGATCAGATACCGTCGTAGTCTTAACCATAAACGATGCCGACTAGAGATTGGAGGAGATAATCGAGCTCCTTCAGCATCTAAGGAGGAATCAAAGTCTTTGGGTTCTGGGGGGAATATGGTCGCAAGGCTGAAACTTGAAGGAATTGACGGAAGGGCACCACCAGGAGTGGAGCCTGCGGCTTAATCTGACTCAACACGGAGAAATTTACCAGGTCCAGACATTGATAGGATTGACAGATTGATAGCTCTTTCTTGATTCTATGGGTGGTGGTGCATGGCCGTTCTTAGTTGGTGGAGTGATTTGTCTGGTTAATTCCGATAACGAACGAGACCTTAACCTACTAACTAGATCACATTGTTACTACAGTGTGACGCTTCTTAGAGGGACTGTGTGGTAAAACCTCAAGGAAGTTTAAGGCAATAACAGGTCTGTGATGCCCTTAGATGTCCTGGGCTGCACGCGTGCTACACTGATGCACTCAATGAGTTCCTGGGCCGAAAGGTCTGCGGCAACCTTCAATATGCATCGTGATTGGGATAGATCTTTGCAATTATAGATCTTAAACGAGGAATTCCTAGTAAGCGTAAGTCATCAACTTGCGCTGATTAAGTCCCTGCCCTTTGTACACACCGCCCGTCGCTCCTACCGATTCCGAGTGATTCGGTGAGCATTTTGGACCTGCCACAAGCGGGAAAATCATGCGAGCCAAATCACTTAGAGGAAGGAGAAGTCGTAACAAGGTTTCCGTAGGTGAACCTGCA
>MH086825_Metopus_boletus
AACCTGGTTGATCCTGCCAGTAGTCATATGCTTGTCTTAAAGATTAACCCATGCATGTGTAAGTATAGTAGTATACGGCGAAACTGCGAATGGCTCCTTAAAACAGTTATAATTTATTTGATGGATATAGAGATGGATAACCGTAGTAATTCTAGAGCTAATACATGCTTGAAAGCCTTGCTCTGTAAGGCTGTATTTATTAGATAAAGCCAGCATTTAGGTGATTCATAATAACTTAACGGATCGCGGACATTGTCTGCGACATGTCATTCAAGTATCTGCCCTATCAGCTTTGATGGTAGTGTATTGGACTACCATGGCATTAACGGGTAACGGGGAATTAGGGTTCGGTCCCGGAGAAAGAGCCTGAGAAACGGCTATTACATCTAAGGAGGGCAGCAGGGGCGTAAATTACCCAATCTTAATTAAAGGAGGTAGTGACAAGAAGTATCGAACCGGAGAAATCCGGGATTGGAATGGACCAAACGCAAAAACCTTGGTGAGAAACAATTGGAGGGCAAGTCTGGTGCCAGCGGCCGCGGTAATTCCAGCTCCAATAGCATATATTAAAGTTGTTGCAGTTAAAAAGCTCGTAGTTGGATTTCTGGGAGTAGTTTGCTGCTCATCTCTGGGTGGTAGACCACACCATCCTTCTGTTAACATGTTATGGTACTACGTACTGGACATGGGCTCAGATATTTTACCTTGAGAAAATTAGAGTGTTTCAGGCAGGCAAGGCCGGAATACAAAAGCATGGAATAATGGAATTGACACAACTCTGTGGTTGGCCAGGGAAGTGTAATGATTAATAGGAACAGTTGGGGGCATTAGTATTTAATTGTCAGAGGTGAAATTCTTGGATTTGTTAAAGACTAACTAAAGCGAAAGCATTTGCCAAGGATGTTTTCATTAATCAAGAACGAAAGTTAGGGGATCAAAGACGATCAGATACCGTCGTAGTCTTAACCATAAACGATGCCGACTAGAGATTGGAGGAGATAATCGAGCTCCTTCAGCATCTAAGGAGAAATCAAAGTCTTTGGGTTCTGGGGGGAGTATGGTCGCAAGGCTGAAACTTGAAGGAATTGACGGAAGGGCACACCAGGAGTGGAGCCTGCGGCTTAATCTGACTCAACACGGAGAAATTTACCAGGTCCAGACATTGATAGGATTGACAGATTGATAGCTCTTTCTTGATTCTATGGGTGGTGGTGCATGGCCGTTCTTAGTTGGTGGAGTGATTTGTCTGGTTAATTCCGATAACGAACGAGACCTTAACCTGCTAACTAGATCAGCGTGTTAATACATGCTGACGCTTCTTAGAGGGACTGTCTGGAAAAACCTCAAGGAAGTTTAAGGCAATAACAGGTCTGTGATGCCCTTAGATGTCCTGGGCTGCACGCGTGCTACACTGATGCACTCAATGAGTTCCTGGACCGAAAGGTTCGTGGCAATCTTGAATATGCATCGTGATTGGGATAGATCTTTGTAATTATGGATCTTGAACGAGGAATTCCTAGTAAGCGTAAGTCATCAGCTTGCGCTGATTAAGTCCCTGCCCTTTGTACACACCGCCCGTCGCTCCTACCGATTCCGAGTGATTCGGTGAGCATTTTGGACCTGCCACAAGCGGGAAAATTATGCGAACCAAATCACTTAGAGGAAGGAGAAGTCGTAACAAGGTTTCCGTAGGTGAACCTGCAGAAGGATCA
>AB285526_Trimyema_compressum_S10
CGTTATAGTTTACTTGATAATTGAATTCTACAAGGATAACCGTAGTAATTCTAGAGCTAATACTTGCTATCAAACCTGACTTCACGGAAAGGTTGTATTTATTAGATACCAAACCAATAGTTCGCGAGAATTGTTGTGATGATTCATAATAACTGATCGGAGCATGACTAGTCATGCTAAATCATTCAAGTTTCTGCCCTATCACCTAGATGGTAGTGTATTGGACTACCATGGGAATAACGGGTACGCGGAATTAGGGTTTGATTTGCGGAGAGGGAGCCTGAGAAACGGCTACCACTTCTAAGGAAGGCAGCAGGCGCGCAAATTACCCAATCCCAATTCGGGGAGGTAGTGACAAGAAATAATGACTCGGGGTCTCACGACTTACGGGATCAAAATGAGAACAATTTAAAAAACTTAGCGAGGAACAATTGGAGGGCAAGTTCTGGTGCCAGCAGCCGCGGTAATTCCAGCTCCAATAGCGTATATTAAAGTTGTTGCAGTTAAAAAGCTCGTAGTCGATATTCTAAGTACTCTCCTGTGGGTCTAACTCATTCGAGAATACTTATCAGCTCGAAAACTTTATCGGCCTTCACTGGTTCGATATTGCAGATCGGGCATTTTACTGAGAAAAAATTAGAGTGTTCAAAGCAGGCTATTGTCTTGAATACACAAGCTTGGAATAATAGAATAAGACTAATATCTTTTTTGTTGGTTATAAGATTTAGTAATGGTTAATAGAAACAGTTGGGGGCATTAGTATTTAATTGTCAGAGGTGAAATTCTTGGATTTATTAAAGACTAACTTATGCGAAAGCATTTGCCAAGGATGTTTTCAATTGATCAAGAACGAAAGTTAGGGGATCAAAGACGATCAGATACCGTCCTAGTCTTAACTATAAACGATTCCGACTATGGATCGGAAGAGTCATTTTAGCTCTTTCGGCACATTATGAGAAATCATAAGTCTTTGGGTTCCGGGGGAAGTATGGACGCAAGTCTGAAACTTAAAGGAATTGACGGAAGGGCACACCAGGAGAGGAACTTGCGGCTTAATTTGACTCAACACGGGGAAACTTACCAGGTCAAGACATGGGTAGGATTGACAGAAATGAGAGCTCTTTCTTGATTCTATGGGTGGTGGTGCATGGCCGTTCTTAGTTGGTGGAGTGATTTGTCTGGTTAATTCCGTTAACGAACGAGACCTTAACCTGCTAAATAGGAGCCTGATGTTCAATCGGGTGTCCTTCTTAGAGGGACTATGCGTGCAAACGCATGGAAGTTTGAGGCAATAACAGGTCTGTGATGCCCCTAGACGTCCTGGGCCGCACGCGCGTTACAATGACACGGTCAGCAAGTATTTCCTGCCTCGATAGAGGTTCGGGTAACCTTATTAGTCCGTGTCGTAGTGGGAACTGTCCTTTGCAATTATAGGACACGAACTAGGATTTCCTAGTATAGGTGCGTCATCACCGCACCTAGATTAAGTCCCTGCCCTTTGTACACACCGCCCGTCGCTCCTACCGATTGAGTGATTCGGTGAACCTTCTGGACTAGGTAAGTCTTCATGGCTTATCTGGGAAGTTAAGTAAACCATTATCACTTAGAGGAAGGAGA
>MF074215_Trimyema_finlayi
ATCTGGTTGATCCTGCCAGTAGTCATATGCTTGTCTTAAAGATTAAGCCATGCATGTCTAAGTATAAATAGTATACAGTGAAACTGCGAAAGGCTCATTAAAACAGTTATAGTTTACTTGATAATTGAATTCTACAAGGATAACCGTAGTAATTCTAGAGCTAATACTTGCTGTTAAACCTGACTTCACGGAAAGGTTGTATTTATTAGATAGCAAACCAATAGTCCTCACGGATTGTTGTGATGATTCATAATAACTGATCGGAGCAAGATTATATCTTGCTAAATCATTCAAGTTTCTGCCCTATCACCTAGATGGTAGTGTATTTGACTACCATGGGAATAACGGGTACGCGGAATTAGGGTTTGATTTGCGGAGAGGGAGCCTGAGAAACGGCTACCACTTCTAAGGAAGGCAGCAGGCGCGCAAATTACCCAATCCCAATTCGGGGAGGTAGTGACAAGAAATAATGACTCGGGGTCTCACGACTTACGGGATCAAAATGAGAACAATTTAAAAAACTTAGCGAGGAACAATTGGAGGGCAAGTTCTGGTGCCAGCAGCCGCGGTAATTCCAGCTCCAATAGCGTATATTAAAGTTGTTGCAGTTAAAAAGCTCGTAGTCGATATTCTAAGTATTCTTTGTACGGTCTAACTGGATAAAGAATACTTATCAGCTCGAAAACTTTACCGGCCTTCACTGGTTCGATAATGAAGATCGGGCATTTTACTGAGAAAAAATTAGAGTGTTCAAAGCAGGCTAATGTCTTGAATACACAAGCTTGGAATAATAGAATAAGACTAAAATCTTTTTTGTTGGTTATAAGATTTAGTAATGGTTAATAGAAACAGTTGGGGGCATTAGTATTTAATTGTCAGAGGTGAAATTCTTGGATTTATTAAAGACTAACTTATGCGAAAGCATTTGCCAAGGATGTTTTCAATTGATCAAGAACGAAAGTTAGGGGATCAAAGACGATCAGATACCGTCCTAGTCTTAACTATAAACGATTCCGACTATGGATCGGAAGAGTCATTTTAGCTCTTTCGGCACATTATGAGAAATCATAAGTCTTTGGGTTCCGGGGGAAGTATGGACGCAAGTCTGAAACTTAAAGGAATTGACGGAAGGGCACACCAGGAGAGGAACTTGCGGCTTAATTTGACCCAACACGGGGAAACTTACCAGGTCAAGACATGGGTAGGATTGACAGAAATGAGAGCTCTTTCTTGATTCTATGGGTGGTGGTGCATGGCCGTTCTTAGTTGGTGGAGTGATTTGTCTGGTTAATTCCGTTAACGAACGAGACCTTAACCTGCTAAATAGGAATCAGATGTTCAATCTGGTGTCCTTCTTAGAGGGACTATGCGTGCAAACGCATGGAAGTTTGAGGCGATAACAGGTCTGTGATGCCCCTAGACGTCCTGGGCCGCACGCGCGTTACAATGACACGGTCAGCAAGTATTTCCTGCCTCGACAGAGGTTCGGGTAATCTTTTTAGTCCGTGTCGTAGTGGGAACTGTCCTTTGCAATTATAGGACACGAACTAGGATTTCCTAGTATAGGTGCGTCATCACCGCACCTAGATTAAGTCCCTGCCCTTTGTACACACCGCCCGTCGCTCCTACCGATTGAGTGATTCGGTGAACCTTCTGGACTAGGTAAGTCTTTATGGCTTACCTGGGAAGTTAAGTAAACCATTATCACTTAGAGGAAGGAGAAGTCGTAACAAGGTTTCCGTAGGTGAACCTGCGGAAGGATCA
>OL986006_Sonderia_sp_LR2020102301
GCGTTCTATGCTGTCTTAAAGACTAAGCCATGCATGTCTAAGTATAAATAGTATACAGTGAAACTGCGAATGGCTCATTAAATCAGTTATAATTTACTTGATAATTTTTCTACAAGGATAACCGTAGTAATTCTAGAGCTAATACTTGCTGTTAACCTGAGCAATTGGGTTGTATTTATTAGATAGCAAACCAACAGCCCGCAAGGGTTGCTGTGATGATTCATAATAACTGATCGGAGCGAGGCTCGGCCTTGCTAAATCATTCAAGTTTCTGCCCTATCACTTAGATGGTAGTGTATCTGACTACCATGAGGATTACGGGTACGCGGAATTAGGGTTTGATTTGCGGAGAGGGAGCCTGAGAAACGGCTACCACTTCTAAGGAAGGCAGCAGGCGCGCAAATTACCCAATCCCAATTCGGGGAGGTAGTGACAAGAAATAATAACCCGGGGTCTCACGACTTTACGGGATTAAAATGAGAACAATTTAAATCACTTAACGAGGAACAATTGGAGGGCAAGTTCTGGTGCCAGCAGCCGCGGTAATTCCAGCTCCAATAGCGTATATTAAAGTTGTTGCAGTTAAAAAGCTCGTAGTCGATCTTCTAGGGGCCGAGCTGTGGATCTTCCCACAGTTTCGGCTCTTATCTGACCGAAAACTTCCCTTCACACTTTACTGTTGTGATGAAGCAGATCGGTCACTTTACTGAGAAAAAATTAGAGTGTTCAAAGCAGGTCTTTTGCCTTGAATACACAAGCTTGGAATAATAGAATATGACTGAAGTCTCTTTGTTGGTAGCAAGACTTTGGTAATGGTTAATAGAAACAGTTGGGGGCATTAGTATCTAATTGTCAGAGGTGAAATTCTTGGATTTATTAGAGACTAACCTATGCGAAAGCATTTGCCAAGGATGTTTTCAATTGATCAAGAACGAAAGTTAGGGGATCAAAGACGATCAGATACCGTCCTAGTCTTAACTATAAACGATTCCGACTATGGATTGGGAGGGCCTTATAACTCTCTCAGCACATTATGAGAAATCATAAGTCTTTGGGTTCCGGGGGAAGTATGGACACAAGTCTGAAACTTAAAGGAATTGACGGAAGGGCACACAAGGAGTGGAGCCTGCGGCTTAATTTGACTCAACACGGGGAAACTTACCAGGGCAAGACATAGGTGGGATTGACAGAAATGAGAGCTCTTTCTTGATTCTATGGGTGGTGGTGCATGGCCGTTCTTAGTTGGTGGAGTGATTTGTCTGGTTAATTCCGTTAACGAACGAGACCTTACCCTGCTAAATAGGAGCCGGATTCATCATCTGGTATCCTTCTTAGAGGGACTATGTGCGCAAGCGCATGGAAGTTTGAGGCAATAACAGGTCTGTGATGCCCCTAGACGTCCTGGGCCGCACGTGCGCTACAATGACACAAGCAACGAGTATGTCCTGCTCCGACAGGAGTTCGGGTAATCTTTATAGTTTGTGTCGTGCTTGGGATTGTCCTTTGTAATTATAGGACATGAACTAGGAATTCCTAGTATAGGTATGTCATCAGCATGCCTAGATTAAGTCCCTGCCCTTTGTACACACCGCCCGTCGCTCCTACCGATTGAGAGATTCAGTGAACCTTCTGGAGTTTGAGTTGACTCCTGTCATCTCTGCGAAGTTAAGTAAACTATTATCTCTTAGAGGAAGGAGAAGTCGTAACAAGGTTTCC
>KY855565_Plagiopyla_nasuta_MMP5
TAGTCATATGCTTGTCTTAAAGATTAAGCCATGCATGTCTAAGTATAAATAGTATACAGTGAAACTGCGAATGGCTCATTAAATCAGTTATAATTTACTTGATAATGTTTTCTACAAGGATAACCGTAGTAATTCTAGAGCTAATACTTGCTGTCTACCTGACTTTACGGAAGGGTTGTATTTATTAGATTTTAAATCATCAGCCCGCAAGGGTTGCTTTGATGATTCATAATAACTGATCGGAGCGAGGCTCGGCCTTGCTAAATCATTCAAGTTTCTGCCCTATCACTTTGATGGTAGTGTATCTGACTACCATGAGGATTACGGGTACGCGGAATTAGGGTTTGATTTGCGGAGAGGGAGCCTGAAAAATGGCTACCACTTCTAAGGAAGGCAGCAGGCGCGCAAATTACCCAATCCCGATTCGGGGAGGTAGTGACAAGAAATAATAGCCCGGGGTCTACGACTTACGGCGATTAAAATGAGAACAATTTAAATCACTTAACGAGTATCAATTGGAGGGCAAGTTCTGGTGCCAGCAGCCGCGGTAATTCCAGCTCCAATAGCGTATATTAAAGTTGTTGCAGTTAAAAAGCTCGTAGTCGATCTTCTAAGAGTAAAGTTTAGGGTTCGCGCCTTATGCTTTGCTCTTATCCGACCGAGACCTTCGTTCGTGCTTAACTGTTGCGATGGAGTAAATCGGTCACTTTACTGAGAAAAAATTAGAGTGTTCAAAGCAGGCACTGTGCCTTGAATACACAAGCTTGGAATAATAGAATAGGACTAAAGTCTTTTGTTGGTTTGAGACTTTGGTAATGGTTAATAGGAACAGTTGGGGGCATTAGTATCTAATTGTCAGAGGTGAAATTCTTGGATTTATTAGAGACTAACCTATGCGAAAGCATTTGCCAAGGATGTTTTCAATTGATCAAGAACGAAAGTTAGGGGATCAAAGACGATCAGATACCGTCCTAGTCTTAACTATAAACGATTCCGACTATGGATTGGGAGAGCATACCTCTCTCAGCACATTATGAGAAATCACAAGTCTTTGGGTTCCGGGGGAAGTATGGACACAAGTCTGAAACTTAAAGGAATTGACGGAAGGGCACACAAGGAGTGGAGCCTGCGGCTTAATTTGACTCAACACGGGGAAACTTACCAGGGCAAGACAGAGGTGGGATTGACAGAAATGAGAGCTCTTTCTTGATTCTTTGGGTGGTGGTGCATGGCCGTTCTTAGTTGGTGGAGTGATTTGTCTGGTTAATTCCGTTAACGAACGAGACCTTAACCTGCTAAATAGGAGCTGTATTACTCATACAGTATCCTTCTTAGAGGGACTATGTGCAAAACACATGGAAGTTTGAGGCAATAACAGGTCTGTGATGCCCCTAGACGTCCTGGGCCGCACGTGCGCTACAATGACACAAGCAACAAGTATCTCCTGCTCTGACAAGAGTTCGGGTAATCTTTATAGTTTGTGTCGTGCTTGGGATTGTCCTTTGTAATTATAGGACATGAACTAGGAATTCCTAGTATAGGTATGTCATCAGCATGCCTAGATTAAGTCCCTGCCCTTTGTACACACCGCCCGTCGCTCCTACCGATTGAGAGATTCAGTGAACCTTCTGGAGTTTGAGTGGACCTCGTGTTCATTCTGCGAAGTTAAGTAAACTATTATCTCTTAGAGGAAGGAGAAGTCGTAACAAGGTTTCCGTAGGT
>KY563719_Plagiopyla_nasuta_TP2
TAGTCATATGCTTGTCTTAAAGATTAAGCCATGCATGTCTAAGTATAAATAGTATACAGTGAAACTGCGAATGGCTCATTAAATCAGTTATAATTTACTTGATAATGTTTTCTACAAGGATAACCGTAGTAATTCTAGAGCTAATACTTGCTGTCTACCTGACTTTACGGAAGGGTTGTATTTATTAGATTTTAAATCATCAGCCCGCAAGGGTTGCTTTGATGATTCATAATAACTGATCGGAGCGAGGCTCGGCCTTGCTAAATCATTCAAGTTTCTGCCCTATCACTTTGATGGTAGTGTATCTGACTACCATGAGGATTACGGGTACGCGGAATTAGGGTTTGATTTGCGGAGAGGGAGCCTGAAAAATGGCTACCACTTCTAAGGAAGGCAGCAGGCGCGCAAATTACCCAATCCCGATTCGGGGAGGTAGTGACAAGAAATAATAGCCCGGGGTCTACGACTTACGGCGATTAAAATGAGAACAATTTAAATCACTTAACGAGTATCAATTGGAGGGCAAGTTCTGGTGCCAGCAGCCGCGGTAATTCCAGCTCCAATAGCGTATATTAAAGTTGTTGCAGTTAAAAAGCTCGTAGTCGATCTTCTAAGAGTAAAGTTTAGGGTTCGCGCCTTATGCTTTGCTCTTATCCGACCGAGACCTTCGTTCGTGCTTAACTGTTGCGATGGAGTAAATCGGTCACTTTACTGAGAAAAAATTAGAGTGTTCAAAGCAGGCACTGTGCCTTGAATACACAAGCTTGGAATAATAGAATAGGACTAAAGTCTTTTGTTGGTTTGAGACTTTGGTAATGGTTAATAGGAACAGTTGGGGGCATTAGTATCTAATTGTCAGAGGTGAAATTCTTGGATTTATTAGAGACTAACCTATGCGAAAGCATTTGCCAAGGATGTTTTCAATTGATCAAGAACGAAAGTTAGGGGATCAAAGACGATCAGATACCGTCCTAGTCTTAACTATAAACGATTCCGACTATGGATTGGGAGAGCATACCTCTCTCAGCACATTATGAGAAATCACAAGTCTTTGGGTTCCGGGGGAAGTATGGACACAAGTCTGAAACTTAAAGGAATTGACGGAAGGGCACACAAGGAGTGGAGCCTGCGGCTTAATTTGACTCAACACGGGGAAACTTACCAGGGCAAGACAGAGGTGGGATTGACAGAAATGAGAGCTCTTTCTTGATTCTTTGGGTGGTGGTGCATGGCCGTTCTTAGTTGGTGGAGTGATTTGTCTGGTTAATTCCGTTAACGAACGAGACCTTAACCTGCTAAATAGGAGCTGTATTACTCATACAGTATCCTTCTTAGAGGGACTATGTGCAAAACACATGGAAGTTTGAGGCAATAACAGGTCTGTGATGCCCCTAGACGTCCTGGGCCGCACGTGCGCTACAATGACACAAGCAACAAGTATCTCCTGCTCTGACAAGAGTTCGGGTAATCTTTATAGTTTGTGTCGTGCTTGGGATTGTCCTTTGTAATTATAGGACATGAACTAGGAATTCCTAGTATAGGTATGTCATCAGCATGCCTAGATTAAGTCCCTGCCCTTTGTACACACCGCCCGTCGCTCCTACCGATTGAGAGATTCAGTGAACCTTCTGGAGTTTGAGTGGACCTCGTGTTCATTCTGCGAAGTTAAGTAAACTATTATCTCTTAGAGGAAGGAGAAGTCGTAACAAGGTTTCCGTAGGT
>MH472608_Caenomorpha_medusula_LS2016081001
AGTCATATGCTTGTCTCAAGGACTAAGCCATGCATGTCTAAGTATAATAGGATACTGTGAAACTGCGAATGGCTCATTAAAACAGTTATAGTTTACTTGACGAACTTCTAAATGGATAACCGTAGTAAGACCAGAGCTAATACATGCACCGGTGGCTGTCAAAGGCCCGCATTTATTAGATAAAACCATCTGTGGTGAATCATAATAACTGAACGAATCGCTCGGCGTATGCCGCGATGCGTCATTCAAGTTTCTGCCCTATCAGCTTTCGATGGTAGTGTATTGGACTACCATGGCGTTAACGGGTAACGGAGAATTAGGGTTCGATTCCGGAGAGGGAGCCTGAGAAATGGCTACCACATCTAAGGAAGGCAGCAGGCGCGCAAATTACCCAATCCTGACACAGGGAGGCAGCGACAAGATATAACAACGTAGGCACTCTGTGCTTGCGGTTGTAATGAATCGGGCGTAAAAACCCCGGTGAATTCCATTGGAGGGCAAGTCTGGTGCCAGCAGCCGCGGTAATTCCAGCTCCAGTAGCGTATATTAAAGTTGTTGCAGTTAAAAAGCTCGTAGTTGGATTTCTGAGGGGCCCTCGGGCATCTCATCCTTCGGAGAGGCGTCACGGAGGTCATACTCTGGATTGCTGATCCGATACTTTACTTTGAGAAAATTAGAGTGTTTCAGGCGGGCTTTGCCGGAATACATCAGCATGGAATAATGCACGGTCTTCGCTCTATGTTGGTTTAGTGCGGAGGCAATGATTAATAGGAACAGTCGGGGGCATTGGTATTTAATTGTCAGAGGTGAAATTCTTTGATTTGTTAAAGACTAACCTATGCGAAAGCATTTGCCAAGGATGTCTTCGTTAATCAAGAACGAAAGTTAGGGGATCAAAGACGATCAGATACCGTCGTAGTCTTAACCATAAACTATGCCGACTAGGGATTGGAGAGGAACTACCTCTTCAGCACCTTACGAGAAATCAAAGTCTTCGGGTTCTGGGGGGAGTATGGTCGCAAGGCTGAAACTTAAAGGAATTGACGGAAGGGCACCACCAGGAGTGGAGCTTGCGGCTTAATTTGACTCAACACGGGGAAACTTACCAGGTCAAGACATGGTTAGGATTGACAGATTGATAGCTCTTTCTTGATTCTATGGGTGGTGGTGCATGGCCGTTCTTAGTTGGTGGAGTGATTTGTCTGGTTAATTCCGTTAACGAACGAGACCTTAACCTGCTAACTAGTCCGAGGGTTACGACCCGAAGTGACTTCTTAGAGGGACTTTTTGGGCAACCAAAAGGAAGTTTGAGGCAATAACAGGTCTGTGATGCCCTTAGATGTCCTGGGCCGCACGCGTGCTACACTGATGCGTTTAACGAGCCCCTGCATCGAGAGATGTGGGAAATCTGCAATACGCATCGTGATGGGGATAGACCTTTGTAATTATAGGTCTTCAACGAGGAATTCCTAGTAAGCGTATGTCATCAGCATACGCTGACTAAGTCCCTGCCCTTTGTACACACCGCCCGTCGCTCCTACCGATTTCGAGTGATTCGGTGAACCTTTTGGACCGCAGCAATGCGGAAAATCAAGTAAACCATATCACTTAGAGGAAGGAGAAGTCGTAACAAGGTTACT
>KX911870_Sulfonecta_uniserialis_LS2015052601
AGTCATATGCTTGTCTCAAGGACTAAGCCATGCATGTCTAAGTATAATAGGATACTGTGAAACTGCGAATGGCTCATTAAAACAGTTATAGTTTATTTGACGAACTTCTAAATGGATAACCGTAGTAAGACCAGAGCTAATACATGCCCCAAAGGCCGTCAAAAGCCTGCATTTATTAGATAAAGCCAATGTTGGTGAATCATAATAACTGATTGAATCGCTCGGCTCGTGCCGCGATGCGTCATTCAAGTTTCTGCCCTATCAGCTTTCGATGGTAGTGTATTGGACTACCATGGCGTTAACGGGTAACGGAGAATTAGGGTTCGATTCCGGAGAGGGAGCCTGAGAAATGGCTACCACATCTAAGGAAGGCAGCAGGCGCGCAAATTACCCAATCCTGACACAGGGAGGCAGCGACAAGATATAACAACGTAGGCACTATGTGCATGCGGTTGTAATGAACTGGGCGCAAACACCCCAGCGAATTCCATTGGAGGGCAAGTCTGGTGCCAGCAGCCGCGGTAATTCCAGCTCCAGTAGCGTATATTAAAGTTGTTGCAGTTAAAAAGCTCGTAGTTGGATTTCTGGACCTATTAGGTTCATCCTTCGGAAAACCTTTGCGATGTGGTTCATCCCTTCGCGAATGACTATCCGATACTTTACTTTGAGAAAATTAGAGTGTTTCAGGCAGGCTAAGCCGGAATACATCAGCATGGAATAATGGAATGGCTCGTTTTCTACGTTGGTTTAGGGAGCGGGCAATGATTAATAGGAACAGTCGGGGGCATTGGTATTTAATTGTCAGAGGTGAAATTCTTTGATTTGTTAAAGACTAACCTATGCGAAAGCATTTGCCAAGGATGTCTTCGTTAATCAAGAACGAAAGTTAGGGGATCAAAGACGATCAGATACCGTCGTAGTCTTAACCATAAACGATGCCGACTAGGGATTGGAGGGGCTTTTACCCCTTCAGCACCTTACGAGAAATCAAAGTCTTTGGGTTCTGGGGGGAGTATGGTCGCAAGGCTGAAACTTAAAGGAATTGACGGAAGGGCACCACCAGGAGTGGAGCTTGCGGCTTAATTTGACTCAACACGGGGAAACTTACCAGGTCAAGACATAGTTGGGATTGACAGATTGATAGCTCTTTCTTGATTCTATGGGTGGTGGTGCATGGCCGTTCTTAGTTGGTGGAGTGATTTGTCTGGTTAATTCCGTTAACGAACGAGACCTTAACCTGCTAACTAGTCCAGTGTCCACTGACATTGTGACTTCTTAGAGGGACTTTTTGGGCAACCAAAAGGAAGTTTGAGGCAATAACAGGTCTGTGATGCCCTTAGATGTCCTGGGCCGCACGCGTGCTACACTGATGCGTTTAACAAGTCCCTGCTTCGCGAGGGGTGGGAAATCTGCAATACGCATCGTGATGGGGATAGACCTTTGTAATTATAGGTCTTCAACGAGGAATTCCTAGTAAGCGTAAGTCATCAGCTTACGCTGACTAAGTCCCTGCCCTTTGTACACACCGCCCGTCGCTCCTACCGATTTCGAGTGATTCGGTGAACCTTTTGGACCGTTTACACGGGAAATCAAGTAAACCATATCACTTAGAGGAAGGAGAAGTCGTAACAAGGTTACT
>KC139712_Clevelandella_constricta_CC1
AACCTGGTTGATCCTGCCAGTAGTCATATGCTTGTCTCAAAGATTAACCCATGCATGTGTAAGTATAGTTATGTACAGCGAAACTGCGAATGGCTCCTTAAAACAGTTATAATTTATTTGATGGATAAAGGATATGGATAACCGTAGTAATTCTAGAGCTAATACATGCTTGAAAGCCTGACTTACGAAGGGCTGCATTTATTAGATAAAGCCAGCATTTAGGTGATTCATAATAAATTAGCGGATCGCGGCTTTTGTCGCGACATATCATTCAAGTATCTGACCTATCAGCTTTGATGGTAGTGTATTGGACTACCATGGCGTTAACAGGTAACGGGGAATTAGGGTTCGATTCCGGAGAAAGAGCCTGAGAAACGGCTATTACATCTACGGACGGCAGCAGGGGCGTAAATTACCCAATCTTAATTTAAGGAGGTAGTGACAAGAAATATCGAACTAGCGATAAGCTAGGATTGGAATGGACCAAATTCAATACCCTTGGCGAGTAACAATTGGAGGGCAAGTCTGGTGCCAGCAGCCGCGGTAATTCCAGCTCCAATAGCATATATTAAAGTTGTTGCAGTTAAAAAGCTCGTAGTTGGATATCTGGGGTAGCTGAGAGGCTTTTAAGCCCCTTATGCCACACCCATCTTTCTGTTAACACGTGTTGGTATTCGTACTGGACGTGGGCTCAGATATTTTACCTTGAGAAAACTAGAGTGTTTCAGGCAGGCTTGGCCGGAATACAAAAGCATGGAATAATAGAATTTGGCATGACTCTGTGGTTGGCCAGAGGAGTGTAACGATTAATAGGAACAGTTGGGGGCATTAGTATTTAATTGTCAGAGGTGAAATTCTCGGATTTGTTAAAGACTAACTAAAGCGAAAGCATTTGCCAAGGATGTTTTCATTAATCAAGAACGAAAGTTAGGGGATCAAAGACGATCAGATACCGTCGTAGTCTTAACCATAAACGATGCCGACTAGAGATTGGAGGAGACGAACTCCTTCAGCATCTAAGGAGAAATCAAAGTCTTTGGGTTCTGGGGGGAGTATGGTCGCAAGGCTGAAACTTGAAGGAATTGACGGAAGGGCACCACCAGGAGTGGAGCCTGCGGCTTAATCTGACTCAACACGGAGAAATTTACCAGGTCCAGACATTAGAAGGATTGACAGATTGATAGCTCTTTCTTGATTTTATGGGTGGTGGTGCATGGCCGTTCTTAGTTGGTGGAGTGATTTGTCTGGTTAATTCCGATAACGAACGAGACCTTAACCTACTAACTAGACCGCTTAGTTACTCTTTGCGGGACTTCTTAGAGGGACTGTCTGGCTAAACCTCAAGGAAGTTTAAGGCAATAACAGGTCTGTGATGCCCTTAGATGTCCTGGGCTGCACGCGTGCTACACTGATGCATACAATAAGTTCCTGGATCGAAAGATCTGTGGCAATCTTTAATGTGCATCGTGATTGGGATAGATCTTTGTAATTATGGATCTTTAACGAGGAATTCCTAGTAAGCGTAAGTCATCAGCTTACGCTGATTAAGTCCCTGCCCTTTGTACACACCGCCCGTCGCTCCTACCGATTTTGAGTGATTCGGTGAGCATTTTGGACCTGCCACAAGCGGGGAAATTATGCGAACCAAATCACTTAGAGGAAGGAGAAGTCGTAACAAGGTTTCCGTAGGTGAACCTGCGGAAGGATCA
>MT675972_Anteclevelandella_constricta_TH9EPaa
AACCTGGTTGATCCTGCCAGTAGTCATATGCTTGTCTCAAAGATTAACCCATGCATGTGTAAGTATAGTTATGTACAGCGAAACTGCGAATGGCTCCTTAAAACAGTTATAATTTATTTGATGGATAAAGGATATGGATAACCGTAGTAATTCTAGAGCTAATACATGCTTGAAAGCCTGACTTACGAAGGGCTGCATTTATTAGATAAAGCCAGCATTTAGGTGATTCATAATAAATTAGCGGATCGCGGCTTTTGTCGCGACATATCATTCAAGTATCTGACCTATCAGCTTTGATGGTAGTGTATTGGACTACCATGGCGTTAACAGGTAACGGGGAATTAGGGTTCGATTCCGGAGAAAGAGCCTGAGAAACGGCTATTACATCTACGGACGGCAGCAGGGGCGTAAATTACCCAATCTTAATTTAAGGAGGTAGTGACAAGAAATATCGAACTAGCGATAAGCTAGGATTGGAATGGACCAAATTCAATACCCTTGGCGAGTAACAATTGGAGGGCAAGTCTGGTGCCAGCAGCCGCGGTAATTCCAGCTCCAATAGCATATATTAAAGTTGTTGCAGTTAAAAAGCTCGTAGTTGGATATCTGGGGTAGCTGAGAGGCTTTTAAGCCCCTTATGCCACTCCCATCTTTCTGTTAACACGTGTTGGTATTCGTACTGGACGTGGGCTCAGATATTTTACCTTGAGAAAACTAGAGTGTTTCAGGCAGGCTTGGCCGGAATACAAAAGCATGGAATAATAGAATTTGGCATGACTCTGTGGTTGGCCAGAGGAGTGTAACGATTAATAGGAACAGTTGGGGGCATTAGTATTTAATTGTCAGAGGTGAAATTCTCGGATTTGTTAAAGACTAACTAAAGCGAAAGCATTTGCCAAGGATGTTTTCATTAATCAAGAACGAAAGTTAGGGGATCAAAGACGATCAGATACCGTCGTAGTCTTAACCATAAACGATGCCGACTAGAGATTGGAGGAGACGAACTCCTTCAGCATCTAAGGAGAAATCAAAGTCTTTGGGTTCTGGGGGGAGTATGGTCGCAAGGCTGAAACTTGAAGGAATTGACGGAAGGGCACCACCAGGAGTGGAGCCTGCGGCTTAATCTGACTCAACACGGAGAAATTTACCAGGTCCAGACATTAGAAGGATTGACAGATTGATAGCTCTTTCTTGATTTTATGGGTGGTGGTGCATGGCCGTTCTTAGTTGGTGGAGTGATTTGTCTGGTTAATTCCGATAACGAACGAGACCTTAACCTACTAACTAGACCGCTTAGTTACTCTTTGCGGGACTTCTTAGAGGGACTGTCTGGCTAAACCTCAAGGAAGTTTAAGGCAATAACAGGTCTGTGATGCCCTTAGATGTCCTGGGCTGCACGCGTGCTACACTGATGCATACAATAAGTTCCTGGATCGAAAGATCTGTGGCAATCTTTAATGTGCATCGTGATTGGGATAGATCTTTGTAATTATGGATCTTTAACGAGGAATTCCTAGTAAGCGTAAGTCATCAGCTTACGCTGATTAAGTCCCTGCCCTTTGTACACACCGCCCGTCGCTCCTACCGATTTTGAGTGATTCGGTGAGCCTTTTGGACCTGCCACAAGCGGGAAAATTATGCGAACCAAATCACTTAGAGGAAGGAGAAGTCGTAACAAGGTTTCCGTAGGTGAACCTGCAGAAGGATCA
>KC139715_Clevelandella_panesthiae_CP1
AACCTGGTTGATCCTGCCAGTAGTCATATGCTTGTCTCAAAGATTAACCCATGCATGTGTAAGTATAGTTATATACAGCGAAACTGCGAATGGCTCCTTAAAACAGTTATAATTTATTTGATGGATAAAGGATATGGATAACCGTAGTAATTCTAGAGCTAATACATGCTTGAAAGCCTGACTCACGAAGGGCTGCATTTATTAGATAAAGCCAGCATTTAGGTGATTCATAATAAATTAGCGGATCGCGACTTTGTTTGCGACATGTCATTCAAGTATCTGACCTATCAGCTTTGATGGTAGTGTATTGGACTACCATGGCATTAACAGGTAACGGGGAATTAGGGTTCGATTCCGGAGAAAGAGCCTGAGAAACGGCTATTACATCTACGGACGGCAGCAGGGGCGTAAATTACCCAATCTTAATTTAAGGAGGTAGTGACAAGAAATATCGAACTAGCGACAAGCTAGGATTGGAATGGACCAAATTTAATACCCTTGGCGAGTAACAATTGGAGGGCAAGTCTGGTGCCAGCAGCCGCGGTAATTCCAGCTCCAATAGCATATATTAAAGTTGTTGCAGTTAAAAAGCTCGTAGTTGGATATCTGGAGTAGCTGAGGAGCCAATAAGTTCCGTAAGCCACATCCATCATTCTGTTAACACGTGTTGGTATTCGTACTGGACGTGGGCTCAGATATTTTACCTTGAGAAAACTAGAGTGTTTCAGGCAGGCTTGGCCGGAATACAAAAGCATGGAATAATAGAATTTGGCATGACTCTGTGGTTGGCCAGAGGAGTGTAACGATTAATAGGAACAGTTGGGGGCATTAGTATTTAATTGTCAGAGGTGAAATTCTCGGATTTGTTAAAGACTAACTAAAGCGAAAGCATTTGCCAAGGATGTTTTCATTAATCAAGAACGAAAGTTAGGGGATCAAAGACGATCAGATACCGTCGTAGTCTTAACCATAAACGATGCCGACTAGAGATTGGAGGAGTTGAACTCCTTCAGCATCTAAGGAGAAATCAAAGTCTTTGGGTTCTGGGGGGAGTATGGTCGCAAGGCTGAAACTTGAAGGAATTGACGGAAGGGCACCACCAGGAGTGGAGCCTGCGGCTTAATCTGACTCAACACGGAGAAATTTACCAGGTCCAGACATTAGAAGGATTGACAGATTGATAGCTCTTTCTTGATTTTATGGGTGGTGGTGCATGGCCGTTCTTAGTTGGTGGAGTGATTTGTCTGGTTAATTCCGATAACGAACGAGACCTTAACCTACTAACTAGACCGCTTAGTCAATCTTGGCGGGACTTCTTAGAGGGACTGTCTGGCTTAACCTCAAGGAAGTTTAAGGCAATAACAGGTCTGTGATGCCCTTAGATGTCCTGGGCTGCACGCGTGCTACACTGATGCATACAATAAGCTCCTGGATCGAAAGATCTGCGGCAATCTTCAATGTGCATCGTGATTGGGATAGATCTTTGTAATTATGGATCTTTAACGAGGAATTCCTAGTAAGCGTAAGTCATCAGCTTACGCTGATTAAGTCCCTGCCCTTTGTACACACCGCCCGTCGCTCCTACCGATTTCGAGTGATTCGGTGAGTCTTTTGGACTTGCCACAAGCGGGAAAATTATACGAACCAAATCACTTAGAGGAAGGAGAAGTCGTAACAAGGTTTCCGTAGGTGAACCTGCGGAAGGATCA
>AJ006711_Nyctotherus_cordiformis
GAAACGGCTATTACATCTATGGAGGGCAGCAGGGGCGTAAATTACCCAATCTTAATTTAAGGAGGTAGTGACAAGAAATATCGAACTAGCGAAAGCTAGGATTGAAATGGACCAAATACAAATACCTTGGCGAGTAACAATTGGAGGGCAAGTCTGGTGCCAGCAGCCGCGGTAATTCCAGCTCCAATAGCATATATTAAAGTTGTTGCAGTTAAAAAGCTCGTAGTTGGATATCTGGAGTAGTTTACTTGGCCTCTCGGTCCTGTAAACCACATCCATCCTTCTGTTAACATGTGTTGGTATTCGTACTGGACATGGGCTCAGATATTTTACCTTGAGAAAATCAGAGTGTTTCAGGCAGGCATGGCCGGAATACAAAAGCATGGAATAATAGAATTTGACACGACTCTGTGGTTGGCCAGGGAAGTGTAATGATTAATAGGAACAGTTGGGGGCATTAGTATTTAATTGTCAGAGGTGAAATTCTTGGATTTGTTAAAGACTAACTAAAGCGAAAGCATTTGCCAAGGATGTTTTCATTAATCAAGAACGAAAGTTGGGGGATCAAAGACGATCAGATACCGTCGTAGTCTTAACCATAAACGATGCCGACTAGAGATTGGAGGAGAATTATCTCCTTCAGCATCTAAGGAGAAATCAAAGTCTTTGGGTTCTGGGGGGAGTATGGTCGCAAGGCTGAAACTTGAAGGAATTGACGGAAGGGCACCACCAGGAGTGGAGCCTGCGGCTTAATCTGACTCAACACGGAGAAACTCACCAGGTCCAGACATTGGCAGGATTGACAGATTGATAGCTCTTTCTTGATTCTTTGGGTGGTGGTGCATGGCCGTTCTTAGTTGGTGGAGTGATTTGTCTGGTTAATTCCGATAACGAACGAGACCTTAACCTACTAACTAGACTGCGTAGATACTTCTTCGCAGGACTTCTTAGAGGGACTATTTGGATAACCTCAAGGAAGTTTAAGGCAATAACAGGTCTGTGATGCCCTTAGATGTCCTGGGCTGCACGCGTGCTACACTGATGCATACAATGAGTTCCCGGACCGAAAGGTCTGTGGCAATCTTCAAAATGCATCGTGATTGGGATAGATCTTTGTAATTATGGATCTTTAACGAGGAATTCCTAGTAATCGTAAGTCATCAACTTACGATGATTAAGTCCCTGCCCTTTGTACACACCGCCCGTCGCTCCTACCGATTCCGAGTGATTCGGTGAGCATTTTGGACCTGTCAAAAGCGGGAAAATTATGCGAACCAAATCACTTAGAGGAAGGAGAAGTCGTAACAAGGTTTCCGTAGGTGAACCTGCAGAAGGATCA
>AJ222678_Nyctotherus_ovalis
AACCTGGTTGATCCTGCCAGTAGTCATATGCTTGTCTCAAAGATTAACCCATGCATGTGTAAGTATAGTTATATACAGCGAAACTGCGAATGGCTCCTTAAAACAGTTATAATTTATTTGATGGATAAAGATATGGATAACCGTAGTAATTCTAGAGCTAATACATGCTTGAAAGCCTGACTTACGAAGGGCTGCATTTATTAGATAAAGCCAGCATTTAGGTGATTCATAATAAATTAGCGGATCGCGATCTTGGTCGCGACATGTCATTCAAGTATCTGACCTATCAGCTTTGATGGTAGTGTATTGGACTACCATGGCATTAACGGGTAACGGGGAATTAGGGTTCGATTCCGGAGAAAGAGCCTGAGAAACGGCTATTACATCTAAGGAGGGCAGCAGGGGCGTAAATTACCCAATCTTGACTTAAGGAGGTAGTGACAAGAAATATCGAACTAGCGATAAGCTAGGATTGAAATGGACCAAATCTAAAACCCTTGGCGAGTAACAATTGGAGGGCAAGTCTGGTGCCAGCAGCCGCGGTAATTCCAGCTCCAATAGCATATATTAAAGTTGTTGCAGTTAAAAAGCTCGTAGTTGGATATCTGGAGTAGTTTGGGAGGCTTCAACCTTTCAAACGACATCCATCCTTCTGTTAACGCGTGTTGGTATTCGTACTGGACGTGGGCTCAGATATTTTACCTTGAGAAAACTAGAGTGTTTCAGGCAGGCTTAGCCGGAATACAAAAGCATGGAATAATAGAATTTGGCACGACTCTGTGGTTGGCCAGAGAAGTGTAATGATTAATAGGAACAGTTGGGGGCATTAGTATTTAATTGTCAGAGGTGAAATTCTCGGATTTGTTAAAGACTAACTAAAGCGAAAGCATTTGCCAAGGATGTTTTCATTAATCAAGAACGAAAGTTAGGGGATCAAAGACGATCAGATACCGTCGTAGTCTTAACCATAAACGATGCCGACTAGAGATTGGAGGAGTTTAAGCTCCTTCAGCATCTAAGGAGAAATCAAAGTCTTTGGGTTCTGGGGGGAGTATGGTCGCAAGGCTGAAACTTGAAGGAATTGACGGAAGGGCACCACCAGGAGTGGAGCCTGCGGCTTAATCTGACTCAACACGGAGAAATTTACCAGGTCCAGACATTAGAAGGATTGACAGATTGATAGCTCTTTCTTGATTTATTGGGTGGTGGTGCATGGCCGTTCTTAGTTGGTGGAGTGATTTGTCTGGTTAATTCCGATAACGAACGAGACCTTAACCTACTAACTAGACTGCGGAGTTACTCTTCGCAGGGCTTCTTAGAGGGACTGTCTGGCTTAACCTCAAGGAAGTTTAAGGCAATAACAGGTCTGTGATGCCCTTAGATGTCCTGGGCTGCACGCGTGCTACACTGATGCATACAATAAGTTCCTGGATCGAAAGATCTGCGGCAATCTTTAATGTGCATCGTGATTGGGATAGATCTTTGTAATTATGGATCTTTAACGAGGAATTCCTAGTAAGCGTAAGTCATCAGCTTACGTTGATTAAGTCCCTGCCCTTTGTACACACCGCCCGTCGCTCCTACCGATTCCGAGTGATTCGGTGAGCCTTTTGGACCTGCCACAAGCGGGAAACTTATGCGAACCAAATCACTTAGAGGAAGGAGAAGTCGTAACAAGGTTTCCGTAGGTGAACCTGCGGAGGATCA
>KP712777_Parametopidium_circumlabens
TGGACTACCATGGCATTAACGGGTAACGGGGAATTAGGGTTCGATTCCGGAGAAAGAGCCTGAGAAACGGCTATTACATCTAAGGAGGGCAGCAGTGGCGTAAATTACCCAATCTTAATTTAAGGAGGTAGTGACAAGAAATATCAAACCGGAGCAATCCGGGATTGGAATGGGCCAAACGTAAAACCCTTGGCGAGCAACAATTGGAGGGCAAGTCTGGTGCCAGCAGCCGCGGTAATTCCAGCTCCAATAGCATATATTAAAGTTGTTGCAGTTAAAAAGCTCGTAGTTGGATTTCTGGAGTAGTCTGCTGTCTGCAATGTGGACGTCAGACCACATCCATCCTTCTGTTAACACGTGTTGGCACACCGTGCTGGACGTGGGCTCAGATATTTTACCTTGAGAAAATTAGAGTGTTTCAGGCAGGCAAGGCCGGAATACAAAAGCATGGAATAATAGAATTGATACGACTCTGTGGTTGGCCAGGGAAGTATAATGATTAATAGGAACAGTTGGGGGCATTAGTATTTAATTGTCAGAGGTGAAATTCTTGGATTTGTTAAAGACTAACTAAAGCGAAAGCATTTGCCAAGGATGTTTTCATTAATCAAGAACGAAAGTTAGGGGATCAAAGACGATCAGATACCGTCGTAGTCTTAACCATAAACGATGCCGACTAGAGATTGGAGGAGATAATCGAGCTCCTTCAGCATCTAAGGAGAAATCAAAGTCTTTGGGTTCTGGGGGGAGTATGGTCGCAAGGCTGAAACTTGAAGGAATTGACGGAAGGGCACCACCAGGAGTGGAGCCTGCGGTTTAATCTGACTCAACACGGAGAAATTTACCAGGTCCAGACATTGATAGGATTGACAGATTGATAGCTCTTTCTTGATTCTATGGGTGGTGGTGCATGGCCGTTCTTAGTTGGTGGAGTGATTTGTCTGGTTAATTCCGATAACGAACGAGACCTTAACCTACTAACTAGACCATAGAGTTAATACTCTATGGAGCTTCTTAGAGGGACTGTGTGGTAAAACCTCAAGGAAGTTTAAGGCAATAACAGGTCTGTGATGCCCTTAGATGTCCTGGGCTGCACGCGTGCTACACTGATGCATACAATAAGTTCCTAGGCCGAAAGGTCCGTGGCAATCTTCAATATGCATCGTGATTGGGATAGATCTTTGTAATTATAGATCTTTAACGAGGAATTCCTAGTAAGCGTAAGTCATCAACTTACGCTGATTAAGTCCCTGCCCTTTGTGTACACACCGCCGTCGCTCCTACCGATTCGAGTGATTCGGTGAGCCTTTTGGACCTGCCAAAAGCGGGAAAATCAAGCGAACCAATCACCTAGAGG
>KY025567_Urostomides_campanula_ACAMTR
AGTCATATGCTTGTCTCAAAGATTAACCCATGCATGTGTAAGTATAGTTATATACAGCGAAACTGCGAATGGCTCATTAAATCAGTTATAATTTATTTGATGGATAAAGGATATGGATAACCGTAGAAATTCTAGAGCTAATACATGCTAGAAAGCTCGACGCAAGAAGAGCTGCATTTATTAGATAAAGCCAGCATTTAGGTGATTCATAATAACTTAGCGAATCGCAAGGTTTCTTGCGATATATCATTCAAGTATCTGCCCTATCAGCTTTGATGGTAGTGTATTGGACTACCATGGCATTAACGGGTAACGGAGAATTAGGGTTCGGTTCCGGAGAAAGAGCCTGAGAAACGGCTATTACATCTAAGGACGGCAGCAGGGGCGTAAATTACCCAATCTTAATTTAAGGAGGTAGTGACAAGAAATATCGACTTTGGAGAAATCCAAGATTGGAATGGACCAAACGCAAAACCCTTGGCGAGTAACAATTGGAGGGCAAGTCTGGTGCCAGCAGCCGCGGTAATTCCAGCTCCAATAGCGTATATTAAAGTTGTTGCAGTTAAAAAGCTCGTAGTTGGATATCTGGAGTGGTCTATGCGCTCTTCTAGAGATGCTTAGACTTCATCCATCCTTCTGTTAACGCGTCGTGGTACTTGTACTGGATGCGAGCTCGGATATTTTACCTTGAGAAAATCAGAGTGTTTCAGGCAGGCAAGGCCGGAATACAAAAGCATGGAATAATAGAAACGACACAACTCTGTGGTTGGCCAGAGGCGTGTAATTGTTAATAGGAACAGTTGGGGGCATTAGTATTTAATTGTCAGAGGTGAAATTCTTGGATTTGTTAAAGACTAACTAAAGCGAAAGCATCTGCCAAGGATGTTTTCATTAATCAAGAACGAAAGTTAGGGGATCAAAGACGATCAGATACCGTCGTAGTCTTAACTATAAACGATGCCGACTAGGGATTGGAGGAGGTATTCGAACTCCTTCAGCACCTAAGGAGAAATCAAAGTCTTTGGGTTCTGGGGGGAGTATGGTCGCAAGGCTGAAACTTGAAGGAATTGACGGAAGGGCACCACCAGGAGTGGAGCCTGCGGCTTAATCTGACTCAACACTGAGAAATTTACCAGGTCCAGACATTGATAGGATTGACAGATTGATAGCTCTTTCTTGATTCTATGGGTGGTGGTGCATGGCCGTTCTTAGTTGGTGGAGTGATTTGTCTGGTTAATTCCGATAACGAACGAGACCTTAACCTGCTAACTAGATCTTTGAGTTATTCTCTTAGACGCTTCTTAGAGGGACTGTGTGGTAAAACCTCAAGGAAGTTTAAGGCAATAACAGGTCTGTGATGCCCTTAGATGTCCTGGGCTGCACGCGTGCTACACTGATGCACTCAATGAGTTCCTGTGCTGAAAGGCATTAGGCAATCTTCAATATGCATCGTGATTGGGATAGATCTTTGTAATTATGGATCTTGAACGAGGAATTCCTAGTAAGCGTAAGTCATCAACTTGCGCTGATTAAGTCCCTGCCCTTTGTACACACCGCCCGTCGCTCCTACCGATTCCGGGTGATTCGGTGAACCTTTTGGACTTGCCACAAGCGAGGAAATTAAGTGAACCAAATCACCTAGAGGAAGGAGAAGTCGTAACAAGGTTTCC
>KY025570_Urostomides_darwini_ADARBOT
TCTCAAAGATTAACCCATGCATGTGCAAGTATAGTATTATACAGCGAAACTGCGAATGGCTCATTAAATCAGTTATAATTTATTTGATGGATAAAGGATATGGATAACCGTAGAAAATCTAGAGCTAATACATGCGTGAACGTTTGCCGCAAGGTAAACTGTATTTATTAGATAAAGCCAGCATTTAGGTGATTCATAATAACTTAGCGAATCGCGGATTTCATCCGCGATATATCATTCAAGTATCTGCCCTATCAGCTTTGATGGTAGTGTATTGGACTACCATGGCACTAACGGGTAACGGAGAATTAGGGTTCGGTTCCGGAGAAAGAGCCTGAGAAACGGCTATTACATCTAAGGACGGCAGCAGGGGCGTAAATTACCCAATCTTAATTTAAGGAGGTAGTGACAAGAAATATCGACTTTGGAGAAATCCAAGATTGGAATGGACTAAACACAAAACACTTAGCGAGTAACAATTGGAGGACAAGTCTGGTGCCAGCACCCGCGGTAATTCCAGCTCCAATAGCGTATATTAAAGTTGTTGCAGTTAAAAAGCTCGTAGTTGGATATCTGCAAGAGGCTAAGGGTCACTCTGTGATTCTTATCCTTAAGCATCCTTCTGTTAACACGTGTTGGCTTCGCGGCTGGACGTGAGCTCAGAAATTTTACCTTGAGAAAATTAGAGTGTTTCAGGCAGGCAAGGCCGGAATACAAAAGCATGGAATAATAGAAATGACACAACTTTGTGGTTGGCCAGAGGCGTGTAATGGTTAATAGGAACAGTTGGGGGCATTAGTATTTAATTGTCAGAGGTGAAATTCTTGGATTTGTTAAAGACTAACTAAAGCGAAAGCATCTGCCAAGGATGTTTTCATTAATCAAGAACGAAAGTTAGGGGATCAAAGACGATCAGATACCGTCGTAGTCTTAACCATAAACGATGCCGACTAGAGATTGGAGGAGATATTCGAGCTCCTTCAGCATCTAAGGAGAAATCAAAGTCTTTGGGTTCTGGGGGGAGTATGGTCGCAAGGCTGAAACTTGAAGGAATTGACGGAAGGGCACCACCAGGAGTGGAGCCTGCGGCTTAATCTGACTCAACACTGAGAAATTTACCAGGTCCAGACATTGATAGGATTGACAGATTGATAGCTCTTTCTTGATTCTATGGGTGGTGGTGCATGGCCGTTCTTAGTTGGTGGAGTGATTTGTCTGGTTAATTCCGATAACGAACGAGACCTTAACCTGCTAACTAGATTTGCGAGTTATTCTCTAAAATTCTTCTTAGAGGGACTGTGTGGTAAAACCTCAAGGAAGTTTAAGGCAATAACAGGTCTGTGATGCCCTTAGATGTCCTGGGCTGCACGCGTGCTACAATGATGCACTCAATGAGTTCCTGCGCTGAAAGGTGTCAGGCAATCTTCAATATGCATCGTGATTGGGATAGATCTTTGTAATTATGGATCTTGAACGAGGAATTCCTAGTAAGCGTATGTCATCAACTTGCGCTGATTAAGTCCCTGCCCTTTGTACACACCGCCCGTCGCTCCTACCGATTCCGAGTGATTCGGTGAACCTTTTGGACTTGCCAAAAGCGAGAAAATTAAGTGAACTGAATCACTTAGAGGAAGGAGAAGTCGTAACAAGGTTTCC
>KY025584_Urostomides_striatus_V5MS
TAGTCATATGCTTGTCTCAAAGATTAACCCATGCATGTGCAAGTATAGTTATATACCGCGAAACTGCGAATGGCTCATTAAATCAGTTATAATTTATTTGATGGATAAAGGATATGGATAACCGTAGAAATTCTAGAGCTAATACATGCGTGAAAGCTCGACGTAAGAAGAGCTGTATTTATTAGATAAAGCCAGCATTTAGGTGATTCATAATAACTTAGCGAATCGCAGATTTATCTGCGATATATCATTCAAGTATCTGCCCTATCAGCTTTGATGGTAGTGTATTGGACTACCATGGCATTCACGGGTAACGGAGAATTAGGGTTCGGTTCCGGAGAAAGAGCCTGAGAAACGGCTATTACATCTAAGGACGGCAGCAGGGGCGTAAATTACCCAATCTTAATTTAAGGAGGTAGTGACAAGAAATATCGACTTTGGAGCAATCCAAGATTGGAATGGGCTAAACACAAAACCCTTAGCGAGTAACAATTGGAGGGCAAGTCTGGTGCCAGCAGCCGCGGTAATTCCAGCTCCAATAGCGTATATTAAAGTTGTTGCAGTTAAAAAGCTCGTAGTTGGATATCTGGAGTAATCTGCGGTTCCCTTTGGGGATTGCAGAGTACATCCATCCTTCTGTTAACGTGTGTTGGTTCTCACGGACTGGACACGAGCTCGGATATTTTACCTTGAGAAAATTAGAGTGTTTCAGGCAGGCTTGGCCGGAATACAAAAGCATGGAATAATTGAAATGACACAACGCTGTGGTTGGCCAGAGGCGTGTAATGGTTAATAGGAACAGTTGGGGGCATTAGTATTTAATTGTCAGAGGTGAAATTCTTGGATTTGTTAAAGACTAACTAAAGCGAAAGCATCTGCCAAGGATGTTTTCATTAATCAAGAACGAAAGTTAGGGGATCAAAGACGATCAGATACCGTCGTAGTCTTAACCATAAACGATGCCGACTAGAGATTGGAGGAGATATTCGAGCTCCTTCAGCATCTAAGGAGAAATCAAAGTCTTTGGGTTCTGGGGGGAGTATGGTCGCAAGGCTGAAACTTGAAGGAATTGACGGAAGGGCACCACCAGGAGTGGAGCCTGCGGCTTAATCTGACTCAACACTGAGAAATTTACCAGGTCCAGACATTGATAGGATTGACAGATTGATAGCTCTTTCTTGATTCTATGGGTGGTGGTGCATGGCCGTTCTTAGTTGGTGGAGTGATTTGTCTGGTTAATTCCGATAACGAACGAGACCTTAACCTGCTAACTAGATCTGCGAGTTATTACTTTTGGATGCTTCTTAGAGGGACTGTGTGGTAAAACCTCAAGGAAGTTTAAGGCAATAACAGGTCTGTGATGCCCTTAGATGTCCTGGGCTGCACGCGTGCTACACTGATGCACTCAGCGAGTACCTGATCTGAAAGGTATTAGGCAATCTTCAATATGCATCGTGATTGGGATAGATCTTTGTAATTATGGATCTTGAACGAGGAATTCCTAGTAAGCGCAAGTCATCAACTTGCGCTGATTAAGTCCCTGCCCTTTGTACACACCGCCCGTCGCTCCTACCGATTCCGAGTGATTCGGTGAACCTTTTGGACTTGCCAAAAGCGAGAAAATTAAGTGAACCAAATCACTTAGAGGAAGGAGAAGTCGTAACAAGGTTTCC
>KY432957_Metopus_contortus
ATTAAATCAGTTATAGTTTATTTGATGGATTCAGATATGGATAACCGTAGTAATTCTAGAGCTAATACATGCTTGAAAGCCTGACTCACGAAGGGCTGCATTTATTAGATAAAGCCAGCATTTAGGTGACTCATAATAACTTAGCGAATCGCGGATTTTCTGCGATATATCATTCAAGTATCTGCCCTATCAGCTTTGATGGTAGTGTATTGGACTACCATGGCTTTAACGGGTAACGGAGAATTAGGGTTCGGTTCCGGAGAAAGAGCCTGAGAAACGGCTATTACATCTAAGGACGGCAGCAGGGGCGTAAATTACCCAATCTTAACTTAAGGAGGTAGTGACAAGAAATATCGACATTGGAGAAATCCAAGATCGGAATGGGCTTAATTTAAATCCCTAAGTGAGTAACCATTGGAGGGCAAGTCTGGTGCCAGCAGCCGCGGTAATTCCAGCTCCAATAGCGTATATTAAAGTTGTTGCAGTTAAAAAGCTCGTAGTTGGATATCTGGAGTGCCGGCTTTGGACAATCGTTCAGAGTTTGGTATGTCCATCCTTCTGTTAACTTACGTTACCGCAAGGTCGCGTGAGGGCTCAGATATTTTACCTTGAGAAAATTAGAGTGTTTCAGGCAGGCAAGGCCAGAATACTACAGCATGGAATAATAGAATTGACGCAACTCTGTGGTTGGCCAGAGAAGTGTAATGATTAATAGGAACAGTTGGGGGCATTAGTATTTAATTGTCAGAGGTGAAATTCTTGGATTTGTTAAAGACTAACTAAAGCGAAAGCATTTGCCAAGGATGTTTTCATTAATCAAGAACGAAAGTTAGGGGATCAAAGACGATCAGATACCGTCGTAGTCTTAACCATAAACGATGCCGACTAGAGATCGGAGGAGATTATCGAGCTCCTTCGGGATCATAGGAGAAATCAAAGTCTTTGGGTTCTGGGGGGRGTATGGTCGCAAGGCTGAAACTTGAAGGAATTGACGGAAGGGCACCACCAGGAGTGGAGCCTGCGGCTTAATCTGACTCAACACGGAGAAATTTACCAGGTCCAGACATTGGCAGGATTGACAGATTGATAGCTCTTTCTTGATTCTACGGGTGGTGGTGCATGGCCGTTCTTAGTTGGTGGAGTGATTTGTCTGGTTAATTCCGATAACGAACGAGACCTTAACCTACTAACTAGATCTCTTAGCTATTGCTATGAGCTACTTCTTAGAGGGACTGTGTTGTCAAACCTCAAGGAAGTTTAAGGCAATAACAGGTCTGTGATGCCCTTAGATGTCCTGGGCCGCACGCGTGCTACACTGATGCATGCAATAAGTACCTAGGCCGAAAGGCATTGGGTAATCTCCAGTATGCATCGTGCTTGGGATAGATCTTTGTAATTATGGATCTTTAACGAGGAATTCCTAGTAAGCGTAAGTCATCAGCTTACGCTGATTAAGTCCCTGCCCTTTGTACACACCGCCCGTCGCTCCTACCGATTTCGGGTGATTCGGTGAACCTTTTGGACTTGCCAAAAGCGAGGAAATCATGTGAACCATATCACCTAGAGGAAGGAGAAGTCGTAACAAGGTTTCCGTAGGTGAACCTGCAGA
>KY432959_Metopus_yantaiensis
TGAATTCGTGAATGGCTCCTTAAAACAGTTATAATTTATTTGATGGATAAAGATATGGATAACCGTAGTAATTCTAGAGCTAATACATGCGTGAAAGCCTGACTCACGAAGGGCTGTATTTATTAGATAAAGCCAACATTTAGGTGATTCATAATAACTTAGCGGATCGCGGACTTTGTCCGCGACATGTCATTCAAGTATCTGCCCTATCAGCTTTGATGGTAGTGTATTGGACTACCATGGCATTAACGGGTAACGGGGAATTAGGGTTCGGTTCCGGAGAAAGAGCCTGAGAAACGGCTATTACATCTAAGGATGGCAGCAGGGGCGTAAATTACCCAATCTTAATTTAAGGAGGTAGTGACAAGAAATATCAAACCGGAGCAATCCGGGATTGGAATGGACCAAACGTAAAACCCTTGGCGAGTAACAATTGGAGGGCAAGTCTGGTGCCAGCAGCCGCGGTAATTCCAGCTCCAATAGCATATATTAAAGTTGTTGCAGTTAAAAAGCTCGTAGTTGGATATCTGGAGTGGTCTGCCGTTCACTTTGTGGATGGTAGACCACATCCATCCTTCTGTTAACATGTGTTGGCACTTCGTGCTGGACATGGGCTCAGATATTTTACCTTGAGAAAATTAGAGTGTTTCAGGCAGGCAAGGCCGGAATACAAAAGCATGGAATAATAGAATTGACACGACTCTGTGGTTGGCCAGGGAAGTGTAATGATTAATAGGAACAGTTGGGGGCATTAGTATTTAATTGTCAGAGGTGAAATTCTTGGATTTGTTAAAGACTAACTAAAGCGAAAGCATTTGCCAAGGATGTTTTCATTAATCAAGAACGAAAGTTAGGGGATCAAAGACGATCAGATACCGTCGTAGTCTTAACCATAAACGATGCCGACTAGAGATTGGAGGAGATAATCGAGCTCCTTCAGTATCTAAGGAGAAATCAAAGTCTTTGGGTTCTGGGGGGAGTATGGTCGCAAGGCTGAAACTTGAAGGAATTGACGGAAGGGCACCACCAGGAGTGGAGCCTGCGGCTTAATCTGACTCAACACGGAGAAATTTACCAGGTCCAGACATTGATAGGATTGACAGATTGATAGCTCTTTCTTGATTCTATGGGTGGTGGTGCATGGCCGTTCTTAGTTGGTGGAGTGATTTGTCTGGTTAATTCCGATAACGAACGAGACCTTAACCTACTAACTAGATCGCAGAGTTACTACTCTGCGAAGCTTCTTAGAGGGACTGTGTGGTAAAACCTCAAGGAAGTTTAAGGCAATAACAGGTCTGTGATGCCCTTAGATGTCCTGGGCTGCACGCGTGCTACACTGATGCACACAATGAGTTCCTGGGCCGAAAGGCCTGTGGCAATCTTCAATATGCATCGTGATTGGGATAGATCTTTGTAATTATGGATCTTAAACGAGGAATTCCTAGTAAGCGTAAGTCATCAGCTTGCGCTGATTAAGTCCCTGCCCTTTGTACACACCGCCCGTCGCTCCTACCGATTCCGAGTGATTCGGTGAGCATTTTGGACCTGCCACAAGCGGGAAAATTATGCGAACCAAATCACTTAGAGG
>MG896710_Palmarella_salina_BUSSPRAND
TAGTCATATGCTTGTCTCAAAGATTAAGCCATGCATGTGCAAGTATAGTATTATACAGCGAAACTGCGAATGGCTCATTAAATCAGTTATAGTTTATTTGATGGATAAAGATATGGATAACCGTAGTAATTCTAGAGCTAATACATGCGTGAAAGCCGAAAGGCTGTATTTATTAGATAATGCCAAATAATGGTGATTCATAATAACTTAACGAATCGTGGGTTTTCCTGCGATATATCATTCAAGTATCTGCCCTATCAGCTTTGATGGTAGTGTATTGGACTACCATGGCTTTAACGGGTAACGGAGAATTAGGGTTCGATTCCGGAGAGGGAGCCTGAGAAACGGCTACCACATCTAAGGAAGGCAGCAGGCGCGTAAATTACCCACTCCTGACTCAGGGAGGTAGTGACAAGAAATATCGGCCTTGGAGCAATCCAAGAACGGAATGGGTTTAATGTAAAGACCTTTACGAGGAACAATTGGAGGGCAAGTCTGGTGCCAGCAGCCGCGGTAATTCCAGCTCCAATAGCATATATTAAAGTTGTTGCAGTTAAAAAGCTCGTAGTTGGATATCTGGCGGGATTTTTCGCTTCCCCTAGGTCGTGGAAAATCCTCGTCATCCGTCTGTTAACTCATATGCTACCCTGTAGTGTATGGGGGCTCAGGCATTTTACCTTGAGAAAATTAGAGTGTTTCAGGCAGGCTAGGCCGGAATACATTAGCATGGAATAATAGAATTGGCACAAGTCTGTGGTCGCAGATGAGTGTAATGGTTAATAGGAACAGTTGGGGGCATTAGTATTTAATTGTCAGAGGTGAAATTCTTGGATTTTTTAAAGACTAACTAAAGCGAAAGCATTTGCCAAGGATGTTTTCATTAATCAAGAACGAAAGTTAGGGGATCGAAGACGATCAGATACCGTCGTAGTCTTAACTATAAACGATGCCGACTAGAGATTGGAGGAGATTTCAAACTCCTTCAGCATCTAAGGAGAAATCAAAGTCTTTGGGTTCTGGGGGGAGTATGGTCGCAAGGCTGAAACTTGAAGGAATTGACGGAAGGGCACCACCAGGAGTGGAGCCTGCGGCTCAATCTGACTCAACACTGAGAAATTTACCAGGTCCAGACATTGGAAGGATTGACAGATTGATAGCTCTTTCTTGATTCTATGGGTGGTGGTGCATGGCCGTTCTTAGTTGGTGGAGTGATTTGTCTGGTTAATTCCGATAACGAACGAGACCTTAACCTACTAACTAGACCATTCGGTTACTACCGGATGGAGCTTCTTAGAGGGACTATGTGGTAAAACCTCAAGGAAGTTTAAGGCAATAACAGGTCTGTGATGCCCTTAGATGTCCTGGGCCGCACGCGTGCTACACTGATGCATGCAATAAGATTGCTGCTCCGAAAGGCAGTGGCAAATCTAAAATATGCATCGTGATTGGGATAGATCTTTGTAATTATGGATCTTGAACGAGGAATTCCTAGTAAGCGTAAGTCATCAGCTTACGCTGACTAAGTCCCTGCCCTTTGTACACACCGCCCGTCGCTCCTACCGATTCCGAGTGATTTGGTGAACTCTTTGGACTTGTACCCGCGAGAAAATTGCGTGAACTAAATCACTTAGAGGAAGGAGAAGTCGTAACAAGGTTTCC
>MG896712_Tropidoatractus_levanderi_PANT3
TAGTCATATGCTTGTCTCAAAGATTAAGCCATGCATGTGCAAGTATAAGTGGATACTGCGAGACTGCGAATGGCTCATTAAATCAGCTATAGTTTATTTGATGGATAAAGATATGGATAACCGTAGTAATTCTAGAGCTAATACATGCGCGAACGCGTTCGCAAGGACGCCGTATTTATTAGATAATGCCACCGTATGGTGAATCATAATAACTTAACGAATCGTAGTAATACTGCGATATATCATTCAAGTATCTGCCCTATCAGCTTTGATGGTAGTGTATTGGACTACCATGGCACTTACGGGTAACGGAGAATTAGGGTTCGGTTCCGGAGAGGGAGCCTGAGAAATGGCTACCACATCTAAGGAAGGCAGCAGGCGCGTAAATTACCCAATCCTGACTCAGGGAGGTAGTGACAAGAAATATCGACTTTGGAGTAATCCAGAGATTGGAATGGGTTTAATGTAAAAACCTTTACGAGTAACAATTGGAGGGCAAGTCTGGTGCCAGCAGCCGCGGTAATTCCAGCTCCAATAGCATATATTAAAGTTGTTGCAGTTAAAAAGCTCGTAGTTGAAATTCTGGAGAGGTTGTTGGCTGATACTTGTCAGTTAGCAATTTTCTTCATCCTTCTGTTAACTCTCTGCACATCGTGTTGGAGTAGAGCTCAGATATTTTACCTTGAGAAAATTAGAGTGTTTCAGGCAGGCTAGGCCCGAATACAACAGCATGGAATAATGGAATTGACAATACTCTGTGGTTGCGCAGAAGTGTTGTAATGGTTAATAGGAACAGTTGGGGGCATTAGTATTTAATTGTCAGAGGTGAAATTCTTGGATTTGTTAAAGACTAACTAAAGCGAAAGCATTTGCCAAGGATGTTTTCATTAATCAAGAACGAAAGTTAGGGGATCAAAGACGATCAGATACCGTCGTAGTCTTAACTATAAACGATGCCGACTAGAGATTGGAGGAGATATTCGAGCTCCTTCAGCATCTAAGGAGAAATCAAAGTCTTTGGGTTCTGGGGGGAGTATGGTCGCAAGTCTGAAACTTGAAGGAATTGACGGAAGGGCACCACCAGGAGTGGAGCCTGCGGCTCAATCTGACTCAACACTGAGAAATTTACCAGGTCCAGACATTGGCAGGATTGACAGATTGATAGCTCTTTCTTGATTCTATGGGTGGTGGTGCATGGCCGTTCTTAGTTGGTGGAGTGATTTGTCTGGTTAATTCCGATAACGAACGAGACCTCAACCTACTAAATAGATCCAGGTGTTTCTACAACTGGACGCTTCTTAGAGGGACTGTGTGGTAAAACCTCAAGGAAGTTTGAGGCAATAACAGGTCTGTGATGCCCTTAGATGTCCTGGGCTGCACGCGTGCTACACTGATGCACTCAGCTAGTATCCTGCCTCGAAAGGTGGCGGGAAATCTTCAAAATGCATCGTGATTGGGATAGATCTTTGTAATTATGGATCTTAAACGAGGAATTCCTAGTAAGCGCAAGTCATCAGCTTGCGCTGACTAAGTCCCTGCCCTTTGTACACACCGCCCGTCGCTCCTACCGATTCCGAGTGATTCGGTGAACCTTTTGGACCTGTCCAAAGCGGGAAAATTAAGTAAACCAAATCACTTAGAGGAAGGAGAAGTCGTAACAAGGTTTCC
>MG896717_Tropidoatractus_spinosus_BLUFF8
AGTCATATGCTTGTCTCAAAGATTAAGCCATGCATGTGCAAGTATAGTATTCTACAGCGAAACTGCGAATGGCTCATTAAATCAGTTATAATTTATTTGATGGATTTTATATGGATAACCGTAGAAATTCTAGAGCTAATACATGCGTGAAAGTCCATGTAAGTGGACTGTATTTATTAGATAAGACAACCAATGGTGAATCATAATAACTAAACGGATCGCAGGTTTTCCCGCGATATATCATTCAAGTATCTGCCCTATCAGCTTTGATGGTAGTGTATTGGACTACCATGGCTTTCACGGGTAACGGAGAATTAGGGTTCGGTTCCGGAGAGGGAGCCTGAAAAATGGCTACCACATCTAAGGAAGGCAGCAGGCGCGTAAATTACCCAATCCTGACTCAGGGAGGTAGTGACAAGAAATATCGACTTTGGCGCAAGCCAAAGATTGGAATGGGTTGAATGTAAAAACCTTAACGAGTAACAATTGGAGGGCAAGTCTGGTGCCAGCAGCCGCGGTAATTCCAGCTCCAATAGCGTATATTAAAGTTGTTGCAGTTAAAAAGCTCGTAGTTGGATATCTGGGGAAGTTCGACTTTCGAATAGATTGGCGGATTTTTCCCATCCTTCTGTTAAACGTGTGGCACTTGTGTTACACGCAGCGCAGATATTTTACCTTGAGAAAATTAGAGTGTTTCAGGCAGGCATGGCCGGAATACAAAAGCATGGAATAATGGAATTGGCGTCGCTCTGTGGTTGTGCAGAGAAACGTAATGGTTAATAGGAACAGTTGGGGGCATTAGTATTTAATTGTCAGAGGTGAAATTCTTGGATTTGTTAAAGACTAACTAAAGCGAAAGCATTTGCCAAGGATGTTTTCATTAATCAAGAACGAAAGTTAGGGGATCAAAGACGATCAGATACCGTCGTAGTCTTAACTATAAACGATGCCGACTAGAGATTGGAGGAGATTTATGTGCTCCTTCAGCATCTAAGGAGAAATCAAAGTCTTTGGGTTCTGGGGGGAGTATGGTCGCAAGTCTGAAACTTGAAGGAATTGACGGAAGGGCACCACCAGGAGTGGAGCCTGCGGCTCAATCTGACTCAACACTGAGAAATTTACCAGGTCCAGACATTGGCAGGATTGACAGATTGATAGCTCTTTCTTGATTCTATGGGTGGTGGTGCATGGCCGTTCTTAGTTGGTGGAGTGATTTGTCTGGTTAATTCCGATAACGAACGAGACCTTAACCTACTAACTAGACTTGAGTTTATTAACTCAATGAGCTTCTTAGAGGGACTGTGTGGTAAAACCTCAAGGAAGTTTAAGGCAATAACAGGTCTGTGATGCCCTTAGATGTCCTGGGCTGCACGCGTGCTACACTGATGCACTCAATTAGTATCCTGCCCCGAAAGGTGGTGGGGAATCTTCAAAATGCATCGTGATTGGGATAGATCTTTGCAATTATAGATCTTAAACGAGGAATTCCTAGTAAGCGTAAGTCATCAGCTTGCGCTGACTAAGTCCCTGCCCTTTGTACACACCGCCCGTCGCTCCTACCGATTCCGAGTGATTCGGTGAACCTTTTGGACTGACTAACGTTAGGAAATTATGTAAACCAAATCACTTAGAGGAAGGAGAAGTCGTAACAAGGTTTCC
>MG896724_Tropidoatractus_acuminatus_SAGL
AGTCATATGCTTGTCTCAAAGATTAAGCCATGCATGTGCAAGTATAGTATCCTACAGCGAAACTGCGAATGGCTCATTAAATCAGTTATAATTTATTTGATGGATAAAGATATGGATAACCGTAGTAATTCTAGAGCTAATACATGCATGAAAGCCTAACTCACGAAGGGCTGTATTTATTAGATAATGCCTCATATGGTGAATCATAATAACTAAGCGAATCGTTACTTTTGTAGCGATATATCATTCAAGTATCTGCCCTATCAGCTTTGATGGTAGTGTATTGGACTACCATGGCATTCACGGGTAACGGAGAATTAGGGTTCGGTTCCGGAGAGGGAGCCTGAGAAACGGCTACCACATCTAAGGAAGGCAGCAGGCGCGTAAATTACCCAATCCTGACTCAGGGAGGTAGTGACAAGAAATATCGACTTTGGAGTTTTCCAAAGATTGGAATGGGTTTAATGTAAATACCTTTACGAGTAACAATTGGAGGGCAAGTCTGGTGCCAGCAGCCGCGGTAATTCCAGCTCCAATAGCATATATTAAAGTTGTTGCAGTTAAAAAGCTCGTAGTTGGATTTCTGGAGAGGTTATCTGATGCAGCAATGTATCGTGACAATCTTCTTCATCCTTCTGTTAACATATATGGCGCTAGTCGCTGGATATGAGCTCAGATATTTTACCTTGAGAAAATTAGAGTGTTTCAGGCAGGCAAGGCCGGAATACAAAAGCATGGAATAATGGAATTGGCACAGCTCTGATGGTTCAGAGTCAGTGTAATGGTTAATAGGAACAGTTGGGGGCATTAGTATTTAATTGTCAGAGGTGAAATTCTTGGATTTGTTAAAGACTAACTAAAGCGAAAGCATTTGCCAAGGATGTTTTCATTAATCAAGAACGAAAGTTAGGGGATCAAAGACGATCAGATACCGTCGTAGTCTTAACTATAAACGATGCCGACTAGAGATTGGAGGAGATATTCGAGCTCCTTCAGCATCTAAGGAGAAATCAAAGTCTTTGGGTTCTGGGGGGAGTATGGTCGCAAGTCTGAAACTTGAAGGAATTGACGGAAGGGCACCACCAGGAGTGGAGCCTGCGGCTCAATCTGACTCAACACTGAGAAATTTACCAGGTCCAGACATTGGCAGGATTGACAGATTGATAGCTCTTTCTTGATTCTATGGGTGGTGGTGCATGGCCGTTCTTAGTTGGTGGAGTGATTTGTCTGGTTAATTCCGATAACGAACGAGACCTCAACCTACTAAATAGTTCTAAGTGACTTGCGTCACTTAGGCACTTCTTAGAGGGACTGTGTGGTATAACCTCAAGGAAGTTTGAGGCAATAACAGGTCTGTGATGCCCTTAGATGTCCTGGGCTGCACGCGTGCTACACTGATGCACTCAACTAGTATCCTGCCCCGAAAGGCGGTGGGAAATCTTCAAAATGCATCGTGATTGGGATAGATCTTTGCAATTATAGATCTTAAACGAGGAATTCCTAGTAAGCGCAAGTCATCAGCTTGCGCTGACTAAGTCCCTGCCCTTTGTACACACCGCCCGTCGCTCCTACCGATTCCGAGTGATTCGGTGAACCTTTTGGACTTGCCCAAAGCGAGAAAATTAAGTAAACTGAATCACTTAGAGGAAGGAGAAGTCGTAACAAGGTTTCC
>MG966507_Idiometopus_turbo_Guam
TAACCTGGTTGACCTGCCAGTAGTCATATGCTTGTCTTAAAGATTAACCCATGCATGTGTAAGTATAGTATTATACGGCGAAACTGCGAATGGCTCCTTAAAACAGTTATAATTTATTTGATGGATAAAGATATGGATAACCGTAGTAATTCTAGAGCTAATACATGCGTGAAAGCCTGACTCACGAAGGGCTGTATTTATTAGATAAAGCCAACATTTAGGTGATTCATAATAACTTAGCGGATCGCGGACTTTGTCCGCGACATGTCATTCAAGTATCTGCCCTATCAGCTTTGATGGTAGTGTATTGGACTACCATGGCATTAACGGGTAACGGGGAATTAGGGTTCGGTTCCGGAGAAAGAGCCTGAGAAACGGCTATTACATCTAAGGAGGGCAGCAGGGGCGTAAATTACCCAATCTTAATTTAAGGAGGTAGTGACAAGAAATATCAAACCGGAGAAATCCGGGATTGGAATGGGCCAAACGCAAAACCCTTGGCGAGTAACAATTGGAGGGCAAGTCTGGTGCCAGCAGCCGCGGTAATTCCAGCTCCAATAGCATATATTAAAGTTGTTGCAGTTAAAAAGCTCGTAGTTGGATATCTGGAGTGGTCTGCTGTTCACTCTGTGGGCGGTAGACCACATCCATCCTTCTGTTAACATGTGTTGGTACTTCGTACTGGACATGGGCTCAGATATTTTACCTTGAGAAAATTAGAGTGTTTCAGGCAGGCAAGGCCGGAATACAAAAGCATGGAATAATGGAATTGACACGACTCTGTGGTTGGCCAGGGAAGTGTAATGATTAATAGGAACAGTTGGGGGCATTAGTATTTAATTGTCAGAGGTGAAATTCTTGGATTTGTTAAAGACTAACTAAAGCGAAAGCATTTGCCAAGGATGTTTTCATTAATCAAGAACGAAAGTTAGGGGATCAAAGACGATCAGATACCGTCGTAGTCTTAACTATAAACGATGCCGACTAGAGATTGGAGGAGATAATCGAGCTCCTTCAGCATCTAAGGAGAAATCAAAGTCTTTGGGTTCTGGGGGGAGTATGGTCGCAAGGCTGAAACTTGAAGGAATTGACGGAAGGGCACCACCAGGAGTGGAGCCTGCGGCTTAATCTGACTCAACACGGAGAAATTTACCAGGTCCAGACATTGATAGGATTGACAGATTGATAGCTCTTTCTTGATTCTATGGGTGGTGGTGCATGGCCGTTCTTAGTTGGTGGAGTGATTTGTCTGGTTAATTCCGATAACGAACGAGACCTTAACCTACTAACTAGATCGTGGAGTTACTACTCTACGACGCTTCTTAGAGGGACTGTGTGGTAAAACCTCAAGGAAGTTTAAGGCAATAACAGGTCTGTGATGCCCTTAGATGTCCTGGGCTGCACGCGTGCTACACTGATGCATACAATGAGTTCCTGGACCGAAAGGTCTGTGGCAATCTTCAATATGCATCGTGATTGGGATAGATCTTTGTAATTATAGATCTTAAACGAGGAATTCCTAGTAAGCGTAAGTCATCAGCTTACGCTGATTAAGTCCCTGCCCTTTGTACACACCGCCCGTCGCTCCTACCGATTCCGAGTGATTCGGTGAGCATTTTGGACCTGCCACAAGCGGGAAAATTATGCGAACCAAATCACTTAGAGGAAGGAGAAGTCGTAACAAGGTTTCCGTAGGTGAACTGCAGGATCAA
>MH086814_Atopospira_galeata_clone1Ag
AACCTGGTTGATCCTGCCAGTAGTCATATGCTTGTCTTAAAGATTAACCCATGCATGTGTAAGTATAGTATTATACAGCGAAACTGCGAATGGCTCCTTAAAACAGTTATAATTTATTTGATGGATAAAGATATGGATAACCGTAGTAATTCTAGAGCTAATACATGCGTGAAAGCCTGACTCACGAAGGGCTGTATTTATTAGATAAAGCCAACATTTAGGCGATTCATAATAACTTAGCGGATCGCGGACATGTCCGCGACGTGTCATTCAAGTATCTGCCCTATCAGCTTTGATGGTAGTGTATTGGACTACCATGGCATTAACGGGTAACGGGGAATTAGGGTTCGGTTCCGGAGAAAGAGCCTGAGAAACGGCTATTACATCTAAGGAGGGCAGCAGGGACGTAAATTACCCAATCTCAATTTGAGGAGGTAGTGACAAGAAATATCAAACCGGAGATAATCCGGGATTGGAATGGACCAAACGCAAAACCCTTGGCGAGTAACAATTGGAGGGCAAGTCTGGTGCCAGCAGCCGCGGTAATTCCAGCTCCAATAGCATATATTAAAGTTGTTGCAGTTAAAAAGCTCGTAGTTGGATATCTGGAGTGGTCTGCTATCCAGTCTCTGGATGGTAGACCATATCCATCCTTCTGTTAACATGTGTTGGCACTCCGTGTCGGACATGGGCTCAGATATTTTACCTTGAGAAAATTAGAGTGTTTCAGGCAGGCAAGGCCGGAATACAAAAGCATGGAATAATGGAATTGACACGACTCTGTGGTTGGCCAGGGAAGTGTAATGATTAATAGGAACAGTTGGGGGCATTAGTATTTAATTGTCAGAGGTGAAATTCTTGGATTTGTTAAAGACTAACTAAAGCGAAAGCATTTGCCAAGGATGTTTTCATTAATCAAGAACGAAAGTTAGGGGATCAAAGACGATCAGATACCGTCGTAGTCTTAACTATAAACGATGCCGACTAGAGATTGGAGGAGATAATCGAGCTCCTTCAGCATCTAAGGAGAAATCAAAGTCTTTGGGTTCTGGGGGGAGTATGGTCGCAAGGCTGAAACTTGAAGGAATTGACGGAAGGGCACCACCAGGAGTGGAGCCTGCGGCTTAATCTGACTCAACACGGAGAAATTTACCAGGTCCAGACATTGATAGGATTGACAGATTGATAGCTCTTTCTTGATTCTATGGGTGGTGGTGCATGGCCGTTCTTAGTTGGTGGAGTGATTTGTCTGGTTAATTCCGATAACGAACGAGACCTTAACCTACTAACTAGATCGCAGAGTTACTACTCTGTGACGCTTCTTAGAGGGACTGTGTGGTAAAACCTCAAGGAAGTTTAAGGCAATAACAGGTCTGTGATGCCCTTAGATGTCCTGGGCTGCACGCGTGCTACACTGATGCATACAATTAGTTCCTGGACCGAAAGGTCTGTGGCAATCTTTAATGTGCATCGTGATTGGGATAGATCTTTGTAATTATAGATCTTGAACGAGGAATTCCTAGTAAGCGTAAGTCATCAACTTGCGCTGATTAAGTCCCTGCCCTTTGTACACACCGCCCGTCGCTCCTACCGATTCCGAGTGATTCGGTGAGCATTTTGGACCTGCCACAAGCGGGAAAATCATGCGAGCCAAATCACTTAGAGGAAGGAGAAGTCGTAACAAGGTTTCCGTAGGTGAACCTGCA
>MH086821_Metopus_laminarius_clone1Ml
AACCTGGTTGATCCTGCCAGTAGTCATATGCTTGTCTTAAAGATTAACCCATGCATGTGTAAGTATAGTAGTATACGGCGAAACTGCGAATGGCTCCTTAAAACAGTTATAATTTATTTGATGGATATAGAGATGGATAACCGTAGTAATTCTAGAGCTAATACATGCTTGAAAGCCTTGCTCTGTAAGGCTGTATTTATTAGATAAAGCCAGCATTTAGGTGATTCATAATAACTTAACGGATCGCGGACATTGTCTGCGACATGTCATTCAAGTATCTGCCCTATCAGCTTTGATGGTAGTGTATTGGACTACCATGGCTTTAACGGGTAACGGGGAATTAGGGTTCGGTTCCGGAGAAAGAGCCTGAGAAACGGCTATTACATCTAAGGAGGGCAGCAGGGGCGTAAATTACCCAATCTTAATTTAAGGAGGTAGTGACAAGAAATATCGAACCGGAGCAATCCGGGATTGGAATGGACCAAACACAAAACCCTTGGCGAGTAACAATTGGAGGGCAAGTCTGGTGCCAGCAGCCGCGGTAATTCCAGCTCCAATAGCATATATTAAAGTTGTTGCAGTTAAAAAGCTCGTAGTTGGATTTCTGGGGTGGTTTGCTGCTCATCTCTGGGTGACAAACCACACCATCCTTCTGTTAACATGTTATGGTACTTCGTACTGGACATGGGCTCAGATATTTTACCTTGAGAAAATTAGAGTGTTTCAGGCAGGCAAGGCCGGAATACAAAAGCATGGAATAATAGAATTGACACGACTCTGTGGTTGGCCAGGGAAGTGTAATGATTAATAGGAACAGTTGGGGGCATTAGTATTTAATTGTCAGAGGTGAAATTCTTGGATTTGTTAAAGACTAACTAAAGCGAAAGCATTTGCCAAGGATGTTTTCATTAATCAAGAACGAAAGTTAGGGGATCAAAGACGATCAGATACCGTCGTAGTCTTAACCATAAACGATGCCGACTAGAGATTGGAGGAGATATTCGAGCTCCTTCAGCATCTAAGGAGAAATCAAAGTCTTTGGGTTCTGGGGGGAGTATGGTCGCAAGGCTGAGACTTGAAGGAATTGACGGAAGGGCACACCAGGAGTGGAGCCTGCGGCTTAATCTGACTCAACACGGAGAAATTTACCAGGTCCAGACATTGATAGGATTGACAGATTGATAGCTCTTTCTTGATTCTATGGGTGGTGGTGCATGGCCGTTCTTAGTTGGTGGAGTGATTTGTCTGGTTAATTCCGATAACGAACGAGACCTTAACCTGCTAACTAGATTAGCGTGTTAATACATGCTAACGCTTCTTAGAGGGACTGTCTGGAAAAACCTCAAGGAAGTTTAAGGCAATAACAGGTCTGTGATGCCCTTAGATGTCCTGGGCTGCACGCGTGCTACACTGATGCACTCAATGAGTTCCTGGACCGAAAGGTTCGTGGCAATCTTGAATATGCATCGTGATTGGGATAGATCTTTGTAATTATGGATCTTGAACGAGGAATTCCTAGTAAGCGTAAGTCATCAGCTTGCGCTGATTGAGTCCCTGCCCTTTGTACACACCGCCCGTCGCTCCTACCGATTCCGAGTGATTCGGTGAGCATCTTGGACCTGCCACAAGCGGGAAAATCATGCGAACCAAATCACTTAGAGGAAGGAGAAGTCGTAACAAGGTTTCCGTAGGTGAACCTGCA
>MH108621_Brachonella_pulchra_HAJENKA
TAACCTGGTTGATCCTGCCAGTAGTCATATGCTTGTCTCAAAGATTAACCCATGCATGTGTAAGTATAGTATCTACAGCGAAACTGCGAATGGCTCATTAAAACAGTTATAGTTTATTTGATGGATAAAGATATGGATAACCGTAGTAATTCTAGAGCTAATACATGCTTGAAAGCCCGACTCAAAGAGGGCTGTGTTTATTAGATAAAGCCAACTTAAGGTGATTCACAATAACTTCACAAATCGTACTTTTGGTCCGATGCGTCATTCAAGTATCTGCCCTATCAGCTTTGATGGTAGTGTATTGGACTACCATGGCTTTAACGGGTAACGGAGAATTAGGGTTCGGTTCCGGAGAAAGAGCCTGAGAAACGGCTATTACATCTAAGGACGGCAGCAGGGGCGTAAATTACCCAATCTTAATTTAAGGAGGTAGTGACAAGAAATATCGACTTTGGAGAAATCCAGAGATTGGAATGGACTAAACGCAAAACCCTTAGCGAGTAACAATTGGAGGGCAAGTCTGGTGCCAGCAGCCGCGGTAATTCCAGCTCCAATAGCATATATTAAAGTTGTTGCAGTTAAAAAGCTCGTAGTTGGATATCTGATTTTGCCAAACCTATACCAATGGGGGCGGTGAGATCATCCTTCTGTTAAACTGCCTTACACCCAGTGTCGGGCAGCAGCTCAGATATTTTACCTTGAGAAAATTAGAGTGTTTCAGGCAGGTTTTGCGCCAGAATACAACAGCATGGAATAATAGAATTGACACAACTCTGTGGTTGGCCAGAGGTGGTGGAATGGTTAATAGGAACAGTTGGGGGCATTAGTATTTAATTGTCAGAGGTGAAATTCTTGGATTTGTTAAAGACTAACTAAAGCGAAAGCATTTGCCAAGGATGTTTTCATTAATCAAGAACGAAAGTTAGGGGATCAAAGACGATCAGATACCGTCGTAGTCTTAACCATAAACGATGCCGACTAGGGATTGGAAGAGATATATGAGCTCTTTCAGCACCTAAGGAGAAATCAAAGTCTTTGGGTTCTGGGGGGAGTATGGTCGCAAGGCTGAAACTTGAAGGAATTGACGGAAGGGCACCACCAGGAGTGGAGCCTGCGGCTTAATTTGACTCAACACTGAAAAATTTACCAGGTCCAGACATTGACAGGATTGACAGATTGATAGCTCTTTCTAGATTCTATGGGTGGTGGTGCATGGCCGTTCTTAGTTGGTGGAGTGATTTGTCTGGTTAATTCCGATAACGAACGAGACCTTAGCCTGCTAACTAGTTCTATCAGATACTTCTCTTAGACGCTTCTTAGAGGGACTGTGTGGTACAACCTCAAGGAAGATTAAGGCAATAACAGGTCTGTGATGCCCTTAGATGTCCTGGGCTGCACGCGTGCTACACTGATGCACACATCGAGTTCCTGTACCGAAAGGAATCAGGGAAATCTTCAATATGCATCGTGATTGGGATAGATCTTTGTAATTATGGATCTTGAACGAGGAATTCCTAGTAAGCGTTAGTCATCAGCTTGCGCTGAATACGTCCCTGCCCTTTGTACACACCGCCCGTCGCTCCTACCGATTCCGAGTGATCCGGTGAACCTTTTCGACCTGCCCAAAGCGGGGAAATCAAGTGAGCCATATCACTTAGAGGAAGGAGAAGTCGTAACAAGGTTTCCGTAGGTGAACCTGCAGGATCAA
>MN604065_Pileometopus_lynni_SHOAKOI
CTGAAACTGCGGAAGGCTCATTAAATCAGTTATAGTTTATTTGATGGATAAAGGATATGGATAACCGTAGTAATTCTAGAGCTAATACATGCGTGAAAGCCTGACTCAAGAAGGGCTGTATTTATTAGATAAAGCCAGCATTTAGGTGATTCATAATAACTTAGCGAATCGCGGAGTTTTCTGCGATATGTCATTCAAGTATCTGCCCTATCAGCTTTGATGGTAGTGTATTGGACTACCATGGCATTAACGGGTAACGGGGAATTAGGGTTCGATTCCGGAGAAAGAGCCTGAGAAACGGCTATTACATCTAAGGACGGCAGCAGGGGCGTAAATTACCCAATCTTAATTTAAGGAGGTAGTGACAAGAAATATCGAACCGGAGCAATCCGGGATTGGAATGGGTCAAACACAAAACCCTTGGCGAGTAACAATTGGAGGGCAAGTCTGGTGCCAGCAGCCGCGGTAATTCCAGCTCCAATAGCATATATTAAAGTTGTTGCAGTTAAAAAGCTCGTAGTTGGATTTCTGGGGAATTCTGTTTAGTGCTATCGTGCTTTTCAGAGTTTACCCATCCTTCTGTTAACATGTGTTGGTATCCGTACTGGACATGGGCTCAGATATTTTACCTTGAGAAAATTAGAGTGTTTCAGGCAGGCTAGGCCAGAATACAAAAGCATGGAATAATGGAATTGACATGACTCTGTGGTTGGCCAGAGAAGTGTAATGGTTAATAGGAACAGTTGGGGGCATTAGTATTTAATTGTCAGAGGTGAAATTCTTGGATTTGTTAAAGACTAACTAAAGCGAAAGCATTTGCCAAGGATGTTTTCATTAATCAAGAACGAAAGTTAGGGGATCAAAGACGATCAGATACCGTCGTAGTCTTAACTATAAACGATGCCGACTAGAGATTGGAGGAGATAATCGAGCTCCTTCAGCATCTAAGGAGAAATCAAAGTCTTTGGGTTCTGGGGGGAGTATGGTCGCAAGGCTGAAACTTGAAGGAATTGACGGAAGGGCACCACCAGGAGTGGAGCCTGCGGCTTAATCTGACTCAACACTGAGAAATTTACCAGGTCCAGACATTTACAGGATTGACAGATTGATAGCTCTTTCTTGATTCTATGGGTGGTGGTGCATGGCCGTTCTTAGTTGGTGGAGTGATTTGTCTGGTTAATTCCGATAACGAACGAGACCTTAACCTGCTAACTAGATGGGTGAGTTACGACTCATTCACGCTTCTTAGAGGGACTGTGTGGTAAAACCTCAAGGAAGTTTAAGGCAATAACAGGTCTGTGATGCCCTTAGATGTCCTGGGCTGCACGCGTGCTACACTGATGCATTCAACGAGTTCATGGTTCGAAAGGATTGTGTAATCTTCAGTATGCATCGTGATTGGGATAGATCTTTGCAATTATAGATCTTTAACGAGGAATTCCTAGTAAGCGCAAGTCATCAGCTTGCGCTGATTAAGTCCCTGCCCTTTGTACACACCGCCCGTCGCTCCTACCGATTCCGAGTGATCCGGTGAACCTTTTGGACTTGCCCAAAGCGAGAAAATTAAGTGAACCATATCACTTAGAGGAAGGAGAAGTCGTAACAAGGTTTCCGTAGGTGAACGGCCAGGATCAA
>MN604066_Castula_flexibilis_KLANM
AGTATTCTACAGCGAAACTGCGAATGGCTCATTAAAACAGTTATAGTTTATTTGATGGATCAAGATATGGATAACCGTAGTAATTCTAGAGCTAATACATGCGTGAAAGCCTGACTCAAGAAGGGCTGTATTTATTAGATAAAGCCAGCATTTAGGTGATTCATAATAACTTAGCGAATCGCGGAGTTTTCTGCGATATGTCATTCAAGTATCTGCCCTATCAGCTTTGATGGTAGTGTATTGGACTACCATGGCATTAACGGGTAACGGGGAATTAGGGTTCGATTCCGGAGAAAGAGCCTGAGAAACGGCTATTACATCTAAGGACGGCAGCAGGGGCGTAAATTACCCAATCTTAATTTAAGGAGGTAGTGACAAGAAATATCGAACCGGAGCAATCCGGGATTGGAATGGGTCAAACACAAAACCCTTGGCGAGTAACAATTGGAGGGCAAGTCTGGTGCCAGCAGCCGCGGTAATTCCAGCTCCAATAGCATATATTAAAGTTGTTGCAGTTAAAAAGCTCGTAGTTGAATTTCTGGGGAAGTCTATTAGGTGCAATCGTGTCTGATAGACTTCACCCATCCTTCTGTTAACATGTGATGGTATCCGTACTGGACATGGGCTCAGATATTTTACCTTGAGAAAATTAGAGTGTTTCAGGCAGGCTAGGCCAGAATACAAAAGCATGGAATAATAGAATTGACATGACTCTGTGGTTGGCCAGAGAAGTGTAATGGTTAATAGGAACAGTTGGGGGCATTAGTATTTAATTGTCAGAGGTGAAATTCTTGGATTTGTTAAAGACTAACTAAAGCGAAAGCATTTGCCAAGGATGTTTTCATTAATCAAGAACGAAAGTTAGGGGATCAAAGACGATCAGATACCGTCGTAGTCTTAACTATAAACGATGCCGACTAGAGATTGGAGGAGATAATCGAGCTCCTTCAGCATCTAAGGAGAAATCAAAGTCTTTGGGTTCTGGGGGGAGTATGGTCGCAAGTCTGAAACTTGAAGGAATTGACGGAAGGGCACCACCAGGAGTGGAGCCTGCGGCTTAATCTGACTCAACACTGAGAAATTTACCAGGTCCAGACATTTACAGGATTGACAGATTGATAGCTCTTTCTTGATTCTATGGGTGGTGGTGCATGGCCGTTCTTAGTTGGTGGAGTGATTTTGTCTGGTTAATTCCGATAACGAACGAGACCTTAACCTGCTAACTAGATGGGTGTGTTATTACACATCTACGCTTCTTAAAGGG
>MN604069_Metopus_gibbus_IDAHOL
AGTCATATGCTTGTCTCAAAGATTAACCCATGCATGTGTAAGTATAGTATCATACGGCGAAACTGCGAATGGCTCCTTAAATCAGTTATAATTTATTTGATGGATAAAGATATGGATAACCGTAGTAATTCTAGAGCTAATACATGCGTGAAAGCCTGACGTAAGAAGGGCTGTATTTATTAGATAAAGCCAACATTTAGGTGATTCATAATAACTTAACGAATCGCGGACTTTGTTCGCGATATATCATTCAAGTATCTGCCCTATGCAGCTCTGATGGTAGTGTATTGGACTACCATGGCATTAACGGGTAACGGGGAATTAGGGTTCGATTCCGGAGAAAGAGCCTGAGAAACGGCTATTACATCTAAGGACGGCAGCAGGGGCGTAAATTACCCAATCTTAATTTAAGGAGGTAGTGACAAGAAATATCGAACCGGTTAATACCGGGATTGGAATGGGCCAAACGTAAAACCCTTGGCGAGTAACAATTGGAGGGCAAGTCTGGTGCCAGCAGCCGCGGTAATTCCAGCTCCAATAGCATATATTAAAGTTGTTGCAGTTAAAAAGCTCGTAGTTGGATATCTGGAGTGGTCTGCAGTTCGATTTTCGGACCGTAGACCACATCCATCCTTCTGTTAACATGTGTTGGTACTTGTACTGGACATGGGCTCAGATATTTTACCTTGAGAAAATTAGAGTGTTTCAGGCAGGCAAGGCCGGAATACAAAAGCATGGAATAATGGAATTGACATGACTCTGTGGTTGGCCAGAGAAGTGTAATGATTAATAGGAACAGTTGGGGGCATTAGTATTTAATTGTCAGAGGTGAAATTCTTCGATTTGTTAAAGACTAACTAAAGCGAAAGCATTTGCCAAGGATGTTTTCATTAATCAAGAACGAAAGTTAGGGGATCAAAGACGATCAGATACCGTCGTAGTCTTAACCATAAACGATGCCGACTAGAGATTGGAGGAGATAATCGAGCTCCTTCAGCATCTAAGGAGAAATCAAAGTCTTTGGGTTCTGGGGGGAGTATGGTCGCAAGGCTGAAACTTGAAGGAATTGACGGAAGGGCACCACCAGGAGTGGAGCCTGCGGCTTAATCTGACTCAACACGGAGAAATTTACCAGGTCCAGACATTTATAGGATTGACAGATTGATAGCTCTTTCTTGATTCTATGGGTGGTGGTGCATGGCCGTTCTTAGTTGGTGGAGTGATTTGTCTGGTTAATTCCGATAACGAACGAGACCTTAACCTGCTAACTAGAATCGCGGGGTTAAGACCCAGCGAAGCTTCTTAGAGGGACTGTGTGGTACAACCTCAAGGAAGTTTAAGGCAATAACAGGTCTGTGATGCCCTTAGATGTCCTGGGCTGCACGCGTGCTACACTGATGCATTCAACGAGTTCCTGGACCGAAAGGTTCGTGGCAATCTTCAGTATGCATCGTGATTGGGATAGATCTTTGTAATTATGGATCTTTAACGAGGAATTCCTAGTAAGCGCAAGTCATCAGCTTGCGCTGATTAAGTCCCTGCCCTTTGTACACACCGCCCGTCGCTCCTACCGATTCCGAGTGATTCGGTGAGCATTTTGGACCTGCCACAAGCGGGAAAATTCTGCGAACCAAATCACTTAGAGGAAGGAGAAGTCGTAACAAGGTTTCC
>MZ054195_Bothrostoma_ovale_SMALLID
TAGTCATATGCTTGTCTTAAAGATTAACCCATGCATGTGTAAGTATAGTGTCATACAGCGAAACTGCGAATGGCTCATTAAATCAGTTATAGTTTATTTGATGGATAAAGGATATGGATAACCGTAGAAAATCTAGAGCTAATACATGCTTGAAAGCCTGCTTTAAAAGGGCTGTATTTATTAGATAAAGCCAGCATTTAGGTGATTCATAATAACTTAGCGAATCGCAGGATTTCCTGCGATATTTCATTCAAGTATCTGCCCTATCAGCTTTGATGGTAGTGTATTGGACTACCATGGCATTAACGGGTAACGGGGAATTAGGGTTCGATTCCGGAGAAAGAGCCTGAGAAACGGCTATTACATCTAAGGACGGCAGCAGGGGCGTAAATTACCCAATCTCAATTTGAGGAGGTAGTGACAAGAAATATCGAATCGGATTATGTCCGAGATTGGAATGGGCCAAACGTAAAACCCTTGGCGAGTAACAATTGGAGGGCAAGTCTGGTGCCAGCAGCCGCGGTAATTCCAGCTCCAATAGCATATATTAAAGTTGTTGCAGTTAAAAAGCTCGTAGTTGGATATCTGGGGTGGTCTGTGACGCACATGCTGTGTTACAGACCATACCCATCCTTCTGTTAACATGTGATGGCATTCGTGCTGGACATGGGCTCAGATATTTTACCTTGAGAAAATTAGAGTGTTTCAGGCAGGCTTGGCCGGAATACAAAAGCATGGAATAATGGAATTGACACAACTCTGTGGTTGGCCAGAGAAGTGTAATGATTAATAGGAACAGTTGGGGGCATTAGTATTTAATTGTCAGAGGTGAAATTCTTGGATTTGTTAAAGACTAACTAAAGCGAAAGCATTTGCCAAGGATGTTTTCATTAATCAAGAACGAAAGTTAGGGGATCAAAGACGATCAGATACCGTCGTAGTCTTAACCATAAACGATGCCGACTAGGGATCGGAGGAGATAATCGAGCTCCTTCGGCACCTAAGGAGAAATCAAAGTCTTTGGGTTCTGGGGGGAGTATGGTCGCAAGGCTGAAACTTGAAGGAATTGACGGAAGGGCACCACCAGGAGTGGAGCCTGCGGCTTAATCTGACTCAACACTGAGAAATTTACCAGGTCCAGACATTTACAGGATTGACAGATTGATAGCTCTTTCTTGATTCTATGGGTGGTGGTGCATGGCCGTTCTTAGTTGGTGGAGTGATTTGTCTGGTTAATTCCGATAACGAACGAGACCTTAACCTGCTAAATAGCGCTCTGGAGGACCCTCCGGAGAAGCTTCTTAGAGGGACTGTGTGGTAAAACCTCAAGGAAGTTTAAGGCAATAACAGGTCTGTGATGCCCTTAGATGTCCTGGGCTGCACGCGTGCTACACTGATGCACTCAACAAGTTCATGGACCGAAAGGTTCGTGCAATCCTCAATATGCATCGTGCTTGGGATAGATCTTTGTAATTATGGATCTTTAACGAGGAATTCCTAGTAAGCGCAAGTCATCAACTTGCGCTGATTAAGTCCCTGCCCTTTGTACACACCGCCCGTCGCTCCTACCGATTCCGAGTGATCCGGTGAACCTTTTGGACTTGCCAAAAGCGAGGAAATTAAGTGAGCCATATCACTTAGAGGAAGGAGAAGTCGTAACAAGGTTTCC
>OK086674_Bothrostoma_undulans_BOPAT11
TAGTCATATGCTTGTCTTAAAGATTAACCCATGCATGTGTAAGTATAGTGTTATACAGCGAAACTGCGAATGGCTCATTAAATCAGTTATAGTTTATTTGATGGATAAAGGATATGGATAACCGTAGAAAATCTAGAGCTAATACATGCTTGAAAGCCTGCTTCAAAAGGGCTGTATTTATTAGATAAAGCCAGCATTTAGGTGATTCATAATAACTTAGCGAATCGCAGGATTTCCTGCGATATTTCATTCAAGTATCTGCCCTATCAGCTTTGATGGTAGTGTATTGGACTACCATGGCATTAACGGGTAACGGGGAATTAGGGTTCGATTCCGGAGAAAGAGCCTGAGAAACGGCTATTACATCTAAGGACGGCAGCAGGGGCGTAAATTACCCAATCTTAATTTAAGGAGGTAGTGACAAGAAATATCGAATCGGGCTTTGTCCGAGATTGGAATGGGTCAAACGTAAAACCCTTGGCGAGTAACAATTGGAGGGCAAGTCTGGTGCCAGCAGCCGCGGTAATTCCAGCTCCAATAGCATATATTAAAGTTGTTGCAGTTAAAAAGCTCGTAGTTGGATATCTGAGGTGGTCTGTGACGCACATGCTGTGTCGCTGACCATACTCATCCTTCTGTTAACATGTGTTGGCACTTGTGCTGGACATGGGCTCAGATATTTTACCTTGAGAAAATTAGAGTGTTTCAGGCAGGCTTGGCCGGAATACAAAAGCATGGAATAATGGAATTGACACAACTCTGTGGTTGGCCAGAGAAGTGTAATGATTAATAGGAACAGTTGGGGGCATTAGTATTTAATTGTCAGAGGTGAAATTCTTGGATTTGTTAAAGACTAACTAAAGCGAAAGCATTTGCCAAGGATGTTTTCATTAATCAAGAACGAAAGTTAGGGGATCAAAGACGATCAGATACCGTCGTAGTCTTAACCATAAACGATGCCGACTAGGGATCGGAGGAGATAATCGAGCTCCTTCGGCACCTAAGGAGAAATCAAAGTCTTTGGGTTCTGGGGGGAGTATGGTCGCAAGGCTGAAACTTGAAGGAATTGACGGAAGGGCACCACCAGGAGTGGAGCCTGCGGCTTAATCTGACTCAACACTGAGAAATTTACCAGGTCCAGACATTTACAGGATTGACAGATTGATAGCTCTTTCTTGATTCTATGGGTGGTGGTGCATGGCCGTTCTTAGTTGGTGGAGTGATTTGTCTGGTTANTTCCGATAACGAACGAGACCTTAACCTGCTAAATAGCACTCTGGAGGACTCTCTGGAGAAGCTTCTTAGAGGGACTGTGTGGTAAAACCTCAAGGAAGTTTAAGGCAATAACAGGTCTGTGATGCCCTTAGATGTCCTGGGCTGCACGCGTGCTACACTGATGCGCTCAACAAGTTCATGGACCGAAAGGTTCGTGCAATCCTCAATACGCATCGTGCTTGGGATAGATCTTTGTAATTATGGATCTTTAACGAGGAATTCCTAGTAAGCGCAAGTCATCAACTTGCGCTGATTAAGTCCCTGCCCTTTGTACACACCGCCCGTCGCTCCTACCGATTCCGAGTGATCCGGTGAACCTTTTGGACTTGCCAAAAGCGAGAAAATTAAGTGAGCCATATCACTTAGAGGAAGGAGAAGTCGTAACAAGGTTTCC
>OM801553_Metopus_paraes_ZWB2020062201
GCATGTGCAAGTATAGTTATATACAGCGAAACTGCGAATGGCTCATTAAATCAGTTATAGTTTATTTGATGGATAAAGAAATGGATAACCGTAGTAATTCTAGAGCTAATACATGCGTGAAAGCCTGACTTACGGAGGGCTGTATTTATTAGATAAAGCCAGCATTTAGGTGATTCATAATAACTAAACGAATCGCGGACATTGTCTGCGATATATCATTCAAGTATCTGCCCTATCAGCTTTGATGGTAGTGTATTGGACTACCATGGCATTAACGGGTAACGGAGAATTAGGGTTCGGTTCCGGAGAAAGAGCCTGAGAAACGGCTATTACATCTAAGGACGGCAGCAGGGGCGTAAATTACCCAATCTTAACTTAAGGAGGTAGTGACAAGAAATATCGACTTTGGAGAAATCCAAGATTGGAATGGGCTAAATGTAAAACCCTTTGTGAGTAACAATTGGAGGGCAAGTCTGGTGCCAGCAGCCGCGGTAATTCCAGCTCCAATAGCGTATATTAAAGTTGTTGCAGTTAAAAAGCTCGTAGTTGAATATCTGGAGTGCCTGTAGCTCTGCTCTGCGGACTACTGGCATTTCCATCCTTCTGTTAACGTGTGATGGTCTCACGACCGGGCATGGGCTCAGATATTTTACCTTGAGAAAATTAGAGTGTTTCAGGCAGGCAAGGCCGGAATATAAAAGCATGGAATAATGGAATTGACACAACTCTGTGGTTGGCCAGAGACGTGTAATGATTAATAGGAACAGTTGGGGGCATTAGTATTTAATTGTCAGAGGTGAAATTCTTGGATTTGTTAAAGACTAACTAAAGCGAAAGCATTTGCCAAGGATGTTTTCATTAATCAAGAACGAAAGTTAGGGGATCAAAGACGATCAGATACCGTCGTAGTCTTAACCATAAACGATGCCGACTAGGGATTGGAGGAGATCATCGAGCTCCTTCAGCACCTAAGGAGAAATCAAAGTCTTTGGGTTCTGGGGGGAGTATGGTCGCAAGGCTGAAACTTGAAGGAATTGACGGAAGGGCACCACCAGGAGTGGAGCCTGCGGCTTAATCTGACTCAACACGGAGAAATTTACCAGGTCCAGACATTGATAGGATTGACAGATTGATAGCTCTTTCTTGATTCTATGGGTGGTGGTGCATGGCCGTTCTTAGTTGGTGGAGTGATTTGTCTGGTTAATTCCGATAACGAACGAGACCTTAACCTGCTAACTAGATCGCAGAGTTATTACTCTTAGATGCTTCTTAGAGGGACTGTGTGGTAAAACCTCAAGGAAGTTTAAGGCAATAACAGGTCTGTGATGCCCTTAGATGTCCTGGGCCGCACGCGTGCTACACTGATGCATTCAACAAGTACCTAGGCCGAAAGGCAATGGGCAATCTTTAGTATGCATCGTGCTTGGGATAGATCTTTGTAATTATGGATCTTTAACGAGGAATTCCTAGTAAGCGCAAGTCATCAGCTTGCGCTGATTAAGTCCCTGCCCTTTGTACACACCGCCCGTCGCTCCTACCGATTTCGAGTGATTCGGTGAACCTTTTGGACTTGCCAAAAGCGAGAAAATTATGTGAACCATATCACTTAGAGGAAGGAGAAGTCGTAACAAGGTTTCCGTAGGTGAACCTGCGGAAGGATCA
>OM801554_Metopus_spiculatus_ZWB2021032903
CAAAGATTAACCCATGCATGTGTAAGTATAGTTATCTACAGCGAAACTGCGAATGGCTCATTAAATCAGTTATAGTTTATTTGATGGATAAAGAAATGGATAACCGTAGTAATTCTAGAGCTAATACATGCTTGAAAGCCTGACTCACGAAGGGCTGCATTTATTAGATAAAGCCAACGTTTGGTGACTCATAACTTAGCGAATCGTAGATTATATCTGCGATATATCATTCAAGTTTCTGCCCTATCAGCTTTGATGGTAGTGTATTGGACTACCATGGCTTTAACGGGTAACGGGGAATTAGGGTTCGGTTCCGGAGAAAGAGCCTGAGAAACGGCTATTACATCTAAGGACGGCAGCAGGGGCGTAAATTACCCAATCTTAACTTAAGGAGGTAGTGACAAGAAATATCGACATTGGAGAAATCCAAGATCGGAATGGACTAAATTTAAATACCTTAGCGAGCAACAATTGGAGGGCAAGTCTGGTGCCAGCAGCCGCGGTAATTCCAGCTCCAATAGCGTATATTAAAGTTGTTGCAGTTAAAAAGCTCGTAGTTGGATATCTGGAGTGCTATACTTAGGCAAATGTCTAGGTACGTGCATATCCATCCTTCTGTTAACGTGCGTTGGTCGCGAGATCGGGTACGGGCTCAGATATTTTACCTTGAGAAAATTAGAGTGTTTCAGGCAGGCAAGGCCGGAATACTACAGCATGGAATAATGGAAATGACACAACTCTGTGGTTGGCCAGGGAAGTGTAATGGTTAATAGGAACAGTTGGGGGCATTAGTATTTAATTGTCAGAGGTGAAATTCTTGGATTTGTTAAAGACTAACTAAAGCGAAAGCATTTGCCAAGGATGTTTTCATTAATCAAGAACGAAAGTTAGGGGATCAAAGACGATCAGATACCGTCGTAGTCTTAACCATAAACGATGCCGACTAGAGATCGGAGGAGATCTACGTGCTCCTTCGGGATCTAAGGAGAAATCAAAGTCTTTGGGTTCTGGGGGGAGTATGGTCGCAAGGCTGAAACTTGAAGGAATTGACGGAAGGGCACCACCAGGAGTGGAGCCTGCGGCTTAATCTGACTCAACACGGAGAAATTTACCAGGTCCAGACATTGGCAGGATTGACAGATTGATAGCTCTTTCTTGATTCTATGGGTGGTGGTGCATGGCCGTTCTTAGTTGGTGGAGTGATTTGTCTGGTTAATTCCGATAACGAACGAGACCTTAACCTACTAACTAGATATCGGTGTTATTACACCTCTATGCTTCTTAGAGGGACTGTGTTGTAAAACCTCAAGGAAGTTTAAGGCAATAACAGGTCTGTGATGCCCTTAGATGTCCTGGGCCGCACGCGTGCTACACTGATGCATGCAATAAGTACCTAAGTCGGAAGACGTTGGGAAATCTGCAGTATGCATCGTGCTTGGGATAGATCTTTGTAATTATGGATCTTTAACGAGGAATTCCTAGTAAGCGCAAGTCATCAGCTTGCGCTGATTAAGTCCCTGCCCTTTGTACACACCGCCCGTCGCTCCTACCGATTCCGGGTGATTCGGTGAACCTCTTGGACTTGCCAAAAGCGAGAAAATTAAGTGAACCATATCACCTAGAGGAAGGAGAAGTCGTAACAAGGTTTCCGTAGGTGAACCTGCGGAAGGATCA
>OM801555_Metopus_parapellitus_ZWB2021031701
TCAGTTATAGTTTATTTGATGGATACAGATATGGATAACCGTAGTAATTCTAGAGCTAATACATGCTTGAAAGCCTGACTCACGAAGGGCTGCATTTATTAGATAAAGCCAGCATTTAGGTGATTCATAATAACTTAGCGAATCGCGGAATTTCTGCGATATATCATTCAAGTATCTGCCCTATCAGCTCTGATGGTAGTGTATTGGACTACCATGGCTTTAACGGGTAACGGAGAATTAGGGTTCGGTTCCGGAGAAAGAGCCTGAGAAACGGCTATTACATCTAAGGACGGCAGCAGGGGCGTAAATTACCCAATCTTAACTTAAGGAGGTAGTGACAAGAAATATCGACATTGGAGAAATCCAAGATCGGAATGGGCTTAATTTAAATCCCTAAGTGAGTAACCATTGGAGGGCAAGTCTGGTGCCAGCAGCCGCGGTAATTCCAGCTCCAATAGCGTATATTAAAGTTGTTGCAGTTAAAAAGCTCGTAGTTGGATATCTGGAGTGCCGGTCTTGGGCTATCGTCCGAGATACGGTATTTCCATCCTTCTGTTAACTTACGTTACCGCGAGGTCGCGTGAGGGCTCAGATATTTTACCTTGAGAAAATTAGAGTGTTTCAGGCAGGCAAGGCCCGAATACTACAGCACGGAATAATAGAATTGACGCAACTCTGTGGTTGGCCAGAGAAGTGTAATGATTAATAGGAACAGTTGGGGGCATTAGTATTTAATTGTCAGAGGTGAAATTCTTGGATTTGTTAAAGACTAACTAAAGCGAAAGCATTTGCCAAGGATGTTTTCATTAATCAAGAACGAAAGTTAGGGGATCAAAGACGATCAGATACCGTCGTAGTCTTAACCATAAACGATGCCGACTAGAGATCGGAGGAGATTATCGAGCTCCTTCGGGATCATAGGAGAAATCAAAGTCTTTGGGTTCTGGGGGGAGTATGGTCGCAAGGCTGAAACTTGAAGGAATTGACGGAAGGGCACCACCAGGAGTGGAGCCTGCGGCTTAATCTGACTCAACACGGAGAAATTTACCAGGTCCAGACATTGGCAGGATTGACAGATTGATAGCTCTTTCTTGATTCTATGGGTGGTGGTGCATGGCCGTTCTTAGTTGGTGGAGTGATTTGTCTGGTTAATTCCGATAACGAACGAGACCTTAACCTACTAACTAGATCTCTTAGCTATTGCTTCGAGAAGCTTCTTAGAGGGACTGTGTGGTAAAACCTCAAGGAAGTTTAAGGCAATAACAGGTCTGTGATGCCCTTAGATGTCCTGGGCCGCACGCGTGCTACACTGATGCATGCAATAAGTACCTAGGCCGAAAGGCAATGGGTAATCTCCAGTATGCATCGTGCTTGGGATAGATCTTTGTAATTATGGATCTTTAACGAGGAATTCCTAGTAAGCGTAAGTCATCAGCTTACGCTGATTAAGTCCCTGCCCTTTGTACACACCGCCCGTCGCTCCTACCGATTTCGGGTGATTCGGTGAACCTCTTGGACTTGCCAAAAGCGAGAAAATTAAGTGAACCATATCACCTAGAGGAAGGAGAAGTCGTAACAAGGTTTCCGTA
>ALOOA1_IAC_Metopid_sp3_18S
TAGTCATATGCTTGTCTTAAAGATTAACCCATGCATGTGTAAGTATAGTAGTATACGGCGAAACTGCGAATGGCTCCTTAAAACAGTTATAATTTATTTGATGGATATAGAGATGGATAACCGTAGTAATTCTAGAGCTAATACATGCTTGAAAGCCTTGCTCTGTAAGGCTGTATTTATTAGATAAAGCCAGCATTTAGGTGATTCATAATAACTTAACGGATCGCGGACATTGTCTGCGACATGTCATTCAAGTATCTGCCCTATCAGCTTTGATGGTAGTGTATTGGACTACCATGGCATTAACGGGTAACGGGGAATTAGGGTTCGGTTCCGGAGAAAGAGCCTGAGAAACGGCTATTACATCTAAGGAGGGCAGCAGGGGCGTAAATTACCCAATCTTAATTTAAGGAGGTAGTGACAAGAAATATCGAACCGGAGCAATCCGGGATTGGAATGGACCAAACATAAAACCCTTGGCGAGAAACAATTGGAGGGCAAGTCTGGTGCCAGCAGCCGCGGTAATTCCAGCTCCAATAGCATATATTAAAGTTGTTGCAGTTAAAAAGCTCGTAGTTGGATATCTGGGAGTGGTTTGCTGCTCATCTCTGGGTGGTAGACCACACCATCCTTCTGTTAACATGTTATGGTACCTCGTACTGGACATGGGCTCAGATATTTTACCTTGAGAAAATTAGAGTGTTTCAGGCAGGCAAGGCCGGAATACAAAAGCATGGAATAATGGAATTGACACGACTCTGTGGTTGGCCAGGGAAGTGTAATGATTAATAGGAACAGTTGGGGGCATTAGTATTTAATTGTCAGAGGTGAAATTCTTGGATTTGTTAAAGACTAACTAAAGCGAAAGCATTTGCCAAGGATGTTTTCATTAATCAAGAACGAAAGTTAGGGGATCAAAGACGATCAGATACCGTCGTAGTCTTAACCATAAACGATGCCGACTAGAGATTGGAGGAGATATTCGAGCTCCTTCAGCATCTAAGGAGAAATCAAAGTCTTTGGGTTCTGGGGGGAGTATGGTCGCAAGGCTGAAACTTGAAGGAATTGACGGAAGGGCACACCAGGAGTGGAGCCTGCGGCTTAATCTGACTCAACACGGAGAAATTTACCAGGTCCAGACATTGATAGGATTGACAGATTGATAGCTCTTTCTTGATTCTATGGGTGGTGGTGCATGGCCGTTCTTAGTTGGTGGAGTGATTTGTCTGGTTAATTCCGATAACGAACGAGACCTTAACCTGCTAACTAGATTGTCGTGTTAATACATGACAACGCTTCTTAGAGGGACTGTCTGGAAAAACCTCAAGGAAGTTTAAGGCAATAACAGGTCTGTGATGCCCTTAGATGTCCTGGGCTGCACGCGTGCTACACTGATGCACTCAATGAGTTCCTAGGCCGAAAGGCTCATGGTAATCTTGAATATGCATCGTGATTGGGATAGATCTTTGTAATTATGGATCTTGAACGAGGAATTCCTAGTAAGCGTAAGTCATCAGCTTGCGCTGATTAAGTCCCTGCCCTTTGTACACACCGCCCGTCGCTCCTACCGATTCCGAGTGATTCGGTGAGCATCTTGGACCTGTCACAAGCGGGAAAATCATGCGAACCAAATCACTTAGAGGAAGGAGAAGTCGTAACAAGGTTTCCGTAGGTGAATGGCCAGGATCAA
>BI27A_Metopussp2
acccatgcatgtgtaagtatagtatctacagcgaaactgcgaatggctcattaaatcagttatagtttatttgatggattcagatatggataaccgtagtaattctagagctaatacatgcttgaaagcccaactcacgaagggctgcatttattagataaagccagcatttaggtgattcataataacttagcggatcgcggattttctgcgatatatcattcaagtatctgccctatcagctctgatggtagtgtattggactaccatggcttttacgggtaacggagaattagggttcgattccggagaaagagcctgagaaacggctattacatctaaggacggcagcaggggcgtaaattacccaatcttaacttaaggaggtagtgacaagaaatatcgacattggagaaatccaagatcggaatgggcttaatttaaatccctaagtgagtaaccattggagggcaagtctggtgccagcagccgcggtaattccagctccaatagcgtatattaaagttgttgcagttaaaaagctcgtagttggatatctggagtgcctcctttggacgttagccagagactggtatttccatccttctgttaacttacgttaccgcgaggtcgcgtgagggctcagatattttaccttgagaaaattagagtgtttcaggcaggcaaggccagaatactacagcatggaataatagaattgacgcaactctgtggttggccagagaagtgtaatgattaataggaacagttgggggcattag
>BLME_Marinemetopid_18S
TAGTCATATGCTTGTCTCAAAGATTAACCCATGCATGTGTAAGTATAGTATCTACAGCGAAACTGCGAATGGCTCATTAAATCAGTTATAGTTTATTTGATGGATTCAGATATGGATAACCGTAGTAATTCTAGAGCTAATACATGCTTGAAAGCCCAACTCACGAAGGGCTGCATTTATTAGATAAAGCCAGCATTTAGGTGATTCATAATAACTTAGCGGATCGCGGATTTTCTGCGATATATCATTCAAGTATCTGCCCTATCAGCTCTGATGGTAGTGTATTGGACTACCATGGCTTTTACGGGTAACGGAGAATTAGGGTTCGATTCCGGAGAAAGAGCCTGAGAAACGGCTATTACATCTAAGGACGGCAGCAGGGGCGTAAATTACCCAATCTTAACTTAAGGAGGTAGTGACAAGAAATATCGACATTGGAGAAATCCAAGATCGGAATGGGCTTAATTTAAATCCCTAAGTGAGTAACCATTGGAGGGCAAGTCTGGTGCCAGCAGCCGCGGTAATTCCAGCTCCAATAGCGTATATTAAAGTTGTTGCAGTTAAAAAGCTCGTAGTTGGATATCTGGAGTGCCTCCTTTGGACGTTAGTCCAGAGACTGGTATTTCCATCCTTCTGTTAACTTACGTTACCGCGAGGTCGCGTGAGGGCTCAGATATTTTACCTTGAGAAAATTAGAGTGTTTCAGGCAGGCAAGGCCAGAATACTACAGCATGGAATAATAGAATTGACGCAACTCTGTGGTTGGCCAGAGAAGTGTAATGATTAATAGGAACAGTTGGGGGCATTAGTATTTAATTGTCAGAGGTGAAATTCTTGGATTTGTTAAAGACTAACTAAAGCGAAAGCATTTGCCAAGGATGTTTTCATTAATCAAGAACGAAAGTTAGGGGATCAAAGACGATCAGATACCGTCGTAGTCTTAACCATAAACGATGCCGACTAGAGATCGGAGGAGATTTTCGAGCTCCTTCGGGATCATAGGAGAAATCAAAGTCTTTGGGTTCTGGGGGGAGTATGGTCGCAAGGCTGAAACTTGAAGGAATTGACGGAAGGGCACCACCAGGAGTGGAGCCTGCGGCTTAATCTGACTCAACACGGAGAAATTTACCAGGTCCAGACATTGGCAGGATTGACAGATTGATAGCTCTTTCTTGATTCTATGGGTGGTGGTGCATGGCCGTTCTTAGTTGGTGGAGTGATTTGTCTGGTTAATTCCGATAACGAACGAGACCTTAACCTACTAACTAGATCTCTTAGCTATTGCTATGGGCTACTTCTTAGAGGGACTGTGTGGTAAAACCTCAAGGAAGTTTAAGGCAATAACAGGTCTGTGATGCCCTTAGATGTCCTGGGCCGCACGCGTGCTACACTGATGCATGCAATAAGTACCTAGGCTGAAAGGCATTGGGTAATCTCCAGTATGCATCGTGCTTGGGATAGATCTTTGTAATTATGGATCTTTAACGAGGAATTCCTAGTAAGCGTAAGTCATCAGCTTGCGCTGATTAAGTCCCTGCCCTTTGTACACACCGCCCGTCGCTCCTACCGATTTCGGGTGATTCGGTGAACCTTTTGGACTTGCCAAAAGCGAGAAAATCATGTGAACCATATCACCTAGAGGAAGGAGAAGTCGTAACAAGGTTTCCGTAGGTGAACCTGAGAAAGATC
>BOPAT_Brachonella_pulchra_18S
TAGTCATATGCTTGTCTCAAAGATTAACCCATGCATGTGTAAGTATAGTATCTACAGCGAAACTGCGAATGGCTCATTAAAACAGTTATAGTTTATTTGATGGATAAAGATATGGATAACCGTAGTAATTCTAGAGCTAATACATGCTTGAAAGCCCGACTCAAAGAGGGCTGTGTTTATTAGATAAAGCCAACTTAAGGTGATTCACAATAACTTCACAAATCGTACTTTTGGTCCGATGCGTCATTCAAGTATCTGCCCTATCAGCTTTGATGGTAGTGTATTGGACTACCATGGCTTTAACGGGTAACGGAGAATTAGGGTTCGGTTCCGGAGAAAGAGCCTGAGAAACGGCTATTACATCTAAGGACGGCAGCAGGGGCGTAAATTACCCAATCTTAATTTAAGGAGGTAGTGACAAGAAATATCGACTTTGGAGAAATCCAGAGATTGGAATGGACTAAACGCAAAACCCTTAGCGAGTAACAATTGGAGGGCAAGTCTGGTGCCAGCAGCCGCGGTAATTCCAGCTCCAATAGCATATATTAAAGTTGTTGCAGTTAAAAAGCTCGTAGTTGGATATCTGATTTTGCCAAACCTATACCAATGGGGGCGGTGAGATCATCCTTCTGTTAAACTGCCTTACACCCAGTGTCGGGCAGCAGCTCAGATATTTTACCTTGAGAAAATTAGAGTGTTTCAGGCAGGTTTTGCGCCAGAATACAACAGCATGGAATAATAGAATTGACACAACTCTGTGGTTGGCCAGAGGTGGTGGAATGGTTAATAGGAACAGTTGGGGGCATTAGTATTTAATTGTCAGAGGTGAAATTCTTGGATTTGTTAAAGACTAACTAAAGCGAAAGCATTTGCCAAGGATGTTTTCATTAATCAAGAACGAAAGTTAGGGGATCAAAGACGATCAGATACCGTCGTAGTCTTAACCATAAACGATGCCGACTAGGGATTGGAAGAGATATATGAGCTCTTTCAGCACCTAAGGAGAAATCAAAGTCTTTGGGTTCTGGGGGGAGTATGGTCGCAAGGCTGAAACTTGAAGGAATTGACGGAAGGGCACCACCAGGAGTGGAGCCTGCGGCTTAATTTGACTCAACACTGAAAAATTTACCAGGTCCAGACATTGACAGGATTGACAGATTGATAGCTCTTTCTAGATTCTATGGGTGGTGGTGCATGGCCGTTCTTAGTTGGTGGAGTGATTTGTCTGGTTAATTCCGATAACGAACGAGACCTTAGCCTGCTAACTAGTTCTATCAGATACTTCTCTTAGACGCTTCTTAGAGGGACTGTGTGGTACAACCTCAAGGAAGATTAAGGCAATAACAGGTCTGTGATGCCCTTAGATGTCCTGGGCTGCACGCGTGCTACACTGATGCACACATCGAGTTCCTGTACCGAAAGGAATCAGGGAAATCTTCAATATGCATCGTGATTGGGATAGATCTTTGTAATTATGGATCTTGAACGAGGAATTCCTAGTAAGCGTTAGTCATCAGCTTGCGCTGAATACGTCCCTGCCCTTTGTACACACCGCCCGTCGCTCCTACCGATTCCGAGTGATCCGGTGAACCTTTTCGACCTGCCCAAAGCGGGGAAATCAAGTGAGCCATATCACTTAGAGGAAGGAGAAGTCGTAACAAGGTTTCCGTAGG
>BOPAT_Urostomides_bacillatus_18S
TGGTTGATCCTGCCAGTAGTCATATGCTTGTCTCAAAGATTAACCCATGCATGTGCAAGTATAGTTATATACAGCGAAACTGCGAATGGCTCATTAAATCAGTTATAATTTATTTGATGGATAAAGGATATGGATAACCGTAGAAATTCTAGAGCTAATACATGCGTGAAAGCCCAACTCAAGAAGGGCTGTATTTATTAGATAAAGCCAGCATTTAGGTGATTCATAATAACTTAGCGAATCGCAGATTTTTCTGCGATATATCATTCAAGTATCTGCCCTATCAGCTTTGATGGTAGTGTATTGGACTACCATGGCATTAACGGGTAACGGAGAATTAGGGTTCGGTTCCGGAGAAAGAGCCTGAGAAACGGCTATTACATCTAAGGACGGCAGCAGGGGCGTAAATTACCCAATCTTAATTTAAGGAGGTAGTGACAAGAAATATCGACTTTGGAGCAATCCAAGATTGGAATGGGCTAAACACAAAACACTTAGCGAGTAACAATTGGAGGGCAAGTCTGGTGCCAGCAGCCGCGGTAATTCCAGCTCCAATAGCGTATATTAAAGTTGTTGCAGTTAAAAAGCTCGTAGTTGGATATCTGGAGTAACCTGTGTTCCCTTCTGGGGGATACAGAGTACATCCATCCTTCTGTTAACGTGTGTTGGTACCTAGTACTGGACACGAGCTCGGATATTTTACCTTGAGAAAATTAGAGTGTTTCAGGCAGGCTTGGCCGGAATACAAAAGCATGGAATAATTGAAATGACACAACGCTGTGGTTGGCCAGAGGCGTGTAATGGTTAATAGGAACAGTTGGGGGCATTAGTATTTAATTGTCAGAGGTGAAATTCTTGGATTTGTTAAAGACTAACTAAAGCGAAAGCATCTGCCAAGGATGTTTTCATTAATCAAGAACGAAAGTTAGGGGATCAAAGACGATCAGATACCGTCGTAGTCTTAACCATAAACGATGCCGACTAGAGATTGGAGGAGATATTCGAGCTCCTTCAGCATCTAAGGAGAAATCAAAGTCTTTGGGTTCTGGGGGGAGTATGGTCGCAAGGCTGAAACTTGAAGGAATTGACGGAAGGGCACCACCAGGAGTGGAGCCTGCGGCTTAATCTGACTCAACACTGAGAAATTTACCAGGTCCAGACATTGATAGGATTGACAGATTGATAGCTCTTTCTTGATTCTATGGGTGGTGGTGCATGGCCGTTCTTAGTTGGTGGAGTGATTTGTCTGGTTAATTCCGATAACGAACGAGACCTTAACCTGCTAACTAGATCTGCGAGTTATTACTTTTGGATGCTTCTTAGAGGGACTGTGTGGTAAAACCTCAAGGAAGTTTAAGGCAATAACAGGTCTGTGATGCCCTTAGATGTCCTGGGCTGCACGCGTGCTACACTGATGCACTCAGCGAGTACCTGGTCTGAAAGGTATTAGGCAATCTTCAATATGCATCGTGATTGGGATAGATCTTTGTAATTATGGATCTTGAACGAGGAATTCCTAGTAAGCGCAAGTCATCAACTTGCGCTGATTAAGTCCCTGCCCTTTGTACACACCGCCCGTCGCTCCTACCGATTCCGAGTGATTCGGTGAACCTTTTGGACTTGCCAAAAGCGAGAAAATTAAGTGAACCAAATCACTTAGAGGAAGGAGAAGTCGTAACAAGGTTTCCGTAGGTGA
>CKMOCBO_Urostomides_pullus_18S
TAGTCATATGCTTGTCTCAAAGATTAACCCATGCATGTGCAAGTATAGTTATATACAGCGAAACTGCGAATGGCTCATTAAATCAGTTATAATTTATTTGATGGATAAAGGATATGGATAACCGTAGAAATTCTAGAGCTAATACATGCGTGAAAGCTCGACGCAAGAAGAGCTGTATTTATTAGATAAAGCCAGCATTTAGGTGATTCATAATAACTAAGCGAATCGCAGGTTTACCTGCGATATATCATTCAAGTATCTGCCCTATCAGCTTTGATGGTAGTGTATTGGACTACCATGGCATTAACGGGTAACGGAGAATTAGGGTTCGGTTCCGGAGAAAGAGCCTGAGAAACGGCTATTACATCTAAGGACGGCAGCAGGGGCGTAAATTACCCAATCTTAATTTAAGGAGGTAGTGACAAGAAATATCGACTTTGGAGCAATCCAAGATTGGAATGGGCTAAATACAAAACACTTAGCGAGTAACAATTGGAGGGCAAGTCTGGTGCCAGCAGCCGCGGTAATTCCAGCTCCAATAGCGTATATTAAAGTTGTTGCAGTTAAAAAGCTCGTAGTTGGATATCTGGAGTAGTCTATGTTCTCCTATGGGGATACATAGAATACATCCATCCTTCTGTTAACGTGTGTTGGTACTTGTACTGGACACGAGCTCGGATATTTTACCTTGAGAAAATCAGAGTGTTTCAGGCAGGCTTGGCCGGAATACAAAAGCATGGAATAATGGAAATGACACAACGCTGTGGTTGGCCAGAGGCGTGTAATGGTTAATAGGAACAGTTGGGGGCATTAGTATTTAATTGTCAGAGGTGAAATTCTTGGATTTGTTAAAGACTAACTAAAGCGAAAGCATCTGCCAAGGATGTTTTCATTAATCAAGAACGAAAGTTAGGGGATCAAAGACGATCAGATACCGTCGTAGTCTTAACCATAAACGATGCCGACTAGAGATTGGAGGAGATATTCGAGCTCCTTCAGCATCTAAGGAGAAATCAAAGTCTTTGGGTTCTGGGGGGAGTATGGTCGCAAGGCTGAAACTTGAAGGAATTGACGGAAGGGCACCACCAGGAGTGGAGCCTGCGGCTTAATCTGACTCAACACTGAGAAATTTACCAGGTCCAGACATTGATAGGATTGACAGATTGATAGCTCTTTCTTGATTCTATGGGTGGTGGTGCATGGCCGTTCTTAGTTGGTGGAGTGATTTGTCTGGTTAATTCCGATAACGAACGAGACCTTAACCTGCTAACTAGATCTGCGAGTTATTCTCTTAGTTTCTTCTTAG
>DERMI_Longitaenia_gibba_18S_f
TAGTCATATGCTTGTCTCAAAGATTAACCCATGCATGTGTAAGTATAGTATCATACGGCGAAACTGCGAATGGCTCCTTAAATCAGTTATAATTTATTTGATGGATAAAGATATGGATAACCGTAGTAATTCTAGAGCTAATACATGCGTGAAAGCCTGACTTACGAAGGGCTGTATTTATTAGATAAAGCCAACATTTAGGTGATTCATAATAACTTAGCGAATCGCGGACTTTGTTCGCGATATATCATTCAAGTATCTGCCCTATCAGCTTTGATGGTAGTGTATTGGACTACCATGGCATTAACGGGTAACGGGGAATTAGGGTTCGATTCCGGAGAAAGAGCCTGAGAAACGGCTATTACATCTAAGGACGGCAGCAGGGGCGTAAATTACCCAATCTTAATTTAAGGAGGTAGTGACAAGAAATATCGAACCGGGGAATACCCGGGATTGGAATGGGCCAAACGTAAAAACCTTGGCGAGTAACAATTGGAGGGCAAGTCTGGTGCCAGCAGCCGCGGTAATTCCAGCTCCAATAGCATATATTAAAGTTGTTGCAGTTAAAAAGCTCGTAGTTGGATATCTGGAGTGGTCTGCAGTTCGATTTTCGGACCGTAGACCACATCCATCCTTCTGTTAACATGTGTTGGTACTTCGTACTGGACATGGGCTCAGATATTTTACCTTGAGAAAATTAGAGTGTTTCAGGCAGGCAAGGCCGGAATACAAAAGCATGGAATAATGGAATTGACATGACTCTGTGGTTGGCCAGAGAAGTGTAATGATTAATAGGAACAGTTGGGGGCATTAGTATTTAATTGTCAGAGGTGAAATTCTTCGATTTGTTAAAGACTAACTAAAGCGAAAGCATTTGCCAAGGATGTTTTCATTAATCAAGAACGAAAGTTAGGGGATCAAAGACGATCAGATACCGTCGTAGTCTTAACCATAAACGATGCCGACTAGAGATTGGAGGAGATAATCGAGCTCCTTCAGCATCTAAGGAGAAATCAAAGTCTTTGGGTTCTGGGGGGAGTATGGTCGCAAGGCTGAAACTTGAAGGAATTGACGGAAGGGCACCACCAGGAGTGGAGCCTGCGGCTTAATCTGACTCAACACGGAGAAATTTACCAGGTCCAGACATTTATAGGATTGACAGATTGATAGCTCTTTCTTGATTCTATGGGTGGTGGTGCATGGCCGTTCTTAGTTGGTGGAGTGATTTGTCTGGTTAATTCCGATAACGAACGAGACCTTAACCTGCTAACTAGATCGCTGAGCCAAGGTTCGGCGAAGCTTCTTAGAGGGACTGTGTGGTACAACCTCAAGGAAGTTTAAGGCAATAACAGGTCTGTGATGCCCTTAGATGTCCTGGGCTGCACGCGTGCTACACTGATGCATTCAACGAGTTCCTGGACCGAAAGGTTCGTGGCAATCTTCAGTATGCATCGTGATTGGGATAGATCTTTGTAATTATGGATCTTTAACGAGGAATTCCTAGTAAGCGCAAGTCATCAACTTGCGCTGATTAAGTCCCTGCCCTTTGTACACACCGCCCGTCGCTCCTACCGATTCCGAGTGATTCGGTGAGCATTTTGGACCTGCCACAAGCGGGAAAATTCTGCGAACCAAATCACTTAGAGGAAGGAGAAGTCGTAACAAGGTTTCC
>ELJAD1_18S
TAGTCATATGCTTGTCTTAAAGATTAACCCATGCATGTGTAAGTATAGTATTATACGGCGAAACTGCGAATGGCTCCTTAAAACAGTTATAATTTATTTGATGGATTTTATATGGATAACCGTAGTAATTCTAGAGCTAATACATGCTTGAAAGCCCGACTCACGAAGGGCTGCATTTATTAGATAAAGCCAACATTTAGGTGATTCATAATAACTTAGCGGATCGCAGGCATTGTCTGCGACATGTCATTCAAGTATCTGCCCTATCAGCTTTGATGGTAGTGTATTGGACTACCATGGCGTTAACGGGTAACGGGGAATTAGGGTTCGATTCCGGAGAAAGAGCCTGAGAAACGGCTATTACATCTAAGGAGGGCAGCAGGGGCGTAAATTACCCAATCTTAATTTAAGGAGGTAGTGACAAGAAATATCAAACCGGAGCAATCCGGGATTGGAATGGGCCAAACGTAAAACCCTTGGCGAGTAACAATTGGAGGGCAAGTCTGGTGCCAGCAGCCGCGGTAATTCCAGCTCCAATAGCATATATTAAAGTTGTTGCAGTTAAAAAGCTCGTAGTTGGATTTCTGGAGTGGTCTGCTGTCTGCACTGCGGGCGGCAGACCACATCCATCCTTCTGTTAACACGTGGTGGCACTCCGTGCTGGGCGTGGGCTCAGATATTTTACCTTGAGAAAATTAGAGTGTTTCAGGCAGGCAAGGCCGGAATACAAAAGCATGGAATAATGGAATTGACACGACTCTGTGGTTGGCCAGGGAAGTGTAATGATTAATAGGAACAGTTGGGGGCATTAGTATTTAATTGTCAGAGGTGAAATTCTTGGATTTGTTAAAGACTAACTAAAGCGAAAGCATTTGCCAAGGATGTTTTCATTAATCAAGAACGAAAGTTAGGGGATCAAAGACGATCAGATACCGTCGTAGTCTTAACCATAAACGATGCCGACTAGAGATTGGAGGAGATAATCGAGCTCCTTCAGCATCTAAGGAGAAATCAAAGTCTTTGGGTTCTGGGGGGAGTATGGTCGCAAGGCTGAAACTTGAAGGAATTGACGGAAGGGCACCACCAGGAGTGGAGCCTGCGGCTTAATCTGACTCAACACGGAGAAATTTACCAGGTCCAGACATTGATAGGATTGACAGATTGATAGCTCTTTCTTGATTCTATGGGTGGTGGTGCATGGCCGTTCTTAGTTGGTGGAGTGATTTGTCTGGTTAATTCCGATAACGAACGAGACCTTAACCTACTAACTAGACCATGGAGTTATTACTCTATGGAGCTTCTTAGAGGGACTGTGTGGTAAAACCTCAAGGAAGTTTAAGGCAATAACAGGTCTGTGATGCCCTTAGATGTCCTGGGCTGCACGCGTGCTACACTGATGCATACAATAAGTTCCTGGACCGAAAGGTCTGTGGCAATCTTCAATATGCATCGTGATTGGGATAGATCTTTGTAATTATAGATCTTTAACGAGGAATTCCTAGTAAGCGTAAGTCATCAACTTGCGCTGATTAAGTCCCTGCCCTTTGTACACACCGCCCGTCGCTCCTACCGATTTCGAGTGATTCGGTGAGCATTTTGGACCTGCCACAAGCGGGAAAATCATGCGAACCAAATCACTTAGAGGAAGGAGAAGTCGTAACAAGGTTTCCGTAGGTGAACCTGCAGGATCA
>F26_Marine_Metopid_sp4_18S
AAAGCTAATACATGCTTGAAAGCCCGACTCACGGAGGGCTGCATTTATTASATAAAGCCAGCATAAGGTGATTCACAATARCTAAGCGAATCGTGGACATTGTCTGCGATATATCATTCAAGTATCTGCCCTATCAGCTTTGATGGTAGTGTATTGGACTACCATGGCTTTAACGGGTAACGGAGAATTAGGGTTCGGTTCCGGASAAAGAGCCTGAGAAACGGCTATTACATCTAAGGACGGCAGCAGGGGCGTAAATTACCCAATCTTAACTTAAGGAGGTAGTGACAAGAAATATCGACATTGGAGAAATCCAAGATCGGAATGGACTAAATGTAAAACCCTTAGCGAGTAACAATTGGAGGGCAAGTCTGGTGCCAGCAGCCGCGGTAATTCCAGCTCCAATAGCGTATATTAAAGTTGTTGCAGTTAAAAAGCTCGTAGTTGGATTTCTGGAGTGCTTCTCTTCGGCAATCGTCGGGGAGCTAGCATATCCATCCTTCTGTTAACGTGCGTTGGTCGCAAGATCGGGTACGGGCTCAGATATTTTACCTTGAGAAAATTAGAGTGTTTCAGGCAGGCAAGGCCGGGATACTACAGCATGGAAATAATAGAAATGACACAACTCTGTGGTTGGCCAGGGAAGTGTAATGGTTAATAGGAACAGTTGGGGGCATTAGTATTTAATTGTCAGAGGTGAAATTCTTGGATTTGTTAAAGACTAACTAAAGCGAAAGCATTTGCCAAGGATGTTTTCATTAATCAAGAACGAAAGTTAGGGGATCAAAGACGATCAGATACCGTCGTAGTCTTAACCATAAACGATGCCGACTAGASSTCGGAGRAAGATCATCGAGCTTCTTCGGGATCTAAGGAGAAATCAAAGTCTTGGGTTYTGGGGGGAGTATGGTCC-----------------------------------------------------------------------------------------------------------------
>FAMO1_Marine_Metopid_sp4_18S
TAGTCATATGCTTGTCTCAAAGATTAACCCATGCATGTGTAAGTATAGTTATCTACAGCGAAACTGCGAATGGCTCATTAAATCAGTTATAGTTTATTTGATGGATACAGAAATGGATAACCGTAGTAATTCTAGAGCTAATACATGCTTGAAAGCCCGACTCACGGAGGGCTGCATTTATTAGATAAAGCCAGCATAAGGTGATTCACAATAACTAAGCGAATCGTGGACATTGTCTGCGATATATCATTCAAGTATCTGCCCTATCAGCTTTGATGGTAGTGTATTGGACTACCATGGCTTTAACGGGTAACGGAGAATTAGGGTTCGGTTCCGGAGAAAGAGCCTGAGAAACGGCTATTACATCTAAGGACGGCAGCAGGGGCGTAAATTACCCAATCTTAACTTAAGGAGGTAGTGACAAGAAATATCGACATTGGAGAAATCCAAGATCGGAATGGACTAAATGTAAAACCCTTAGCGAGTAACAATTGGAGGGCAAGTCTGGTGCCAGCAGCCGCGGTAATTCCAGCTCCAATAGCGTATATTAAAGTTGTTGCAGTTAAAAAGCTCGTAGTTGGATTTCTGGAGTGCTTCTCTTCGGCAATCGTCGGGGAGCTAGCATATCCATCCTTCTGTTAACGTGCGTTGGTCGCAAGATCGGGTACGGGCTCAGATATTTTACCTTGAGAAAATTAGAGTGTTTCAGGCAGGCAAGGCCGGGATACTACAGCATGGAATAATAGAAATGACACAACTCTGTGGTTGGCCAGGGACGTGTAATGGTTAATAGGAACAGTTGGGGGCATTAGTATTTAATTGTCAGAGGTGAAATTCTTGGATTTGTTAAAGACTAACTAAAGCGAAAGCATTTGCCAAGGATGTTTTCATTAATCAAGAACGAAAGTTAGGGGATCAAAGACGATCAGATACCGTCGTAGTCTTAACCATAAACGATGCCGACTAGAGATCGGAGGAGATCATCGAGCTTCTTCGGGATCTAAGGAGAAATCAAAGTCTTTGGGTTCTGGGGGGAGTATGGTCGCAAGGCTGAAACTTGAAGGAATTGACGGAAGGGCACCACCAGGAGTGGAGCCTGCGGCTTAATCTGACTCAACACGGAGAAATTTACCAGGTCCAGACATTGGCAGGATTGCCAGATTGATAGCTCTTTCTTGATTCTATGGGTGGTGGTGCATGGCCGTTCTTAGTTGGTGGAGTGATTTGTCTGGTTAATTCCGATAACGAACGAGACCTTAACCTACTAACTAGATTTCGGTGTTATTATACCGATATGCTTCTTAG
>GDUKABAS_Metopus_es_18S
TGCCAGTAGTCATATGCTTGTCTCAAAGATTAACCCATGCATGTGTAAGTATAGTTATATACCGCGAAACTGCGAATGGCTCATTAAAACAGTTATAGTTTATTTGATGGATAAAGGATATGGATAACCGTAGTAATTCTAGAGCTAATACATGCTTGAAAACCTGACGCAAGAAAGGTTGTATTTATTAGATAAAGCCAGCTTTAAGGTGATTCACAATAACTTAACGGATCGCAATTTTTTTGCGATATATCATTCAAGTATCTGCCCTATCAGCTTTGATGGTAGTGTATTGGACTACCATGGCATTAACGGGTAACGGAGAATTAGGGTTCGGTTCCGGAGAAAGAGCCTGAGAAACGGCTATTACATCTAAGGACGGCAGCAGGGGCGTAAATTACCCAATCTTAATTTAAGGAGGTAGTGACAAGAAATATCGACTTTGGAGAAATCCAAGATTGGAATGGATTAAATTTAAAACCATTAGTGAGTAACAATTGGAGGGCAAGTCTGGTGCCAGCAGCCGCGGTAATTCCAGCTCCAATAGCATATATTAAAGTTGTTGCAGTTAAAAAGCTCGTAGTTGGATATCTGGATTGAGTTTGTTCGTGGTTTCCACAGCAAATTCAGTTCATCCTTCTGTTAAAGCACCTTGTACTTGTACCGGGTGTCAGCTCAGATATTTTACCTTGAGAAAATTAGAGTGTTTCAGGCAGGCAAGGCCGGAATACAACAGCATGGAATAATAGAATTGACATGACTCTGTGGTTGGCCAGAGAAGTGTAATGATTAATAGGAACAGTTGGGGGCATTAGTATTTAATTGTCAGAGGTGAAATTCTTGGATTTGTTAAAGACTAACTAAAGCGAAAGCATTTGCCAAGGATGTTTTCATTAATCAAGAACGAAAGTTAGGGGATCAAAGACGATCAGATACCGTCGTAGTCTTAACTATAAACGATGCCGACTAGAGATTGGAGGAGATAATAGAGCTCCTTCAGCATCTAAGGAGAAATCAAAGTCTTTGGGTTCTGGGGGGAGTATGGTCGCAAGGCTGAAACTTGAAGGAATTGACGGAAGGGCACCACCAGGAGTGGAGCCTGCGGCTTAATCTGACTCAACACTGAGAAATTTACCAGGTCCAGACATTGATAGGATTGACAGATTGATAGCTCTTTCTTGATTCTATGGGTGGTGGTGCATGGCCGTTCTTAGTTGGTGGAGTGATTTGTCTGGTTAATTCCGATAACGAACGAGACCTTAACCTGCTAACTAGATCGTAGTGTTATTACACTTTAGATGCTTCTTAGAGGGACTG
>GOOSE2B_Marine_metopid_sp3_18S
TAGTCATATGCTTGTCTCAAAGATTAACCCATGCATGTGCAAGTATAGTTATATACAGCGAAACTGCGAATGGCTCATTAAATCAGTTATAGTTTATTTGATGGATAAAGAAATGGATAACCGTAGTAATTCTAGAGCTAATACATGCGTGAAAGCCTGACTTACGGAGGGCTGTATTTATTAGATAAAGCCAGCATTTAGGTGATTCATAATAACTAAACGAATCGCGGACATTGTCTGCGATATATCATTCAAGTATCTGCCCTATCAGCTTTGATGGTAGTGTATTGGACTACCATGGCATTAACGGGTAACGGAGAATTAGGGTTCGGTTCCGGAGAAAGAGCCTGAGAAACGGCTATTACATCTAAGGACGGCAGCAGGGGCGTAAATTACCCAATCTTAACTTAAGGAGGTAGTGACAAGAAATATCGACTTTGGAGAAATCCAAGATTGGAATGGGCTAAATGTAAAACCCTTTGTGAGTAACAATTGGAGGGCAAGTCTGGTGCCAGCAGCCGCGGTAATTCCAGCTCCAATAGCGTATATTAAAGTTGTTGCAGTTAAAAAGCTCGTAGTTGAATATCTGGAGTGCCTGTTGCTCTGCTCTGCGGACTACTGGCATTTCCATCCTTCTGTTAACGTGTGATGGTCTCACGACCGGACATGGGCTCAGATATTTTACCTTGAGAAAATTAGAGTGTTTCAGGCAGGCAAGGCCGGAATATAAAAGCATGGAATAATGGAATTGACACAACTCTGTGGTTGGCCAGAGACGTGTAATGATTAATAGGAACAGTTGGGGGCATTAGTATTTAATTGTCAGAGGTGAAATTCTTGGATTTGTTAAAGACTAACTAAAGCGAAAGCATTTGCCAAGGATGTTTTCATTAATCAAGAACGAAAGTTAGGGGATCAAAGACGATCAGATACCGTCGTAGTCTTAACCATAAACGATGCCGACTAGGGATTGGAGGAGATCATCGAGCTCCTTCAGCACCTAAGGAGAAATCAAAGTCTTTGGGTTCTGGGGGGAGTATGGTCGCAAGGCTGAAACTTGAAGGAATTGACGGAAGGGCACCACCAGGAGTGGAGCCTGCGGCTTAATCTGACTCAACACGGAGAAATTTACCAGGTCCAGACATTGATAGGATTGACAGATTGATAGCTCTTTCTTGATTCTATGGGTGGTGGTGCATGGCCGTTCTTAGTTGGTGGAGTGATTTGTCTGGTTAATTCCGATAACGAACGAGACCTTAACCTGCTAACTAGATCGCAGAGTTATTACTCTTAGATGCTTCTTAGAGGGACTGTGTGGTAAAACCTCAAGGAAGTTTAAGGCAATAACAGGTCTGTGATGCCCTTAGATGTCCTGGGCCGCACGCGTGCTACACTGATGCATTCAACAAGTACCTAGGCCGAAAGGCAATGGGCAATCTTTAGTATGCATCGTGCTTGGGATAGATCTTTGTAATTATGGATCTTTAACGAGGAATTCCTAGTAAGCGCAAGTCATCAGCTTGCGCTGATTAAGTCCCTGCCCTTTGTACACACCGCCCGTCGCTCCTACCGATTTCGAGTGATTCGGTGAACCTTTTGGACTTGCCAAAAGCGAGAAAATTATGTGAACCATATCACTTAGAGGAAGGAGAAGTCGTAACAAGGTTTCCGTAGGTGAACCTGTGGAAGGATCAA
>GRANCA_Brachonella_contorta_18S
CGTGTTGATCCTGCCAGTAGTCATATGCTTGTCTCAAAGATTAACCCATGCATGTGTAAGTATAGTATCTACGGCGAAACTGCGAATGGCTCATTAAAACAGTTATAGTTTATTTGATGGATCCCTATATGGATAACCGTAGTAATTCTAGAGCTAATACATGCTTGAAATGTCCGACTTAAAGAGGACAGTGTTTATTAGATAAAGCCAACATAAGGTGATTCACAATATCTACACAAATCGCACTTTTGGTACGATGCGTCATTCAAGTATCTGCCCTATCAGCTTTGATGGTAGTGTATTGGACTACCATGGCTTTAACGGGTAACGGAGAATTAGGGTTCGGTTCCGGAGAAAGAGCCTGAGAAACGGCTATTACATCTAAGGACGGCAGCAGGGGCGTAAATTACCCAATCTTAATTTAAGGAGGTAGTGACAAGAAATATCGACTTTGGAGCAATCCAGAGATTGGAATGGGCTAAACACAAAACCCTTAGTGAGTAACAATTGGAGGGCAAGTCTGGTGCCAGCAGCCGCGGTAATTCCAGCTCCAATAGCATATATTAAAGTTGTTGCAGTTAAAAAGCTCGTAGTTGGATATCTGGTTTTACTGAGTCTATGCATAATGGACGAGGTGGGACCATCCTTCTGATTAAACCTCTGATACCTCGTATCGGGCGGTGGCTCAGATATTTTACCTTGAGAAAATTAGAGTGTTTCAGGCAGGCTAGGCCAGAATACAACAGCATGGAATAATGGAATTGACACAACTCTGTGGTTGGCCAGAGAAGTGTAATGGTTAATAGGAACAGTTGGGGGCATTAGTATTTAATTGTCAGAGGTGAAATTCTTGGATTTGTTAAAGACTAACTAAAGCGAAAGCATTTGCCAAGGATGTTTTCATTAATCAAGAACGAAAGTTAGGGGATCAAAGACGATCAGATACCGTCGTAGTCTTAACCATAAACGATGCCGACTAGGGATTGGAAGAGATATAAGAGCTCTTTCAGCACCTAAGGAGAAATCAAAGTCTTTGGGTTCTGGGGGGAGTATGGTCGCAAGGCTGAAACTTGAAGGAATTGACGGAAGGGCACCACCAGGAGTGGAGCCTGCGGCTTAATCTGACTCAACACTGAAAAATTTACCAGGTCCAGACATTGACAGGATTGACAGATTGATAGCTCTTTCTAGATTCTATGGGTGGTGGTGCATGGCCGTTCTTAGTTGGTGGAGTGATTTGTCTGGTTAATTCCGATAACGAACGAGACCTTAGCCTGCTAACTAGCTCTATCAGATACTTCTCTTAGACGCTTCTTAGAGGGACTGTCTGGTACAACCTCAAGGAAGATTAAGGCAATAACAGGTCTGTGATGCCCTTAGATGTCCTGGGCTGCACGCGTGCTACACTGATGCACACATCGAGTTCCTTAACCGAAAGGATTCAGGGAAATCTTCAATATGCATCGTGATTGGGATAGATCTTTGTAATTATGGATCTTGAACGAGGAATTCCTAGTAAGCGTTAGTCATCAGCTTGCGCTGAATACGTCCCTGCCCTTTGTACACACCGCCCGTCGCTCCTACCGATTCCGAGTGATCCGGTGAACCTTTTTGACCTGACTCAATTGGGGAAATCAAGTGAGCCATATCACTTAGAGGAAGGAGAAGTCGTAACAAGGTTTCCGTAGGTGAACCTGCAGAAGGATCAA
>GRIDI_IAC_Metopid_sp4_18S
TAGTCATATGCTTGTCTTAAAGATTAACCCATGCATGTGTAAGTATAGTATTATACGGCGAAACTGCGAATGGCTCCTTAAAACAGTTATAATTTATTTGATGGATAAAGATATGGATAACCGTAGTAATTCTAGAGCTAATACATGCGTGAAAGCCTGACTCACGAAGGGCTGTATTTATTAGATAAAGCCAACATTTAGGTGATTCATAATAACTTAGCGGATCGCGGACTTTGTCCGCGACATGTCATTCAAGTATCTGCCCTATCAGCTTTGATGGTAGTGTATTGGACTACCATGGCATTAACGGGTAACGGGGAATTAGGGTTCGGTTCCGGAGAAAGAGCCTGAGAAACGGCTATTACATCTAAGGATGGCAGCAGGGGCGTAAATTACCCAATCTTAATTTAAGGAGGTAGTGACAAGAAATATCAAACCGGAGCAATCCGGGATTGGAATGGACCAAACGTAAAACCCTTGGCGAGTAACAATTGGAGGGCAAGTCTGGTGCCAGCAGCCGCGGTAATTCCAGCTCCAATAGCATATATTAAAGTTGTTGCAGTTAAAAAGCTCGTAGTTGGATATCTGGAGTGGTCTGCTGTCCACTTTGTGGGCGGTAGACCACATCCATCCTTCTGTTAACATGTGTTGGCACTTTGTGCTGGACATGGGCTCAGATATTTTACCTTGAGAAAATTAGAGTGTTTCAGGCAGGCAAGGCCGGAATACAAAAGCATGGAATAATGGAATTGACACGACTCTGTGGTTGGCCAGGGAAGTGTAATGATTAATAGGAACAGTTGGGGGCATTAGTATTTAATTGTCAGAGGTGAAATTCTTGGATTTGTTAAAGACTAACTAAAGCGAAAGCATTTGCCAAGGATGTTTTCATTAATCAAGAACGAAAGTTAGGGGATCAAAGACGATCAGATACCGTCGTAGTCTTAACCATAAACGATGCCGACTAGAGATTGGAGGAGATAATCGAGCTCCTTCAGCATCTAAGGAGAAATCAAAGTCTTTGGGTTCTGGGGGGAGTATGGTCGCAAGGCTGAAACTTGAAGGAATTGACGGAAGGGCACCACCAGGAGTGGAGCCTGCGGCTTAATCTGACTCAACACGGAGAAATTTACCAGGTCCAGACATTGATAGGATTGACAGATTGATAGCTCTTTCTTGATTCTATGGGTGGTGGTGCATGGCCGTTCTTAGTTGGTGGAGTGATTTGTCTGGTTAATTCCGATAACGAACGAGACCTTAACCTACTAACTAGATCGTGGAGTTACTACTCTACGAAGCTTCTTAGAGGGACTGTGTGGTAAAACCTCAAGGAAGTTTAAGGCAATAACAGGTCTGTGATGCCCTTAGATGTCCTGGGCTGCACGCGTGCTACACTGATGCACACAATGAGTTCCTGGGCCGAAAGGCCTGTGGCAATCTTCAATATGCATCGTGATTGGGATAGATCTTTGTAATTATAGATCTTAAACGAGGAATTCCTAGTAAGCGTAAGTCATCAGCTTGCGCTGATTAAGTCCCTGCCCTTTGTACACACCGCCCGTCGCTCCTACCGATTCCGAGTGATTCGGTGAGCATTTTGGACCTGCCACAAGCGGGAAAATTATGCGAACCAAATCACTTAGAGGAAGGAGAAGTCGTAACAAGGTTTCCGTAGGTGAACTGGCCAGATCAA
>GROSERDU_Caenomopha_medusula_18S
CGTGTTGATCCTGCCAGTAGTCATATGCTTGTCTCAAGGACTAAGCCATGCATGTCTAAGTATAATAGGATACTGTGAAACTGCGAATGGCTCATTAAAACAGTTATAGTTTACTTGACGAACTTCTAAATGGATAACCGTAGTAAGACCAGAGCTAATACATGCACCGGTGGCTGTCAAAGGCCCGCATTTATTAGATAAAACCATCTGTGGTGAATCATAATAACTGAACGAATCGCTCGGCGTATGCCGCGATGCGTCATTCAAGTTTCTGCCCTATCAGCTTTCGATGGTAGTGTATTGGACTACCATGGCGTTAACGGGTAACGGAGAATTAGGGTTCGATTCCGGAGAGGGAGCCTGAGAAATGGCTACCACATCTAAGGAAGGCAGCAGGCGCGCAAATTACCCAATCCTGACACAGGGAGGCAGCGACAAGATATAACCAACGTAGGCACTCTGTGCTTGCGGTTGTAATGAATCGGGCGTAAAAACCCCGGTGAATTCCATTGGAGGGCAAGTCTGGTGCCAGCAGCCGCGGTAATTCCAGCTCCAGTAGCGTATATTAAAGTTGTTGCAGTTAAAAAGCTCGTAGTTGGATTTCTGAGGGGCCCTCGGGCATCTCATCCTTCGGAGAGGCGTCACGGAGGTCATACTCTGGATTGCTGATCCGATACTTTACTTTGAGAAAATTAGAGTGTTTCAGGCGGGCTTTGCCGGAATACATCAGCATGGAATAATGCACGGTCTTCGCTCTATGTTGGTTTAGTGCGGAGGCAATGATTAATAGGAACAGTCGGGGGCATTGGTATTTAATTGTCAGAGGTGAAATTCTTTGATTTGTTAAAGACTAACCTATGCGAAAGCATTTGCCAAGGATGTCTTCGTTAATCAAGAACGAAAGTTAGGGGATCAAAGACGATCAGATACCGTCGTAGTCTTAACCATAAACTATGCCGACTAGGGATTGGAGAGGAACTACCTCTTCAGCACCTTACGAGAAATCAAAGTCTTCGGGTTCTGGGGGGAGTATGGTCGCAAGGCTGAAACTTAAAGGAATTGACGGAAGGGCACCACCAGGAGTGGAGCTTGCGGCTTAATTTGACTCAACACGGGGAAACTTACCAGGTCAAGACATGGTTAGGATTGACAGATTGATAGCTCTTTCTTGATTCTATGGGTGGTGGTGCATGGCCGTTCTTAGTTGGTGGAGTGATTTGTCTGGTTAATTCCGTTAACGAACGAGACCTTAACCTGCTAACTAGTCCGAGGGTTACGACCCGAAGTGACTTCTTAGAGGGACTTTTTGGGCAACCAAAAGGAAGTTTGAGGCAATAACAGGTCTGTGATGCCCTTAGATGTCCTGGGCCGCACGCGTGCTACACTGATGCGTTTAACGAGCCCCTGCATCGAGAGATGTGGGAAATCTGCAATACGCATCGTGATGGGGATAGACCTTTTGTAATTATAGGTCTTTCAACGAGGGAATTCCTAGTAAGCGTATGTCATCAGCATACGCTGACTAAGTCCCTTGCCCTTTGTACACACCGCCCGTCGCTCCT
>JACO_Brachonella_contorta_18S
TCGTGTTGATCCTGCCAGTAGTCATATGCTTGTCTCAAAGATTAACCCATGCATGTGTAAGTATAGTATCTACAGCGAAACTGCGAATGGCTCATTAAAACAGTTATAGTTTATTTGATGGATTCCTATATGGATAACCGTAGTAATTCTAGAGCTAATACATGCTTGAAATGTCCGACTTAAAGAGGACAGTGTTTATTAGATAAAGCCAGCATAAGGTGATTCACAATAACTACACAAATCGCACTTTTGGTACGATGCGTCATTCAAGTATCTGCCCTATCAGCTTTGATGGTAGTGTATTGGACTACCATGGCTTTAACGGGTAACGGAGAATTAGGGTTCGGTTCCGGAGAAAGAGCCTGAGAAACGGCTATTACATCTAAGGACGGCAGCAGGGGCGTAAATTACCCAATCTTAATTTAAGGAGGTAGTGACAAGAAATATCGACTTTGGAGAAATCCAGAGATTGGAATGGGCTAAACACAAAACCCTTAGTGAGTAACAATTGGAGGGCAAGTCTGGTGCCAGCAGCCGCGGTAATTCCAGCTCCAATAGCATATATTAAAGTTGTTGCAGTTAAAAAGCTCGTAGTTGGATATCTGGCTCTACTGAGTCTATGCATAATGGACGAGGTGGGACCATCCTTCTGATAAAACCCCTGGTACCCCGTATCGGGCGGTGGCTCAGATATTTTACCTTGAGAAAATTAGAGTGTTTCAGGCAGGCTAGGCCGGAATACAACAGCATGGAATAATGGAATTGACACAACTCTGTGGTTGGCCAGAGAAGTGTAATGGTTAATAGGAACAGTTGGGGGCATTAGTATTTAATTGTCAGAGGTGAAATTCTTGGATTTGTTAAAGACTAACTAAAGCGAAAGCATTTGCCAAGGATGTTTTCATTAATCAAGAACGAAAGTTAGGGGATCAAAGACGATCAGATACCGTCGTAGTCTTAACCATAAACGATGCCGACTAGGGATTGGAAGAGATATATGAGCTCTTTCAGCACCTAAGGAGAAATCAAAGTCTTTGGGTTCTGGGGGGAGTATGGTCGCAAGGCTGAAACTTGAAGGAATTGACGGAAGGGCACCACCAGGAGTGGAGCCTGCGGCTTAATCTGACTCAACACTGAAAAATTTACCAGGTCCAGACAGTGACAGGATTGACAGATTGATAGCTCTTTCTAGATTCTATGGGTGGTGGTGCATGGCCGTTCTTAGTTGGTGGAGTGATTTGTCTGGTTAATTCCGATAACGAACGAGACCTTAGCCTGCTAACTAGCTCTATCAGATACTTCTCTTAGACGCTTCTTAGAGGGACTGTGTGGTACAACCTCAAGGAAGATTAAGGCAATAACAGGTCTGTGATGCCCTTAGATGTCCTGGGCTGCACGCGTGCTACACTGATGCACACATCGAGTTCCTTAACCGAAAGGATTCAGGGAAATCTTCAATATGCATCGTGATTGGGATAGATCTTTGTAATTATGGATCTTGAACGAGGAATTCCTAGTAAGCGTTAGTCATCAGCTTGCGCTGAATACGTCCCTGCCCTTTGTACACACCGCCCGTCGCTCCTACCGATTCCGAGTGATCCGGTGAACCTTTTTGACCTGACTCAATTGGGGAAATCAAGTGAGCCATATCACTTAGAGGAAGGAGAAGTCGTAACAAGGTTTCCGTAGGTGAACCTGCAGAAGGATCAA
>JUD82_Metopussp
tgcatgtgtagtatatatctacagcgaaactgcgaatggctcattaaatcagttatagtttatttgatggattagatatggataaccgtagtaattctagagctaatacatgcttgaaagcccaactcacgaagggctgcatttattagataaaccagcataggtgattcataataacttagcggatcgcggattttctgcgatatatcattcaagtatctgccctatcagctctgatggtagtgtattggactaccatggcttttacgggtaacggagaattagggttcgattccggagaaagagcctgagaaacggctattacatctaaggacggcagcaggggcgtaaattacccaatcttaacttaaggaggtagtgacaagaaatatcgacattggaaaatccaagatcggaatgggcttaatttaaatccctaagtgagtaaccattggagggcaagtctggtgccagcagccgcggtaattccagctccaatagcgtatattaaagttgttgcagttaaaaagctcgtagttggatatctggatgcctctttggacgttccagagatggtatttccatccttctgttaacttacgttaccgcaggtcgcgtgagggctcagatattttaccttgagaaaattagagtgtttcaggcaggcaaggccagaatactacagcatggaataatagaattgacgcaactctgtggttggccagagaagtgtaatgattaataggaacagttgggggcattagtatttaattgtcagaggtgaaattcttggatttgttaaagactaactaaagcgaaagcatttgccaaggatgttttcattaatcaagaacgaaagttaggggatcaaagacgatcagataccgtcgtagtcttaaccataaacgatgccgactagagatcggaggagattttcgagctccttcgggatcataggagaaatcaaagtctttgggttctggggggagtatggtcgcaaggctgaaacttgaaggaattgacggaagggcaccaccaggagtggagcctgcggcttaatctgactcaacacggagaaatttaccaggtccagacattggcaggattgacagattgatagctctttcttgattctatgggtggtggtgcatggccgttcttagttggtggagtgatttgtctggttaattccgataacgaacgagaccttaacctactaactagatctc
>KAENG_Tropidoatrctus_levanderi_18S
ACCTGGTCGATCCTGCCAGTAGTCATATGCTTGTCTCAAAGATTAAGCCATGCATGTGCAAGTATAAGTGGATACTGCGAGACTGCGAATGGCTCATTAAATCAGCTATAGTTTATTTGATGGATAAAGAAATGGATAACCGTAGTAATTCTAGAGCTAATACATGCGCGAACGCGTTCGCAAGGACGCCGTATTTATTAGATAATGCCACCGTATGGTGAATCATAATAACTTAACGAATCGTAGTAATACTGCGATATATCATTCAAGTATCTGCCCTATCAGCTTTGATGGTAGTGTATTGGACTACCATGGCACTTACGGGTAACGGAGAATTAGGGTTCGGTTCCGGAGAGGGAGCCTGAGAAATGGCTACCACATCTAAGGAAGGCAGCAGGCGCGTAAATTACCCAATCCTGACTCAGGGAGGTAGTGACAAGAAATATCGACTTTGGAGCAATCCAGAGATTGGAATGGGTTTAATGTAAAAACCTTTACGAGTAACAATTGGAGGGCAAGTCTGGTGCCAGCAGCCGCGGTAATTCCAGCTCCAATAGCATATATTAAAGTTGTTGCAGTTAAAAAGCTCGTAGTTGAAATTCTGGAGAGGTTGTTGGCTGATCATATCAGTTAGCAATCTTCTTCATCCTTCTGTTAACTCTCTGCACTTCGTGTTGGAGTAGAGCTCAGATATTTTACCTTGAGAAAATTAAAGTGTTTCAGGCAGGCTAGGCCCGAATACAACAGCATGGAATAATAGAATTGACAATACTCTGTGGTTGCGCAGACGTGTTGTAATGGTTAATAGGAACAGTTGGGGGCATTAGTATTTAATTGTCAGAGGTGAAATTCTTGGATTTGTTAAAGACTAACTAAAGCGAAAGCATTTGCCAAGGATGTTTTCATTAATCAAGAACGAAAGTTAGGGGATCAAAGACGATCAGATACCGTCGTAGTCTTAACTATAAACGATGCCGACTAGAGATTGGAGGAGATATTCGAGCTCCTTCAGCATCTAAGGAGAAATCAAAGTCTTTGGGTTCTGGGGGGAGTATGGTCGCAAGTCTGAAACTTGAAGGAATTGACGGAAGGGCACCACCAGGAGTGGAGCCTGCGGCTCAATCTGACTCAACACTGAGAAATTTACCAGGTCCAGACATTGGCAGGATTGACAGATTGATAGCTCTTTCTTGATTCTATGGGTGGTGGTGCATGGCCGTTCTTAGTTGGTGGAGTGATTTGTCTGGTTAATTCCGATAACGAACGAGACCTCAACCTACTAAATAGATCCAGGTGTTACTACAACTGGACGCTTCTTAGAGGGACTGTGTGGTATAACCTCAAGGAAGTTTGAGGCAATAACAGGTCTGTGATGCCCTTAGATGTCCTGGGCTGCACGCGTGCTACACTGATGCACTCAGCTAGTATCCTGCCTCGAAAGGTGGCGGGAAATCTTCAAAATGCATCGTGATTGGGATAGATCTTTGTAATTATGGATCTTAAACGAGGAATTCCTAGTAAGCGCAAGTCATCAGCTTGCGCTGACTAAGTCCCTGCCCTTTGTACACACCGCCCGTCGCTCCTACCGATTCCGAGTGATTCGGTGAACCTTTTGGACCTGTCAAAAGCGGGAAAATTAAGTAAACCAAATCACTTAGAGGAAGGAGAAGTCGTAACAAGGTTTCCGTAGGTGAACCTGCGGAAGGATCATT
>KLAN25B_Trimyema_finlayi_1_18S
TAGTTTACTTGATAATTGAATTCTACAAGGATAACCGTAGTAATTCTAGAGCTAATACTTGCTGTTAAACCTGACTTCACGGAAAGGTTGTATTTATTAGATAGCAAACCAATAGTCCTCACGGATTGTTGTGATGATTCATAATAACTGATCGGAGCAAGATTATATCTTGCTAAATCATTCAAGTTTCTGCCCTATCACCTAGATGGTAGTGTATTTGACTACCATGGGAATAACGGGTACGCGGAATTAGGGTTTGATTTGCGGAGAGGGAGCCTGAGAAACGGCTACCACTTCTAAGGAAGGCAGCAGGCGCGCAAATTACCCAATCCCAATTCGGGGAGGTAGTGACAAGAAATAATGACTCGGGGTCTCACGACTTACGGGATCAAAATGAGAACAATTTAAAAAACTTAGCGAGGAACAATTGGAGGGCAAGTTCTGGTGCCAGCAGCCGCGGTAATTCCAGCTCCAATAGCGTATATTAAAGTTGTTGCAGTTAAAAAGCTCGTAGTCGATATTCTAAGTATTCTTTGTACGGTCTAACTGGATAAAGAATACTTATCAGCTCGAAAACTTTACCGGCCTTCACTGGTTCGATAATGAAGATCGGGCATTTTACTGAGAAAAAATTAGAGTGTTCAAAGCAGGCTAATGTCTTGAATACACAAGCTTGGAATAATAGAATAAGACTAAAATCTTTTTTGTTGGTTATAAGATTTAGTAATGGTTAATAGAAACAGTTGGGGGCATTAGTATTTAATTGTCAGAGGTGAAATTCTTGGATTTATTAAAGACTAACTTATGCGAAAGCATTTGCCAAGGATGTTTTCAATTGATCAAGAACGAAAGTTAGGGGATCAAAGACGATCAGATACCGTCCTAGTCTTAACTATAAACGATTCCGACTATGGATCGGAAGAGTCATTTTAGCTCTTTCGGCACATTATGAGAAATCATAAGTCTTTGGGTTCCGGGGGAAGTATGGACGCAAGTCTGAAACTTAAAGGAATTGACGGAAGGGCACACCAGGAGAGGAACTTGCGGCTTAATTTGACTCAACACGGGGAAACTTACCAGGTCAAGACATGGGTAGGATTGACAGAAATGAGAGCTCTTTCTTGATTCTATGGGTGGTGGTGCATG
>KLAN25B_Urostomides_pullus_18S_KY025572
TAGTCATATGCTTGTCTCAAAGATTAACCCATGCATGTGCAAGTATAGTTATATACAGCGAAACTGCGAATGGCTCATTAAATCAGTTATAATTTATTTGATGGATAAAGGATATGGATAACCGTAGAAATTCTAGAGCTAATACATGCGTGAAAGCTCGACGCAAGAAGAGCTGTATTTATTAGATAAAGCCAGCATTTAGGTGATTCATAATAACTAAGCGAATCGCAGGTTTACCTGCGATATATCATTCAAGTATCTGCCCTATCAGCTTTGATGGTAGTGTATTGGACTACCATGGCATTAACGGGTAACGGAGAATTAGGGTTCGGTTCCGGAGAAAGAGCCTGAGAAACGGCTATTACATCTAAGGACGGCAGCAGGGGCGTAAATTACCCAATCTTAATTTAAGGAGGTAGTGACAAGAAATATCGACTTTGGAGCAATCCAAGATTGGAATGGGCTAAATACAAAACACTTAGCGAGTAACAATTGGAGGGCAAGTCTGGTGCCAGCAGCCGCGGTAATTCCAGCTCCAATAGCGTATATTAAAGTTGTTGCAGTTAAAAAGCTCGTAGTTGGATATCTGGAGTAGTCTATGTTCTCCTATGGGGATACTAGAATACATCCATCCTTCTGTTAACGTGTGTTGGTACTTGTACTGGACACGAGCTCGGATATTTTACCTTGAGAAAATCAGAGTGTTTCAGGCAGGCTTGGCCGGAATACAAAAGCATGGAATAATGGAAATGACACAACGCTGTGGTTGGCCAGAGGCGTGTAATGGTTAATAGGAACAGTTGGGGGCATTAGTATTTAATTGTCAGAGGTGAAATTCTTGGATTTGTTAAAGACTAACTAAAGCGAAAGCATCTGCCAAGGATGTTTTCATTAATCAAGAACGAAAGTTAGGGGATCAAAGACGATCAGATACCGTCGTAGTCTTAACCATAAACGATGCCGACTAGAGATTGGAGGAGATATTCGAGCTCCTTCAGCATCTAAGGAGAAATCAAAGTCTTTGGGTTCTGGGGGGAGTATGGTCGCAAGGCTGAAACTTGAAGGAATTGACGGAAGGGCACCACCAGGAGTGGAGCCTGCGGCTTAATCTGACTCAACACTGAGAAATTTACCAGGTCCAGACATTGATAGGATGACAGATGATAGCTCCTG
>KU13_Tropidoatractus_ariella_18S_F
TAGTCATATGCTTGTCTCAAAGATTAAGCCATGCATGTGCAAGTATAGTAGTATACAGCGAAACTGCGAATGGCTCATTAAATCAGTTATAATTTATTTGATGGATAAAGATATGGATAACCGTAGAAAATCTAGAGCTAATACATGCGTGAAAGCCTAACTTACGAAGGGCTGTATTTATTAGATAATGCCACCGTATGGTGAATCATAATAACTTAGCGAATCGCAGGGTTTCCTGCGATATATCATTCAAGTTTCTGCCCTATCAGCTTTGATGGTAGTGTATTGGACTACCATGGCTTTAACGGGTAACGGAGAATTAGGGTTCGATTCCGGAGAGGGAGCCTGAGAAATGGCTACCACATCTAAGGAAGGCAGCAGGCGCGTAAATTACCCAATCCTGACTCAGGGAGGTAGTGACAAGAAATATCGACCTTGGCTATTGCCAAGGATTGGAATGGGTTTAATGTTAAAACCTTTACGAGTAACAATTGGAGGGCAAGTCTGGTGCCAGCAGCCGCGGTAATTCCAGCTCCAATAGCGTATATTAAAGTTGTTGCAGTTAAAAAGCTCGTAGTTGGATTTCTGGGGGGGCTTAGTTGTGTCTATGGCACGGCTAAGCTTTCCTCATCCATCTGTTAACATATGTGGTACTAGTTACTGGATATGAGCTCAGATATTTTACCTTGAGAAAATTAGAGTGTTTCAGGCAGGCTTGGCCGGAATACAAAAGCATGGAATAATAGAATTGGCACAGCTCTGTGGTTGCGCAGAGAAGTGTAATGGTTAATAGGAACAGTTGGGGGCATTAGTATTTAATTGTCAGAGGTGAAATTCTTGGATTTGTTAAAGACTAACTAAAGCGAAAGCATTTGCCAAGGATGTTTTCATTAATCAAGAACGAAAGTTAGGGGATCAAAGACGATCAGATACCGTCGTAGTCTTAACTATAAACGATGCCGACTAGGGATTGGAGGAGATTTTCGAGCTCCTTCAGCATCTAAGGAGAAATCAAAGTCTTTGGGTTCTGGGGGGAGTATGGTCGCAAGTCTGAAACTTGAAGGAATTGACGGAAGGGCACCACCAGGAGTGGAGCCTGCGGCTCAATCTGACTCAACACTGAGAAATTTACCAGGTCCAGACATTGGCAGGATTGACAGTTTGATAGCGCTTTCTTGATTCTATGGGTGGTGGTGCATGGCCGTTCTTAGTTGGTGGAGTGATTTGTCTGGTTAATTCCGATAACGAACGAGACCTTAACCTACTAACTAGACCTGTTGGATATGTCCAACAGGCGCTTCTTAGAGGGACTATGTGGTATAACCTCAAGGAAGTTTAAGGCAATAACAGGTCTGTGATGCCCTTAGATGTCCTGGGCTGCACGCGTGCTACACTGATGCATTCAGCCAGTATCCTGCCCCGAAAGGCGGTGGGAAATCTCGAAAATGCATCGTGATTGGGATAGATCTTTGCAATTATAGATCTTAAACGAGGAATTCCTAGTAATCGCAAGTCATCAGCTTGCGATGACTAAGTCCCTGCCCTTTGTACACACCGCCCGTCGCTCCTACCGATTCCGAGTGATTTGGTGAACCTTTTGGACTTGCCAAAAGCGGGGAAATTAAGTAAACCGAATCACTTAGAGGAAGGAGAAGTCGTAACAAGGTTTCC
>KUNRAMET_Mestopus_es_18S Metopus es 18S
TAGTCATATGCTTGTCTCAAAGATTAACCCATGCATGTGTAAGTATAGTTATATACCGCGAAACTGCGAATGGCTCATTAAAACAGTTATAGTTTATTTGATGGATAAAGGATATGGATAACCGTAGTAATTCTAGAGCTAATACATGCTTGAAAACCTGACGCAAGAAAGGTTGTATTTATTAGATAAAGCCAGCTTTAAGGTGATTCACAATAACTTAACGGATCGCAATTTTTTTGCGATATATCATTCAAGTATCTGCCCTATCAGCTTTGATGGTAGTGTATTGGACTACCATGGCATTAACGGGTAACGGAGAATTAGGGTTCGGTTCCGGAGAAAGAGCCTGAGAAACGGCTATTACATCTAAGGACGGCAGCAGGGGCGTAAATTACCCAATCTTAATTTAAGGAGGTAGTGACAAGAAATATCGACTTTGGAGAAATCCAAGATTGGAATGGATTAAATTTAAAACCATTAGTGAGTAACAATTGGAGGGCAAGTCTGGTGCCAGCAGCCGCGGTAATTCCAGCTCCAATAGCATATATTAAAGTTGTTGCAGTTAAAAAGCTCGTAGTTGGATATCTGGATTGAGTTTGTTCGTGGTTTCCACAGCAAATTCAGTTCATCCTTCTGTTAAAGCACCTTGTACTTGTACCGGGTGTCAGCTCAGATATTTTACCTTGAGAAAATTAGAGTGTTTCAGGCAGGCAAGGCCGGAATACAACAGCATGGAATAATAGAATTGACATGACTCTGTGGTTGGCCAGAGAAGTGTAATGATTAATAGGAACAGTTGGGGGCATTAGTATTTAATTGTCAGAGGTGAAATTCTTGGATTTGTTAAAGACTAACTAAAGCGAAAGCATTTGCCAAGGATGTTTTCATTAATCAAGAACGAAAGTTAGGGGATCAAAGACGATCAGATACCGTCGTAGTCTTAACTATAAACGATGCCGACTAGAGATTGGAGGAGATAATAGAGCTCCTTCAGCATCTAAGGAGAAATCAAAGTCTTTGGGTTCTGGGGGGAGTATGGTCGCAAGGCTGAAACTTGAAGGAATTGACGGAAGGGCACCACCAGGAGTGGAGCCTGCGGCTTAATCTGACTCAACACTGAGAAATTTACCAGGTCCAGACATTGATAGGATTGACAGATTGATAGCTCTTTCTTGATTCTATGGGTGGTGGTGCATGGCCGTTCTTAGTTGGTGGAGTGATTTGTCTGGTTAATTCCGATAACGAACGAGACCTTAACCTGCTAACTAGATCGTAGTGTTATTACACTTAGATGCTTCTTAG
>KUNRA_Bbimicronucleatum_MZ054202
TAGTCATATGCTTGTCTTAAAGATTAACCCATGCATGTGTAAGTATAGTGTCATACAGCGAAACTGCGAATGGCTCATTAAATCAGTTATAGTTTATTTGATGGATAAAGATATGGATAACCGTAGAAAATCTAGAGCTAATACATGCTTGAAAGCCTGCTTTAAAAGGGCTGTATTTATTAGATAAAGCCAGCATTTAGGTGATTCATAATAACTTTGCGAATCGCAGGATTGTCTGCGATATTTCATTCAAGTATCTGCCCTATCAGCTTTGATGGTAGTGTATTGGACTACCATGGCATTAACGGGTAACGGGGAATTAGGGTTCGATTCCGGAGAAAGAGCCTGAGAAACGGCTATTACATCTAAGGACGGCAGCAGGGGCGTAAATTACCCAATCTTAATTTAAGGAGGTAGTGACAAGAAATATCGAAACGCTTTGTCGGATTGGAAAGGACCAAACGTAAAACACTTGGCGAGAAACAATTGGAGGGCAAGTCTGGTGCCAGCAGCCGCGGTAATTCCAGCTCCAATAGCATATATTAAAGTTGTTGCAGTTAAAAAGCTCGTAGTTGGATATCTGGGGTGGTCTTTGGCACACTTGCTGTGAAACTGACCATACCCATCCTTCTGTTAACATGTGTTGGCGCGCTAGCGTTGCGCATGGGCTCAGATATTTTACCTTGAAAAAATCAGAGTGTTTCAGGCAGGCTTGGCCGGAATACAAAAGCATGGAATAATGGAATTGACACAACTCTGTGGTTGGCCAGAGACGTGTAATGATTAATAGGAACAGTTGGGGGCATTAGTATTTAATTGTCAGAGGTGAAATTCTTGGATTTGTTAAAGACTAACTAAAGCGAAAGCATTTGCCAAGGATGTTTTCATTAATCAAGAACGAAAGTTAGGGGATCAAAGACGATCAGATACCGTCGTAGTCTTAACCATAAACGATGCCGACTAGGGATCGGAGGAGATAATCGAGCTCCTTCGGCACCTAAGGAGAAATCAAAGTCTTTGGGTTCTGGGGGGAGTATGGTCGCAAGGCTGAAACTTGAAGGAATTGACGGAAGGGCACCACCAGGAGTGGAGCCTGCGGCTTAATCTGACTCAACACTGAGAAATTTACCAGGTCCAGACATTTACAGGATTGACAGATTGATAGCTCTTTCTTGATTCTTTGGGTGGTGGTGCATGGCCGTTCTTAGTTGGTGGAGTGATTTGTCTGGTTAATTCCGATAACGAACGAGACCTTAACCTGCTAAATAGCAACCCGGAGTACCCTCCGGGAGAGCTTCTTAG
>LEDY_Brachonella_contorta_18S_f
TAGTCATATGCTTGTCTCAAAGATTAACCCATGCATGTGTAAGTATAGTATCTACAGCGAAACTGCGAATGGCTCATTAAAACAGTTATAGTTTATTTGATGGATTCCTATATGGATAACCGTAGTAATTCTAGAGCTAATACATGCTTGAAATGTCCGACTTAAAGAGGACAGTGTTTATTAGATAAAGCCAGCATAAGGTGATTCACAATAACTACACAAATCGCACTTTTGGTACGATGCGTCATTCAAGTATCTGCCCTATCAGCTTTGATGGTAGTGTATTGGACTACCATGGCTTTAACGGGTAACGGAGAATTAGGGTTCGGTTCCGGAGAAAGAGCCTGAGAAACGGCTATTACATCTAAGGACGGCAGCAGGGGCGTAAATTACCCAATCTTAATTTAAGGAGGTAGTGACAAGAAATATCGACTTTGGAGAAATCCAGAGATTGGAATGGGCTAAACACAAAACCCTTAGTGAGTAACAATTGGAGGGCAAGTCTGGTGCCAGCAGCCGCGGTAATTCCAGCTCCAATAGCATATATTAAAGTTGTTGCAGTTAAAAAGCTCGTAGTTGGATATCTGGCTCTACTGAGTCTATGCATAATGGACGAGGTGGGACCATCCTTCTGATAAAACCCCTGGTACCTAGTATCGGGCGGTGGCTCAGATATTTTACCTTGAGAAAATTAGAGTGTTTCAGGCAGGCTAGGCCGGAATACAACAGCATGGAATAATGGAATTGACACAACTCTGTGGTTGGCCAGAGAAGTGTAATGGTTAATAGGAACAGTTGGGGGCATTAGTATTTAATTGTCAGAGGTGAAATTCTTGGATTTGTTAAAGACTAACTAAAGCGAAAGCATTTGCCAAGGATGTTTTCATTAATCAAGAACGAAAGTTAGGGGATCAAAGACGATCAGATACCGTCGTAGTCTTAACCATAAACGATGCCGACTAGGGATTGGAAGAGATATATGAGCTCTTTCAGCACCTAAGGAGAAATCAAAGTCTTTGGGTTCTGGGGGGAGTATGGTCGCAAGGCTGAAACTTGAAGGAATTGACGGAAGGGCACCACCAGGAGTGGAGCCTGCGGCTTAATCTGACTCAACACTGAAAAATTTACCAGGTCCAGACAGTGACAGGATTGACAGATTGATAGCTCTTTCTAGATTCTATGGGTGGTGGTGCATGGCCGTTCTTAGTTGGTGGAGTGATTTGTCTGGTTAATTCCGATAACGAACGAGACCTTAGCCTGCTAACTAGCTCTATCAGATACTTCTCTTAGACGCTTCTTAGAGGGACTGTGTGGTACAACCTCAAGGAAGATTAAGGCAATAACAGGTCTGTGATGCCCTTAGATGTCCTGGGCTGCACGCGTGCTACACTGATGCACACATCGAGTTCCTTAACCGAAAGGATTCAGGGAAATCTTCAATATGCATCGTGATTGGGATAGATCTTTGTAATTATGGATCTTGAACGAGGAATTCCTAGTAAGCGTTAGTCATCAGCTTGCGCTGAATACGTCCCTGCCCTTTGTACACACCGCCCGTCGCTCCTACCGATTCCGAGTGATCCGGTGAACCTTTTTGACCTGACTCAATTGGGGAAATCAAGTGAGCCATATCACTTAGAGGAAGGAGAAGTCGTAACAAGGTTTCC
>LEDY_Castula_sp2
CGTGTTGATCCTGCCAGTAGTCATATGCTTGTCTTAAAGATTAACCCATGCATGTGTAAGTATAGTAATATACAGCGAAACTGCGAATGGCTCATTAAAACAGTTATAGTTTATTTGATGGATAAAGATATGGATAACCGTAGTAATTCTAGAGCTAATACATGCGTGAAAGCCTGACTCAAGAAGGGCTGTATTTATTAGATAAAGCCAATATTTAGGTGATTCATAATAACTTAGCGAATCGCGGACATTGTCTGCGATATGTCATTCAAGTATCTGCCCTATCAGCTTTGATGGTAGTGTATTGGACTACCATGGCATTAACGGGTAACGGGGAATTAGGGTTCGATTCCGGAGAAAGAGCCTGAGAAACGGCTATTACATCTAAGGACGGCAGCAGGGGCGTAAATTACCCAATCTTAATTTAAGGAGGTAGTGACAAGAAATATCGAACCGGAGAAATCCGGGATTGGAATGGGTCAAACGTAAAACCCTTGGCGAGTAACAATTGGAGGGCAAGTCTGGTGCCAGCAGCCGCGGTAATTCCAGCTCCAATAGCATATATTAAAGTTGTTGCAGTTAAAAAGCTCGTAGTTGGATTTCTGGGGAAGTCTGTTAAGTACAAATGTGTTTTTCAGACTTTACCCATCCTTCTGTTAACATGTGATGGTATCCGTACTGGACATGGGCTCAGATATTTTACCTTGAGAAAATTAGAGTGTTTCAGGCAGGCTAGGCCGGAATATAAAAGCATGGAATAATGGAATTGACATGACTCTGTGGTTGGCCAGAGAAGTGTAATGGTTAATAGGAACAGTTGGGGGCATTAGTATTTAATTGTCAGAGGTGAAATTCTTGGATTTGTTAAAGACTAACTAAAGCGAAAGCATTTGCCAAGGATGTTTTCATTAATCAAGAACGAAAGTTAGGGGATCAAAGACGATCAGATACCGTCGTAGTCTTAACCATAAACGATGCCGACTAGAGATTGGAGGAGATAATCGAGCTCCTTCAGCATCTAAGGAGAAATCAAAGTCTTTGGGTTCTGGGGGGAGTATGGTCGCAAGGCTGAAACTTGAAGGAATTGACGGAAGGGCACCACCAGGAGTGGAGCCTGCGGCTTAATCTGACTCAACACTGAGAAATTTACCAGGTCCAGACATTTACAGGATTGACAGATTGATAGCTCTTTCTTGATTCTATGGGTGGTGGTGCATGGCCGTTCTTAGTTGGTGGAGTGATTTGTCTGGTTAATTCCGATAACGAACGAGACCTTAACCTGCTAACTAGATGGGTGAGTTACGACTCATTCAGGCTTCTTAGAGGGACTGTGTGGTAAAACCTCAAGGAAGTTTAAGGCAATAACAGGTCTGTGATGCCCTTAGATGTCCTGGGCTGCACGCGTGCTACACTGATGCATTCAACGAGTTCATGGTCTGAAAGGATTGTGTAATCTTCAGTATGCATCGTGATTGGGATAGATCTTTGCAATTATAGATCTTTAACGAGGAATTCCTAGTAAGCGCAAGTCATCAGCTTGCGCTGATTAAGTCCCTGCCCTTTGTACACACCGCCCGTCGCTCCTACCGATTCCGAGTGATCCGGTGAACCTTTTGGACTTGCCCCAAGCGAGAAAATTAAGTGAACCATATCACTTAGAGGAAGGAGAAGTCGTAACAAGGTTTCCGTAGGTGAACCTGCAGAAGGATCAA
>LEDY_Heterometopus_palaeformis_18S_f
TAGTCATATGCTTGTCTTAAAGATTAACCCATGCATGTGTAAGTATAGTATCATACAGCGAAACTGCGAATGGCTCATTAAAACAGTTATAGTTTATTTGATGGATAAAGATATGGATAACCGTAGTAATTCTAGAGCTAATACATGCGTGAAAGCCTGACTTACGAAGGGCTGTATTTATTAGATAAAGCCAGCATTTAGGTGACTCATAATAACTTAGCGAATCGCGGATTTTTCTGCGATATGTCATTCAAGTATCTGCCCTATCAGCTTTGATGGTAGTGTATTGGACTACCATGGCATTAACGGGTAACGGGGAATTAGGGTTCGATTCCGGAGAAAGAGCCTGAGAAACGGCTATTACATCTAAGGACGGCAGCAGGGGCGTAAATTACCCAATCTTAATTTAAGGAGGTAGTGACAAGAAATATCGAACCGGAGAAATCCGGGATTGGAATGGGCCAAACGTAAAACCCTTGGCGAGTAACAATTGGAGGGCAAGTCTGGTGCCAGCAGCCGCGGTAATTCCAGCTCCAATAGCATATATTAAAGTTGTTGCAGTTAAAAAGCTCGTAGTTGGATATCTGGAGTGGTCCGTAGCCTACTCTGTAGTTTACGGACCATATCCATCCTTCTGTTAACATGTGTTGGTATTCGTACTGGACATGGGCTCAGATATTTTACCTTGAGAAAATTAGAGTGTTTCAGGCAGGCAAGGCCGGAATACAAAAGCATGGAATAATGGAATTGACATGACTCTGTGGTTGGCCAGAGAAGTGTAATGATTAATAGGAACAGTTGGGGGCATTAGTATTTAATTGTCAGAGGTGAAATTCTTCGATTTGTTAAAGACTAACTAAAGCGAAAGCATTTGCCAAGGATGTTTTCATTAATCAAGAACGAAAGTTAGGGGATCAAAGACGATCAGATACCGTCGTAGTCTTAACCATAAACGATGCCGACTAGAGATTGGAGGAGATAATCGAGCTCCTTCAGCATCTAAGGAGAAATCAAAGTCTTTGGGTTCTGGGGGGAGTATGGTCGCAAGGCTGAAACTTAAAGGAATTGACGGAAGGGCACCACCAGGAGTGGAGCCTGCGGCTTAATCTGACTCAACACTGAGAAATTTACCAGGTCCAGACATTGACAGGATTGACAGATTGATAGCTCTTTCTTGATTCTATGGGTGGTGGTGCATGGCCGTTCTTAGTTGGTGGAGTGATTTGTCTGGTTAATTCCGATAACGAACGAGACCTTAACCTGCTAACTAGTCCTGAGGGTTATTACCTTCTGTGGCTTCTTAGAGGGACTGTGTGGAAAAACCACAAGGAAGTTTAAGGCAATAACAGGTCTGTGATGCCCTTAGATGTCCTGGGCTGCACGCGTGCTACACTGATGCACTCAATGAGTTCCTGGACCGAAAGGTTCGCGGTAATCTTGAATATGCATCGTGATTGGGATAGATCTTTGTAATTATGGATCTTTAACGAGGAATTCCTAGTAAGCGTAAGTCATCAGCTTGCGCTGATTAAGTCCCTGCCCTTTGTACACACCGCCCGTCGCTCCTACCGATTCCGAGTGATCCGGTGAACCTTTTGGACCTGCCAAAAGCGGGAAAATTAAGTGAACCAAATCACTTAGAGGAAGGAGAAGTCGTAACAAGGTTTCC
>LERM10C_Bothrostoma_undulans_18S
AACCTGGTTGATCTTGCCAGTAGTCATATGCTTGTCTTAAAGATTAACCCATGCATGTGTAAGTATAGTGTTATACAGCGAAACTGCGAATGGCTCATTAAATCAGTTATAGTTTATTTGATGGATAAAGGATATGGATAACCGTAGAAAATCTAGAGCTAATACATGCTTGAAAGCCTGCTTCAAAAGGGCTGTATTTATTAGATAAAGCCAGCATTTAGGTGATTCATAATAACTTAGCGAATCGCAGGATTTCCTGCGATATTTCATTCAAGTATCTGCCCTATCAGCTTTGATGGTAGTGTATTGGACTACCATGGCATTAACGGGTAACGGGGAATTAGGGTTCGATTCCGGAGAAAGAGCCTGAGAAACGGCTATTACATCTAAGGACGGCAGCAGGGGCGTAAATTACCCAATCTTAATTTAAGGAGGTAGTGACAAGAAATATCGAATCGGGCTTTGTCCGAGATTGGAATGGGTCAAACGTAAAACCCTTGGCGAGTAACAATTGGAGGGCAAGTCTGGTGCCAGCAGCCGCGGTAATTCCAGCTCCAATAGCATATATTAAAGTTGTTGCAGTTAAAAAGCTCGTAGTTGGATATCTGGGGTGGTCTGTGGCGCACATGCTGTGTCGCTGACCATACCCATCCTTCTGTTAACATGTGTTGGCACTTGTGCTGGACATGGGCTCAGATATTTTACCTTGAGAAAATTAGAGTGTTTCAGGCAGGCTTGGCCGGAATACAAAAGCATGGAATAATGGAATTGACACAACTCTGTGGTTGGCCAGAGAAGTGTAATGGTTAATAGGAACAGTTGGGGGCATTAGTATTTAATTGTCAGAGGTGAAATTCTTGGATTTGTTAAAGACTAACTAAAGCGAAAGCATTTGCCAAGGATGTTTTCATTAATCAAGAACGAAAGTTAGGGGATCAAAGACGATCAGATACCGTCGTAGTCTTAACCATAAACGATGCCGACTAGGGATCGGAGGAGATAATCGAGCTCCTTCGGCACCTAAGGAGAAATCAAAGTCTTTGGGTTCTGGGGGGAGTATGGTCGCAAGGCTGAAACTTGAAGGAATTGACGGAAGGGCACCACCAGGAGTGGAGCCTGCGGCTTAATCTGACTCAACACTGAGAAATTTACCAGGTCCAGACATTTACAGGATTGACAGATTGATAGCTCTTTCTTGATTCTATGGGTGGTGGTGCATGGCCGTTCTTAGTTGGTGGAGTGATTTGTCTGGTTAATTCCGATAACGAACGAGACCTTAACCTGCTAAATAGCGCTCTGGAGGATTCTCTGGAGAAGCTTCTTAGAGGGACTGTGTGGTAAAACCTCAAGGAAGTGTAAGTCCATAACAGGTCTGTGATGCCCTTAGATGTCCTGGGCTGCACGCGTGCTACACTGATGCGCTCAACACGATCATGGATCGAAAGGTTCGTGCAATCCTCAATACGCATCGTGCTTGGGATAGATCTTTGTAATTATGGATCTTTAACGAGGAATTCCTAGTAAGCGCAAGTCATCAACTTGCGCTGATTAAGTCCCTGCCCTTTGTACACACCGCCCGTCGCTCCTACCGATTCCGAGTGATCCGGTGAACCTTTTGGACTTGCCAAAAGCGAGAAAATTAAGTGAGCCATATCACTTAGAGGAAGGAGAAGTCGTAACAAGGTTTCCGTAGGTGAACCTGCAGGATCAA
>LERM10C_Castula_sp1_18S
TAGTCATATGCTTGTCTTAAAGATTAACCCATGCATGTGTAAGTATAGTATTCTACAGCGAAACTGCGAATGGCTCATTAAATCAGTTATAGTTTATTTGATGGATCAAGATATGGATAACCGTAGTAATTCTAGAGCTAATACATGCGTGAAAGCCTGACTCAAGAAGGGCTGTATTTATTAGATAAAGCCAGCATTTAGGTGATTCATAATAACTTAGCGAATCGCGGAGTTTTCTGCGATATGTCATTCAAGTATCTGCCCTATCAGCTTTGATGGTAGTGTATTGGACTACCATGGCATTAACGGGTAACGGGGAATTAGGGTTCGATTCCGGAGAAAGAGCCTGAGAAACGGCTATTACATCTAAGGACGGCAGCAGGGGCGTAAATTACCCAATCTTAATTTAAGGAGGTAGTGACAAGAAATATCGAACCGGAGCAATCCGGGATTGGAATGGGTCAAACACAAAACCCTTGGCGAGTAACAATTGGAGGGCAAGTCTGGTGCCAGCAGCCGCGGTAATTCCAGCCTCCAATAGCATATATTAAAGTTGTTGCAGTTAAAAAGCTCGTAGTTGGATTTCTGGGGAAGTCTATTAAGTGCAATCGTGTTTGGTAGACTTTACCCATCCTTCTGTTAACATGTGATGGTATCCGTACTGGACATGGGCTCAGATATTTTACCTTGAGAAAATTAGAGTGTTTCAGGCAGGCTAGGCCAGAATACAAAAGCATGGAATAATGGAATTGACATGACTCTGTGGTTGGCCAGAGAAGTGTAATGGTTAATAGGAACAGTTGGGGGCATTAGTATTTAATTGTCAGAGGTGAAATTCTTGGATTTGTTAAAGACTAACTAAAGCGAAAGCATTTGCCAAGGATGTTTTCATTAATCAAGAACGAAAGTTAGGGGATCAAAGACGATCAGATACCGTCGTAGTCTTAACTATAAACGATGCCGACTAGAGATTGGAGGAGATAATCGAGCTCCTTCAGCATCTAAGGAGAAATCAAAGTCTTTGGGTTCTGGGGGGAGTATGGTCGCAAGTCTGAAACTTGAAGGAATTGACGGAAGGGCACCACCAGGAGTGGAGCCTGCGGCTTAATCTGACTCAACACTGAGAAATTTACCAGGTCCAGACATTTACAGGATTGACAGATTGATAGCTCTTTCTTGATTCTATGGGTGGTGGTGCATGGCCGTTCTTAGTTGGTGGAGTGATTTGTCTGGTTAATTCCGATAACGAACGAGACCTTAACCTGCTAACTAGATGGGTGTGTTATTACACATTCAGGCTTCTTAG
>LERMA1_Bothrostoma_undulans_MZ054197
TAGTCATATGCTTGTCTTAAAGATTAACCCATGCATGTGTAAGTATAGTGTTATACAGCGAAACTGCGAATGGCTCATTAAATCAGTTATAGTTTATTTGATGGATAAAGGATATGGATAACCGTAGAAAATCTAGAGCTAATACATGCTTGAAAGCCTGCTTCAAAAGGGCTGTATTTATTAGATAAAGCCAGCATTTAGGTGATTCATAATAACTTAGCGAATCGCAGGATTTCCTGCGATATTTCATTCAAGTATCTGCCCTATCAGCTTTGATGGTAGTGTATTGGACTACCATGGCATTAACGGGTAACGGGGAATTAGGGTTCGATTCCGGAGAAAGAGCCTGAGAAACGGCTATTACATCTAAGGACGGCAGCAGGGGCGTAAATTACCCAATCTTAATTTAAGGAGGTAGTGACAAGAAATATCGAATCGGGCTTTGTCCGAGATTGGAATGGGTCAAACGTAAAACCCTTGGCGAGTAACAATTGGAGGGCAAGTCTGGTGCCAGCAGCCGCGGTAATTCCAGCTCCAATAGCATATATTAAAGTTGTTGCAGTTAAAAAGCTCGTAGTTGGATATCTGGGGTGGTCTGTGGCGCACATGCTGTGTCGCTGACCATACCCATCCTTCTGTTAACATGTGTTGGCACTTGTGCTGGACATGGGCTCAGATATTTTACCTTGAGAAAATTAGAGTGTTTCAGGCAGGCTTGGCCGGAATACAAAAGCATGGAATAATGGAATTGACACAACTCTGTGGTTGGCCAGAGAAGTGTAATGGTTAATAGGAACAGTTGGGGGCATTAGTATTTAATTGTCAGAGGTGAAATTCTTGGATTTGTTAAAGACTAACTAAAGCGAAAGCATTTGCCAAGGATGTTTTCATTAATCAAGAACGAAAGTTAGGGGATCAAAGACGATCAGATACCGTCGTAGTCTTAACCATAAACGATGCCGACTAGGGATCGGAGGAGATAATCGAGCTCCTTCGGCACCTAAGGAGAAATCAAAGTCTTTGGGTTCTGGGGGGAGTATGGTCGCAAGGCTGAAACTTGAAGGAATTGACGGAAGGGCACCACCAGGAGTGGAGCCTGCGGCTTAATCTGACTCAACACTGAGAAATTTACCAGGTCCAGACATTTACAGGATTGACAGATTGATAGCTCTTTCTTGATTCTATGGGTGGTGGTGCATGGCCGTTCTTAGTTGGTGGAGTGATTTGTCTGGTTAATTCCGATAACGAACGAGACCTTAACCTGCTAAATAGCGCTCTGGAGGATTCTCTGGAGAAGCTTCTTAG
>LERMA5_IAC_Metopid_sp2_18S
TCTGGTTGATCCTGCCAGTAGTCATATGCTTGTCTTAAAGATTACCCCATGCATGTGTAAGTATAGTAGTATACGGCGAAACTGCGAATGGCTCCTTAAAACAGTTATAATTTATTTGATGGATATAGAGATGGATAACCGTAGTAATTCTAGAGCTAATACATGCTTGAAAGCCTTGCTCTGTGAGGCTGTATTTATTAGATAAAGCCAGCATTTAGGTGATTCATAATAACTTAACGGATCGCGGACATTGTCTGCGACATGTCATTCAAGTATCTGCCCTATCAGCTTTGATGGTAGTGTATTGGACTACCATGGCATTAACGGGTAACGGGGAATTAGGGTTCGGTTCCGGAGAAAGAGCCTGAGAAACGGCTATTACATCTAAGGAGGGCAGCAGGGGCGTAAATTACCCAATCTTAATTTAAGGAGGTAGTGACAAGAAATATCGAACCGGAGCAATCCGGGATTGGAATGGACCAAACATAAAACCCTTGGCGAGTAACAATTGGAGGGCAAGTCTGGTGCCAGCAGCCGCGGTAATTCCAGCTCCAATAGCATATATTAAAGTTGTTGCAGTTAAAAAGCTCGTAGTTGGATTTCTGGGAGTGGTCTGCTGCTCATCTCTGGGTGGTAGACCACACCATCCTTCTGTTAACATGTTATGGTACCTCGTACTGGACATGGGCTCAGATATTTTACCTTGAGAAAATTAGAGTGTTTCAGGCAGGCAAGGCCGGAATACAAAAGCATGGAATAATAGAATTGACACGACTCTGTGGTTGGCCAGGGAAGTGTAATGATTAATAGGAACAGTTGGGGGCATTAGTATTTAATTGTCAGAGGTGAAATTCTTGGATTTGTTAAAGACTAACTAAAGCGAAAGCATTTGCCAAGGATGTTTTCATTAATCAAGAACGAAAGTTAGGGGATCAAAGACGATCAGATACCGTCGTAGTCTTAACCATAAACGATGCCGACTAGAGATTGGAGGAGATATTCGAGCTCCTTCAGCATCTAAGGAGAAATCAAAGTCTTTGGGTTCTGGGGGGAGTATGGTCGCAAGGCTGAAACTTGAAGGAATTGACGGAAGGGCACACCAGGAGTGGAGCCTGCGGCTTAATCTGACTCAACACGGAGAAATTTACCAGGTCCAGACATTGATAGGATTGACAGATTGATAGCTCTTTCTTGATTCTATGGGTGGTGGTGCATGGCCGTTCTTAGTTGGTGGAGTGATTTTGTCTGGTTAATTCCGATAACGAACGAGACCTTAACCTGCTAACTAGATTAGCGTGTTATTACATGCTAAACGCTTTCTTAGAGGGGACTGTGTGGAAAACCCTCA
>LERMA5_Tropidoatractidae_18S
TAGTCATATGCTTGTCTCAAAGATTAAGCCATGCATGTGCAAGTATAAGTATTATACAGCGAGACTGCGAATGGCTCATTAAATCAGTTATAGTTTATTTGATGGATAAAGATATGGATAACCGTAGTAATTCTAGAGCTAATACATGCGTGAACGCCTGTCGCAAGGCAGGCTGTATTTATTAGATAATGCCACCGTATGGTGAATCATAATAACTTAGCGAATCGCCTTTTGGCGATATATCATTCAAGTATCTGCCCTATCAGCTTTGATGGTAGTGTATTGGACTACCATGGCATTCACGGGTAACGGAGAATTAGGGTTCGGTTCCGGAGAGGGAGCCTGAGAAATGGCTACCACATCTAAGGAAGGCAGCAGGCGCGTAAATTACCCAATCCTGACTCAGGGAGGTAGTGACAAGAAATATCGACTTTGGAGAAATCCAGAGATTGGAATGGGTTTAATGTAAAAACCTTTACGAGTAACAATTGGAGGGCAAGTCTGGTGCCAGCAGCCGCGGTAATTCCAGCTCCAATAGCATATATTAAAGTTGTTGCAGTTAAAAAGCTCGTAGTTGAAATTCTGGAGAGGTTGTGAGCTTCCAATCGGGAGTTCAATAATCTTCTTCATCCTTCTGTTAACATATCAGGCATACGTGTTGGGTATGAGCTCAGATATTTTACCTTGAGAAAATTAAAGTGTTTCAGGCAGGCTAGGCCAGAATACAAAAGCATGGAATAATGGAATTGACAGCTCTCTGTGGTTGCGCAGAGGTGTTGTAATGGTTAATAGGAACAGTTGGGGGCATTAGTATTTAATTGTCAGAGGTGAAATTCTTGGATTTGTTAAAGACTAACTAAAGCGAAAGCATTTGCCAAGGATGTTTTCATTAATCAAGAACGAAAGTTAGGGGATCAAAGACGATCAGATACCGTCGTAGTCTTAACTATAAACGATGCCGACTAGAGATTGGAGGAGATATTCGAGCTCCTTCAGCATCTAAGGAGAAATCAAAGTCTTTGGGTTCTGGGGGGAGTATGGTCGCAAGTCTGAAACTTGAAGGAATTGACGGAAGGGCACCACCAGGAGTGGAGCCTGCGGCTCAATCTGACTCAACACTGAGAAATTTACCAGGTCCAGACATTGGCAGGATTGACAGATTGATAGCTCTTTCTTGATTCTATGGGTGGTGGTGCATGGCCGTTCTTAGTTGGTGGAGTGATTTGTCTGGTTAATTCCGATAACGAACGAGACCTCAACCTACTAAATAGATCCAGTTCTCACCAGAGCTGGACGCTTCTTAGAGGGACTGTGTGGTATAACCTCAAGGAAGTTTGAGGCAATAACAGGTCTGTGATGCCCTTAGATGTCCTGGGCTGCACGCGTGCTACACTGATGCACTCAACTAGTATCCTGCTCCGAAAGGCTGTGGGAAATCTTCAAAATGCATCGTGATTGGGATAGATCTTTGTAATTATAGATCTTAAACGAGGAATTCCTAGTAATCGCAAGTCATCAGCTTGCGATGACTAAGTCCCTGCCCTTTGTACACACCGCCCGTCGCTCCTACCGATTCCGAGTGATTCGGTGAACCTTTTGGACTTGCCAAAAGCGAGAAAATTAAGTAAACCAAATCACTTAGAGGAAGGAGAAGTCGTAACAAGGTTTCCGTAGGTGAACCTGCAGAAGGATCAA
>LERMA7_Bothrostoma_nasutum_MZ054191
TAGTCATATGCTTGTCTTAAAGATTAACCCATGCATGTGTAAGTATAGTGTCATACAGCGAAACTGCGAATGGCTCATTAAATCAGTTATAGTTTATTTGATGGATAAAGGATATGGATAACCGTAGAAAATCTAGAGCTAATACGTGCTTGAAAGCCTGCTTTAAAAGGGCTGTATTTATTAGATAAAGCCAGCATTTAGGTGATTCATAATAACTTAGCGAATCGCAGGATTTCCTGCGATATTTCATTCAAGTATCTGCCCTATCAGCTTTGATGGTAGTGTATTGGACTACCATGGCTTTAACGGGTAACGGGGAATTAGGGTTCGATTCCGGAGAAAGAGCCTGAGAAACGGCTATTACATCTAAGGACGGCAGCAGGGGCGTAAATTACCCAATCTTAATTTAAGGAGGTAGTGACAAGAAATATCGAATCGGACTCTGTCCGAGATTGGAATGGGCCAAACGTAAAACCCTTGGTGAGTAACAATTGGAGGGCAAGTCTGGTGCCAGCAGCCGCGGTAATTCCAGCTCCAATAGCATATATTAAAGTTGTTGCAGTTAAAAAGCTCGTAGTTGGATTTCTGGGGTGATCTCTGGCGCAGTTTCTGTGTCACTGTATCATACCCATCCTTCTGTTAACGTGTGTTGGCATTCGTGCTGGACATGGGCTCAGATATTTTACCTTGAGAAAATTAGAGTGTTTCAGGCAGGCTTGGCCGGAATACAAAAGCATGGAATAATAGAATTGACACAACTCTGTGGTTGGCCAGAGAAGTGTAATGATTAATAGGAACAGTTGGGGGCATTAGTATTTAATTGTCAGAGGTGAAATTCTTGGATTTGTTAAAGACTAACTAAAGCGAAAGCATTTGCCAAGGATGTTTTCATTAATCAAGAACGAAAGTTAGGGGATCAAAGACGATCAGATACCGTCGTAGTCTTAACCATAAACGATGCCGACTAGGGATCGGAGGAGATAATCGAGCTCCTTCGGCACCTAAGGAGAAATCAAAGTCTTTGGGTTCTGGGGGGAGTATGGTCGCAAGGCTGAAACTTGAAGGAATTGACGGAAGGGCACCACCAGGAGTGGAGCCTGCGGCTTAATCTGACTCAACACTGAGAAATTTACCAGGTCCAGACATTTACAGGATTGACAGATTGATAGCTCTTTCTTGATTCTATGGGTGGTGGTGCATGGCCGTTCTTAGTTGGTGGAGTGATTTGTCTGGTTAATTCCGATAACGAACGAGACCTTAACCTGCTAAATAGCGCCTCGGAGGATTCTCCGGGAAGGCTTCTTAG
>LERMETZ_Castula_specialis
TAGTCATATGCTTGTCTTAAAGATTAACCCATGCATGTGTAAGTATAGTAATATACAGCGAAACTGCGAATGGCTCATTAAAACAGTTATAGTTTATTTGATGGATAAAGATATGGATAACCGTAGTAATTCTAGAGCTAATACATGCGTGAAAGCCTGACTCAAGAAGGGCTGTATTTATTAGATAAAGCCAGCATTTAGGTGATTCATAATAACTTAGCGAATCGCGGACATTGTCTGCGATATGTCATTCAAGTATCTGCCCTATCAGCTTTGATGGTAGTGTATTGGACTACCATGGCATTAACGGGTAACGGGGAATTAGGGTTCGATTCCGGAGAAAGAGCCTGAGAAACGGCTATTACATCTAAGGACGGCAGCAGGGGCGTAAATTACCCAATCTTAATTTAAGGAGGTAGTGACAAGAAATATCGAACCGGAGAAATCCGGGATTGGAATGGGTCAAACGTAAAACCCTGGCGAGTAACAATTGGAGGGCAAGTCTGGTGCCAGCAGCCGCGGTAATTCCAGCTCCAATAGCATATATTAAAGTTGTTGCAGTTAAAAAGCTCGTAGTTGGATTTCTGGGGAAGTCTGTTAAGTACAAATGTGTTTTTCAGACTTTACCCATCCTTCTGTTAACATGTGATGGTATCCGTACTGGACATGGGCTCAGATATTTTACCTTGAGAAAATTAGAGTGTTTCAGGCAGGCTAGGCCGGAATATAAAAGCATGGAATAATGGAATTGACATGACTCTGTGGTTGGCCAGAGAAGTGTAATGGTTAATAGGAACAGTTGGGGGCATTAGTATTTAATTGTCAGAGGTGAAATTCTTGGATTTGTTAAAGACTAACTAAAGCGAAAGCATTTGCCAAGGATGTTTTCATTAATCAAGAACGAAAGTTAGGGGATCAAAGACGATCAGATACCGTCGTAGTCTTAACCATAAACGATGCCGACTAGAGATTGGAGGAGATAATCGAGCTCCTTCAGCATCTAAGGAGAAATCAAAGTCTTTGGGTTCTGGGGGGAGTATGGTCGCAAGGCTGAAACTTGAAGGAATTGACGGAAGGGCACCACCAGGAGTGGAGCCTGCGGCTTAATCTGACTCAACACTGAGAAATTTACCAGGTCCAGACATTTACAGGATTGACAGATTGATAGCTCTTTCTTGATTCTATGGGTGGTGGTGCATGGCCGTTCTTAGTTGGTGGAGTGATTTGTCTGGTTATTCCGATAACGAACGAGACCTTAACCTGCTAACTAGATGATTGAGTTACGACTCAGTCAGGCTTCTTAGAGGGACTGTGTGGTAAAACCTCAAGGAAGTTTAAGGCAATAACAGGTCTGTGATGCCCTTAGATGTCCTGGGCTGCACGCGTGCTACACTGATGCATTCAACGAGTTCATGGTCTGAAAGGATTGTGTAATCTTCAGTATGCATCGTGATTGGGATAGATCTTTGCAATTATAGATCTTTAACGAGGAATTCCTAGTAAGCGCAAGTCATCAGCTTGCGCTGATTAAGTCCCTGCCCTTTGTACACACCGCCCGTCGCTCCTACCGATTCCGAGTGATCCGGTGAACCTTTTGGACTTGCCCCAAGCGAGAAAATTAAGTGAACCATATCACTTAGAGGAAGGAGAAGTCGTAACAAGGTTTCCGTAGGTGAA
>LERMONSTR_Castula_fusca
TAGTCATATGCTTGTCTTAAAGATTAACCCATGCATGTGTAAGTATAGTATTCTACAGCGAAACTGCGAATGGCTCATTAAAACAGTTATAGTTTATTTGATGGATCAAGATATGGATAACCGTAGTAATTCTAGAGCTAATACATGCGTGAAAGCCCAACTCAAGAAGGGCTGTATTTATTAGATAAAGCCAGCATTTAGGTGATTCATAATAACTTTTCGAATCGCGGAGTTTTCTGCGATATGTCATTCAAGTATCTGCCCTATCAGCTTTGATGGTAGTGTATTGGACTACCATGGCATTAACGGGTAACGGGGAATTAGGGTTCGATTCCGGAGAAAGAGCCTGAGAAACGGCTATTACATCTAAGGACGGCAGCAGGGGCGTAAATTACCCAATCTTAATTTAAGGAGGTAGTGACAAGAAATATCGAACCGGAGCAATCCGGGATTGGAATGGGTCAAACACAAAACCCTTGGCGAGTAACAATTGGAGGGCAAGTCTGGTGCCAGCAGCCGCGGTAATTCCAGCTCCAATAGCATATATTAAAGTTGTTGCAGTTAAAAAGCTCGTAGTTGGATTTCTGGGGAAGTCTGTAGAGTGCAATCGTGTTCTTCAGACTTTACCCATCCTTCTGTTAACATGTGATGGTATTCGTACTGGACATGGGCTCAGATATTTTACCTTGAGAAAATTAGAGTGTTTCAGGCAGGCTAGGCCGGAATATAAAAGCATGGAATAATGGAATTGACATGACTCTGTGGTTGGCCAGAGAAGTGTAATGATTAATAGGAACAGTTGGGGGCATTAGTATTTAATTGTCAGAGGTGAAATTCTTGGATTTGTTAAAGACTAACTAAAGCGAAAGCATTTGCCAAGGATGTTTTCATTAATCAAGAACGAAAGTTAGGGGATCAAAGACGATCAGATACCGTCGTAGTCTTAACTATAAACGATGCCGACTAGAGATTGGAGGAGATAATCGAGCTCCTTCAGCATCTAAGGAGAAATCAAAGTCTTTGGGTTCTGGGGGGAGTATGGTCGCAAGGCTGAAACTTGAAGGAATTGACGGAAGGGCACCACCAGGAGTGGAGCCTGCGGCTTAATCTGACTCAACACTGAGAAATTTACCAGGTCCAGACATTTACAGGATTGACAGATCGATAGCTCTTTCTTGATTCTATGGGTGGTGGTGCATGGCCGTTCTTAGTTGGTGGAGTGATTTGTCTGGTTAATTCCGATAACGAACGAGACCTTAACCTGCTAACTAGATGGATGTGTCAAGACACGTTCAGGCTTCTTAG
>LIBL_Bothrostoma_robustum_MZ054205
TAGTCATATGCTTGTCTTAAAGATTAACCCATGCATGTGTAAGTATAGTGTCATACAGCGAAACTGCGAATGGCTCATTAAATCAGTTATAGTTTATTTGATGGATAAAGATATGGATAACCGTAGAAAATCTAGAGCTAATACATGCTTGAAAGCCTGCTTTAAAAGGGCTGTATTTATTAGATAAAGCCAGCATTTAGGTGATTCATAATAACTTAGCGAATCGCAGGATTGTCTGCGATATTTCATTCAAGTATCTGCCCTATCAGCTTTGATGGTAGTGTATTGGACTACCATGGCATTAACGGGTAACGGGGAATTAGGGTTCGATTCCGGAGAAAGAGCCTGAGAAACGGCTATTACATCTAAGGACGGCAGCAGGGGCGTAAATTACCCAATCTTAATTTAAGGAGGTAGTGACAAGAAATATCGAAACGCTTTGTCGGATTGGAAAGGACCAAACGTAAAACACTTGGCGAGAAACAATTGGAGGGCAAGTCTGGTGCCAGCAGCCGCGGTAATTCCAGCTCCAATAGCATATATTAAAGTTGTTGCAGTTAAAAAGCTCGTAGTTGGATATCTGGGGTGGTCTGTGGCGCACTAGCTGCGAAACAGACCATACCCATCCTTCTGTTAACATGTATTGGCACTCTCGTGTTGGACATGGGCTCAGATATTTTACCTTGAAAAAATCAGAGTGTTTCAGGCAGGCTTGGCCGGAATACAAAAGCATGGAATAATGGAATTGACACAACTCTGTGGTTGGCCAGAGAAGTGTAATGATTAATAGGAACAGTTGGGGGCATTAGTATTTAATTGTCAGAGGTGAAATTCTTGGATTTGTTAAAGACTAACTAAAGCGAAAGCATTTGCCAAGGATGTTTTCATTAATCAAGAACGAAAGTTAGGGGATCAAAGACGATCAGATACCGTCGTAGTCTTAACTATAAACGATGCCGACTAGGGATCGGGGGAGATAATCGAGCTCCTTCGGCACCTAAGGAGAAATCAAAGTCTTTGGGTTCTGGGGGGAGTATGGTCGCAAGGCTGAAACTTGAAGGAATTGACGGAAGGGCACCACCAGGAGTGGAGCCTGCGGCTTAATCTGACTCAACACTGAGAAATTTACCAGGTCCAGACATTTACAGGATTGACAGATTGATAGCTCTTTCTTGATTCTATGGGTGGTGGTGCATGGCCGTTCTTAGTTGGTGGAGTGATTTGTCTGGTTAATTCCGATAACGAACGAGACCTTAACCTGCTAAATAGCACCTTGGAGGATTCTCCAGGGAAGCTTCTTAG
>LIBL_Urostomides_striatus_18S
CGTGTTGATCCTGCCAGTAGTCATATGCTTGTCTCAAAGATTAACCCATGCATGTGCAAGTATAGTTATATACCGCGAAACTGCGAATGGCTCATTAAATCAGTTATAATTTATTTGATGGATAAAGGATATGGATAACCGTAGAAATTCTAGAGCTAATACATGCGTGAAAGCTCGACGTAAGAAGAGCTGTATTTATTAGATAAAGCCAGCATTTAGGTGATTCATAATAACTTAGCGAATCGCAGATTTATCTGCGATATATCATTCAAGTATCTGCCCTATCAGCTTTGATGGTAGTGTATTGGACTACCATGGCATTCACGGGTAACGGAGAATTAGGGTTCGGTTCCGGAGAAAGAGCCTGAGAAACGGCTATTACATCTAAGGACGGCAGCAGGGGCGTAAATTACCCAATCTTAATTTAAGGAGGTAGTGACAAGAAATATCGACTTTGGAGCAATCCAAGATTGGAATGGGCTAAACACAAAACCCTTAGCGAGTAACAATTGGAGGGCAAGTCTGGTGCCAGCAGCCGCGGTAATTCCAGCTCCAATAGCGTATATTAAAGTTGTTGCAGTTAAAAAGCTCGTAGTTGGATATCTGGAGTAATCTGCGGTTCCCTTTGGGGATTGCAGAGTACATCCATCCTTCTGTTAACGTGTGTTGGTTCTCACGGACTGGACACGAGCTCGGATATTTTACCTTGAGAAAATTAGAGTGTTTCAGGCAGGCTTGGCCGGAATACAAAAGCATGGAATAATTGAAATGACACAACGCTGTGGTTGGCCAGAGGCGTGTAATGGTTAATAGGAACAGTTGGGGGCATTAGTATTTAATTGTCAGAGGTGAAATTCTTGGATTTGTTAAAGACTAACTAAAGCGAAAGCATCTGCCAAGGATGTTTTCATTAATCAAGAACGAAAGTTAGGGGATCAAAGACGATCAGATACCGTCGTAGTCTTAACCATAAACGATGCCGACTAGAGATTGGAGGAGATATTCGAGCTCCTTCAGCATCTAAGGAGAAATCAAAGTCTTTGGGTTCTGGGGGGAGTATGGTCGCAAGGCTGAAACTTGAAGGAATTGACGGAAGGGCACCACCAGGAGTGGAGCCTGCGGCTTAATCTGACTCAACACTGAGAAATTTACCAGGTCCAGACATTGATAGGATTGACAGATTGATAGCTCTTTCTTGATTCTATGGGTGGTGGTGCATGGCCGTTCTTAGTTGGTGGAGTGATTTGTCTGGTTAATTCCGATAACGAACGAGACCTTAACCTGCTAACTAGATCTGCGAGTTATTACTTTTGGATGCTTCTTAGAGGGACTGTGTGGTAAAACCTCAAGGAAGTTTAAGGCAATAACAGGTCTGTGATGCCCTTAGATGTCCTGGGCTGCACGCGTGCTACACTGATGCACTCAGCGAGTACCTGATCTGAAAGGTATTAGGCAATCTTCAATATGCATCGTGATTGGGATAGATCTTTGTAATTATGGATCTTGAACGAGGAATTCCTAGTAAGCGCAAGTCATCAACTTGCGCTGATTAAGTCCCTGCCCTTTGTACACACCGCCCGTCGCTCCTACCGATTCCGAGTGATTCGGTGAACCTTTTGGACTTGCCAAAAGCGAGAAAATTAAGTGAACCAAATCACTTAGAGGAAGGAGAAGTCGTAACAAGGTTTCCGTAGGTGAACCTGCAGAAGGATCAA
>LUKIFOREST_Tropidoatractus_levanderi_18S_F
TAGTCATATGCTTGTCTCAAAGATTAAGCCATGCATGTGCAAGTATAAGTGGATACTGCGAGACTGCGAATGGCTCATTAAATCAGCTATAGTTTATTTGATGGATAAAGATATGGATAACCGTAGTAATTCTAGAGCTAATACATGCGCGAACGCGTTCGTAAGGACGCCGTATTTATTAGATAATGCCACCGTATGGTGAATCATAATAACTTAACGAATCGTAGTAATACTGCGATATATCATTCAAGTATCTGCCCTATCAGCTTTGATGGTAGTGTATTGGACTACCATGGCACTTACGGGTAACGGAGAATTAGGGTTCGGTTCCGGAGAGGGAGCCTGAGAAATGGCTACCACATCTAAGGAAGGCAGCAGGCGCGTAAATTACCCAATCCTGACTCAGGGAGGTAGTGACAAGAAATATCGACTTTGGAGTAATCCAGAGATTGGAATGGGTTTAATGTAAAAACCTTTACGAGTAACAATTGGAGGGCAAGTCTGGTGCCAGCAGCCGCGGTAATTCCAGCTCCAATAGCATATATTAAAGTTGTTGCAGTTAAAAAGCTCGTAGTTGAAATTCTGGAGAGGTTGTTGGCTGATTATCGTCAGTTAGCAATTTTCTTCATCCTTCTGTTAACTCTCTGCACATCGTGTTGGAGTAGAGCTCAGATATTTTACCTTGAGAAAATTAGAGTGTTTCAGGCAGGCTAGGCCCGAATACAACAGCATGGAATAATGGAATTGACAATACTCTGTGGTTGCGCAGAAGTGTTGTAATGGTTAATAGGAACAGTTGGGGGCATTAGTATTTAATTGTCAGAGGTGAAATTCTTGGATTTGTTAAAGACTAACTAAAGCGAAAGCATTTGCCAAGGATGTTTTCATTAATCAAGAACGAAAGTTAGGGGATCAAAGACGATCAGATACCGTCGTAGTCTTAACTATAAACGATGCCGACTAGAGATTGGAGGAGATATTCGAGCTCCTTCAGCATCTAAGGAGAAATCAAAGTCTTTGGGTTCTGGGGGGAGTATGGTCGCAAGTCTGAAACTTGAAGGAATTGACGGAAGGGCACCACCAGGAGTGGAGCCTGCGGCTCAATCTGACTCAACACTGAGAAATTTACCAGGTCCAGACATTGGCAGGATTGACAGATTGATAGCTCTTTCTTGATTCTATGGGTGGTGGTGCATGGCCGTTCTTAGTTGGTGGAGTGATTTGTCTGGTTAATTCCGATAACGAACGAGACCTCAACCTACTAAATAGATCCAGGTGTTTCTACAACTGGACGCTTCTTAGAGGGACTGTGTGGTAAAACCTCAAGGAAGTTTGAGGCAATAACAGGTCTGTGATGCCCTTAGATGTCCTGGGCTGCACGCGTGCTACACTGATGCACTCAGCTAGTATCCTGCCTCGAAAGGTGGCGGGAAATCTTCAAAATGCATCGTGATTGGGATAGATCTTTGTAATTATAGATCTTAAACGAGGAATTCCTAGTAAGCGCAAGTCATCAGCTTGCGCTGACTAAGTCCCTGCCCTTTGTACACACCGCCCGTCGCTCCTACCGATTCCGAGTGATTCGGTGAACCTTTTGGACCTGTCCAAAGCGGGAAAATTAAGTAAACCAAATCACTTAGAGGAAGGAGAAGTCGTAACAAGGTTTCC
>MALKAL_Metopus_es_18S Metopus es 18S
TAGTCATATGCTTGTCTCAAAGATTAACCCATGCATGTGTAAGTATAGTTATATACCGCGAAACTGCGAATGGCTCATTAAAACAGTTATAGTTTATTTGATGGATAAAGGATATGGATAACCGTAGTAATTCTAGAGCTAATACATGCTTGAAAACCTGACGCAAGAAAGGTTGTATTTATTAGATAAAGCCAGCTTTAAGGTGATTCACAATAACTTAACGGATCGCAATTTTTTTGCGATATATCATTCAAGTATCTGCCCTATCAGCTTTGATGGTAGTGTATTGGACTACCATGGCATTAACGGGTAACGGAGAATTAGGGTTCGGTTCCGGAGAAAGAGCCTGAGAAACGGCTATTACATCTAAGGACGGCAGCAGGGGCGTAAATTACCCAATCTTAATTTAAGGAGGTAGTGACAAGAAATATCGACTTTGGAGAAATCCAAGATTGGAATGGATTAAANTTAAAACCATTAGTGAGTAACAATTGGAGGGCAAGTCTGGTGCCAGCAGCCGCGGTAATTCCAGCTCCAATAGCATATATTAAAGTTGTTGCAGTTAAAAAGCTCGTAGTTGGATATCTGGATTGAGTTTGTTCGTGGTTTCCACAGCAAATTCAGTTCATCCTTCTGTTAAAGCACCTTGTACTTGTACCGGGTGTCAGCTCAGATATTTTACCTTGAGAAAATTAGAGTGTTTCAGGCAGGCAAGGCCGGAATACAACAGCATGGAATAATAGAATTGACATGACTCTGTGGTTGGCCAGAGAAGTGTAATGATTAATAGGAACAGTTGGGGGCATTAGTATTTAATTGTCAGAGGTGAAATTCTTGGATTTGTTAAAGACTAACTAAAGCGAAAGCATTTGCCAAGGATGTTTTCATTAATCAAGAACGAAAGTTAGGGGATCAAAGACGATCAGATACCGTCGTAGTCTTAACTATAAACGATGCCGACTAGAGATTGGAGGAGATAATAGAGCTCCTTCAGCATCTAAGGAGAAATCAAAGTCTTTGGGTTCTGGGGGGAGTATGGTCGCAAGGCTGAAACTTGAAGGAATTGACGGAAGGGCACCACCAGGAGTGGAGCCTGCGGCTTAATCTGACTCAACACTGAGAAATTTACCAGGTCCAGACATTGATAGGATTGACAGATTGATAGCTCTTTCTTGATTCTATGGGTGGTGGTGCATGGCCGTTCTTAGTTGGTGGAGTGATTTGTCTGGTTAATTCCGATAACGAACGAGACCTTAACCTGCTAACTAGATCGTAGTGTTATTACACTTAGATGCTTCTTAG
>MEJONA_Heterometopus_palaeformis_18S_f
TAGTCATATGCTTGTCTTAAAGATTAACCCATGCATGTGTAAGTATAGTATCATACAGCGAGACTGCGAATGGCTCATTAAAACAGTTATAGTTTATTTGATGGATAAAGATATGGATAACCGTAGTAATTCTAGAGCTAATACATGCGTGAAAGCCTGACTTACGAAGGGCTGTATTTATTAGATAAAGCCAGCATTTAGGTGACTCATAATAACTTAGCGAATCGCGGATTATATCTGCGATATGTCATTCAAGTATCTGCCCTATCAGCTTTGATGGTAGTGTATTGGACTACCATGGCATTAACGGGTAACGGGGAATTAGGGTTCGATTCCGGAGAAAGAGCCTGAGAAACGGCTATTACATCTAAGGACGGCAGCAGGGGCGTAAATTACCCAATCTTAATTTAAGGAGGTAGTGACAAGAAATATCGAACCGGAGCAATCCGGGATTGGAATGGGCCAAACGTAAAACCCTTGGTGAGTAACAATTGGAGGGCAAGTCTGGTGCCAGCAGCCGCGGTAATTCCAGCTCCAATAGCATATATTAAAGTTGTTGCAGTTAAAAAGCTCGTAGTTGGATATCTGGAGTGGTCCGTAGCTTACTCTGTAGGTTACGGACCATATCCATCCTTCTGTTAACATGTGTTGGTATTCGTACTGGACATGGGCTCAGATATTTTACCTTGAGAAAATTAGAGTGTTTCAGGCAGGCAAGGCCGGAATACAAAAGCATGGAATAATGGAATTGACACAACTCTGTGGTTGGCCAGAGAAGTGTAATGATTAATAGGAACAGTTGGGGGCATTAGTATTTAATTGTCAGAGGTGAAATTCTTGGATTTGTTAAAGACTAACTAAAGCGAAAGCATTTGCCAAGGATGTTTTCATTAATCAAGAACGAAAGTTAGGGGATCAAAGACGATCAGATACCGTCGTAGTCTTAACCATAAACGATGCCGACTAGAGATTGGAGGAGATAATCGAGCTCCTTCAGCATCTAAGGAGAAATCAAAGTCTTTGGGTTCTGGGGGGAGTATGGTCGCAAGGCTGAAACTTAAAGGAATTGACGGAAGGGCACCACCAGGAGTGGAGCCTGCGGCTTAATCTGACTCAACACTGAGAAATTTACCAGGTCCAGACATTGACAGGATTGACAGATTGATAGCTCTTTCTTGATTCTATGGGTGGTGGTGCATGGCCGTTCTTAGTTGGTGGAGTGATTTGTCTGGTTAATTCCGATAACGAACGAGACCTTAACCTGCTAACTAGTCCTGAGGGTTATTACCTTCTGTGGCTTCTTAGAGGGACTGTGTGGTAAAACCACAAGGAAGTTTAAGGCAATAACAGGTCTGTGATGCCCTTAGATGTCCTGGGCTGCACGCGTGCTACACTGATGCACTCAATGAGTTCCTGGACCGAAAGGTTCGCGGTAATCTTGAATATGCATCGTGATTGGGATAGATCTTTGTAATTATAGATCTTTAACGAGGAATTCCTAGTAAGCGTAAGTCATCAGCTTGCGCTGATTAAGTCCCTGCCCTTTGTACACACCGCCCGTCGCTCCTACCGATTCCGAGTGATCCGGTGAACCTTTTGGACCTGCCACAAGCGGGAAAATTAAGTGAACCAAATCACTTAGAGGAAGGAGAAGTCGTAACAAGGTTTCC
>MORETES_Tropidoatractus_levanderi_MG896713
TAGTCATATGCTTGTCTCAAAGATTAAGCCATGCATGTGCAAGTATAAGTGGATACTGCGAGACTGCGAATGGCTCATTAAATCAGCTATAGTTTATTTGATGGATAAAGATATGGATAACCGTAGTAATTCTAGAGCTAATACATGCGCGAACGCGTTCGCAAGGACGCCGTATTTATTAGATAATGCCACCGTATGGTGAATCATAATAACTTAACGAATCGTAGTAATACTGCGATATATCATTCAAGTATCTGCCCTATCAGCTTTGATGGTAGTGTATTGGACTACCATGGCACTTACGGGTAACGGAGAATTAGGGTTCGGTTCCGGAGAGGGAGCCTGAGAAATGGCTACCACATCTAAGGAAGGCAGCAGGCGCGTAAATTACCCAATCCTGACTCAGGGAGGTAGTGACAAGAAATATCGACTTTGGAGTAATCCAGAGATTGGAATGGGTTTAATGTAAAAACCTTTACGAGTAACAATTGGAGGGCAAGTCTGGTGCCAGCAGCCGCGGTAATTCCAGCTCCAATAGCATATATTAAAGTTGTTGCAGTTAAAAAGCTCGTAGTTGAAATTCTGGAGAGGTTGTTGGCTGATACTTGTCAGTTAGCAATTTTCTTCATCCTTCTGTTAACTCTCTGCACATCGTGTTGGAGTAGAGCTCAGATATTTTACCTTGAGAAAATTAGAGTGTTTCAGGCAGGCTAGGCCCGAATACAACAGCATGGAATAATGGAATTGACAATACTCTGTGGTTGCGCAGAAGTGTTGTAATGGTTAATAGGAACAGTTGGGGGCATTAGTATTTAATTGTCAGAGGTGAAATTCTTGGATTTGTTAAAGACTAACTAAAGCGAAAGCATTTGCCAAGGATGTTTTCATTAATCAAGAACGAAAGTTAGGGGATCAAAGACGATCAGATACCGTCGTAGTCTTAACTATAAACGATGCCGACTAGAGATTGGAGGAGATATTCGAGCTCCTTCAGCATCTAAGGAGAAATCAAAGTCTTTGGGTTCTGGGGGGAGTATGGTCGCAAGTCTGAAACTTGAAGGAATTGACGGAAGGGCACCACCAGGAGTGGAGCCTGCGGCTCAATCTGACTCAACACTGAGAAATTTACCAGGTCCAGACATTGGCAGGATTGACAGATTGATAGCTCTTTCTTGATTCTATGGGTGGTGGTGCATGGCCGTTCTTAGTTGGTGGAGTGATTTGTCTGGTTAATTCCGATAACGAACGAGACCTCAACCTACTAAATAGATCCAGGTGTTTCTACAACTGGACGCTTCTTAGAGGGACTGTGTGGTAAAACCTCAAGGAAGTTTGAGGCAATAACAGGTCTGTGATGCCCTTAGATGTCCTGGGCTGCACGCGTGCTACACTGATGCACTCAGCTAGTATCCTGCCTCGAAAGGTGGCGGGAAATCTTCAAAATGCATCGTGATTGGGATAGATCTTTGTAATTATGGATCTTAAACGAGGAATTCCTAGTAAGCGCAAGTCATCAGCTTGCGCTGACTAAGTCCCTGCCCTTTGTACACACCGCCCGTCGCTCCTACCGATTCCGAGTGATTCGGTGAACCTTTTGGACCTGTCCAAAGCGGGAAAATTAAGTAAACCAAATCACTTAGAGGAAGGAGAAGTCGTAACAAGGTTTCC
>NARROWRIVER_Marine_Metopid_sp1_18S
TAGTCATATGCTTGTCTCAAAGATTAACCCATGCATGTGTAAGTATAGTTATATACAGCGAAACTGCGAATGGCTCATTAAATCAGTTATAGTTTATTTGATGGATAAAGAAATGGATAACCGTAGTAATTCTAGAGCTAATACATGCTAGAAAGCCTGACTCACGAAGGGCTGCATTTATTAGATAAAGCCAACGTTTGGTGACTCATAACTTAGCGAATCGTAGATTATATCTGCGATATATCATTCAAGTTTCTGCCCTATCAGCTTTGATGGTAGTGTATTGGACTACCATGGCTTTAACGGGTAACGGGGAATTAGGGTTCGGTTCCGGAGAAAGAGCCTGAGAAACGGCTATTACATCTAAGGACGGCAGCAGGGGCGTAAATTACCCAATCTTAACTTAAGGAGGTAGTGACAAGAAATATCGACATTGGAGAAATCCAAGATCGGAATGGACTAAATGTAAATACTTAGCGAGACAGCAAATAAGCTACCACTCCGCTAAAGGTGTTGCAGATTTAAGGCTCGTAGTTGGATATCTGGAGTGCTGTACTTAGGCAATCGTCTAGGTACGTGCATATCCATCCTTCTGTTAACGTGCGTTGGTCGCGAGATCGGGTACGGGCTCAGATATTTTACCTTGAGAAAATTAGAGTGTTTCAGGCAGGCAAGGCCGGAATACTACAGCATGGAATAATGGAAATGACACAACTCTGTGGTTGGCCAGGGAAGTGTAATGGTTAATAGGAACAGTTGGGGGCATTAGTATTTAATTGTCAGAGGTGAAATTCTTGGATTTGTTAAAGACTAACTAAAGCGAAAGCATTTGCCAAGGATGTTTTCATTAATCAAGAACGAAAGTTAGGGGATCAAAGACGATCAGATACCGTCGTAGTCTTAACCATAAACGATGCCGACTAGAGATCGGAGGAGATCTACGTGCTCCTTCGGGATCTAAGGAGAAATCAAAGTCTTTGGGTTCTGGGGGGAGTATGGTCGCAAGGCTGAAACTTGAAGGAATTGACGGAAGGGCACCACCAGGAGTGGAGCCTGCGGCTTAATCTGACTCAACACGGAGAAATTTACCAGGTCCAGACATTGGCAGGATTGACAGATTGATAGCTCTTTCTTGATTCTATGGGTGGTGGTGCATGGCCGTTCTTAGTTGGTGGAGTGATTTGTCTGGTTAATTCCGATAACGAACGAGACCTTAACCTACTAACTAGATACTGGTGTTATTACACCTTTATGCTTCTTAGAGGGACAGTGTGGTAAAACCTCAAGGAAGTTTAAGGCAATAACAGGTCTGTGATGCCCTTAGATGTCCTGGGCCGCACGCGTGCTACACTGATGCATGCAATAAGTACCTAGGCCGGAAGGCATTGGGAAATCTGCAGTATGCATCGTGCTTGGGATAGATCTTTGTAATTATGGATCTTTAACGAGGAATTCCTAGTAAGCGCAAGTCATCAGCTTGCGCTGATTAAGTCCCTGCCCTTTGTACACACCGCCCGTCGCTCCTACCGATTCCGGGTGATTCGGTGAACCTTTTGGACTTGCCAAAAGCGAGGAAATTAAGTGAGCCATATCACCTAGAGGAAGGAGAAGTCGTAACAAGGTTTCC
>PRAKBOT_Bothrostoma_kovalyovi_MZ054193
TAGTCATATGCTTGTCTTAAAGATTAACCCATGCATGTGTAAGTATAGTGTTATACAGCGAAACTGCGAATGGCTCATTAAACCAGTTATAGTTTATTTGATGGATAAAGGATATGGATAACCGTAGAAAATCTAGAGCTAATACATGCTTGAAAGCCTGCTTTAAAAGGGCTGTATTTATTAGATAAAGCCAGCATTTAGGTGATTCATAATAACTTAGCGAATCGCAGGATTTCCTGCGATATTTCATTCAAGTATCTGCCCTATCAGCTTTGATGGTAGTGTATTGGACTACCATGGCATTAACGGGTAACGGGGAATTAGGGTTCGATTCCGGAGAAAGAGCCTGAGAAACGGCTATTACATCTAAGGACGGCAGCAGGGGCGTAAATTACCCAATCTTAATTTAAGGAGGTAGTGACAAGAAATATCGAATCGGATTATGTCCGAGATTGGAATGGGCCAAACGTAAAACCCTTGGCGAGTAACAATTGGAGGGCAAGTCTGGTGCCAGCAGCCGCGGTAATTCCAGCTCCAATAGCATATATTAAAGTTGTTGCAGTTAAAAAGCTCGTAGTTGGATATCTGGGGTGGGCTGTGACGCACATGCTGTGTTGCAGACCATACCCATCCTTCTGTTAACATGTGTTGGCACTTGTGCTGGACATGGGCTCAGATATTTTACCTTGAGAAAATCAGAGTGTTTCAGGCAGGCTTGGCCGGAATACAAAAGCATGGAATAATGGAATTGACATAACTCTGTGGTTGGCCAGAGAAGTGTAATGATTAATAGGAACAGTTGGGGGCATTAGTATTTAATTGTCAGAGGTGAAATTCTTGGATTTGTTAAAGACTAACTAAAGCGAAAGCATTTGCCAAGGATGTTTTCATTAATCAAGAACGAAAGTTAGGGGATCAAAGACGATCAGATACCGTCGTAGTCTTAACTATAAACGATGCCGACTAGGGATCGGAGGAGATAATCGAGCTCCTTCGGCACCTAAGGAGAAATCAAAGTCTTTGGGTTCTGGGGGGAGTATGGTCGCAAGGCTGAAACTTGAAGGAATTGACGGAAGGGCACCACCAGGAGTGGAGCCTGCGGCTTAATCTGACTCAACACTGAGAAATTTACCAGGTCCAGACATTTACAGGATTGACAGATTGATAGCTCTTTCTTGATTCTATGGGTGGTGGTGCATGGCCGTTCTTAGTTGGTGGAGTGATTTGTCTGGTTAATTCCGATAACGAACGAGACCTTAACCTGCTAAATAGCGCTCTGGAGTACTCTCCGGAAAGGCTTCTTAG
>QDUFF_Marine_Metopid_sp2_18S
TACGAAGGGCTGCATTTATTAGATAAAGCCAGCATTTAGGTGATTCATAATAACTTAGCGGATCGCGGATTTTCTGCGATATATCATTCAAGTATCTGCCCTATCAGCTTTGATGGTAGTGTATTGGACTACCATGGCTTTAACGGGTAACGGAGAATTAGGGTTCGGTTCCGGAGAAAGAGCCTGAGAAACGGCTATTACATCTAAGGACGGCAGCAGGGGCGTAAATTACCCAATCTTAATTTAAGGAGGTAGTGACAAGAAATATCGACATTGGAGAAATCCAAGATCGGAATGGGCTTAATTTAAATCCCTAAGTGAGTAACCATTGGAGGGCAAGTCTGGTGCCAGCAGCCGCGGTAATTCCAGCTCCAATAGCGTATATTAAAGTTGTTGCAGTTAAAAAGCTCGTAGTTGGATATCTGGAGTGCCGGCCTTGGGCTATCGTTCAGGGTTTGGTATTTCCATCCTTCTGTTAACTCCCGTTACCGCAAGGTCGCGAGAGGGCTCAGATATTTTACCTTGAGAAAATTAGAGTGTTTCAGGCAGGCAAGGCCAGAATACTACAGCATGGAATAATAGAATTGACGCAACTCTGTGGTTGGCCAGAGAAGTGTAATGATTAATAGGAACAGTTGGGGGCATTAGTATTTAATTGTCAGAGGTGAAATTCTTGGATTTGTTAAAGACTAACTAAAGCGAAAGCATTTGCCAAGGATGTTTTCATTAATCAAGAACGAAAGTTAGGGGATCAAAGACGATCAGATACCGTCGTAGTCTTAACCATAAACGATGCCGACTAGAGATCGGAGGAGATTATCGAGCTCCTTCGGGATCATAGGAGAAATCAAAGTCTTTGGGTTCTGGGGGGAGTATGGTCGCAAGGCTGAAACTTGAAGGAATTGACGGAAGGGCACCACCAGGAGTGGAGCCTGCGGCTTAATCTGACTCAACACGGAGAAATTTACCAGGTCCAGACATTGGCAGGATTGACAGATTGATAGCTCTTTCTTGATTCTATGGGTGGTGGTGCATGGCCGTTCTTAGTTGGTGGAGTGATTTGTCTGGTTAATTCCGATAACGAACGAGACCTTAACCTACTAACTAGATCTCTTAGCTATTGCTATGGGCTACTTCTTAGAGGGACTGTGTGGTAAAACCTCAAGGAAGTTTAAGGCAATAACAGGTCTGTGATGCCCTTAGATGTCCTGGGCCGCACGCGTGCTACACTGATGCATGCAATAAGTACCTAGGCCGAAAGGCATTGGGTAATCTCCAGTATGCATCGTGCTTGGGATAGATCTTTGTAATTATGGATCTTTAACGAGGAATTCCTAGTAAGCGTAAGTCATCAGCTTGCGCTGATTAAGTCCCTGCCCTTTGTACACACCGCCCGTCGCTCCTACCGATTTCGGGTGATTCGGTGAACCTTTTGGACTTGCCAAAAGCGAGGAAATCAAGTGAACCATATCACCTAGAGGAAGGAGAAGTCGTAACAAGGTTTCCGTAGGTGAACCTG
>RAJCA_Heterometopus_palaeformis_18S
TAGTCATATGCTTGTCTTAAAGATTAACCCATGCATGTGTAAGTATAGTATCATACAGCGAGACTGCGAATGGCTCATTAAAACAGTTATAGTTTATTTGATGGATAAAGATATGGATAACCGTAGTAATTCTAGAGCTAATACATGCGTGAAAGCCTGACTTACGAAGGGCTGTATTTATTAGATAAAGCCAGCATTTAGGTGACTCATAATAACTTAGCGAATCGCGGATTATATCTGCGATATGTCATTCAAGTATCTGCCCTATCAGCTTTGATGGTAGTGTATTGGACTACCATGGCATTAACGGGTAACGGGGAATTAGGGTTCGATTCCGGAGAAAGAGCCTGAGAAACGGCTATTACATCTAAGGACGGCAGCAGGGGCGTAAATTACCCAATCTTAATTTAAGGAGGTAGTGACAAGAAATATCGAACCGGAGCAATCCGGGATTGGAATGGGCCAAACGTAAAACCCTTGGTGAGTAACAATTGGAGGGCAAGTCTGGTGCCAGCAGCCGCGGTAATTCCAGCTCCAATAGCATATATTAAAGTTGTTGCAGTTAAAAAGCTCGTAGTTGGATATCTGGAGTGGTCCGTAGCTTACTCTGTAGGTTACGGACCATATCCATCCTTCTGTTAACATGTGTTGGTATTCGTACTGGACATGGGCTCAGATATTTTACCTTGAGAAAATTAGAGTGTTTCAGGCAGGCAAGGCCGGAATACAAAAGCATGGAATAATGGAATTGACACAACTCTGTGGTTGGCCAGAGAAGTGTAATGATTAATAGGAACAGTTGGGGGCATTAGTATTTAATTGTCAGAGGTGAAATTCTTGGATTTGTTAAAGACTAACTAAAGCGAAAGCATTTGCCAAGGATGTTTTCATTAATCAAGAACGAAAGTTAGGGGATCAAAGACGATCAGATACCGTCGTAGTCTTAACCATAAACGATGCCGACTAGAGATTGGAGGAGATAATCGAGCTCCTTCAGCATCTAAGGAGAAATCAAAGTCTTTGGGTTCTGGGGGGAGTATGGTCGCAAGGCTGAAACTTAAAGGAATTGACGGAAGGGCACCACCAGGAGTGGAGCCTGCGGCTTAATCTGACTCAACACTGAGAAATTTACCAGGTCCAGACATTGACAGGATTGACAGATTGATAGCTCTTTCTTGATTCTATGGGTGGTGGTGCATGGCCGTTCTTAGTTGGTGGAGTGATTTGTCTGGTTAATTCCGATAACGAACGAGACCTTAACCTGCTAACTAGTCCTGAGGGTTATTACCTTCTGTGGCTTCTTAGAGGGACTGTGT
>RAJ_Tropidoatractus_ariella_MG896726
TAGTCATATGCTTGTCTCAAAGATTAAGCCATGCATGTGCAAGTATAGTAGTATACAGCGAAACTGCGAATGGCTCATTAAATCAGTTATAATTTATTTGATGGATAAAGATATGGATAACCGTAGAAAATCTAGAGCTAATACATGCGTGAAAGCCTAACTTACGAAGGGCTGTATTTATTAGATAATGCCACCGTATGGTGAATCATAATAACTTAGCGAATCGCAGGGTTTCCTGCGATATATCATTCAAGTTTCTGCCCTATCAGCTTTGATGGTAGTGTATTGGACTACCATGGCTTTAACGGGTAACGGAGAATTAGGGTTCGATTCCGGAGAGGGAGCCTGAGAAATGGCTACCACATCTAAGGAAGGCAGCAGGCGCGTAAATTACCCAATCCTGACTCAGGGAGGTAGTGACAAGAAATATCGACCTTGGCTATTGCCAAGGATTGGAATGGGTTTAATGTTAAAACCTTTACGAGTAACAATTGGAGGGCAAGTCTGGTGCCAGCAGCCGCGGTAATTCCAGCTCCAATAGCGTATATTAAAGTTGTTGCAGTTAAAAAGCTCGTAGTTGGATTTCTGGGGGGGCTTAGTTGTGTCTATGGCACGGCTAAGCTTTCCTCATCCATCTGTTAACATATGTGGTACTAGTTACTGGATATGAGCTCAGATATTTTACCTTGAGAAAATTAGAGTGTTTCAGGCAGGCTTGGCCGGAATACAAAAGCATGGAATAATAGAATTGGCACAGCTCTGTGGTTGCGCAGAGAAGTGTAATGGTTAATAGGAACAGTTGGGGGCATTAGTATTTAATTGTCAGAGGTGAAATTCTTGGATTTGTTAAAGACTAACTAAAGCGAAAGCATTTGCCAAGGATGTTTTCATTAATCAAGAACGAAAGTTAGGGGATCAAAGACGATCAGATACCGTCGTAGTCTTAACTATAAACGATGCCGACTAGGGATTGGAGGAGATTTTCGAGCTCCTTCAGCATCTAAGGAGAAATCAAAGTCTTTGGGTTCTGGGGGGAGTATGGTCGCAAGTCTGAAACTTGAAGGAATTGACGGAAGGGCACCACCAGGAGTGGAGCCTGCGGCTCAATCTGACTCAACACTGAGAAATTTACCAGGTCCAGACATTGGCAGGATTGACAGTTTGATAGCGCTTTCTTGATTCTATGGGTGGTGGTGCATGGCCGTTCTTAGTTGGTGGAGTGATTTGTCTGGTTAATTCCGATAACGAACGAGACCTTAACCTACTAACTAGACCTGTTGGATATGTCCAACAGGCGCTTCTTAG
>RIOT_Tropidoatractus_levanderi_MG896728
TAGTCATATGCTTGTCTCAAAGATTAAGCCATGCATGTGCAAGTATAAGTGGATACTGCGAGACTGCGAATGGCTCATTAAATCAGCTATAGTTTATTTGATGGATAAAGATATGGATAACCGTAGTAATTCTAGAGCTAATACATGCGCGAACGCGTTCGTAAGGACGCCGTATTTATTAGATAATGCCACCGTATGGTGAATCATAATAACTTAACGAATCGTAGTAATACTGCGATATATCATTCAAGTATCTGCCCTATCAGCTTTGATGGTAGTGTATTGGACTACCATGGCACTTACGGGTAACGGAGAATTAGGGTTCGGTTCCGGAGAGGGAGCCTGAGAAATGGCTACCACATCTAAGGAAGGCAGCAGGCGCGTAAATTACCCAATCCTGACTCAGGGAGGTAGTGACAAGAAATATCGACTTTGGAGTAATCCAGAGATTGGAATGGGTTTAATGTAAAAACCTTTACGAGTAACAATTGGAGGGCAAGTCTGGTGCCAGCAGCCGCGGTAATTCCAGCTCCAATAGCATATATTAAAGTTGTTGCAGTTAAAAAGCTCGTAGTTGAAATTCTGGAGAGGTTGTTGGCTGATACTTGTCAGTTAGCAATTTTCTTCATCCTTCTGTTAACTCTCTGCACATCGTGTTGGAGTAGAGCTCAGATATTTTACCTTGAGAAAATTAGAGTGTTTCAGGCAGGCTAGGCCCGAATACAACAGCATGGAATAATGGAATTGACAATACTCTGTGGTTGCGCAGAAGTGTTGTAATGGTTAATAGGAACAGTTGGGGGCATTAGTATTTAATTGTCAGAGGTGAAATTCTTGGATTTGTTAAAGACTAACTAAAGCGAAAGCATTTGCCAAGGATGTTTTCATTAATCAAGAACGAAAGTTAGGGGATCAAAGACGATCAGATACCGTCGTAGTCTTAACTATAAACGATGCCGACTAGAGATTGGAGGAGATATTCGAGCTCCTTCAGCATCTAAGGAGAAATCAAAGTCTTTGGGTTCTGGGGGGAGTATGGTCGCAAGTCTGAAACTTGAAGGAATTGACGGAAGGGCACCACCAGGAGTGGAGCCTGCGGCTCAATCTGACTCAACACTGAGAAATTTACCAGGTCCAGACATTGGCAGGATTGACAGATTGATAGCTCTTTCTTGATTCTATGGGTGGTGGTGCATGGCCGTTCTTAGTTGGTGGAGTGATTTGTCTGGTTAATTCCGATAACGAACGAGACCTCAACCTACTAAATAGATCCAGGTGTTTCTACAACTGGACGCTTCTTAG
>RIOZ_Tropidoatractus_levanderi_MG896702
TAGTCATATGCTTGTCTCAAAGATTAAGCCATGCATGTGCAAGTATAAGTGGATACTGCGAGACTGCGAATGGCTCATTAAATCAGCTATAGTTTATTTGATGGATAAAGATATGGATAACCGTAGTAATTCTAGAGCTAATACATGCGCGAACGCGTTCGCAAGGACGCCGTATTTATTAGATAATGCCACCGTATGGTGAATCATAATAACTTAACGAATCGTAGTAATACTGCGATATATCATTCAAGTATCTGCCCTATCAGCTTTGATGGTAGTGTATTGGACTACCATGGCACTTACGGGTAACGGAGAATTAGGGTTCGGTTCCGGAGAGGGAGCCTGAGAAATGGCTACCACATCTAAGGAAGGCAGCAGGCGCGTAAATTACCCAATCCTGACTCAGGGAGGTAGTGACAAGAAATATCGACTTTGGAGTAATCCAGAGATTGGAATGGGTTTAATGTAAAAACCTTTACGAGTAACAATTGGAGGGCAAGTCTGGTGCCAGCAGCCGCGGTAATTCCAGCTCCAATAGCATATATTAAAGTTGTTGCAGTTAAAAAGCTCGTAGTTGAAATTCTGGAGAGGTTGTTGGCTGATACTTGTCAGTTAGCAATTTTCTTCATCCTTCTGTTAACTCTCTGCACATCGTGTTGGAGTAGAGCTCAGATATTTTACCTTGAGAAAATTAGAGTGTTTCAGGCAGGCTAGGCCCGAATACAACAGCATGGAATAATGGAATTGACAATACTCTGTGGTTGCGCAGAAGTGTTGTAATGGTTAATAGGAACAGTTGGGGGCATTAGTATTTAATTGTCAGAGGTGAAATTCTTGGATTTGTTAAAGACTAACTAAAGCGAAAGCATTTGCCAAGGATGTTTTCATTAATCAAGAACGAAAGTTAGGGGATCAAAGACGATCAGATACCGTCGTAGTCTTAACTATAAACGATGCCGACTAGAGATTGGAGGAGATATTCGAGCTCCTTCAGCATCTAAGGAGAAATCAAAGTCTTTGGGTTCTGGGGGGAGTATGGTCGCAAGTCTGAAACTTGAAGGAATTGACGGAAGGGCACCACCAGGAGTGGAGCCTGCGGCTCAATCTGACTCAACACTGAGAAATTTACCAGGTCCAGACATTGGCAGGATTGACAGATTGATAGCTCTTTCTTGATTCTATGGGTGGTGG
>SALT15A_Metopussp
tgcatgtgtagtatatatctacagcgaaactgcgaatggctcattaaatcagttatagtttatttgatggattagatatggataaccgtagtaattctagagctaatacatgcttgaaagcccaactcacgaagggctgcatttattagataaaccagcataggtgattcataataacttagcggatcgcggattttctgcgatatatcattcaagtatctgccctatcagctttgatggtagtgtattggactaccatggcttttacgggtaacggagaattagggttcgattccggagaaagagcctgagaaacggctattacatctaaggacggcagcaggggcgtaaattacccaatcttgacttaaggaggtagtgacaagaaatatcgacattggaaaatccaagatcggaatgggcttaattcaaatccctaagtgagtaaccattggagggcaagtctggtgccagcagccgcggtaattccagctccaatagcgtatattaaagttgttgcagttaaaaagctcgtagttggatatctggatgcctctttggacgttccagagatggtatttccatccttctgttaacttacgttaccgcaggtcgcgtgagggctcagatattttaccttgagaaaattagagtgtttcaggcaggcaaggccagaatactacagcatggaataatagaattgacgcaactctgtggttggccagagaagtgtaatgattaataggaacagttgggggcattagtatttaattgtcagaggtgaaattcttggatttgttaaagactaactaaagcgaaagcatttgccaaggatgttttcattaatcaagaacgaaagttaggggatcaaagacgatcagataccgtcgtagtcttaaccataaacgatgccgactagagatcggaggagatcatcgagctccttcgggatcataggagaaatcaaagtctttgggttctggggggagtatggtcgcaaggctgaaacttgaaggaattgacggaagggcaccaccaggagtggagcctgcggcttaatctgactcaacacggagaaatttaccaggtccagacattggcaggattgacagattgatagctctttcttgattctatgggtggtggtgcatggccgttcttagttggtggagtgatttgtctggttaattccgataacgaacgagaccttaacctactaactagatctcttagc
>SUSBARB_Urostomides_denarius_KY025575
TAGTCATATGCTTGTCTCAAAGATTAACCCATGCATGTGCAAGTATAGTTATATACCGCGAAACTGCGAATGGCTCATTAAATCAGTTATAATTTATTTGATGGATAAAGGATATGGATAACCGTAGAAATTCTAGAGCTAATACATGCGTGAAAGCTCGACGCAAGGAGAGCTGTATTTATTAGATAAAGCCAGCATTTAGGTGATTCATAATAACTTAGCGAATCGCAGATTTTTCTGCGATATATCATTCAAGTATCTGCCCTATCAGCTTTGATGGTAGTGTATTGGACTACCATGGCACTAACGGGTAACGGAGAATTAGGGTTCGGTTCCGGAGAAAGAGCCTGAGAAACGGCTATTACATCTAAGGACGGCAGCAGGGGCGTAAATTACCCAATCTTAATTTAAGGAGGTAGTGACAAGAAATATCGACTTTGGAGAAATCCAAGATTGGAATGGACTAAACACAAAACACTTAGCGAGTAACAATTGGAGGGCAAGTCTGGTGCCAGCAGCCGCGGTAATTCCAGCTCCAATAGCGTATATTAAAGTTGTTGCAGTTAAAAAGCTCGTAGTTGGATATCTGGAGTAGTCTACATACCTCTTTGGGGCGTGTAGAATATATCCATCCTTCTGTTAACGTGTGTTGGTAGCAATACTGGACACGGGCTCGGATATTTTACCTTGAGAAAATTAGAGTGTTTCAGGCAGGCTTGGCCGGAATACAAAAGCATGGAATAATAGAAATGACACAACGCTGTGGTTGGCCAGAGGCGTGTAATGGTTAATAGGAACAGTTGGGGGCATTAGTATTTAATTGTCAGAGGTGAAATTCTTGGATTTGTTAAAGACTAACTAAAGCGAAAGCATCTGCCAAGGATGTTTTCATTAATCAAGAACGAAAGTTAGGGGATCAAAGACGATCAGATACCGTCGTAGTCTTAACCATAAACGATGCCGACTAGAGATTGGAGGAGATATTCGAGCTCCTTCAGCATCTAAGGAGAAATCAAAGTCTTTGGGTTCTGGGGGGAGTATGGTCGCAAGGCTGAAACTTGAAGGAATTGACGGAAGGGCACCACCAGGAGTGGAGCCTGCGGCTTAATCTGACTCAACACTGAGAAATTTACCAGGTCCAGACATTGATAGGATTGACAGATTGATAGCTCTTTCTTGATTCTATGGGTGGTGGTGCATGGCCGTTCTTAGTTGGTGGAGTGATTTGTCTGGTTAATTCCGATAACGAACGAGACCTTAACCTGCTAACTAGATCTGCGAGTTATTACTTTTGGATGCTTCTTAG
>TRIANGLE_Metopus_es_18S_final
TAGTCATATGCTTGTCTCAAAGATTAACCCATGCATGTGTAAGTATAGTTATATACCGCGAAACTGCGAATGGCTCATTAAAACAGTTATAGTTTATTTGATGGATAAAGGATATGGATAACCGTAGTAATTCTAGAGCTAATACATGCTTGAAAACCTGACGCAAGAAAGGTTGTATTTATTAGATAAAGCCAGCTTTAAGGTGATTCACAATAACTTAACGGATCGCAATTTTTTTGCGATATATCATTCAAGTATCTGCCCTATCAGCTTTGATGGTAGTGTATTGGACTACCATGGCATTAACGGGTAACGGAGAATTAGGGTTCGGTTCCGGAGAAAGAGCCTGAGAAACGGCTATTACATCTAAGGACGGCAGCAGGGGCGTAAATTACCCAATCTTAATTTAAGGAGGTAGTGACAAGAAATATCGACTTTGGAGAAATCCAAGATTGGAATGGATTAAATTTAAAACCATTAGTGAGTAACAATTGGAGGGCAAGTCTGGTGCCAGCAGCCGCGGTAATTCCAGCTCCAATAGCATATATTAAAGTTGTTGCAGTTAAAAAGCTCGTAGTTGGATATCTGGATTGAGTTTGTTCGTGGTTTCCACAGCAAATTCAGTTCATCCTTCTGTTAAAGCACCTTGTACTTGTACCGGGTGTCAGCTCAGATATTTTACCTTGAGAAAATTAGAGTGTTTCAGGCAGGCAAGGCCGGAATACAACAGCATGGAATAATAGAATTGACATGACTCTGTGGTTGGCCAGAGAAGTGTAATGATTAATAGGAACAGTTGGGGGCATTAGTATTTAATTGTCAGAGGTGAAATTCTTGGATTTGTTAAAGACTAACTAAAGCGAAAGCATTTGCCAAGGATGTTTTCATTAATCAAGAACGAAAGTTAGGGGATCAAAGACGATCAGATACCGTCGTAGTCTTAACTATAAACGATGCCGACTAGAGATTGGAGGAGATAATAGAGCTCCTTCAGCATCTAAGGAGAAATCAAAGTCTTTGGGTTCTGGGGGGAGTATGGTCGCAAGGCTGAAACTTGAAGGAATTGACGGAAGGGCACCACCAGGAGTGGAGCCTGCGGCTTAATCTGACTCAACACTGAGAAATTTACCAGGTCCAGACATTGATAGGATTGACAGATTGATAGCTCTTTCTTGATTCTATGGGTGGTGGTGCATGGCCGTTCTTAGTTGGTGGAGTGATTTGTCTGGTTAATTCCGATAACGAACGAGACCTTAACCTGCTAACTAGATCGTAGTGTTATTACACTTAGATGCTTCTTAGAGGGACTGTGTGGTAAAACCTCAAGGAAGTTTAAGGCAATAACAGGTCTGTGATGCCCTTAGATGTCCTGGGCCGCACGCGTGCTACACTGATGCATCCAACAAGTTCCGAAGTCGAAAGGCTGAGGCAATCTCTAATATGCATCGTGCTTGGGATAGATCTTTGTAATTATGGATCTTTAACGAGGAATTCCTAGTAAGCGCAAGTCATCAACTTGCGCTGATTAAGTCCCTGCCCTTTGTACACACCGCCCGTCGCTCCTACCGATTCCGAGTGATTCGGTGAACCTTTTGGACTTGCCAAAAGCGAGAAAATTAAGTGAGCCATATCACTTAGAGGAAGGAGAAGTCGTAACAAGGTTTCC
>VELKAL_Brachonella_contorta_18S
TAGTCATATGCTTGTCTCAAAGATTAACCCATGCATGTGTAAGTATAGTATCTACAGCGAAACTGCGAATGGCTCATTAAAACAGTTATAGTTTATTTGATGGATTCCTATATGGATAACCGTAGTAATTCTAGAGCTAATACATGCTTGAAATGTCCGACTTAAAGAGGACAGTGTTTATTAGATAAAGCCAGCATAAGGTGATTCACAATAACTACACAAATCGCACTTTTGGTACGATGCGTCATTCAAGTATCTGCCCTATCAGCTTTGATGGTAGTGTATTGGACTACCATGGCTTTAACGGGTAACGGAGAATTAGGGTTCGGTTCCGGAGAAAGAGCCTGAGAAACGGCTATTACATCTAAGGACGGCAGCAGGGGCGTAAATTACCCAATCTTAATTTAAGGAGGTAGTGACAAGAAATATCGACTTTGGAGAAATCCAGAGATTGGAATGGGCTAAACACAAAACCCTTAGTGAGTAACAATTGGAGGGCAAGTCTGGTGCCAGCAGCCGCGGTAATTCCAGCTCCAATAGCATATATTAAAGTTGTTGCAGTTAAAAAGCTCGTAGTTGGATATCTGGCTCTACTGAGTCTATGAACAATGGACGAGGTGGGACCATCCTTCTGATAAAACCCCTGGTACCCAGTATCGGGCGGTGGCTCAGATATTTTACCTTGAGAAAATTAGAGTGTTTCAGGCAGGCTTGGCCGGAATACAACAGCATGGAATAATGGAATTGACACAACTCTGTGGTTGGCCAGAGAAGTGTAATGGTTAATAGGAACAGTTGGGGGCATTAGTATTTAATTGTCAGAGGTGAAATTCTTGGATTTGTTAAAGACTAACTAAAGCGAAAGCATTTGCCAAGGATGTTTTCATTAATCAAGAACGAAAGTTAGGGGATCAAAGACGATCAGATACCGTCGTAGTCTTAACCATAAACGATGCCGACTAGGGATTGGAAGAGATATATGAGCTCTTTCAGCACCTAAGGAGAAATCAAAGTCTTTGGGTTCTGGGGGGAGTATGGTCGCAAGGCTGAAACTTGAAGGAATTGACGGAAGGGCACCACCAGGAGTGGAGCCTGCGGCTTAATCTGACTCAACACTGAAAAATTTACCAGGTCCAGACAGTGACAGGATTGACAGATTGATAGCTCTTTCTAGATTCTATGGGTGGTGGTGCATGGCCGTTCTTAGTTGGTGGAGTGATTTGTCTGGTTAATTCCGATAACGAACGAGACCTTAGCCTGCTAACTAGCTCTATCAGATACTTCTCTTAGACGCTTCTTAGAGGGACTGTGTGGTACAACCTCAAGGAAGATTAAGGCAATAACAGGTCTGTGATGCCCTTAGATGTCCTGGGCTGCACGCGTGCTACACTGATGCACACAT
>VERNON_Tropidoatractus_levanderi_18S
TAGTCATATGCTTGTCTCAAAGATTAAGCCATGCATGTGCAAGTATAAGTGGATACTGCGAGACTGCGAATGGCTCATTAAATCAGTTATAGTTTATTTGATGGATAAAGATATGGATAACCGTAGTAATTCTAGAGCTAATACATGCGTGAACGCGTTCGCAAGGACGCCGTATTTATTAGATAATGCCACCGTATGGTGAATCATAATAACTTAACGAATCGTAGAATTTCTGCGATATATCATTCAAGTATCTGCCCTATCAGCTAGATGGTAGTGTATTGGACTACCATGGCACTTACGGGTAACGGAGAATTAGGGTTCGGTTCCGGAGAGGGAGCCTGAGAAATGGCTACCACATCTAAGGAAGGCAGCAGGCGCGTAAATTACCCAATCCTGACTCAGGGAGGTAGTGACAAGAAATATCGACTTTGGAGCAATCCAGAGATTGGAATGGGTTTAATGTAAAAACCTTTACGAGTAACAATTGGAGGGCAAGTCTGGTGCCAGCAGCCGCGGTAATTCCAGCTCCAATAGCATATATTAAAGTTGTTGCAGTTAAAAAGCTCGTAGTTGAAATTCTGAAGAGGTTGCAGGCTGATTCTTTCAGTTTGCAATCTTCTTCATCCTTCTGTTAACTCTCTGCACCTAGTGTTGGAGTAGAGCTCAGATATTTTACCTTGAGAAAATTAGAGTGTTTCAGGCAGGCTAGGCCCGAATACAACAGCATGGAATAATGGAATTGACAATACTCTGTGGTTGCGCAGAAGTGTTGTAATGGTTAATAGGAACAGTTGGGGGCATTAGTATTTAATTGTCAGAGGTGAAATTCTTGGATTTGTTAAAGACTAACTAAAGCGAAAGCATTTGCCAAGGATGTTTTCATTAATCAAGAACGAAAGTTAGGGGATCAAAGACGATCAGATACCGTCGTAGTCTTAACTATAAACGATGCCGACTAGGGATTGGAGGAGATATATGAGCTCCTTCAGCACTTAAGGAGAAATCAAAGTCTTTGGGTTCTGGGGGGAGTATGGTCGCAAGTCTGAAACTTGAAGGAATTGACGGAAGGGCACCACCAGGAGTGGAGCCTGCGGCTCAATCTGACTCAACACTGAGAAATTTACCAGGTCCAGACATTGGCAGGATTGACAGATTGATAGCTCTTTCTTGATTCTATGGGTGGTGGTGCATGGCCGTTCTTAGTTGGTGGAGTGATTTGTCTGGTTAATTCCGATAACGAACGAGACCTCAACCTACTAAATAGATCCAGGAGTTACTACTTCTGGACGCTTCTTAG
>VYSLU2_Metopus_es_18S es 18S
TAGTCATATGCTTGTCTCAAAGATTAACCCATGCATGTGTAAGTATAGTTATATACCGCGAAACTGCGAATGGCTCATTAAAACAGTTATAGTTTATTTGATGGATAAAGGATATGGATAACCGTAGTAATTCTAGAGCTAATACATGCTTGAAAACCTGACGCAAGAAAGGTTGTATTTATTAGATAAAGCCAGCTTTAAGGTGATTCACAATAACTTAACGGATCGCAATTTTTTTGCGATATATCATTCAAGTATCTGCCCTATCAGCTTTGATGGTAGTGTATTGGACTACCATGGCATTAACGGGTAACGGAGAATTAGGGTTCGGTTCCGGAGAAAGAGCCTGAGAAACGGCTATTACATCTAAGGACGGCAGCAGGGGCGTAAATTACCCAATCTTAATTTAAGGAGGTAGTGACAAGAAATATCGACTTTGGAGAAATCCAAGATTGGAATGGATTAAANTTAAAACCATTAGTGAGTAACAATTGGAGGGCAAGTCTGGTGCCAGCAGCCGCGGTAATTCCAGCTCCAATAGCATATATTAAAGTTGTTGCAGTTAAAAAGCTCGTAGTTGGATATCTGGATTGAGTTTGTTCGTGGTTTCCACAGCAAATTCAGTTCATCCTTCTGTTAAAGCACCTTGTACTTGTACCGGGTGTCAGCTCAGATATTTTACCTTGAGAAAATTAGAGTGTTTCAGGCAGGCAAGGCCGGAATACAACAGCATGGAATAATAGAATTGACATGACTCTGTGGTTGGCCAGAGAAGTGTAATGATTAATAGGAACAGTTGGGGGCATTAGTATTTAATTGTCAGAGGTGAAATTCTTGGATTTGTTAAAGACTAACTAAAGCGAAAGCATTTGCCAAGGATGTTTTCATTAATCAAGAACGAAAGTTAGGGGATCAAAGACGATCAGATACCGTCGTAGTCTTAACTATAAACGATGCCGACTAGAGATTGGAGGAGATAATAGAGCTCCTTCAGCATCTAAGGAGAAATCAAAGTCTTTGGGTTCTGGGGGGAGTATGGTCGCAAGGCTGAAACTTGAAGGAATTGACGGAAGGGCACCACCAGGAGTGGAGCCTGCGGCTTAATCTGACTCAACACTGAGAAATTTACCAGGTCCAGACATTGATAGGATTGACAGATTGATAGCTCTTTCTTGATTCTATGGGTGGTGGTGCATGGCCGTTCTTAGTTGGTGGAGTGATTTGTCTGGTTAATTCCGATAACGAACGAGACCTTAACCTGCTAACTAGATCGTAGTGTTATTACACTTAGATGCTTCTTAG
>WH5_Palmarella_salina_18S
TAGTCATATGCTTGTCTCAAAGATTAAGCCATGCATGTGCAAGTATAGTATTATACAGCGAAACTGCGAATGGCTCATTAAATCAGTTATAGTTTATTTGATGGATAAAGATATGGATAACCGTAGTAATTCTAGAGCTAATACATGCGTGAAAGCCGAAAGGCTGTATTTATTAGATAATGCCAAATAATGGTGATTCATAATAACTTAACGAATCGTGGGTTTTCCTGCGATATATCATTCAAGTATCTGCCCTATCAGCTTTGATGGTAGTGTATTGGACTACCATGGCTTTAACGGGTAACGGAGAATTAGGGTTCGATTCCGGAGAGGGAGCCTGAGAAACGGCTACCACATCTAAGGAAGGCAGCAGGCGCGTAAATTACCCACTCCTGACTCAGGGAGGTAGTGACAAGAAATATCGGCCTTGGAGCAATCCAAGAACGGAATGGGTTTAAAAAGCTCGTAGTTGGATATCTGGCGGGATTTTTCGCTTCCCCTAGGTCGTGGAAAATCCTCGTCATCCGTCTGTTAACTCATATGCTACCCTGTAGTGTATGGGGGCTCAGGCATTTTACCTTGAGAAAATTAGAGTGTTTCAGGCAGGCTAGGCCGGAATACATTAGCATGGAATAATAGAATTGGCACAAGTCTGTGGTCGCAGATGAGTGTAATGGTTAATAGGAACAGTTGGGGGCATTAGTATTTAATTGTCAGAGGTGAAATTCTTGGATTTTTTAAAGACTAACTAAAGCGAAAGCATTTGCCAAGGATGTTTTCATTAATCAAGAACGAAAGTTAGGGGATCGAAGACGATCAGATACCGTCGTAGTCTTAACTATAAACGATGCCGACTAGAGATTGGAGGAGATTTCAAACTCCTTCAGCATCTAAGGAGAAATCAAAGTCTTTGGGTTCTGGGGGGAGTATGGTCGCAAGGCTGAAACTTGAAGGAATTGACGGAAGGGCACCACCAGGAGTGGAGCCTGCGGCTCAATCTGACTCAACACTGAGAAATTTACCAGGTCCAGACATTGGAAGGATTGACAGATTGATAGCTCTTTCTTGATTCTATGGGTGGTGGTGCATGGCCGTTCTTAGTTGGTGGAGTGATTTGTCTGGTTAATTCCGATAACGAACGAGACCTTAACCTACTAACTAGACCATTCGGTTACTACCGGATGGAGCTTCTTAGAGGGACTATGTGGTAAAACCTCAAGGAAGTTTAAGGCAATAACAGGTCTGTGATGCCCTTAGATGTCCTGGGCCGCACGCGTGCTACACTGATGCATGCAATAAGATTGCTGCTCCGAAAGGCAGTGGCAAATCTAAAATATGCATCGTGATTGGGATAGATCTTTGTAATTATGGATCTTGAACGAGGAATTCCTAGTAAGCGTAAGTCATCAGCTTACGCTGACTAAGTCCCTGCCCTTTGTACACACCGCCCGTCGCTCCTACCGATTCCGAGTGATTTGGTGAACTCTTTGGACTTGTACCCGCGAGAAAATTGCGTGAACTAAATCACTTAGAGGAAGGAGAAGTCGTAACAAGGTTTCC
