# Supplementary material for: Methanogenic symbionts of anaerobic ciliates are host and habitat specific
Source: ISME J. 2024 Aug 20;18(1):wrae164. doi: 10.1093/ismejo/wrae164 (PMC11378729; doi:10.1093/ismejo/wrae164)
Supplement: Supplementary_material [file supplementary_material.zip › SF9_Dataset_host_phylogeny_extended_aln_wrae164.fasta]

>AJ009661_Caenomorphidae_4
------------------------------------------------------------
------------------------------------------------------------
------------------------------------------------------------
------------------------------------------------------------
------------------------------------------------------------
------------------------------------------------------------
---------TAGGGTTCGATTCCGGAGAAAGAGCCTGAGAAACGGCTATTACATCTAAGG
ACGGCAGCAGGGGCGTAAATTACCCAATCTTAATTTAAGGAGGTAGTGACAAGAAATAT-
CGA-ACCGGAG------CAAT-CCGGGATTGGAATGGGTCAAACACAAAACCCTTGGCGA
GTAACAATTGGAGGGCAAG-TCTGGTGCCAGCAGCCGCGGTAATTCCAG-CTCCAATAGC
ATATATTAAAGTTGTTGCAGTTAAAAAGCTCGTAGTTGAATTTCTGGG-GAAGT-CTAT-
-TAGGTGCAAT-CGTGTCTG-A-TAG-ACTTCACCCATCCTTCTGTTAACATGTGATGGT
------A--TCC-G--TACTGGACATGGGCTCAGATATTTTACCTTGAGAAAATTAGAGT
GTTTCAGGCAGG---CTANGCCAGAATACAAAAGCATGG-AATAGTAGAATT-GACATGA
--CTCTGTGGTTGGCCAGA-GA-AGTGTAATGGTTAATAGGAACAGTTGGGGGCATTAGT
ATTTAATTGTCAGAGGTGAAATTCTT-GGNTTTGTTAAAGACTAACTAAAGCGAAAGCAT
TTGCCAAGGATGTTTTC-ATTAATCAAGAACGAAAGTTAGGGGATCAAAGACGATCAGAT
ACCGTCGTAGTCTTAACTATAAACGATGCCGACTAGAGATTGGAGG-AGATAATCGAGCT
CCTTC-AGCATCTAAGGAGAAATCA-AAGTCTTTGGGTTCT-GGGGGGAGTATGGTCGCA
AGTCTGAAACTTGAAGGAATTGACGGAAGGGCACCACCAGGAGTGGAGCCTGCGGCTTAA
TCTGACTCAACACTGAGAAATTTACCAGGTCCAGACATTTACAGGATTGACAG-ATTGAT
AGCTCTTTCTTGATTCTATGGGTGGTGGTGCATGGCCGTTCTTAGTTGGTGGAGTGA-TT
TG-TCTGGTTAATTCCGATAACGAACGAGACCTTAACCTGCTAACTAG-ATGG--GTGTG
TTATTACAC-ATCTA---CGCTTCTTAGAGGGACTGTGTGGTAAAACCTCAAGGAAGTTT
AAGGCAATAACAGGTCTGTGATGCCCTTAGATGTCCTGGGCTGCACGCGTGCTACACTGA
TGCAT-TCAACGAG---TTCATGGCCCGAAAGGGTT-GT-GTAATCTT--CAGTATGCAT
CGTGATTGGGATAGATC-TTTGCAATTATAGATCTTT--AACGAGGAATTCCTAGTAAGC
GCAAGTCATCAGCTTGCGCTGATTAAGTC--CC-TGCCCTTTGTACACAC-CGCCCGTCG
CTCCTACCGATTCCGAGTGATCCGGTGAACCTTTTGGACTTG-------------CCCCA
AGCG-AGAAAATTAAGTGAACCA-TATCACTTAGAGGAAGGAGAAGTCGTAACAAGGTTT
CCGTAGGTG----------------------
>AJ009661_Caenomorphidae
------------------------------------------------------------
------------------------------------------------------------
------------------------------------------------------------
------------------------------------------------------------
------------------------------------------------------------
------------------------------------------------------------
---------TAGGGTTCGATTCCGGAGAAAGAGCCTGAGAAACGGCTATTACATCTAAGG
ACGGCAGCAGGGGCGTAAATTACCCAATCTTAATTTAAGGAGGTAGTGACAAGAAATAT-
CGA-ACCGGAG------CAAT-CCGGGATTGGAATGGGTCAAACACAAAACCCTTGGCGA
GTAACAATTGGAGGGCAAG-TCTGGTGCCAGCAGCCGCGGTAATTCCAG-CTCCAATAGC
ATATATTAAAGTTGTTGCAGTTAAAAAGCTCGTAGTTGAATTTCTGGG-GAAGT-CTAT-
-TAGGTGCAAT-CGTGTCTG-A-TAG-ACTTCACCCATCCTTCTGTTAACATGTGATGGT
------A--TCC-G--TACTGGACATGGGCTCAGATATTTTACCTTGAGAAAATTAGAGT
GTTTCAGGCAGG---CTANGCCAGAATACAAAAGCATGG-AATAGTAGAATT-GACATGA
--CTCTGTGGTTGGCCAGA-GA-AGTGTAATGGTTAATAGGAACAGTTGGGGGCATTAGT
ATTTAATTGTCAGAGGTGAAATTCTT-GGNTTTGTTAAAGACTAACTAAAGCGAAAGCAT
TTGCCAAGGATGTTTTC-ATTAATCAAGAACGAAAGTTAGGGGATCAAAGACGATCAGAT
ACCGTCGTAGTCTTAACTATAAACGATGCCGACTAGAGATTGGAGG-AGATAATCGAGCT
CCTTC-AGCATCTAAGGAGAAATCA-AAGTCTTTGGGTTCT-GGGGGGAGTATGGTCGCA
AGTCTGAAACTTGAAGGAATTGACGGAAGGGCACCACCAGGAGTGGAGCCTGCGGCTTAA
TCTGACTCAACACTGAGAAATTTACCAGGTCCAGACATTTACAGGATTGACAG-ATTGAT
AGCTCTTTCTTGATTCTATGGGTGGTGGTGCATGGCCGTTCTTAGTTGGTGGAGTGA-TT
TG-TCTGGTTAATTCCGATAACGAACGAGACCTTAACCTGCTAACTAG-ATGG--GTGTG
TTATTACAC-ATCTA---CGCTTCTTAGAGGGACTGTGTGGTAAAACCTCAAGGAAGTTT
AAGGCAATAACAGGTCTGTGATGCCCTTAGATGTCCTGGGCTGCACGCGTGCTACACTGA
TGCAT-TCAACGAG---TTCATGGCCCGAAAGGGTT-GT-GTAATCTT--CAGTATGCAT
CGTGATTGGGATAGATC-TTTGCAATTATAGATCTTT--AACGAGGAATTCCTAGTAAGC
GCAAGTCATCAGCTTGCGCTGATTAAGTC--CC-TGCCCTTTGTACACAC-CGCCCGTCG
CTCCTACCGATTCCGAGTGATCCGGTGAACCTTTTGGACTTG-------------CCCCA
AGCG-AGAAAATTAAGTGAACCA-TATCACTTAGAGGAAGGAGAAGTCGTAACAAGGTTT
CCGTAGGTG----------------------
>MN604065_Pileometopus_lynni_SHOAKOI
------------------------------------------------------------
-------------------CTGAAACTGCGGAAGGCTCATTAAATCAGTTATAGTTTATT
TGATGGATAAA--GGATATGGATAACCGTAGTAATTCTAGAGCTAATACATGCGTGAAA-
GCCTGACTC--AAGAAGGGCTGTATTTATTAGATA--AAGCCAGCA--------------
TTTAGGTGATTCATAATAACTTAGCGAATCGCGGA--GTTTTCTGCGATATGTCATTCAA
GTATCTGCCCTAT-CAGCTTT-GATGGTAGTGTATTGGACTACCATGGCATTAACGGGTA
ACGGGGAATTAGGGTTCGATTCCGGAGAAAGAGCCTGAGAAACGGCTATTACATCTAAGG
ACGGCAGCAGGGGCGTAAATTACCCAATCTTAATTTAAGGAGGTAGTGACAAGAAATAT-
CGA-ACCGGAG------CAAT-CCGGGATTGGAATGGGTCAAACACAAAACCCTTGGCGA
GTAACAATTGGAGGGCAAG-TCTGGTGCCAGCAGCCGCGGTAATTCCAG-CTCCAATAGC
ATATATTAAAGTTGTTGCAGTTAAAAAGCTCGTAGTTGGATTTCTGGG-GAATT-CTGT-
-TTAGTGCTAT-CGTGCTTT-T-CAG-AGTTTACCCATCCTTCTGTTAACATGTGTTGGT
------A--TCC-G--TACTGGACATGGGCTCAGATATTTTACCTTGAGAAAATTAGAGT
GTTTCAGGCAGG---CTAGGCCAGAATACAAAAGCATGG-AATAATGGAATT-GACATGA
--CTCTGTGGTTGGCCAGA-GA-AGTGTAATGGTTAATAGGAACAGTTGGGGGCATTAGT
ATTTAATTGTCAGAGGTGAAATTCTT-GGATTTGTTAAAGACTAACTAAAGCGAAAGCAT
TTGCCAAGGATGTTTTC-ATTAATCAAGAACGAAAGTTAGGGGATCAAAGACGATCAGAT
ACCGTCGTAGTCTTAACTATAAACGATGCCGACTAGAGATTGGAGG-AGATAATCGAGCT
CCTTC-AGCATCTAAGGAGAAATCA-AAGTCTTTGGGTTCT-GGGGGGAGTATGGTCGCA
AGGCTGAAACTTGAAGGAATTGACGGAAGGGCACCACCAGGAGTGGAGCCTGCGGCTTAA
TCTGACTCAACACTGAGAAATTTACCAGGTCCAGACATTTACAGGATTGACAG-ATTGAT
AGCTCTTTCTTGATTCTATGGGTGGTGGTGCATGGCCGTTCTTAGTTGGTGGAGTGA-TT
TG-TCTGGTTAATTCCGATAACGAACGAGACCTTAACCTGCTAACTAG-ATGG--GTGAG
TTACGACTC-ATTCA---CGCTTCTTAGAGGGACTGTGTGGTAAAACCTCAAGGAAGTTT
AAGGCAATAACAGGTCTGTGATGCCCTTAGATGTCCTGGGCTGCACGCGTGCTACACTGA
TGCAT-TCAACGAG---TTCATGGTTCGAAAGGATT-GT-GTAATCTT--CAGTATGCAT
CGTGATTGGGATAGATC-TTTGCAATTATAGATCTTT--AACGAGGAATTCCTAGTAAGC
GCAAGTCATCAGCTTGCGCTGATTAAGTC--CC-TGCCCTTTGTACACAC-CGCCCGTCG
CTCCTACCGATTCCGAGTGATCCGGTGAACCTTTTGGACTTG-------------CCCAA
AGCG-AGAAAATTAAGTGAACCA-TATCACTTAGAGGAAGGAGAAGTCGTAACAAGGTTT
CCGTAGGTGAACGGCC---AGGATCA--A--
>MN604063_Metopidae_sp_OKREHEK
---------------------TAGTCATATGCTTGTCTTAAAGATTAACCCATGCATGTG
TAAGTATAGTAA-TATACAGCGAAACTGCGAATGGCTCATTAAAACAGTTATAGTTTATT
TGATGGATAAA---GATATGGATAACCGTAGTAATTCTAGAGCTAATACATGCGTGAAA-
GCCTGACTC--AAGAAGGGCTGTATTTATTAGATA--AAGCCAGCA--------------
TTTAGGTGATTCATAATAACTTAGCGAATCGCGGA-CATTGTCTGCGATATGTCATTCAA
GTATCTGCCCTAT-CAGCTTT-GATGGTAGTGTATTGGACTACCATGGCATTAACGGGTA
ACGGGGAATTAGGGTTCGATTCCGGAGAAAGAGCCTGAGAAACGGCTATTACATCTAAGG
ACGGCAGCAGGGGCGTAAATTACCCAATCTTAATTTAAGGAGGTAGTGACAAGAAATAT-
CGA-ACCGGAG------AAAT-CCGGGATTGGAATGGGTCAAACGTAAAACCCTTGGCGA
GTAACAATTGGAGGGCAAG-TCTGGTGCCAGCAGCCGCGGTAATTCCAG-CTCCAATAGC
ATATATTAAAGTTGTTGCAGTTAAAAAGCTCGTAGTTGGATTTCTGGG-GAAGT-CTGT-
-TAAGTACAAA-TGTGTTTT-T-CAG-ACTTTACCCATCCTTCTGTTAACATGTGATGGT
------A--TCC-G--TACTGGACATGGGCTCAGATATTTTACCTTGAGAAAATTAGAGT
GTTTCAGGCAGG---CTAGGCCGGAATATAAAAGCATGG-AATAATGGAATT-GACATGA
--CTCTGTGGTTGGCCAGA-GA-AGTGTAATGGTTAATAGGAACAGTTGGGGGCATTAGT
ATTTAATTGTCAGAGGTGAAATTCTT-GGATTTGTTAAAGACTAACTAAAGCGAAAGCAT
TTGCCAAGGATGTTTTC-ATTAATCAAGAACGAAAGTTAGGGGATCAAAGACGATCAGAT
ACCGTCGTAGTCTTAACCATAAACGATGCCGACTAGAGATTGGAGG-AGATAATCGAGCT
CCTTC-AGCATCTAAGGAGAAATCA-AAGTCTTTGGGTTCT-GGGGGGAGTATGGTCGCA
AGGCTGAAACTTGAAGGAATTGACGGAAGGGCACCACCAGGAGTGGAGCCTGCGGCTTAA
TCTGACTCAACACTGAGAAATTTACCAGGTCCAGACATTTACAGGATTGACAG-ATTGAT
AGCTCTTTCTTGATTCTATGGGTGGTGGTGCATGGCCGTTCTTAGTTGGTGGAGTGA-TT
TG-TCTGGTTAATTCCGATAACGAACGAGACCTTAACCTGCTAACTAG-ATGG--GTGAG
TTACGACTC-ATTCA---GGCTTCTTAG--------------------------------
------------------------------------------------------------
------------------------------------------------------------
------------------------------------------------------------
------------------------------------------------------------
------------------------------------------------------------
------------------------------------------------------------
-------------------------------
>LEDY_Castula_sp2
-C---GTGTTGATCCTGCCAGTAGTCATATGCTTGTCTTAAAGATTAACCCATGCATGTG
TAAGTATAGTAA-TATACAGCGAAACTGCGAATGGCTCATTAAAACAGTTATAGTTTATT
TGATGGATAAA---GATATGGATAACCGTAGTAATTCTAGAGCTAATACATGCGTGAAA-
GCCTGACTC--AAGAAGGGCTGTATTTATTAGATA--AAGCCAATA--------------
TTTAGGTGATTCATAATAACTTAGCGAATCGCGGA-CATTGTCTGCGATATGTCATTCAA
GTATCTGCCCTAT-CAGCTTT-GATGGTAGTGTATTGGACTACCATGGCATTAACGGGTA
ACGGGGAATTAGGGTTCGATTCCGGAGAAAGAGCCTGAGAAACGGCTATTACATCTAAGG
ACGGCAGCAGGGGCGTAAATTACCCAATCTTAATTTAAGGAGGTAGTGACAAGAAATAT-
CGA-ACCGGAG------AAAT-CCGGGATTGGAATGGGTCAAACGTAAAACCCTTGGCGA
GTAACAATTGGAGGGCAAG-TCTGGTGCCAGCAGCCGCGGTAATTCCAG-CTCCAATAGC
ATATATTAAAGTTGTTGCAGTTAAAAAGCTCGTAGTTGGATTTCTGGG-GAAGT-CTGT-
-TAAGTACAAA-TGTGTTTT-T-CAG-ACTTTACCCATCCTTCTGTTAACATGTGATGGT
------A--TCC-G--TACTGGACATGGGCTCAGATATTTTACCTTGAGAAAATTAGAGT
GTTTCAGGCAGG---CTAGGCCGGAATATAAAAGCATGG-AATAATGGAATT-GACATGA
--CTCTGTGGTTGGCCAGA-GA-AGTGTAATGGTTAATAGGAACAGTTGGGGGCATTAGT
ATTTAATTGTCAGAGGTGAAATTCTT-GGATTTGTTAAAGACTAACTAAAGCGAAAGCAT
TTGCCAAGGATGTTTTC-ATTAATCAAGAACGAAAGTTAGGGGATCAAAGACGATCAGAT
ACCGTCGTAGTCTTAACCATAAACGATGCCGACTAGAGATTGGAGG-AGATAATCGAGCT
CCTTC-AGCATCTAAGGAGAAATCA-AAGTCTTTGGGTTCT-GGGGGGAGTATGGTCGCA
AGGCTGAAACTTGAAGGAATTGACGGAAGGGCACCACCAGGAGTGGAGCCTGCGGCTTAA
TCTGACTCAACACTGAGAAATTTACCAGGTCCAGACATTTACAGGATTGACAG-ATTGAT
AGCTCTTTCTTGATTCTATGGGTGGTGGTGCATGGCCGTTCTTAGTTGGTGGAGTGA-TT
TG-TCTGGTTAATTCCGATAACGAACGAGACCTTAACCTGCTAACTAG-ATGG--GTGAG
TTACGACTC-ATTCA---GGCTTCTTAGAGGGACTGTGTGGTAAAACCTCAAGGAAGTTT
AAGGCAATAACAGGTCTGTGATGCCCTTAGATGTCCTGGGCTGCACGCGTGCTACACTGA
TGCAT-TCAACGAG---TTCATGGTCTGAAAGGATT-GT-GTAATCTT--CAGTATGCAT
CGTGATTGGGATAGATC-TTTGCAATTATAGATCTTT--AACGAGGAATTCCTAGTAAGC
GCAAGTCATCAGCTTGCGCTGATTAAGTC--CC-TGCCCTTTGTACACAC-CGCCCGTCG
CTCCTACCGATTCCGAGTGATCCGGTGAACCTTTTGGACTTG-------------CCCCA
AGCG-AGAAAATTAAGTGAACCA-TATCACTTAGAGGAAGGAGAAGTCGTAACAAGGTTT
CCGTAGGTGAACCTGCAGAAGGATCA--A--
>LERMETZ_Castula_specialis
---------------------TAGTCATATGCTTGTCTTAAAGATTAACCCATGCATGTG
TAAGTATAGTAA-TATACAGCGAAACTGCGAATGGCTCATTAAAACAGTTATAGTTTATT
TGATGGATAAA---GATATGGATAACCGTAGTAATTCTAGAGCTAATACATGCGTGAAA-
GCCTGACTC--AAGAAGGGCTGTATTTATTAGATA--AAGCCAGCA--------------
TTTAGGTGATTCATAATAACTTAGCGAATCGCGGA-CATTGTCTGCGATATGTCATTCAA
GTATCTGCCCTAT-CAGCTTT-GATGGTAGTGTATTGGACTACCATGGCATTAACGGGTA
ACGGGGAATTAGGGTTCGATTCCGGAGAAAGAGCCTGAGAAACGGCTATTACATCTAAGG
ACGGCAGCAGGGGCGTAAATTACCCAATCTTAATTTAAGGAGGTAGTGACAAGAAATAT-
CGA-ACCGGAG------AAAT-CCGGGATTGGAATGGGTCAAACGTAAAACCC-TGGCGA
GTAACAATTGGAGGGCAAG-TCTGGTGCCAGCAGCCGCGGTAATTCCAG-CTCCAATAGC
ATATATTAAAGTTGTTGCAGTTAAAAAGCTCGTAGTTGGATTTCTGGG-GAAGT-CTGT-
-TAAGTACAAA-TGTGTTTT-T-CAG-ACTTTACCCATCCTTCTGTTAACATGTGATGGT
------A--TCC-G--TACTGGACATGGGCTCAGATATTTTACCTTGAGAAAATTAGAGT
GTTTCAGGCAGG---CTAGGCCGGAATATAAAAGCATGG-AATAATGGAATT-GACATGA
--CTCTGTGGTTGGCCAGA-GA-AGTGTAATGGTTAATAGGAACAGTTGGGGGCATTAGT
ATTTAATTGTCAGAGGTGAAATTCTT-GGATTTGTTAAAGACTAACTAAAGCGAAAGCAT
TTGCCAAGGATGTTTTC-ATTAATCAAGAACGAAAGTTAGGGGATCAAAGACGATCAGAT
ACCGTCGTAGTCTTAACCATAAACGATGCCGACTAGAGATTGGAGG-AGATAATCGAGCT
CCTTC-AGCATCTAAGGAGAAATCA-AAGTCTTTGGGTTCT-GGGGGGAGTATGGTCGCA
AGGCTGAAACTTGAAGGAATTGACGGAAGGGCACCACCAGGAGTGGAGCCTGCGGCTTAA
TCTGACTCAACACTGAGAAATTTACCAGGTCCAGACATTTACAGGATTGACAG-ATTGAT
AGCTCTTTCTTGATTCTATGGGTGGTGGTGCATGGCCGTTCTTAGTTGGTGGAGTGA-TT
TG-TCTGGTT-ATTCCGATAACGAACGAGACCTTAACCTGCTAACTAG-ATGA--TTGAG
TTACGACTC-AGTCA---GGCTTCTTAGAGGGACTGTGTGGTAAAACCTCAAGGAAGTTT
AAGGCAATAACAGGTCTGTGATGCCCTTAGATGTCCTGGGCTGCACGCGTGCTACACTGA
TGCAT-TCAACGAG---TTCATGGTCTGAAAGGATT-GT-GTAATCTT--CAGTATGCAT
CGTGATTGGGATAGATC-TTTGCAATTATAGATCTTT--AACGAGGAATTCCTAGTAAGC
GCAAGTCATCAGCTTGCGCTGATTAAGTC--CC-TGCCCTTTGTACACAC-CGCCCGTCG
CTCCTACCGATTCCGAGTGATCCGGTGAACCTTTTGGACTTG-------------CCCCA
AGCG-AGAAAATTAAGTGAACCA-TATCACTTAGAGGAAGGAGAAGTCGTAACAAGGTTT
CCGTAGGTGAA--------------------
>LERM10C_Castula_sp1_18S
---------------------TAGTCATATGCTTGTCTTAAAGATTAACCCATGCATGTG
TAAGTATAGTAT-TCTACAGCGAAACTGCGAATGGCTCATTAAATCAGTTATAGTTTATT
TGATGGATCAA---GATATGGATAACCGTAGTAATTCTAGAGCTAATACATGCGTGAAA-
GCCTGACTC--AAGAAGGGCTGTATTTATTAGATA--AAGCCAGCA--------------
TTTAGGTGATTCATAATAACTTAGCGAATCGCGGA--GTTTTCTGCGATATGTCATTCAA
GTATCTGCCCTAT-CAGCTTT-GATGGTAGTGTATTGGACTACCATGGCATTAACGGGTA
ACGGGGAATTAGGGTTCGATTCCGGAGAAAGAGCCTGAGAAACGGCTATTACATCTAAGG
ACGGCAGCAGGGGCGTAAATTACCCAATCTTAATTTAAGGAGGTAGTGACAAGAAATAT-
CGA-ACCGGAG------CAAT-CCGGGATTGGAATGGGTCAAACACAAAACCCTTGGCGA
GTAACAATTGGAGGGCAAG-TCTGGTGCCAGCAGCCGCGGTAATTCCAGCCTCCAATAGC
ATATATTAAAGTTGTTGCAGTTAAAAAGCTCGTAGTTGGATTTCTGGG-GAAGT-CTAT-
-TAAGTGCAAT-CGTGTTTG-G-TAG-ACTTTACCCATCCTTCTGTTAACATGTGATGGT
------A--TCC-G--TACTGGACATGGGCTCAGATATTTTACCTTGAGAAAATTAGAGT
GTTTCAGGCAGG---CTAGGCCAGAATACAAAAGCATGG-AATAATGGAATT-GACATGA
--CTCTGTGGTTGGCCAGA-GA-AGTGTAATGGTTAATAGGAACAGTTGGGGGCATTAGT
ATTTAATTGTCAGAGGTGAAATTCTT-GGATTTGTTAAAGACTAACTAAAGCGAAAGCAT
TTGCCAAGGATGTTTTC-ATTAATCAAGAACGAAAGTTAGGGGATCAAAGACGATCAGAT
ACCGTCGTAGTCTTAACTATAAACGATGCCGACTAGAGATTGGAGG-AGATAATCGAGCT
CCTTC-AGCATCTAAGGAGAAATCA-AAGTCTTTGGGTTCT-GGGGGGAGTATGGTCGCA
AGTCTGAAACTTGAAGGAATTGACGGAAGGGCACCACCAGGAGTGGAGCCTGCGGCTTAA
TCTGACTCAACACTGAGAAATTTACCAGGTCCAGACATTTACAGGATTGACAG-ATTGAT
AGCTCTTTCTTGATTCTATGGGTGGTGGTGCATGGCCGTTCTTAGTTGGTGGAGTGA-TT
TG-TCTGGTTAATTCCGATAACGAACGAGACCTTAACCTGCTAACTAG-ATGG--GTGTG
TTATTACAC-ATTCA---GGCTTCTTAG--------------------------------
------------------------------------------------------------
------------------------------------------------------------
------------------------------------------------------------
------------------------------------------------------------
------------------------------------------------------------
------------------------------------------------------------
-------------------------------
>LERMONSTR_Castula_fusca
---------------------TAGTCATATGCTTGTCTTAAAGATTAACCCATGCATGTG
TAAGTATAGTAT-TCTACAGCGAAACTGCGAATGGCTCATTAAAACAGTTATAGTTTATT
TGATGGATCAA---GATATGGATAACCGTAGTAATTCTAGAGCTAATACATGCGTGAAA-
GCCCAACTC--AAGAAGGGCTGTATTTATTAGATA--AAGCCAGCA--------------
TTTAGGTGATTCATAATAACTTTTCGAATCGCGGA--GTTTTCTGCGATATGTCATTCAA
GTATCTGCCCTAT-CAGCTTT-GATGGTAGTGTATTGGACTACCATGGCATTAACGGGTA
ACGGGGAATTAGGGTTCGATTCCGGAGAAAGAGCCTGAGAAACGGCTATTACATCTAAGG
ACGGCAGCAGGGGCGTAAATTACCCAATCTTAATTTAAGGAGGTAGTGACAAGAAATAT-
CGA-ACCGGAG------CAAT-CCGGGATTGGAATGGGTCAAACACAAAACCCTTGGCGA
GTAACAATTGGAGGGCAAG-TCTGGTGCCAGCAGCCGCGGTAATTCCAG-CTCCAATAGC
ATATATTAAAGTTGTTGCAGTTAAAAAGCTCGTAGTTGGATTTCTGGG-GAAGT-CTGT-
-AGAGTGCAAT-CGTGTTCT-T-CAG-ACTTTACCCATCCTTCTGTTAACATGTGATGGT
------A--TTC-G--TACTGGACATGGGCTCAGATATTTTACCTTGAGAAAATTAGAGT
GTTTCAGGCAGG---CTAGGCCGGAATATAAAAGCATGG-AATAATGGAATT-GACATGA
--CTCTGTGGTTGGCCAGA-GA-AGTGTAATGATTAATAGGAACAGTTGGGGGCATTAGT
ATTTAATTGTCAGAGGTGAAATTCTT-GGATTTGTTAAAGACTAACTAAAGCGAAAGCAT
TTGCCAAGGATGTTTTC-ATTAATCAAGAACGAAAGTTAGGGGATCAAAGACGATCAGAT
ACCGTCGTAGTCTTAACTATAAACGATGCCGACTAGAGATTGGAGG-AGATAATCGAGCT
CCTTC-AGCATCTAAGGAGAAATCA-AAGTCTTTGGGTTCT-GGGGGGAGTATGGTCGCA
AGGCTGAAACTTGAAGGAATTGACGGAAGGGCACCACCAGGAGTGGAGCCTGCGGCTTAA
TCTGACTCAACACTGAGAAATTTACCAGGTCCAGACATTTACAGGATTGACAG-ATCGAT
AGCTCTTTCTTGATTCTATGGGTGGTGGTGCATGGCCGTTCTTAGTTGGTGGAGTGA-TT
TG-TCTGGTTAATTCCGATAACGAACGAGACCTTAACCTGCTAACTAG-ATGG--ATGTG
TCAAGACAC-GTTCA---GGCTTCTTAG--------------------------------
------------------------------------------------------------
------------------------------------------------------------
------------------------------------------------------------
------------------------------------------------------------
------------------------------------------------------------
------------------------------------------------------------
-------------------------------
>MN604066_Castula_flexibilis_KLANM
------------------------------------------------------------
-------AGTAT-TCTACAGCGAAACTGCGAATGGCTCATTAAAACAGTTATAGTTTATT
TGATGGATCAA---GATATGGATAACCGTAGTAATTCTAGAGCTAATACATGCGTGAAA-
GCCTGACTC--AAGAAGGGCTGTATTTATTAGATA--AAGCCAGCA--------------
TTTAGGTGATTCATAATAACTTAGCGAATCGCGGA--GTTTTCTGCGATATGTCATTCAA
GTATCTGCCCTAT-CAGCTTT-GATGGTAGTGTATTGGACTACCATGGCATTAACGGGTA
ACGGGGAATTAGGGTTCGATTCCGGAGAAAGAGCCTGAGAAACGGCTATTACATCTAAGG
ACGGCAGCAGGGGCGTAAATTACCCAATCTTAATTTAAGGAGGTAGTGACAAGAAATAT-
CGA-ACCGGAG------CAAT-CCGGGATTGGAATGGGTCAAACACAAAACCCTTGGCGA
GTAACAATTGGAGGGCAAG-TCTGGTGCCAGCAGCCGCGGTAATTCCAG-CTCCAATAGC
ATATATTAAAGTTGTTGCAGTTAAAAAGCTCGTAGTTGAATTTCTGGG-GAAGT-CTAT-
-TAGGTGCAAT-CGTGTCTG-A-TAG-ACTTCACCCATCCTTCTGTTAACATGTGATGGT
------A--TCC-G--TACTGGACATGGGCTCAGATATTTTACCTTGAGAAAATTAGAGT
GTTTCAGGCAGG---CTAGGCCAGAATACAAAAGCATGG-AATAATAGAATT-GACATGA
--CTCTGTGGTTGGCCAGA-GA-AGTGTAATGGTTAATAGGAACAGTTGGGGGCATTAGT
ATTTAATTGTCAGAGGTGAAATTCTT-GGATTTGTTAAAGACTAACTAAAGCGAAAGCAT
TTGCCAAGGATGTTTTC-ATTAATCAAGAACGAAAGTTAGGGGATCAAAGACGATCAGAT
ACCGTCGTAGTCTTAACTATAAACGATGCCGACTAGAGATTGGAGG-AGATAATCGAGCT
CCTTC-AGCATCTAAGGAGAAATCA-AAGTCTTTGGGTTCT-GGGGGGAGTATGGTCGCA
AGTCTGAAACTTGAAGGAATTGACGGAAGGGCACCACCAGGAGTGGAGCCTGCGGCTTAA
TCTGACTCAACACTGAGAAATTTACCAGGTCCAGACATTTACAGGATTGACAG-ATTGAT
AGCTCTTTCTTGATTCTATGGGTGGTGGTGCATGGCCGTTCTTAGTTGGTGGAGTGATTT
TG-TCTGGTTAATTCCGATAACGAACGAGACCTTAACCTGCTAACTAG-ATGG--GTGTG
TTATTACAC-ATCTA---CGCTTCTTAAAGGG----------------------------
------------------------------------------------------------
------------------------------------------------------------
------------------------------------------------------------
------------------------------------------------------------
------------------------------------------------------------
------------------------------------------------------------
-------------------------------
>M86385_Heterometopus_palaeformis
----------------------AGTCATATGCTTGTCTTAAAGATTAACCCATGCATGTG
TAAGTATAGTAT-CATACAGCGAAACTGCGAATGGCTCATTAAAACAGTTATAGTTTATT
TGATGGATAAA---GATATGGATAACCGTAGTAATTCTAGAGCTAATACATGCGTGAAA-
GCCTGACTT--ACGAAGGGCTGTATTTATTAGATA--AAGCCAGCA--------------
TTTAGGTGACTCATAATAACTTAGCGAATCGCGGA-TT-TTTCTGCGATATGTCATTCAA
GTATCTGCCCTAT-CAGCTTT-GATGGTAGTGTATTGGACTACCATGGCATTAACGGGTA
ACGGGGAATTAGGGTTCGATTCCGGAGAAAGAGCCTGAGAAACGGCTATTACATCTAAGG
ACGGCAGCAGGGGCGTAAATTACCCAATCTTAATTTAAGGAGGTAGTGACAAGAAATAT-
CGA-ACCGGAG------AAAT-CCGGGATTGGAATGGGCCAAACGTAAAACCCTTGGCGA
GTAACAATTGGAGGGCAAG-TCTGGTGCCAGCAGCCGCGGTAATTCCAG-CTCCAATAGC
ATATATTAAAGTTGTTGCAGTTAAAAAGCTCGTAGTTGGATGTCTGGA-GNNGT-CCGT-
-AGGCTAC-TC-TGTAGTTT-A-CGG-ACCATATCCATCCTTCTGTTAACATGTGTTGGT
------A--TTC-G--TACTGGACATGGGCTCAGATATTTTACCTTGAGAAAATTAGAGY
GTTTCAGGCAGG---CAAGGCCGGAATACAAAAGCATGG-AATAATGGAATTGGACATGA
--CTCTGGTGTTGGCCAGA-GA-AGTGTAATGATTAATAGGAACAGTTGGGGGCATTAGT
ATTTAATTGTCAGAGGTGAAATTCTT-CGATTTGTTAAAGACTAACTAAAGCGAAAGCAT
TTGCCAAGGATGTTTTC-ATTAATCAAGAACGAAAGTTAGGGGATCAAAGACGATCAGAT
ACCGTCGTAGTCTTAACCATAAACGATGCCGACTAGAGATTGGAGG-AGATAATCGAGCT
CCTTC-AGCATCTAAGGAGAAATCA-AAGTCTTTGGGTTCA-GGGGGGAGTATGGTCGCA
AGGCTGAAACTTAAAGGAATTGACGGAAGGGCACCACCAGGAGTGGNNNGTGCGGCTTAA
TCTGACTCAACACTGAGAAATTTACCAGGTCCAGACATTGACAGGATTGACAG-ATTGAT
AGCTCTTTCTTGATTCTATGGGTGGTGGTGCATGGCCGTTCTTAGTTGGTGGAGTGA-TT
TG-TCTGGTTAATTCCGATAACGAACGAGACCTTAACCTGCTAACTAG-NNNN--NNNNN
TTATTACCT-TCTGT---GGCTTCTTAGAGGGACTGTGTGGAAAAACCACAAGGAAGTTT
AAGGCAATAACAGGTCTGTGATGCCCTTAGATGTCCTGGGCTGCACGCGTGCTACACTGA
TGCACATCAATGAG---TTCCTGGACCGAAAGGTTC-GCGGTAATCTT--GAATATGCAT
CGTGATTGGGATAGATC-TTTGTAATTATGGATCTTT--AACGAGGAATTCCTAGTAAGC
GTAAGTCATCAGCTTGCGCTGATTAAGTCNNNN-NNNNNNNNNNNNNNNN-NNNNNNNNN
NNNNNNNNNNNNNNNNNNNNNCCGGTGAACCTTTTGGACCTG-------------CCAAA
AGCG-GGAAAATTAAGTGAACCA-AATCACTTAGAGGAAGGAGAAGTCGTAACAAGGTTT
CCGT---------------------------
>AY007451_Metopus_palaeformis_clone2
----------------------AGTCATATGCTTGTCTTAAAGATTAACCCATGCATGTG
TAAGTATAGTAT-CATACAGCGAAACTGCGAATGGCTCATTAAAACAGTTATAGTTTATT
TGATGGATAAA---GATATGGATAACCGTAGTAATTCTAGAGCTAATACATGCGTGAAA-
GCCTGACTT--ACGAAGGGCTGTATTTATTAGATA--AAGCCAGCA--------------
TTTAGGTGACTCATAATAACTTAGCGAATCGCGGA-TT-TTTCTGCGATATGTCATTCAA
GTATCTGCCCTAT-CAGCTTT-GATGGTAGTGTATTGGACTACCATGGCATTAACGGGTA
ACGGGGAATTAGGGTTCGATTCCGGAGAAAGAGCCTGAGAAACGGCTATTACATCTAAGG
ACGGCAGCAGGGGCGTAAATTACCCAATCTTAATTTAAGGAGGTAGTGACAAGAAATAT-
CGA-ACCGGAG------AAAT-CCGGGATTGGAATGGGCCAAACGTAAAACCCTTGGCGA
GTAACAATTGGAGGGCAAG-TCTGGTGCCAGCAGCCGCGGTAATTCCAG-CTCCAATAGC
ATATATTAAAGTTGTTGCAGTTAAAAAGCTCGTAGTTGGATGTCTGGA-GTGGT-CCGT-
-AGGCTAC-TC-TGTAGTTT-A-CGG-ACCATATCCATCCTTCTGTTAACATGTGTTGGT
------A--TTC-G--TACTGGACATGGGCTCAGATATTTTACCTTGAGAAAATTAGAGT
GTTTCAGGCAGG---CAAGGCCGGAATACAAAAGCATGR-AATAATGGAATT-GACATGA
--CTCTGTGGTTGGCCAGA-GA-AGTGTAATGATTAATAGGAACAGTTGGGGGCATTAGT
ATTTAATTGTCAGAGGTGAAATTCTT-CGATTTGTTAAAGACTAACTAAAGCGAAAGCAT
TTGCCAAGGATGTTTTC-ATTAATCAAGAACGAAAGTTAGGGGATCAAAGACGATCAGAT
ACCGTCGTAGTCTTAACCATAAACGATGCCGACTAGAGATTGGAGG-AGATAATCGAGCT
CCTTC-AGCATCTAAGGAGAAATCA-AAGTCTTTGGGTTCT-GGGGGGAGTATGGTCGCA
AGGCTGAAACTTAAAGGAATTGACGGAAGGGCACCACCAGGAGTGGAGCCTGCGGCTTAA
TCTGACTCAACACTGAGAAATTTACCAGGTCCAGACATTGACAGGATTGACAG-ATTGAT
AGCTCTTTCTTGATTCTATGGGTGGTGGTGCATGGCCGTCCTTAGTTGGTGGAGTGA-TT
TG-TCTGGTTAATTCCGATAACGAACGAGACCTTAACCTGCTAACTAG-TCCT--GAGGG
TTATTACCT-TCTGT---GGCTTCTTAGAGGGACTGTGTGGAAAAACCACAAGGAAGTTT
AAGGCAATAACAGGTCTGTGATGCCCTTAGATGTCCTGGGCTGCACGCGTGCTACACTGA
TGCAC-TCAATGAG---TTCCTGGACCGAAAGGTTC-GCGGTAATCTT--GAATATGCAT
CGTGATTGGGATAGATC-TTTGTAATTATGGATCTTT--AACGAGGAATTCCTAGTAAGC
GTAAGTCATCAGCTTGCGCTGATTAAGTC--CC-TGCCCTTTGTACACAC-CGCCCGTCG
CTCCTACCGATTCCGAGTGATCCGGTGAACCTTTTGGACCCG-------------CCAAA
AGCG-GGAAAATTAAGTGAACCA-AATCACTTAGAGGAAGGAGAAGTCGTAACAAGGTTT
C------------------------------
>LEDY_Heterometopus_palaeformis_18S_f
---------------------TAGTCATATGCTTGTCTTAAAGATTAACCCATGCATGTG
TAAGTATAGTAT-CATACAGCGAAACTGCGAATGGCTCATTAAAACAGTTATAGTTTATT
TGATGGATAAA---GATATGGATAACCGTAGTAATTCTAGAGCTAATACATGCGTGAAA-
GCCTGACTT--ACGAAGGGCTGTATTTATTAGATA--AAGCCAGCA--------------
TTTAGGTGACTCATAATAACTTAGCGAATCGCGGA-TT-TTTCTGCGATATGTCATTCAA
GTATCTGCCCTAT-CAGCTTT-GATGGTAGTGTATTGGACTACCATGGCATTAACGGGTA
ACGGGGAATTAGGGTTCGATTCCGGAGAAAGAGCCTGAGAAACGGCTATTACATCTAAGG
ACGGCAGCAGGGGCGTAAATTACCCAATCTTAATTTAAGGAGGTAGTGACAAGAAATAT-
CGA-ACCGGAG------AAAT-CCGGGATTGGAATGGGCCAAACGTAAAACCCTTGGCGA
GTAACAATTGGAGGGCAAG-TCTGGTGCCAGCAGCCGCGGTAATTCCAG-CTCCAATAGC
ATATATTAAAGTTGTTGCAGTTAAAAAGCTCGTAGTTGGATATCTGGA-GTGGT-CCGT-
-AGCCTAC-TC-TGTAGTTT-A-CGG-ACCATATCCATCCTTCTGTTAACATGTGTTGGT
------A--TTC-G--TACTGGACATGGGCTCAGATATTTTACCTTGAGAAAATTAGAGT
GTTTCAGGCAGG---CAAGGCCGGAATACAAAAGCATGG-AATAATGGAATT-GACATGA
--CTCTGTGGTTGGCCAGA-GA-AGTGTAATGATTAATAGGAACAGTTGGGGGCATTAGT
ATTTAATTGTCAGAGGTGAAATTCTT-CGATTTGTTAAAGACTAACTAAAGCGAAAGCAT
TTGCCAAGGATGTTTTC-ATTAATCAAGAACGAAAGTTAGGGGATCAAAGACGATCAGAT
ACCGTCGTAGTCTTAACCATAAACGATGCCGACTAGAGATTGGAGG-AGATAATCGAGCT
CCTTC-AGCATCTAAGGAGAAATCA-AAGTCTTTGGGTTCT-GGGGGGAGTATGGTCGCA
AGGCTGAAACTTAAAGGAATTGACGGAAGGGCACCACCAGGAGTGGAGCCTGCGGCTTAA
TCTGACTCAACACTGAGAAATTTACCAGGTCCAGACATTGACAGGATTGACAG-ATTGAT
AGCTCTTTCTTGATTCTATGGGTGGTGGTGCATGGCCGTTCTTAGTTGGTGGAGTGA-TT
TG-TCTGGTTAATTCCGATAACGAACGAGACCTTAACCTGCTAACTAG-TCCT--GAGGG
TTATTACCT-TCTGT---GGCTTCTTAGAGGGACTGTGTGGAAAAACCACAAGGAAGTTT
AAGGCAATAACAGGTCTGTGATGCCCTTAGATGTCCTGGGCTGCACGCGTGCTACACTGA
TGCAC-TCAATGAG---TTCCTGGACCGAAAGGTTC-GCGGTAATCTT--GAATATGCAT
CGTGATTGGGATAGATC-TTTGTAATTATGGATCTTT--AACGAGGAATTCCTAGTAAGC
GTAAGTCATCAGCTTGCGCTGATTAAGTC--CC-TGCCCTTTGTACACAC-CGCCCGTCG
CTCCTACCGATTCCGAGTGATCCGGTGAACCTTTTGGACCTG-------------CCAAA
AGCG-GGAAAATTAAGTGAACCA-AATCACTTAGAGGAAGGAGAAGTCGTAACAAGGTTT
CC-----------------------------
>MEJONA_Heterometopus_palaeformis_18S_f
---------------------TAGTCATATGCTTGTCTTAAAGATTAACCCATGCATGTG
TAAGTATAGTAT-CATACAGCGAGACTGCGAATGGCTCATTAAAACAGTTATAGTTTATT
TGATGGATAAA---GATATGGATAACCGTAGTAATTCTAGAGCTAATACATGCGTGAAA-
GCCTGACTT--ACGAAGGGCTGTATTTATTAGATA--AAGCCAGCA--------------
TTTAGGTGACTCATAATAACTTAGCGAATCGCGGA-TTATATCTGCGATATGTCATTCAA
GTATCTGCCCTAT-CAGCTTT-GATGGTAGTGTATTGGACTACCATGGCATTAACGGGTA
ACGGGGAATTAGGGTTCGATTCCGGAGAAAGAGCCTGAGAAACGGCTATTACATCTAAGG
ACGGCAGCAGGGGCGTAAATTACCCAATCTTAATTTAAGGAGGTAGTGACAAGAAATAT-
CGA-ACCGGAG------CAAT-CCGGGATTGGAATGGGCCAAACGTAAAACCCTTGGTGA
GTAACAATTGGAGGGCAAG-TCTGGTGCCAGCAGCCGCGGTAATTCCAG-CTCCAATAGC
ATATATTAAAGTTGTTGCAGTTAAAAAGCTCGTAGTTGGATATCTGGA-GTGGT-CCGT-
-AGCTTAC-TC-TGTAGGTT-A-CGG-ACCATATCCATCCTTCTGTTAACATGTGTTGGT
------A--TTC-G--TACTGGACATGGGCTCAGATATTTTACCTTGAGAAAATTAGAGT
GTTTCAGGCAGG---CAAGGCCGGAATACAAAAGCATGG-AATAATGGAATT-GACACAA
--CTCTGTGGTTGGCCAGA-GA-AGTGTAATGATTAATAGGAACAGTTGGGGGCATTAGT
ATTTAATTGTCAGAGGTGAAATTCTT-GGATTTGTTAAAGACTAACTAAAGCGAAAGCAT
TTGCCAAGGATGTTTTC-ATTAATCAAGAACGAAAGTTAGGGGATCAAAGACGATCAGAT
ACCGTCGTAGTCTTAACCATAAACGATGCCGACTAGAGATTGGAGG-AGATAATCGAGCT
CCTTC-AGCATCTAAGGAGAAATCA-AAGTCTTTGGGTTCT-GGGGGGAGTATGGTCGCA
AGGCTGAAACTTAAAGGAATTGACGGAAGGGCACCACCAGGAGTGGAGCCTGCGGCTTAA
TCTGACTCAACACTGAGAAATTTACCAGGTCCAGACATTGACAGGATTGACAG-ATTGAT
AGCTCTTTCTTGATTCTATGGGTGGTGGTGCATGGCCGTTCTTAGTTGGTGGAGTGA-TT
TG-TCTGGTTAATTCCGATAACGAACGAGACCTTAACCTGCTAACTAG-TCCT--GAGGG
TTATTACCT-TCTGT---GGCTTCTTAGAGGGACTGTGTGGTAAAACCACAAGGAAGTTT
AAGGCAATAACAGGTCTGTGATGCCCTTAGATGTCCTGGGCTGCACGCGTGCTACACTGA
TGCAC-TCAATGAG---TTCCTGGACCGAAAGGTTC-GCGGTAATCTT--GAATATGCAT
CGTGATTGGGATAGATC-TTTGTAATTATAGATCTTT--AACGAGGAATTCCTAGTAAGC
GTAAGTCATCAGCTTGCGCTGATTAAGTC--CC-TGCCCTTTGTACACAC-CGCCCGTCG
CTCCTACCGATTCCGAGTGATCCGGTGAACCTTTTGGACCTG-------------CCACA
AGCG-GGAAAATTAAGTGAACCA-AATCACTTAGAGGAAGGAGAAGTCGTAACAAGGTTT
CC-----------------------------
>RAJCA_Heterometopus_palaeformis_18S
---------------------TAGTCATATGCTTGTCTTAAAGATTAACCCATGCATGTG
TAAGTATAGTAT-CATACAGCGAGACTGCGAATGGCTCATTAAAACAGTTATAGTTTATT
TGATGGATAAA---GATATGGATAACCGTAGTAATTCTAGAGCTAATACATGCGTGAAA-
GCCTGACTT--ACGAAGGGCTGTATTTATTAGATA--AAGCCAGCA--------------
TTTAGGTGACTCATAATAACTTAGCGAATCGCGGA-TTATATCTGCGATATGTCATTCAA
GTATCTGCCCTAT-CAGCTTT-GATGGTAGTGTATTGGACTACCATGGCATTAACGGGTA
ACGGGGAATTAGGGTTCGATTCCGGAGAAAGAGCCTGAGAAACGGCTATTACATCTAAGG
ACGGCAGCAGGGGCGTAAATTACCCAATCTTAATTTAAGGAGGTAGTGACAAGAAATAT-
CGA-ACCGGAG------CAAT-CCGGGATTGGAATGGGCCAAACGTAAAACCCTTGGTGA
GTAACAATTGGAGGGCAAG-TCTGGTGCCAGCAGCCGCGGTAATTCCAG-CTCCAATAGC
ATATATTAAAGTTGTTGCAGTTAAAAAGCTCGTAGTTGGATATCTGGA-GTGGT-CCGT-
-AGCTTAC-TC-TGTAGGTT-A-CGG-ACCATATCCATCCTTCTGTTAACATGTGTTGGT
------A--TTC-G--TACTGGACATGGGCTCAGATATTTTACCTTGAGAAAATTAGAGT
GTTTCAGGCAGG---CAAGGCCGGAATACAAAAGCATGG-AATAATGGAATT-GACACAA
--CTCTGTGGTTGGCCAGA-GA-AGTGTAATGATTAATAGGAACAGTTGGGGGCATTAGT
ATTTAATTGTCAGAGGTGAAATTCTT-GGATTTGTTAAAGACTAACTAAAGCGAAAGCAT
TTGCCAAGGATGTTTTC-ATTAATCAAGAACGAAAGTTAGGGGATCAAAGACGATCAGAT
ACCGTCGTAGTCTTAACCATAAACGATGCCGACTAGAGATTGGAGG-AGATAATCGAGCT
CCTTC-AGCATCTAAGGAGAAATCA-AAGTCTTTGGGTTCT-GGGGGGAGTATGGTCGCA
AGGCTGAAACTTAAAGGAATTGACGGAAGGGCACCACCAGGAGTGGAGCCTGCGGCTTAA
TCTGACTCAACACTGAGAAATTTACCAGGTCCAGACATTGACAGGATTGACAG-ATTGAT
AGCTCTTTCTTGATTCTATGGGTGGTGGTGCATGGCCGTTCTTAGTTGGTGGAGTGA-TT
TG-TCTGGTTAATTCCGATAACGAACGAGACCTTAACCTGCTAACTAG-TCCT--GAGGG
TTATTACCT-TCTGT---GGCTTCTTAGAGGGACTGTGT---------------------
------------------------------------------------------------
------------------------------------------------------------
------------------------------------------------------------
------------------------------------------------------------
------------------------------------------------------------
------------------------------------------------------------
-------------------------------
>LN869939_Metopidae_sp_aLdG3
---------------------TAGTCATATGCTTGTCTTAAAGATTAACCCATGCATGTG
TAAGTATAGTAT-CATACAGCGAGACTGCGAATGGCTCATTAAAACAGTTATAGTTTATT
TGATGGATAAA---GATATGGATAACCGTAGTAATTCTAGAGCTAATACATGCGTGAAA-
GCCTGACTT--ACGAAGGGCTGTATTTATTAGATA--AAGCCAGCA--------------
TTTAGGTGACTCATAATAACTTAGCGAATCGCGGA-TTATATCTGCGATATGTCATTCAA
GTATCTGCCCTAT-CAGCTTT-GATGGTAGTGTATTGGACTACCATGGCATTAACGGGTA
ACGGGGAATTAGGGTTCGATTCCGGAGAAAGAGCCTGAGAAACGGCTATTACATCTAAGG
ACGGCAGCAGGGGCGTAAATTACCCAATCTTAATTTAAGGAGGTAGTGACAAGAAATAT-
CGA-ACCGGAG------CAAT-CCGGGATTGGAATGGGCCAAACGTAAAACCCTTGGCGA
GTAACAATTGGAGGGCAAG-TCTGGTGCCAGCAGCCGCGGTAATTCCAG-CTCCAATAGC
ATATATTAAAGTTGTTGCAGTTAAAAAGCTCGTAGTTGGATATCTGGA-GTGGT-CCGTC
-TTCCTAG-TC-TCTAGGTT-G-CGG-ACCATATCCATCCTTCTGTTAACATGTGTTGGT
------A--TTC-G--TACTGGACATGGGCTCAGATATTTTACCTTGAGAAAATTAGAGT
GTTTCAGGCAGG---CAAGGCCGGAATACAAAAGCATGG-AATAATGGAATT-GACATGA
--CTCTGTGGTTGGCCAGA-GA-AGTGTAATGATTAATAGGAACAGTTGGGGGCATTAGT
ATTTAATTGTCAGAGGTGAAATTCTT-GGATTTGTTAAAGACTAACTAAAGCGAAAGCAT
TTGCCAAGGATGTTTTC-ATTAATCAAGAACGAAAGTTAGGGGATCAAAGACGATCAGAT
ACCGTCGTAGTCTTAACTATAAACGATGCCGACTAGGGATCGGAGG-AGATAATCGAGCT
CCTTC-GGCACCTAAGGAGAAATCA-AAGTCTTTGGGTTCT-GGGGGGAGTATGGTCGCA
AGGCTGAAACTTAAAGGAATTGACGGAAGGGCACCACCAGGAGTGGAGCCTGCGGCTTAA
TCTGACTCAACACTGAGAAATTTACCAGGTCCAGACATTGACAGGATTGACAG-ATTGAT
AGCTCTTTCTTGATTCTATGGGTGGTGGTGCATGGCCGTTCTTAGTTGGTGGAGTGA-TT
TG-TCTGGTTAATTCCGATAACGAACGAGACCTTAACCTGCTAACTAG-TCCT--GAGGG
TTATTACCT-TCTGT---GACTTCTTAGAGGGACTGTGTGGTAAAACCACAAGGAAGTTT
AAGGCAATAACAGGTCTGTGATGCCCTTAGATGTCCTGGGCTGCACGCGTGCTACACTGA
TGCAC-TCAATGAG---TTCCTGGACCGAAAGGTCC-GCGGCAATCTT--GAATATGCAT
CGTGATTGGGATAGATC-TTTGTAATTATAGATCTTT--AACGAGGAATTCCTAGTAAGC
GTAAGTCATCAGCTTGCGCTGATTAAGTC--CC-TGCCCTTTGTACACAC-CGCCCGTCG
CTCCTACCGATTCCGAGTGATCCGGTGAACCTTTTGGACCTG-------------CCACA
AGCG-GGAAAATTAAGTGAACCA-AATCACTTAGAGGAAGGAGAAGTCGTAACAAGGTTT
CCGTAGGT-----------------------
>MF959934_Heterometopus_sp_CSS
---------------------TAGTCATATGCTTGTCTTAAAGATTAACCCATGCATGTG
TAAGTATAGTAT-CATACAGCGAGACTGCGAATGGCTCATTAAAACAGTTATAGTTTATT
TGATGGATAAA---GATATGGATAACCGTAGTAATTCTAGAGCTAATACATGCGTGAAA-
GCCTGACTT--ACGAAGGGCTGTATTTATTAGATA--AAGCCAGCA--------------
TTTAGGTGACTCATAATAACTTAGCGAATCGCGGA-TTATATCTGCGATATGTCATTCAA
GTATCTGCCCTAT-CAGCTTT-GATGGTAGTGTATTGGACTACCATGGCATTAACGGGTA
ACGGGGAATTAGGGTTCGATTCCGGAGAAAGAGCCTGAGAAACGGCTATTACATCTAAGG
ACGGCAGCAGGGGCGTAAATTACCCAATCTTAATTTAAGGAGGTAGTGACAAGAAATAT-
CGA-ACCGGAG------CAAT-CCGGGATTGGAATGGGCCAAACGTAAAACCCTTGGCGA
GTAACAATTGGAGGGCAAG-TCTGGTGCCAGCAGCCGCGGTAATTCCAG-CTCCAATAGC
ATATATTAAAGTTGTTGCAGTTAAAAAGCTCGTAGTTGGATATCTGGA-GTGGT-CCGTC
-TACCTAG-TC-TCTAGGTT-C-CGG-ACCATATCCATCCTTCTGTTAACATGTGTTGGT
------A--TTC-G--TACTGGACATGGGCTCAGATATTTTACCTTGAGAAAATTAGAGT
GTTTCAGGCAGG---CAAGGCCGGAATACAAAAGCATGG-AATAATGGAATT-GACATGA
--CTCTGTGGTTGGCCAGA-GA-AGTGTAATGATTAATAGGAACAGTTGGGGGCATTAGT
ATTTAATTGTCAGAGGTGAAATTCTT-GGATTTGTTAAAGACTAACTAAAGCGAAAGCAT
TTGCCAAGGATGTTTTC-ATTAATCAAGAACGAAAGTTAGGGGATCAAAGACGATCAGAT
ACCGTCGTAGTCTTAACTATAAACGATGCCGACTAGGGATCGGAGG-AGATAATCGAGCT
CCTTC-GGCACCTAAGGAGAAATCA-AAGTCTTTGGGTTCT-GGGGGGAGTATGGTCGCA
AGGCTGAAACTTAAAGGAATTGACGGAAGGGCACCACCAGGAGTGGAGCCTGCGGCTTAA
TCTGACTCAACACTGAGAAATTTACCAGGTCCAGACATTGACAGGATTGACAG-ATTGAT
AGCTCTTTCTTGATTCTATGGGTGGTGGTGCATGGCCGTTCTTAGTTGGTGGAGTGA-TT
TG-TCTGGTTAATTCCGATAACGAACGAGACCTTAACCTGCTAACTAG-TCCT--GAGGG
TTATTACCC-TTTGT---GACTTCTTAGAGGGACTGTGTGGAAAAACCACAAGGAAGTTT
AAGGCAATAACAGGTCTGTGATGCCCTTAGATGTCCTGGGCTGCACGCGTGCTACACTGA
TGCAC-TCAATGAG---TTCCTGGACCGAAAGGTTC-GCGGCAATCTT--GAATATGCAT
CGTGATTGGGATAGATC-TTTGTAATTATAGATCTTT--AACGAGGAATTCCTAGTAAGC
GTAAGTCATCAGCTTGCGCTGATTAAGTC--CC-TGCCCTTTGTACACAC-CGCCCGTCG
CTCCTACCGATTCCGAGTGATCCGGTGAACCTTTTGGACCTG-------------CCACA
AGCG-GGAAAATTAAGTGAACCA-AATCACTTAGAGGAAGGAGAAGTCGTAACAAGGTTT
CC-----------------------------
>MH086817_Metopus_hasei
-AACCTGGTTGATCCTGCCAGTAGTCATATGCTTGTCTCAAAGATTAACCCATGCATGTG
TAAGTATAGTAT-TATACGGCGAAACTGCGAATGGCTCCTTAAAACAGTTATAATTTATT
TGATGGATAAA---GATATGGATAACCGTAGTAATTCTAGAGCTAATACATGCGTGAAA-
GCCTGACTC--ACGAAGGGCTGTATTTATTAGATA--AAGCCAACA--------------
TTTAGGTGATTCATAATAACTTAGCGGATCGCGGA-CTTTGTCCGCGACATGTCATTCAA
GTATCTGCCCTAT-CAGCTTT-GATGGTAGTGTATTGGACTACCATGGCATTAACGGGTA
ACGGGGAATTAGGGTTCGGTTCCGGAGAAAGAGCCTGAGAAACGGCTATTACATCTAAGG
ATGGCAGCAGGGGCGTAAATTACCCAATCTTAATTTAAGGAGGTAGTGACAAGAAATAT-
CAA-ACCGGAG------CAAT-CCGGGATTGGAATGGACCAAACGTAAAACCCTTGGCGA
GTAACAATTGGAGGGCAAG-TCTGGTGCCAGCAGCCGCGGTAATTCCAG-CTCCAATAGC
ATATATTAAAGTTGTTGCAGTTAAAAAGCTCGTAGTTGGATTTCTGGA-GTGGT-CTGC-
-TGTCCAC-TT-TGTGGGCG-G-CAG-ACCACATCCATCCTTCTGTTAACATGTGTTGGC
------AC-TTC-G--TGCTGGACATGGGCTCAGATATTTTACCTTGAGAAAATTAGAGT
GTTTCAGGCAGG---CAAGGCCGGAATACAAAAGCATGG-AATAATAGAATT-GACACGA
--CTCTGTGGTTGGCCAGG-GA-AGTGTAATGATTAATAGGAACAGTTGGGGGCATTAGT
ATTTAATTGTCAGAGGTGAAATTCTT-GGATTTGTTAAAGACTAACTAAAGCGAAAGCAT
TTGCCAAGGATGTTTTC-ATTAATCAAGAACGAAAGTTAGGGGATCAAAGACGATCAGAT
ACCGTCGTAGTCTTAACCATAAACGATGCCGACTAGAGATTGGAGG-AGATAATCGAGCT
CCTTC-AGCATCTAAGGAGAAATCA-AAGTCTTTGGGTTCT-GGGGGGAATATGGTCCCA
AGGCTGAAACTTGAAGGAATTGACGGAAGGGCACCACCAGGAGTGGAGCCTGCGGCTTAA
TCTGACTCAACACGGAGAAATTTACCAGGTCCAGACATTGATAGGATTGACAG-ATTGAT
AGCTCTTTCTTGATTCTATGGGTGGTGGTGCATGGCCGTTCTTAGTTGGTGGAGTGA-TT
TG-TCTGGTTAATTCCGATAACGAACGAGACCTTAACCTACTAACTAG-ATCG--TGGAG
TTACTACTC-CACGA---AGCTTCTTAGAGGGACTGTGTGGTAAAACCTCAAGGAAGTTT
AAGGCAATAACAGGTCTGTGATGCCCTTAGATGTCCTGGGCTGCACGCGTGCTACACTGA
TGCAC-ACAATGAG---TTCCTGGGCCGAAAGGCCT-GTGGCAATCTT--CAATATGCAT
CGTGATTGGGATAGATC-TTTGTAATTATAGATCTTA--AACGAGGAATTCCTAGTAAGC
GTAAGTCATCAGCTTGCGCTGATTAAGTC--CC-TGCCCTTTGTACACAC-CGCCCGTCG
CTCCTACCGATTCCGAGTGATTCGGTGAGCATTTTGGACCTG-------------CCACA
AGCG-GGAAAATTATGCGAACCA-AATCACTTAGAGGAAGGAGAAGTCGTAACAAGGTTT
CCGTAGGTGAACCTGC---A-----------
>MH086816_Metopus_hasei_clone1Mh
-AACCTGGTTGATCCTGCCAGTAGTCATATGCTTGTCTCAAAGATTAACCCATGCATGTG
TAAGTATAGTAT-TATACGGCGAAACTGCGAATGGCTCCTTAAAACAGTTATAATTTATT
TGATGGATAAA---GATATGGATAACCGTAGTAATTCTAGAGCTAATACATGCGTGAAA-
GCCTGACTC--ACGAAGGGCTGTATTTATTAGATA--AAGCCAACA--------------
TTTAGGTGATTCATAATAACTTAGCGGATCGCGGA-CTTTGTCCGCGACATGTCATTCAA
GTATCTGCCCTAT-CAGCTTT-GATGGTAGTGTATTGGACTACCATGGCATTAACGGGTA
ACGGGGAATTAGGGTTCGGTTCCGGAGAAAGAGCCTGAGAAACGGCTATTACATCTAAGG
ATGGCAGCAGGGGCGTAAATTACCCAATCTTAATTTAAGGAGGTAGTGACAAGAAATAT-
CAA-ACCGGAG------CAAT-CCGGGATTGGAATGGACCAAACGTAAAACCCTTGGCGA
GTAACAATTGGAGGGCAAG-TCTGGTGCCAGCAGCCACGGTAATTCCAG-CTCCAATAGC
ATATATTAAAGTTGTTGCAGTTAAAAAGCTCGTAGTTGGATTTCTGGA-GTGGT-CTGC-
-TGTCCAC-TT-TGTGGGCG-G-CAG-ACCACATCCATCCTTCTGTTAACATGTGTTGGC
------AC-TTC-G--TGCTGGACATGGGCTCAGATATTTTACCTTGAGAAAATTAGAGT
GTTTCAGGCAGG---CAAGGCCGGAATACAAAAGCATGG-AATAATAGAATT-GACACGA
--CTCTGTGGTTGGCCAGG-GA-AGTGTAATGATTAATAGGAACAGTTGGGGGCATTAGT
ATTTAATTGTCAGAGGTGAAATTCTT-GGATTTGTTAAAGACTAACTAAAGCGAGAGCAT
TTGCCAAGGATGTTTTC-ATTAATCAAGAACGAAAGTTAGGGGATCAAAGACGATCAGAT
ACCGTCGTAGTCTTAACCATAAACGATGCCGACTAGAGATTGGAGG-AGATAATCGAGCT
CCTTC-AGCATCTAAGGAGAAATCA-AAGTCTTTGGGTTCT-GGGGGGAGTATGGTCGCA
AGGCTGAAACTTGAAGGAATTGACGGAAGGGCACCACCAGGAGTGGAGCCTGCGGCTTAA
TCTGACTCAACACGGAGAAATTTACCAGGTCCAGACATTGATAGGATTGACAG-ATTGAT
AGCTCTTTCTTGATTCTATGGGTGGTGGTGCATGGCCGTTCTTAGTCGGTGGAGTGA-TT
TG-TCTGGTTAATTCCGATAACGAACGAGACCCTAACCTACTAACTAG-ATCG--TGGAG
TTACTACTC-CACGA---AGCTTCTTAGAGGGACTGTGTGGTAAAACCTCAAGGAAGTTT
AAGGCAATAACAGGTCTGTGATGCCCTTAGATGTCCTGGGCTGCACGCGTGCTACACTGA
TGCAC-ACAATGAG---TTCCTGGGCCGAAAGGCCT-GTGGCAATCTT--CAATATGCAT
CGTGATTGGGATAGATC-TTTGTAATTATAGATCTTA--AACGAGGAATTCCTAGTAAGC
GTAAGTCATCAGCTTGCGCTGGTTAAGTC--CC-TGCCCTTTGTACACAC-CGCCCGTCG
CTCCTACCGATTCCGAGTGATTCGGTGAGCATTTTGGACCTG-------------CCACA
AGCG-GGAAAATTATGCGAACCA-AATCACTTGGAGGAAGGAGAAGTCGTAGCAAGGTTT
CCGTAGGTGAACCTGC---A-----------
>KY432959_Metopus_yantaiensis
------------------------------------------------------------
--------------------TGAATTCGTGAATGGCTCCTTAAAACAGTTATAATTTATT
TGATGGATAAA---GATATGGATAACCGTAGTAATTCTAGAGCTAATACATGCGTGAAA-
GCCTGACTC--ACGAAGGGCTGTATTTATTAGATA--AAGCCAACA--------------
TTTAGGTGATTCATAATAACTTAGCGGATCGCGGA-CTTTGTCCGCGACATGTCATTCAA
GTATCTGCCCTAT-CAGCTTT-GATGGTAGTGTATTGGACTACCATGGCATTAACGGGTA
ACGGGGAATTAGGGTTCGGTTCCGGAGAAAGAGCCTGAGAAACGGCTATTACATCTAAGG
ATGGCAGCAGGGGCGTAAATTACCCAATCTTAATTTAAGGAGGTAGTGACAAGAAATAT-
CAA-ACCGGAG------CAAT-CCGGGATTGGAATGGACCAAACGTAAAACCCTTGGCGA
GTAACAATTGGAGGGCAAG-TCTGGTGCCAGCAGCCGCGGTAATTCCAG-CTCCAATAGC
ATATATTAAAGTTGTTGCAGTTAAAAAGCTCGTAGTTGGATATCTGGA-GTGGT-CTGC-
-CGTTCAC-TT-TGTGGATG-G-TAG-ACCACATCCATCCTTCTGTTAACATGTGTTGGC
------AC-TTC-G--TGCTGGACATGGGCTCAGATATTTTACCTTGAGAAAATTAGAGT
GTTTCAGGCAGG---CAAGGCCGGAATACAAAAGCATGG-AATAATAGAATT-GACACGA
--CTCTGTGGTTGGCCAGG-GA-AGTGTAATGATTAATAGGAACAGTTGGGGGCATTAGT
ATTTAATTGTCAGAGGTGAAATTCTT-GGATTTGTTAAAGACTAACTAAAGCGAAAGCAT
TTGCCAAGGATGTTTTC-ATTAATCAAGAACGAAAGTTAGGGGATCAAAGACGATCAGAT
ACCGTCGTAGTCTTAACCATAAACGATGCCGACTAGAGATTGGAGG-AGATAATCGAGCT
CCTTC-AGTATCTAAGGAGAAATCA-AAGTCTTTGGGTTCT-GGGGGGAGTATGGTCGCA
AGGCTGAAACTTGAAGGAATTGACGGAAGGGCACCACCAGGAGTGGAGCCTGCGGCTTAA
TCTGACTCAACACGGAGAAATTTACCAGGTCCAGACATTGATAGGATTGACAG-ATTGAT
AGCTCTTTCTTGATTCTATGGGTGGTGGTGCATGGCCGTTCTTAGTTGGTGGAGTGA-TT
TG-TCTGGTTAATTCCGATAACGAACGAGACCTTAACCTACTAACTAG-ATCG--CAGAG
TTACTACTC-TGCGA---AGCTTCTTAGAGGGACTGTGTGGTAAAACCTCAAGGAAGTTT
AAGGCAATAACAGGTCTGTGATGCCCTTAGATGTCCTGGGCTGCACGCGTGCTACACTGA
TGCAC-ACAATGAG---TTCCTGGGCCGAAAGGCCT-GTGGCAATCTT--CAATATGCAT
CGTGATTGGGATAGATC-TTTGTAATTATGGATCTTA--AACGAGGAATTCCTAGTAAGC
GTAAGTCATCAGCTTGCGCTGATTAAGTC--CC-TGCCCTTTGTACACAC-CGCCCGTCG
CTCCTACCGATTCCGAGTGATTCGGTGAGCATTTTGGACCTG-------------CCACA
AGCG-GGAAAATTATGCGAACCA-AATCACTTAGAGG-----------------------
-------------------------------
>GRIDI_IAC_Metopid_sp4_18S
-T--------------------AGTCATATGCTTGTCTTAAAGATTAACCCATGCATGTG
TAAGTATAGTAT-TATACGGCGAAACTGCGAATGGCTCCTTAAAACAGTTATAATTTATT
TGATGGATAAA---GATATGGATAACCGTAGTAATTCTAGAGCTAATACATGCGTGAAA-
GCCTGACTC--ACGAAGGGCTGTATTTATTAGATA--AAGCCAACA--------------
TTTAGGTGATTCATAATAACTTAGCGGATCGCGGA-CTTTGTCCGCGACATGTCATTCAA
GTATCTGCCCTAT-CAGCTTT-GATGGTAGTGTATTGGACTACCATGGCATTAACGGGTA
ACGGGGAATTAGGGTTCGGTTCCGGAGAAAGAGCCTGAGAAACGGCTATTACATCTAAGG
ATGGCAGCAGGGGCGTAAATTACCCAATCTTAATTTAAGGAGGTAGTGACAAGAAATAT-
CAA-ACCGGAG------CAAT-CCGGGATTGGAATGGACCAAACGTAAAACCCTTGGCGA
GTAACAATTGGAGGGCAAG-TCTGGTGCCAGCAGCCGCGGTAATTCCAG-CTCCAATAGC
ATATATTAAAGTTGTTGCAGTTAAAAAGCTCGTAGTTGGATATCTGGA-GTGGT-CTGC-
-TGTCCAC-TT-TGTGGGCG-G-TAG-ACCACATCCATCCTTCTGTTAACATGTGTTGGC
------AC-TTT-G--TGCTGGACATGGGCTCAGATATTTTACCTTGAGAAAATTAGAGT
GTTTCAGGCAGG---CAAGGCCGGAATACAAAAGCATGG-AATAATGGAATT-GACACGA
--CTCTGTGGTTGGCCAGG-GA-AGTGTAATGATTAATAGGAACAGTTGGGGGCATTAGT
ATTTAATTGTCAGAGGTGAAATTCTT-GGATTTGTTAAAGACTAACTAAAGCGAAAGCAT
TTGCCAAGGATGTTTTC-ATTAATCAAGAACGAAAGTTAGGGGATCAAAGACGATCAGAT
ACCGTCGTAGTCTTAACCATAAACGATGCCGACTAGAGATTGGAGG-AGATAATCGAGCT
CCTTC-AGCATCTAAGGAGAAATCA-AAGTCTTTGGGTTCT-GGGGGGAGTATGGTCGCA
AGGCTGAAACTTGAAGGAATTGACGGAAGGGCACCACCAGGAGTGGAGCCTGCGGCTTAA
TCTGACTCAACACGGAGAAATTTACCAGGTCCAGACATTGATAGGATTGACAG-ATTGAT
AGCTCTTTCTTGATTCTATGGGTGGTGGTGCATGGCCGTTCTTAGTTGGTGGAGTGA-TT
TG-TCTGGTTAATTCCGATAACGAACGAGACCTTAACCTACTAACTAG-ATCG--TGGAG
TTACTACTC-TACGA---AGCTTCTTAGAGGGACTGTGTGGTAAAACCTCAAGGAAGTTT
AAGGCAATAACAGGTCTGTGATGCCCTTAGATGTCCTGGGCTGCACGCGTGCTACACTGA
TGCAC-ACAATGAG---TTCCTGGGCCGAAAGGCCT-GTGGCAATCTT--CAATATGCAT
CGTGATTGGGATAGATC-TTTGTAATTATAGATCTTA--AACGAGGAATTCCTAGTAAGC
GTAAGTCATCAGCTTGCGCTGATTAAGTC--CC-TGCCCTTTGTACACAC-CGCCCGTCG
CTCCTACCGATTCCGAGTGATTCGGTGAGCATTTTGGACCTG-------------CCACA
AGCG-GGAAAATTATGCGAACCA-AATCACTTAGAGGAAGGAGAAGTCGTAACAAGGTTT
CCGTAGGTGAACTGGC---CAGATCA--A--
>MG966507_Idiometopus_turbo_Guam
-TAACCTGGTTGACCTGCCAGTAGTCATATGCTTGTCTTAAAGATTAACCCATGCATGTG
TAAGTATAGTAT-TATACGGCGAAACTGCGAATGGCTCCTTAAAACAGTTATAATTTATT
TGATGGATAAA---GATATGGATAACCGTAGTAATTCTAGAGCTAATACATGCGTGAAA-
GCCTGACTC--ACGAAGGGCTGTATTTATTAGATA--AAGCCAACA--------------
TTTAGGTGATTCATAATAACTTAGCGGATCGCGGA-CTTTGTCCGCGACATGTCATTCAA
GTATCTGCCCTAT-CAGCTTT-GATGGTAGTGTATTGGACTACCATGGCATTAACGGGTA
ACGGGGAATTAGGGTTCGGTTCCGGAGAAAGAGCCTGAGAAACGGCTATTACATCTAAGG
AGGGCAGCAGGGGCGTAAATTACCCAATCTTAATTTAAGGAGGTAGTGACAAGAAATAT-
CAA-ACCGGAG------AAAT-CCGGGATTGGAATGGGCCAAACGCAAAACCCTTGGCGA
GTAACAATTGGAGGGCAAG-TCTGGTGCCAGCAGCCGCGGTAATTCCAG-CTCCAATAGC
ATATATTAAAGTTGTTGCAGTTAAAAAGCTCGTAGTTGGATATCTGGA-GTGGT-CTGC-
-TGTTCAC-TC-TGTGGGCG-G-TAG-ACCACATCCATCCTTCTGTTAACATGTGTTGGT
------AC-TTC-G--TACTGGACATGGGCTCAGATATTTTACCTTGAGAAAATTAGAGT
GTTTCAGGCAGG---CAAGGCCGGAATACAAAAGCATGG-AATAATGGAATT-GACACGA
--CTCTGTGGTTGGCCAGG-GA-AGTGTAATGATTAATAGGAACAGTTGGGGGCATTAGT
ATTTAATTGTCAGAGGTGAAATTCTT-GGATTTGTTAAAGACTAACTAAAGCGAAAGCAT
TTGCCAAGGATGTTTTC-ATTAATCAAGAACGAAAGTTAGGGGATCAAAGACGATCAGAT
ACCGTCGTAGTCTTAACTATAAACGATGCCGACTAGAGATTGGAGG-AGATAATCGAGCT
CCTTC-AGCATCTAAGGAGAAATCA-AAGTCTTTGGGTTCT-GGGGGGAGTATGGTCGCA
AGGCTGAAACTTGAAGGAATTGACGGAAGGGCACCACCAGGAGTGGAGCCTGCGGCTTAA
TCTGACTCAACACGGAGAAATTTACCAGGTCCAGACATTGATAGGATTGACAG-ATTGAT
AGCTCTTTCTTGATTCTATGGGTGGTGGTGCATGGCCGTTCTTAGTTGGTGGAGTGA-TT
TG-TCTGGTTAATTCCGATAACGAACGAGACCTTAACCTACTAACTAG-ATCG--TGGAG
TTACTACTC-TACGA---CGCTTCTTAGAGGGACTGTGTGGTAAAACCTCAAGGAAGTTT
AAGGCAATAACAGGTCTGTGATGCCCTTAGATGTCCTGGGCTGCACGCGTGCTACACTGA
TGCAT-ACAATGAG---TTCCTGGACCGAAAGGTCT-GTGGCAATCTT--CAATATGCAT
CGTGATTGGGATAGATC-TTTGTAATTATAGATCTTA--AACGAGGAATTCCTAGTAAGC
GTAAGTCATCAGCTTACGCTGATTAAGTC--CC-TGCCCTTTGTACACAC-CGCCCGTCG
CTCCTACCGATTCCGAGTGATTCGGTGAGCATTTTGGACCTG-------------CCACA
AGCG-GGAAAATTATGCGAACCA-AATCACTTAGAGGAAGGAGAAGTCGTAACAAGGTTT
CCGTAGGTGAACT-GC---AGGATCA--A--
>MT231936_Metopidae_SK
---------------------TAGTCATATGCTTGTCTTAAAGATTAACCCATGCATGTG
TAAGTATAGTAT-TATACGGCGAAACTGCGAATGGCTCCTTAAAACAGTTATAATTTATT
TGATGGATAAA---GATATGGATAACCGTAGTAATTCTAGAGCTAATACATGCTTGAAA-
GCCTGACTC--ACGAAGGGCTGCATTTATTAGATA--AAGCCAACA--------------
TTTAGGTGATTCATAATAACTTAGCGGATCGCGGA-CATTGTCCGCGACATGTCATTCAA
GTATCTGCCCTAT-CAGCTTT-GATGGTAGTGTATTGGACTACCATGGCATTAACGGGTA
ACGGGGAATTAGGGTTCGGTTCCGGAGAAAGAGCCTGAGAAACGGCTATTACATCTAAGG
AGGGCAGCAGGGGCGTAAATTACCCAATCTTAATTTAAGGAGGTAGTGACAAGAAATAT-
CAA-ACCGGAG------CAAT-CCGGGATTGGAATGGGCCAAACGTAAAACCCTTGGCGA
GTAACAATTGGAGGGCAAG-TCTGGTGCCAGCAGCCGCGGTAATTCCAG-CTCCAATAGC
ATATATTAAAGTTGTTGCAGTTAAAAAGCTCGTAGTTGGATATCTGGA-GTGGT-CTAC-
-TGTCCAC-AT-TGTGGGCG-G-CAG-ACCACATCCATCCTTCTGTTAACACGTGTTGGC
------AC-TCT-G--TGCTGGGCGTGGGCTCAGATATTTTACCTTGAGAAAATTAGAGT
GTTTCAGGCAGG---CAAGGCCGGAATACAAAAGCATGG-AATAATGGAATT-GACACGA
--CTCTGTGGTTGGCCAGG-GA-AGTGTAATGATTAATAGGAACAGTTGGGGGCATTAGT
ATTTAATTGTCAGAGGTGAAATTCTT-GGATTTGTTAAAGACTAACTAAAGCGAAAGCAT
TTGCCAAGGATGTTTTC-ATTAATCAAGAACGAAAGTTAGGGGATCAAAGACGATCAGAT
ACCGTCGTAGTCTTAACCATAAACGATGCCGACTAGAGATTGGAGG-AGATAATCGAGCT
CCTTC-AGCATCTAAGGAGAAATCA-AAGTCTTTGGGTTCT-GGGGGGAGTATGGTCGCA
AGGCTGAAACTTGAAGGAATTGACGGAAGGGCACCACCAGGAGTGGAGCCTGCGGCTTAA
TCTGACTCAACACGGAGAAATTTACCAGGTCCAGACATTGATAGGATTGACAG-ATTGAT
AGCTCTTTCTTGATTCTATGGGTGGTGGTGCATGGCCGTTCTTAGTTGGTGGAGTGA-TT
TG-TCTGGTTAATTCCGATAACGAACGAGACCTTAACCTACTAACTAG-ACCA--TGGAG
TTATTACTC-TATGG---AGCTTCTTAG--------------------------------
------------------------------------------------------------
------------------------------------------------------------
------------------------------------------------------------
------------------------------------------------------------
------------------------------------------------------------
------------------------------------------------------------
-------------------------------
>ELJAD1_18S
---------------------TAGTCATATGCTTGTCTTAAAGATTAACCCATGCATGTG
TAAGTATAGTAT-TATACGGCGAAACTGCGAATGGCTCCTTAAAACAGTTATAATTTATT
TGATGGAT-TT---TATATGGATAACCGTAGTAATTCTAGAGCTAATACATGCTTGAAA-
GCCCGACTC--ACGAAGGGCTGCATTTATTAGATA--AAGCCAACA--------------
TTTAGGTGATTCATAATAACTTAGCGGATCGCAGG-CATTGTCTGCGACATGTCATTCAA
GTATCTGCCCTAT-CAGCTTT-GATGGTAGTGTATTGGACTACCATGGCGTTAACGGGTA
ACGGGGAATTAGGGTTCGATTCCGGAGAAAGAGCCTGAGAAACGGCTATTACATCTAAGG
AGGGCAGCAGGGGCGTAAATTACCCAATCTTAATTTAAGGAGGTAGTGACAAGAAATAT-
CAA-ACCGGAG------CAAT-CCGGGATTGGAATGGGCCAAACGTAAAACCCTTGGCGA
GTAACAATTGGAGGGCAAG-TCTGGTGCCAGCAGCCGCGGTAATTCCAG-CTCCAATAGC
ATATATTAAAGTTGTTGCAGTTAAAAAGCTCGTAGTTGGATTTCTGGA-GTGGT-CTGC-
-TGTCTGC-AC-TGCGGGCG-G-CAG-ACCACATCCATCCTTCTGTTAACACGTGGTGGC
------AC-TCC-G--TGCTGGGCGTGGGCTCAGATATTTTACCTTGAGAAAATTAGAGT
GTTTCAGGCAGG---CAAGGCCGGAATACAAAAGCATGG-AATAATGGAATT-GACACGA
--CTCTGTGGTTGGCCAGG-GA-AGTGTAATGATTAATAGGAACAGTTGGGGGCATTAGT
ATTTAATTGTCAGAGGTGAAATTCTT-GGATTTGTTAAAGACTAACTAAAGCGAAAGCAT
TTGCCAAGGATGTTTTC-ATTAATCAAGAACGAAAGTTAGGGGATCAAAGACGATCAGAT
ACCGTCGTAGTCTTAACCATAAACGATGCCGACTAGAGATTGGAGG-AGATAATCGAGCT
CCTTC-AGCATCTAAGGAGAAATCA-AAGTCTTTGGGTTCT-GGGGGGAGTATGGTCGCA
AGGCTGAAACTTGAAGGAATTGACGGAAGGGCACCACCAGGAGTGGAGCCTGCGGCTTAA
TCTGACTCAACACGGAGAAATTTACCAGGTCCAGACATTGATAGGATTGACAG-ATTGAT
AGCTCTTTCTTGATTCTATGGGTGGTGGTGCATGGCCGTTCTTAGTTGGTGGAGTGA-TT
TG-TCTGGTTAATTCCGATAACGAACGAGACCTTAACCTACTAACTAG-ACCA--TGGAG
TTATTACTC-TATGG---AGCTTCTTAGAGGGACTGTGTGGTAAAACCTCAAGGAAGTTT
AAGGCAATAACAGGTCTGTGATGCCCTTAGATGTCCTGGGCTGCACGCGTGCTACACTGA
TGCAT-ACAATAAG---TTCCTGGACCGAAAGGTCT-GTGGCAATCTT--CAATATGCAT
CGTGATTGGGATAGATC-TTTGTAATTATAGATCTTT--AACGAGGAATTCCTAGTAAGC
GTAAGTCATCAACTTGCGCTGATTAAGTC--CC-TGCCCTTTGTACACAC-CGCCCGTCG
CTCCTACCGATTTCGAGTGATTCGGTGAGCATTTTGGACCTG-------------CCACA
AGCG-GGAAAATCATGCGAACCA-AATCACTTAGAGGAAGGAGAAGTCGTAACAAGGTTT
CCGTAGGTGAACCTGC---AGGATCA-----
>MH086822_Metopus_minor_clone1Mm
-AACCTGGTTGATCCTGCCAGTAGTCATATGCTTGTCTTAAAGATTAACCCATGCATGTG
TAAGTATAGTTA-TATACAGCGAAACTGCGAATGGCTCCTTAAAACAGTTATAATTTATT
TGATGGATAAA---GATATGGATAACCGTAGTAATTCTAGAGCTAATACATGCGTGAAA-
GCCTGACTT--ACGAAGGGCTGTATTTATTAGATA--AAGCCAACA--------------
TTTAGGTGATTCATAATAACTTAGCGGATCGCGGA-CTTTGTTCGCGACATGTCATTCAA
GTATCTGCCCTAT-CAGCTTT-GATGGTAGTGTATTGGACTACCATGGCATTAACGGGTA
ACGGGGAATTAGGGTTCGGTTCCGGAGAAAGAGCCTGAGAAACGGCTATTACATCTAAGG
AGGGCAGCAGGGGCGTAAATTACCCAATCTTAATTTAAGGAGGTAGTGACAAGAAATAT-
CAA-ACCGGAG------AAAT-CCGGGATTGGAATGGACCAAACGCAAAACCCTTGGCGA
GTAACAATTGGAGGGCAAG-TCTGGTGCCAGCAGCCGCGGTAATTCCAG-CTCCAATAGC
ATATATTAAAGTTGTTGCAGTTAAAAAGCTCGTAGTTGGATATCTGGA-GTGGT-CTGA-
-TGCTCAC-TC-TGTGGGTG-T-CAG-ACCACATCCATCCTTCTGGTAACATGGGTTGGT
------AC-TCC-G--TACTGGACATGGGCTCAGATATTTTACCTTGAGAAAATTAGAGT
GTTTCAGGCAGG---CAAGGCCGGAATACAAAAGCATGG-AATAATGGAATT-GACACGA
--CTCTGTGGTTGGCCAGG-GA-AGTGTAATGATTAATAGGAACAGTTGGGGGCATTAGT
ATTTAATTGTCAGAGGTGAAATTCTT-GGATTTGTTAAAGACTAACTGAAGCGAAAGCGT
TTGCCAAGGATGTTTTC-ATTAATCAAGAACGAAAGTTAGGGGATCAAAGACGATCAGAT
ACCGTCGTAGTCTTAACCATAAACGATGCCGACTAGAGATTGGAGG-AGATAATCGAGCT
CCTTC-AGCATCTAAGGAGGAATCA-AAGTCTTTGGGTTCT-GGGGGGAATATGGTCGCA
AGGCTGAAACTTGAAGGAATTGACGGAAGGGCACCACCAGGAGTGGAGCCTGCGGCTTAA
TCTGACTCAACACGGAGAAATTTACCAGGTCCAGACATTGATAGGATTGACAG-ATTGAT
AGCTCTTTCTTGATTCTATGGGTGGTGGTGCATGGCCGTTCTTAGTTGGTGGAGTGA-TT
TG-TCTGGTTAATTCCGATAACGAACGAGACCTTAACCTACTAACTAG-ATCA--CATTG
TTACTACAG-TGTGA---CGCTTCTTAGAGGGACTGTGTGGTAAAACCTCAAGGAAGTTT
AAGGCAATAACAGGTCTGTGATGCCCTTAGATGTCCTGGGCTGCACGCGTGCTACACTGA
TGCAC-TCAATGAG---TTCCTGGGCCGAAAGGTCT-GCGGCAACCTT--CAATATGCAT
CGTGATTGGGATAGATC-TTTGCAATTATAGATCTTA--AACGAGGAATTCCTAGTAAGC
GTAAGTCATCAACTTGCGCTGATTAAGTC--CC-TGCCCTTTGTACACAC-CGCCCGTCG
CTCCTACCGATTCCGAGTGATTCGGTGAGCATTTTGGACCTG-------------CCACA
AGCG-GGAAAATCATGCGAGCCA-AATCACTTAGAGGAAGGAGAAGTCGTAACAAGGTTT
CCGTAGGTGAACCTGC---A-----------
>MH086814_Atopospira_galeata_clone1Ag
-AACCTGGTTGATCCTGCCAGTAGTCATATGCTTGTCTTAAAGATTAACCCATGCATGTG
TAAGTATAGTAT-TATACAGCGAAACTGCGAATGGCTCCTTAAAACAGTTATAATTTATT
TGATGGATAAA---GATATGGATAACCGTAGTAATTCTAGAGCTAATACATGCGTGAAA-
GCCTGACTC--ACGAAGGGCTGTATTTATTAGATA--AAGCCAACA--------------
TTTAGGCGATTCATAATAACTTAGCGGATCGCGGA-C-ATGTCCGCGACGTGTCATTCAA
GTATCTGCCCTAT-CAGCTTT-GATGGTAGTGTATTGGACTACCATGGCATTAACGGGTA
ACGGGGAATTAGGGTTCGGTTCCGGAGAAAGAGCCTGAGAAACGGCTATTACATCTAAGG
AGGGCAGCAGGGACGTAAATTACCCAATCTCAATTTGAGGAGGTAGTGACAAGAAATAT-
CAA-ACCGGAGA-----TAAT-CCGGGATTGGAATGGACCAAACGCAAAACCCTTGGCGA
GTAACAATTGGAGGGCAAG-TCTGGTGCCAGCAGCCGCGGTAATTCCAG-CTCCAATAGC
ATATATTAAAGTTGTTGCAGTTAAAAAGCTCGTAGTTGGATATCTGGA-GTGGT-CTGC-
-TATCCAG-TC-TCTGGATG-G-TAG-ACCATATCCATCCTTCTGTTAACATGTGTTGGC
------AC-TCC-G--TGTCGGACATGGGCTCAGATATTTTACCTTGAGAAAATTAGAGT
GTTTCAGGCAGG---CAAGGCCGGAATACAAAAGCATGG-AATAATGGAATT-GACACGA
--CTCTGTGGTTGGCCAGG-GA-AGTGTAATGATTAATAGGAACAGTTGGGGGCATTAGT
ATTTAATTGTCAGAGGTGAAATTCTT-GGATTTGTTAAAGACTAACTAAAGCGAAAGCAT
TTGCCAAGGATGTTTTC-ATTAATCAAGAACGAAAGTTAGGGGATCAAAGACGATCAGAT
ACCGTCGTAGTCTTAACTATAAACGATGCCGACTAGAGATTGGAGG-AGATAATCGAGCT
CCTTC-AGCATCTAAGGAGAAATCA-AAGTCTTTGGGTTCT-GGGGGGAGTATGGTCGCA
AGGCTGAAACTTGAAGGAATTGACGGAAGGGCACCACCAGGAGTGGAGCCTGCGGCTTAA
TCTGACTCAACACGGAGAAATTTACCAGGTCCAGACATTGATAGGATTGACAG-ATTGAT
AGCTCTTTCTTGATTCTATGGGTGGTGGTGCATGGCCGTTCTTAGTTGGTGGAGTGA-TT
TG-TCTGGTTAATTCCGATAACGAACGAGACCTTAACCTACTAACTAG-ATCG--CAGAG
TTACTACTC-TGTGA---CGCTTCTTAGAGGGACTGTGTGGTAAAACCTCAAGGAAGTTT
AAGGCAATAACAGGTCTGTGATGCCCTTAGATGTCCTGGGCTGCACGCGTGCTACACTGA
TGCAT-ACAATTAG---TTCCTGGACCGAAAGGTCT-GTGGCAATCTT--TAATGTGCAT
CGTGATTGGGATAGATC-TTTGTAATTATAGATCTTG--AACGAGGAATTCCTAGTAAGC
GTAAGTCATCAACTTGCGCTGATTAAGTC--CC-TGCCCTTTGTACACAC-CGCCCGTCG
CTCCTACCGATTCCGAGTGATTCGGTGAGCATTTTGGACCTG-------------CCACA
AGCG-GGAAAATCATGCGAGCCA-AATCACTTAGAGGAAGGAGAAGTCGTAACAAGGTTT
CCGTAGGTGAACCTGC---A-----------
>KF607086_Atopospira_violacea
----------------------AGTCATATGCTTGTCTTAAAGATTAACCCATGCATGTG
TAAGTATAGTAT-TGTACGGCGAAACTGCGAATGGCTCCTTAAAACAGTTATAATTTATT
TGATGGATAAA---GATATGGATAACCGTAGTAATTCTAGAGCTAATACATGCGTGAAA-
GCCTGACTC--ACGAAGGGCTGTATTTATTAGATA--AAGCCAACA--------------
TTTAGGCGACTCATAATAACTTAGCGGATCGCGGA-CATTGTCCGCGACATGTCATTCAA
GTATCTGCCCTAT-CAGCTTT-GATGGTAGTGTATTGGACTACCATGGCATTAACGGGTA
ACGGGGAATTAGGGTTCGGTTCCGGAGAAAGAGCCTGAGAAACGGCTATTACATCTAAGG
AGGGCAGCAGGGACGTAAATTACCCAATCTTAATTTAAGGAGGTAGTGACAAGAAATAT-
CGA-ACCGGGAG----CAATT-CCGGGATTGGAATGGACCAAACGTAAAACCCTTGGCGA
GTAACAATTGGAGGGCAAG-TCTGGTGCCAGCAGCCGCGGTAATTCCAG-CTCCAATAGC
ATATATTAAAGTTGTTGCAGTTAAAAAGCTCGTAGTTGGATATCTGGA-GTGGT-CTGC-
-AGTTCAC-AC-TGTGGGCG-G-TAG-ACCACATCCATCCTTCTGTTAACATGTGTTGGT
------AC-T-T-G--TACCGGACATGGGCTCAGATATTTTACCTTGAGAAAATCAGAGT
GTTTCAGGCAGG---CTTGGCCGGAATACAAAAGCATGG-AATAATGGAATT-GACACAA
--CTCTGTGGTTGGCCAGA-GA-AGTGTAATGATTAATAGGAACAGTTGGGGGCATTAGT
ATTTAATTGTCAGAGGTGAAATTCTT-GGATTTGTTAAAGACTAACTAAAGCGAAAGCAT
TTGCCAAGGATGTTTTC-ATTAATCAAGAACGAAAGTTAGGGGATCAAAGACGATCAGAT
ACCGTCGTAGTCTTAACTATAAACGATGCCGACTAGAGATTGGAGG-AGATAATCGAGCT
CCTTC-AGCATCTAAGGAGAAATCA-AAGTCTTTGGGTTCT-GGGGGGAGTATGGTCGCA
AGGCTGAAACTTGAAGGAATTGACGGAAGGGCACCACCAGGAGTGGAGCCTGCGGCTTAA
TCTGACTCAACACGGAGAAATTTACCAGGTCCAGACATTGATAGGATTGACAG-ATTGAT
AGCTCTTTCTTGATTCTATGGGTGGTGGTGCATGGCCGTTCTTAGTTGGTGGAGTGA-TT
TG-TCTGGTTAATTCCGATAACGAACGAGACCTTAACCTACTAACTAG-ATTC--TCGAG
TTACTACTC-GGGGA---CGCTTCTTAGAGGGACTGTGTGGTAAAACCTCAAGGAAGTTT
AAGGCAATAACAGGTCTGTGATGCCCTTAGATGTCCTGGGCTGCACGCGTGCTACACTGA
TGCAT-ACAATAAG---TTCCTGGGCCGAAAGGCCT-GTGGCAATCTA--GAATATGCAT
CGTGATTGGGATAGATC-TTTGTAATTATGGATCTTG--AACGAGGAATTCCTAGTAAGC
GTAAGTCATCAACTTGCGCTGATTAAGTC--CC-TGCCCTTTGTACACAC-CGCCCGTCG
CTCCTACCGATTCCGAGTGATTCGGTGAGCATTTTGGACCTG-------------CCTCA
AGCG-GGAAAATTATGCGAGCCA-AATCACTTAGAGGAAGGAGAAGTCGTAACAAGGTTT
CC-----------------------------
>MN604069_Metopus_gibbus_IDAHOL
----------------------AGTCATATGCTTGTCTCAAAGATTAACCCATGCATGTG
TAAGTATAGTAT-CATACGGCGAAACTGCGAATGGCTCCTTAAATCAGTTATAATTTATT
TGATGGATAAA---GATATGGATAACCGTAGTAATTCTAGAGCTAATACATGCGTGAAA-
GCCTGACGT--AAGAAGGGCTGTATTTATTAGATA--AAGCCAACA--------------
TTTAGGTGATTCATAATAACTTAACGAATCGCGGA-CTTTGTTCGCGATATATCATTCAA
GTATCTGCCCTATGCAGCTCT-GATGGTAGTGTATTGGACTACCATGGCATTAACGGGTA
ACGGGGAATTAGGGTTCGATTCCGGAGAAAGAGCCTGAGAAACGGCTATTACATCTAAGG
ACGGCAGCAGGGGCGTAAATTACCCAATCTTAATTTAAGGAGGTAGTGACAAGAAATAT-
CGA-ACCGGTT------AATA-CCGGGATTGGAATGGGCCAAACGTAAAACCCTTGGCGA
GTAACAATTGGAGGGCAAG-TCTGGTGCCAGCAGCCGCGGTAATTCCAG-CTCCAATAGC
ATATATTAAAGTTGTTGCAGTTAAAAAGCTCGTAGTTGGATATCTGGA-GTGGT-CTGC-
-AGTTCGA-TT-TTCGGACC-G-TAG-ACCACATCCATCCTTCTGTTAACATGTGTTGGT
------AC-TT--G--TACTGGACATGGGCTCAGATATTTTACCTTGAGAAAATTAGAGT
GTTTCAGGCAGG---CAAGGCCGGAATACAAAAGCATGG-AATAATGGAATT-GACATGA
--CTCTGTGGTTGGCCAGA-GA-AGTGTAATGATTAATAGGAACAGTTGGGGGCATTAGT
ATTTAATTGTCAGAGGTGAAATTCTT-CGATTTGTTAAAGACTAACTAAAGCGAAAGCAT
TTGCCAAGGATGTTTTC-ATTAATCAAGAACGAAAGTTAGGGGATCAAAGACGATCAGAT
ACCGTCGTAGTCTTAACCATAAACGATGCCGACTAGAGATTGGAGG-AGATAATCGAGCT
CCTTC-AGCATCTAAGGAGAAATCA-AAGTCTTTGGGTTCT-GGGGGGAGTATGGTCGCA
AGGCTGAAACTTGAAGGAATTGACGGAAGGGCACCACCAGGAGTGGAGCCTGCGGCTTAA
TCTGACTCAACACGGAGAAATTTACCAGGTCCAGACATTTATAGGATTGACAG-ATTGAT
AGCTCTTTCTTGATTCTATGGGTGGTGGTGCATGGCCGTTCTTAGTTGGTGGAGTGA-TT
TG-TCTGGTTAATTCCGATAACGAACGAGACCTTAACCTGCTAACTAGAATCG--CGGGG
TTAAGACCC-AGCGA---AGCTTCTTAGAGGGACTGTGTGGTACAACCTCAAGGAAGTTT
AAGGCAATAACAGGTCTGTGATGCCCTTAGATGTCCTGGGCTGCACGCGTGCTACACTGA
TGCAT-TCAACGAG---TTCCTGGACCGAAAGGTTC-GTGGCAATCTT--CAGTATGCAT
CGTGATTGGGATAGATC-TTTGTAATTATGGATCTTT--AACGAGGAATTCCTAGTAAGC
GCAAGTCATCAGCTTGCGCTGATTAAGTC--CC-TGCCCTTTGTACACAC-CGCCCGTCG
CTCCTACCGATTCCGAGTGATTCGGTGAGCATTTTGGACCTG-------------CCACA
AGCG-GGAAAATTCTGCGAACCA-AATCACTTAGAGGAAGGAGAAGTCGTAACAAGGTTT
CC-----------------------------
>DERMI_Longitaenia_gibba_18S_f
---------------------TAGTCATATGCTTGTCTCAAAGATTAACCCATGCATGTG
TAAGTATAGTAT-CATACGGCGAAACTGCGAATGGCTCCTTAAATCAGTTATAATTTATT
TGATGGATAAA---GATATGGATAACCGTAGTAATTCTAGAGCTAATACATGCGTGAAA-
GCCTGACTT--ACGAAGGGCTGTATTTATTAGATA--AAGCCAACA--------------
TTTAGGTGATTCATAATAACTTAGCGAATCGCGGA-CTTTGTTCGCGATATATCATTCAA
GTATCTGCCCTAT-CAGCTTT-GATGGTAGTGTATTGGACTACCATGGCATTAACGGGTA
ACGGGGAATTAGGGTTCGATTCCGGAGAAAGAGCCTGAGAAACGGCTATTACATCTAAGG
ACGGCAGCAGGGGCGTAAATTACCCAATCTTAATTTAAGGAGGTAGTGACAAGAAATAT-
CGA-ACCGGGG------AATACCCGGGATTGGAATGGGCCAAACGTAAAAACCTTGGCGA
GTAACAATTGGAGGGCAAG-TCTGGTGCCAGCAGCCGCGGTAATTCCAG-CTCCAATAGC
ATATATTAAAGTTGTTGCAGTTAAAAAGCTCGTAGTTGGATATCTGGA-GTGGT-CTGC-
-AGTTCGA-TT-TTCGGACC-G-TAG-ACCACATCCATCCTTCTGTTAACATGTGTTGGT
------AC-TTC-G--TACTGGACATGGGCTCAGATATTTTACCTTGAGAAAATTAGAGT
GTTTCAGGCAGG---CAAGGCCGGAATACAAAAGCATGG-AATAATGGAATT-GACATGA
--CTCTGTGGTTGGCCAGA-GA-AGTGTAATGATTAATAGGAACAGTTGGGGGCATTAGT
ATTTAATTGTCAGAGGTGAAATTCTT-CGATTTGTTAAAGACTAACTAAAGCGAAAGCAT
TTGCCAAGGATGTTTTC-ATTAATCAAGAACGAAAGTTAGGGGATCAAAGACGATCAGAT
ACCGTCGTAGTCTTAACCATAAACGATGCCGACTAGAGATTGGAGG-AGATAATCGAGCT
CCTTC-AGCATCTAAGGAGAAATCA-AAGTCTTTGGGTTCT-GGGGGGAGTATGGTCGCA
AGGCTGAAACTTGAAGGAATTGACGGAAGGGCACCACCAGGAGTGGAGCCTGCGGCTTAA
TCTGACTCAACACGGAGAAATTTACCAGGTCCAGACATTTATAGGATTGACAG-ATTGAT
AGCTCTTTCTTGATTCTATGGGTGGTGGTGCATGGCCGTTCTTAGTTGGTGGAGTGA-TT
TG-TCTGGTTAATTCCGATAACGAACGAGACCTTAACCTGCTAACTAG-ATCG--CTGAG
CCAAGGTTC-GGCGA---AGCTTCTTAGAGGGACTGTGTGGTACAACCTCAAGGAAGTTT
AAGGCAATAACAGGTCTGTGATGCCCTTAGATGTCCTGGGCTGCACGCGTGCTACACTGA
TGCAT-TCAACGAG---TTCCTGGACCGAAAGGTTC-GTGGCAATCTT--CAGTATGCAT
CGTGATTGGGATAGATC-TTTGTAATTATGGATCTTT--AACGAGGAATTCCTAGTAAGC
GCAAGTCATCAACTTGCGCTGATTAAGTC--CC-TGCCCTTTGTACACAC-CGCCCGTCG
CTCCTACCGATTCCGAGTGATTCGGTGAGCATTTTGGACCTG-------------CCACA
AGCG-GGAAAATTCTGCGAACCA-AATCACTTAGAGGAAGGAGAAGTCGTAACAAGGTTT
CC-----------------------------
>KP712777_Parametopidium_circumlabens
------------------------------------------------------------
------------------------------------------------------------
------------------------------------------------------------
------------------------------------------------------------
------------------------------------------------------------
-----------------------------------TGGACTACCATGGCATTAACGGGTA
ACGGGGAATTAGGGTTCGATTCCGGAGAAAGAGCCTGAGAAACGGCTATTACATCTAAGG
AGGGCAGCAGTGGCGTAAATTACCCAATCTTAATTTAAGGAGGTAGTGACAAGAAATAT-
CAA-ACCGGAG------CAAT-CCGGGATTGGAATGGGCCAAACGTAAAACCCTTGGCGA
GCAACAATTGGAGGGCAAG-TCTGGTGCCAGCAGCCGCGGTAATTCCAG-CTCCAATAGC
ATATATTAAAGTTGTTGCAGTTAAAAAGCTCGTAGTTGGATTTCTGGA-GTAGT-CTGC-
-TGTCTGC-AA-TGTGGACG-T-CAG-ACCACATCCATCCTTCTGTTAACACGTGTTGGC
------AC-ACC-G--TGCTGGACGTGGGCTCAGATATTTTACCTTGAGAAAATTAGAGT
GTTTCAGGCAGG---CAAGGCCGGAATACAAAAGCATGG-AATAATAGAATT-GATACGA
--CTCTGTGGTTGGCCAGG-GA-AGTATAATGATTAATAGGAACAGTTGGGGGCATTAGT
ATTTAATTGTCAGAGGTGAAATTCTT-GGATTTGTTAAAGACTAACTAAAGCGAAAGCAT
TTGCCAAGGATGTTTTC-ATTAATCAAGAACGAAAGTTAGGGGATCAAAGACGATCAGAT
ACCGTCGTAGTCTTAACCATAAACGATGCCGACTAGAGATTGGAGG-AGATAATCGAGCT
CCTTC-AGCATCTAAGGAGAAATCA-AAGTCTTTGGGTTCT-GGGGGGAGTATGGTCGCA
AGGCTGAAACTTGAAGGAATTGACGGAAGGGCACCACCAGGAGTGGAGCCTGCGGTTTAA
TCTGACTCAACACGGAGAAATTTACCAGGTCCAGACATTGATAGGATTGACAG-ATTGAT
AGCTCTTTCTTGATTCTATGGGTGGTGGTGCATGGCCGTTCTTAGTTGGTGGAGTGA-TT
TG-TCTGGTTAATTCCGATAACGAACGAGACCTTAACCTACTAACTAG-ACCA--TAGAG
TTAATACTC-TATGG---AGCTTCTTAGAGGGACTGTGTGGTAAAACCTCAAGGAAGTTT
AAGGCAATAACAGGTCTGTGATGCCCTTAGATGTCCTGGGCTGCACGCGTGCTACACTGA
TGCAT-ACAATAAG---TTCCTAGGCCGAAAGGTCC-GTGGCAATCTT--CAATATGCAT
CGTGATTGGGATAGATC-TTTGTAATTATAGATCTTT--AACGAGGAATTCCTAGTAAGC
GTAAGTCATCAACTTACGCTGATTAAGTC--CC-TGCCCTTTGTGTACACACCGCCGTCG
CTCCTACCGATT-CGAGTGATTCGGTGAGCCTTTTGGACCTG-------------CCAAA
AGCG-GGAAAATCAAGCGAACC--AATCACCTAGAGG-----------------------
-------------------------------
>KF607088_Metopus_laminarius
----------------------AGTCATATGCTTGTCTTAAAGATTAACCCATGCATGTG
TAAGTATAGTAG-TATACGGCGAAACTGCGAATGGCTCCTTAAAACAGTTATAATTTATT
TGATGGATATA---GAGATGGATAACCGTAGTAATTCTAGAGCTAATACATGCTTGAAA-
GCCTTGCTC---TGTGAGGCTGTATTTATTAGATA--AAGCCAGCA--------------
TTTAGGTGATTCATAATAACTTAACGGATCGCGGA-CATTGTCTGCGACATGTCATTCAA
GTATCTGCCCTAT-CAGCTTT-GATGGTAGTGTATTGGACTACCATGGCATTAACGGGTA
ACGGGGAATTAGGGTTCGGTTCCGGAGAAAGAGCCTGAGAAACGGCTATTACATCTAAGG
AGGGCAGCAGGGGCGTAAATTACCCAATCTTAATTTAAGGAGGTAGTGACAAGAAATAT-
CGA-ACCGGAG------CAAT-CCGGGATTGGAATGGACCAAACATAAAACCCTTGGCGA
GTAACAATTGGAGGGCAAG-TCTGGTGCCAGCAGCCGCGGTAATTCCAG-CTCCAATAGC
ATATATTAAAGTTGTTGCAGTTAAAAAGCTCGTAGTTGGATTTCTGGGAGTGGT-CTGC-
-TGCTCA--TC-TCTGGGTG-G-TAG-ACCACA-CCATCCTTCTGTTAACATGTTATGGT
------AC-TTC-G--TACTGGACATGGGCTCAGATATTTTACCTTGAGAAAATTAGAGT
GTTTCAGGCAGG---CAAGGCCGGAATACAAAAGCATGG-AATAATAGAATT-GACACGA
--CTCTGTGGTTGGCCAGG-GA-AGTGTAATGATTAATAGGAACAGTTGGGGGCATTAGT
ATTTAATTGTCAGAGGTGAAATTCTT-GGATTTGTTAAAGACTAACTAAAGCGAAAGCAT
TTGCCAAGGATGTTTTC-ATTAATCAAGAACGAAAGTTAGGGGATCAAAGACGATCAGAT
ACCGTCGTAGTCTTAACCATAAACGATGCCGACTAGAGATTGGAGG-AGATATTCGAGCT
CCTTC-AGCATCTAAGGAGAAATCA-AAGTCTTTGGGTTCT-GGGGGGAGTATGGTCGCA
AGGCTGAAACTTGAAGGAATTGACGGAAGGGCA-CACCAGGAGTGGAGCCTGCGGCTTAA
TCTGACTCAACACGGAGAAATTTACCAGGTCCAGACATTGATAGGATTGACAG-ATTGAT
AGCTCTTTCTTGATTCTATGGGTGGTGGTGCATGGCCGTTCTTAGTTGGTGGAGTGA-TT
TG-TCTGGTTAATTCCGATAACGAACGAGACCTTAACCTGCTAACTAG-ATTA--GCGTG
TTATTACAT-GCTAA---CGCTTCTTAGAGGGACTGTCTGGAAAAACCTCAAGGAAGTTT
AAGGCAATAACAGGTCTGTGATGCCCTTAGATGTCCTGGGCTGCACGCGTGCTACACTGA
TGCAC-TCAATGAG---TTCCTGGACCGAAAGGTTC-GTGGCAATCTT--GAATATGCAT
CGTGATTGGGATAGATC-TTTGTAATTATGGATCTTG--AACGAGGAATTCCTAGTAAGC
GTAAGTCATCAGCTTGCGCTGATTAAGTC--CC-TGCCCTTTGTACACAC-CGCCCGTCG
CTCCTACCGATTCCGAGTGATTCGGTGAGCATCTTGGACCTG-------------CCACA
AGCG-GGAAAATCATGCGAACCA-AATCACTTAGAGGAAGGAGAAGTCGTAACAAGGTTT
CC-----------------------------
>MH086821_Metopus_laminarius_clone1Ml
-AACCTGGTTGATCCTGCCAGTAGTCATATGCTTGTCTTAAAGATTAACCCATGCATGTG
TAAGTATAGTAG-TATACGGCGAAACTGCGAATGGCTCCTTAAAACAGTTATAATTTATT
TGATGGATATA---GAGATGGATAACCGTAGTAATTCTAGAGCTAATACATGCTTGAAA-
GCCTTGCTC---TGTAAGGCTGTATTTATTAGATA--AAGCCAGCA--------------
TTTAGGTGATTCATAATAACTTAACGGATCGCGGA-CATTGTCTGCGACATGTCATTCAA
GTATCTGCCCTAT-CAGCTTT-GATGGTAGTGTATTGGACTACCATGGCTTTAACGGGTA
ACGGGGAATTAGGGTTCGGTTCCGGAGAAAGAGCCTGAGAAACGGCTATTACATCTAAGG
AGGGCAGCAGGGGCGTAAATTACCCAATCTTAATTTAAGGAGGTAGTGACAAGAAATAT-
CGA-ACCGGAG------CAAT-CCGGGATTGGAATGGACCAAACACAAAACCCTTGGCGA
GTAACAATTGGAGGGCAAG-TCTGGTGCCAGCAGCCGCGGTAATTCCAG-CTCCAATAGC
ATATATTAAAGTTGTTGCAGTTAAAAAGCTCGTAGTTGGATTTCTGGG-GTGGT-TTGC-
-TGCTCA--TC-TCTGGGTG-A-CAA-ACCACA-CCATCCTTCTGTTAACATGTTATGGT
------AC-TTC-G--TACTGGACATGGGCTCAGATATTTTACCTTGAGAAAATTAGAGT
GTTTCAGGCAGG---CAAGGCCGGAATACAAAAGCATGG-AATAATAGAATT-GACACGA
--CTCTGTGGTTGGCCAGG-GA-AGTGTAATGATTAATAGGAACAGTTGGGGGCATTAGT
ATTTAATTGTCAGAGGTGAAATTCTT-GGATTTGTTAAAGACTAACTAAAGCGAAAGCAT
TTGCCAAGGATGTTTTC-ATTAATCAAGAACGAAAGTTAGGGGATCAAAGACGATCAGAT
ACCGTCGTAGTCTTAACCATAAACGATGCCGACTAGAGATTGGAGG-AGATATTCGAGCT
CCTTC-AGCATCTAAGGAGAAATCA-AAGTCTTTGGGTTCT-GGGGGGAGTATGGTCGCA
AGGCTGAGACTTGAAGGAATTGACGGAAGGGCA-CACCAGGAGTGGAGCCTGCGGCTTAA
TCTGACTCAACACGGAGAAATTTACCAGGTCCAGACATTGATAGGATTGACAG-ATTGAT
AGCTCTTTCTTGATTCTATGGGTGGTGGTGCATGGCCGTTCTTAGTTGGTGGAGTGA-TT
TG-TCTGGTTAATTCCGATAACGAACGAGACCTTAACCTGCTAACTAG-ATTA--GCGTG
TTAATACAT-GCTAA---CGCTTCTTAGAGGGACTGTCTGGAAAAACCTCAAGGAAGTTT
AAGGCAATAACAGGTCTGTGATGCCCTTAGATGTCCTGGGCTGCACGCGTGCTACACTGA
TGCAC-TCAATGAG---TTCCTGGACCGAAAGGTTC-GTGGCAATCTT--GAATATGCAT
CGTGATTGGGATAGATC-TTTGTAATTATGGATCTTG--AACGAGGAATTCCTAGTAAGC
GTAAGTCATCAGCTTGCGCTGATTGAGTC--CC-TGCCCTTTGTACACAC-CGCCCGTCG
CTCCTACCGATTCCGAGTGATTCGGTGAGCATCTTGGACCTG-------------CCACA
AGCG-GGAAAATCATGCGAACCA-AATCACTTAGAGGAAGGAGAAGTCGTAACAAGGTTT
CCGTAGGTGAACCTGC------------A--
>ALOOA1_IAC_Metopid_sp3_18S
---------------------TAGTCATATGCTTGTCTTAAAGATTAACCCATGCATGTG
TAAGTATAGTAG-TATACGGCGAAACTGCGAATGGCTCCTTAAAACAGTTATAATTTATT
TGATGGATATA---GAGATGGATAACCGTAGTAATTCTAGAGCTAATACATGCTTGAAA-
GCCTTGCTC---TGTAAGGCTGTATTTATTAGATA--AAGCCAGCA--------------
TTTAGGTGATTCATAATAACTTAACGGATCGCGGA-CATTGTCTGCGACATGTCATTCAA
GTATCTGCCCTAT-CAGCTTT-GATGGTAGTGTATTGGACTACCATGGCATTAACGGGTA
ACGGGGAATTAGGGTTCGGTTCCGGAGAAAGAGCCTGAGAAACGGCTATTACATCTAAGG
AGGGCAGCAGGGGCGTAAATTACCCAATCTTAATTTAAGGAGGTAGTGACAAGAAATAT-
CGA-ACCGGAG------CAAT-CCGGGATTGGAATGGACCAAACATAAAACCCTTGGCGA
GAAACAATTGGAGGGCAAG-TCTGGTGCCAGCAGCCGCGGTAATTCCAG-CTCCAATAGC
ATATATTAAAGTTGTTGCAGTTAAAAAGCTCGTAGTTGGATATCTGGGAGTGGT-TTGC-
-TGCTCA--TC-TCTGGGTG-G-TAG-ACCACA-CCATCCTTCTGTTAACATGTTATGGT
------AC-CTC-G--TACTGGACATGGGCTCAGATATTTTACCTTGAGAAAATTAGAGT
GTTTCAGGCAGG---CAAGGCCGGAATACAAAAGCATGG-AATAATGGAATT-GACACGA
--CTCTGTGGTTGGCCAGG-GA-AGTGTAATGATTAATAGGAACAGTTGGGGGCATTAGT
ATTTAATTGTCAGAGGTGAAATTCTT-GGATTTGTTAAAGACTAACTAAAGCGAAAGCAT
TTGCCAAGGATGTTTTC-ATTAATCAAGAACGAAAGTTAGGGGATCAAAGACGATCAGAT
ACCGTCGTAGTCTTAACCATAAACGATGCCGACTAGAGATTGGAGG-AGATATTCGAGCT
CCTTC-AGCATCTAAGGAGAAATCA-AAGTCTTTGGGTTCT-GGGGGGAGTATGGTCGCA
AGGCTGAAACTTGAAGGAATTGACGGAAGGGCA-CACCAGGAGTGGAGCCTGCGGCTTAA
TCTGACTCAACACGGAGAAATTTACCAGGTCCAGACATTGATAGGATTGACAG-ATTGAT
AGCTCTTTCTTGATTCTATGGGTGGTGGTGCATGGCCGTTCTTAGTTGGTGGAGTGA-TT
TG-TCTGGTTAATTCCGATAACGAACGAGACCTTAACCTGCTAACTAG-ATTG--TCGTG
TTAATACAT-GACAA---CGCTTCTTAGAGGGACTGTCTGGAAAAACCTCAAGGAAGTTT
AAGGCAATAACAGGTCTGTGATGCCCTTAGATGTCCTGGGCTGCACGCGTGCTACACTGA
TGCAC-TCAATGAG---TTCCTAGGCCGAAAGGCTC-ATGGTAATCTT--GAATATGCAT
CGTGATTGGGATAGATC-TTTGTAATTATGGATCTTG--AACGAGGAATTCCTAGTAAGC
GTAAGTCATCAGCTTGCGCTGATTAAGTC--CC-TGCCCTTTGTACACAC-CGCCCGTCG
CTCCTACCGATTCCGAGTGATTCGGTGAGCATCTTGGACCTG-------------TCACA
AGCG-GGAAAATCATGCGAACCA-AATCACTTAGAGGAAGGAGAAGTCGTAACAAGGTTT
CCGTAGGTGAATGGCC---AGGATCA--A--
>MH086825_Metopus_boletus
-AACCTGGTTGATCCTGCCAGTAGTCATATGCTTGTCTTAAAGATTAACCCATGCATGTG
TAAGTATAGTAG-TATACGGCGAAACTGCGAATGGCTCCTTAAAACAGTTATAATTTATT
TGATGGATATA---GAGATGGATAACCGTAGTAATTCTAGAGCTAATACATGCTTGAAA-
GCCTTGCTC---TGTAAGGCTGTATTTATTAGATA--AAGCCAGCA--------------
TTTAGGTGATTCATAATAACTTAACGGATCGCGGA-CATTGTCTGCGACATGTCATTCAA
GTATCTGCCCTAT-CAGCTTT-GATGGTAGTGTATTGGACTACCATGGCATTAACGGGTA
ACGGGGAATTAGGGTTCGGTCCCGGAGAAAGAGCCTGAGAAACGGCTATTACATCTAAGG
AGGGCAGCAGGGGCGTAAATTACCCAATCTTAATTAAAGGAGGTAGTGACAAGAAGTAT-
CGA-ACCGGAG------AAAT-CCGGGATTGGAATGGACCAAACGCAAAAACCTTGGTGA
GAAACAATTGGAGGGCAAG-TCTGGTGCCAGCGGCCGCGGTAATTCCAG-CTCCAATAGC
ATATATTAAAGTTGTTGCAGTTAAAAAGCTCGTAGTTGGATTTCTGGGAGTAGT-TTGC-
-TGCTCA--TC-TCTGGGTG-G-TAG-ACCACA-CCATCCTTCTGTTAACATGTTATGGT
------AC-TAC-G--TACTGGACATGGGCTCAGATATTTTACCTTGAGAAAATTAGAGT
GTTTCAGGCAGG---CAAGGCCGGAATACAAAAGCATGG-AATAATGGAATT-GACACAA
--CTCTGTGGTTGGCCAGG-GA-AGTGTAATGATTAATAGGAACAGTTGGGGGCATTAGT
ATTTAATTGTCAGAGGTGAAATTCTT-GGATTTGTTAAAGACTAACTAAAGCGAAAGCAT
TTGCCAAGGATGTTTTC-ATTAATCAAGAACGAAAGTTAGGGGATCAAAGACGATCAGAT
ACCGTCGTAGTCTTAACCATAAACGATGCCGACTAGAGATTGGAGG-AGATAATCGAGCT
CCTTC-AGCATCTAAGGAGAAATCA-AAGTCTTTGGGTTCT-GGGGGGAGTATGGTCGCA
AGGCTGAAACTTGAAGGAATTGACGGAAGGGCA-CACCAGGAGTGGAGCCTGCGGCTTAA
TCTGACTCAACACGGAGAAATTTACCAGGTCCAGACATTGATAGGATTGACAG-ATTGAT
AGCTCTTTCTTGATTCTATGGGTGGTGGTGCATGGCCGTTCTTAGTTGGTGGAGTGA-TT
TG-TCTGGTTAATTCCGATAACGAACGAGACCTTAACCTGCTAACTAG-ATCA--GCGTG
TTAATACAT-GCTGA---CGCTTCTTAGAGGGACTGTCTGGAAAAACCTCAAGGAAGTTT
AAGGCAATAACAGGTCTGTGATGCCCTTAGATGTCCTGGGCTGCACGCGTGCTACACTGA
TGCAC-TCAATGAG---TTCCTGGACCGAAAGGTTC-GTGGCAATCTT--GAATATGCAT
CGTGATTGGGATAGATC-TTTGTAATTATGGATCTTG--AACGAGGAATTCCTAGTAAGC
GTAAGTCATCAGCTTGCGCTGATTAAGTC--CC-TGCCCTTTGTACACAC-CGCCCGTCG
CTCCTACCGATTCCGAGTGATTCGGTGAGCATTTTGGACCTG-------------CCACA
AGCG-GGAAAATTATGCGAACCA-AATCACTTAGAGGAAGGAGAAGTCGTAACAAGGTTT
CCGTAGGTGAACCTGC---AGAAGGATCA--
>LERMA5_IAC_Metopid_sp2_18S
---TCTGGTTGATCCTGCCAGTAGTCATATGCTTGTCTTAAAGATTACCCCATGCATGTG
TAAGTATAGTAG-TATACGGCGAAACTGCGAATGGCTCCTTAAAACAGTTATAATTTATT
TGATGGATATA---GAGATGGATAACCGTAGTAATTCTAGAGCTAATACATGCTTGAAA-
GCCTTGCTC---TGTGAGGCTGTATTTATTAGATA--AAGCCAGCA--------------
TTTAGGTGATTCATAATAACTTAACGGATCGCGGA-CATTGTCTGCGACATGTCATTCAA
GTATCTGCCCTAT-CAGCTTT-GATGGTAGTGTATTGGACTACCATGGCATTAACGGGTA
ACGGGGAATTAGGGTTCGGTTCCGGAGAAAGAGCCTGAGAAACGGCTATTACATCTAAGG
AGGGCAGCAGGGGCGTAAATTACCCAATCTTAATTTAAGGAGGTAGTGACAAGAAATAT-
CGA-ACCGGAG------CAAT-CCGGGATTGGAATGGACCAAACATAAAACCCTTGGCGA
GTAACAATTGGAGGGCAAG-TCTGGTGCCAGCAGCCGCGGTAATTCCAG-CTCCAATAGC
ATATATTAAAGTTGTTGCAGTTAAAAAGCTCGTAGTTGGATTTCTGGGAGTGGT-CTGC-
-TGCTCA--TC-TCTGGGTG-G-TAG-ACCACA-CCATCCTTCTGTTAACATGTTATGGT
------AC-CTC-G--TACTGGACATGGGCTCAGATATTTTACCTTGAGAAAATTAGAGT
GTTTCAGGCAGG---CAAGGCCGGAATACAAAAGCATGG-AATAATAGAATT-GACACGA
--CTCTGTGGTTGGCCAGG-GA-AGTGTAATGATTAATAGGAACAGTTGGGGGCATTAGT
ATTTAATTGTCAGAGGTGAAATTCTT-GGATTTGTTAAAGACTAACTAAAGCGAAAGCAT
TTGCCAAGGATGTTTTC-ATTAATCAAGAACGAAAGTTAGGGGATCAAAGACGATCAGAT
ACCGTCGTAGTCTTAACCATAAACGATGCCGACTAGAGATTGGAGG-AGATATTCGAGCT
CCTTC-AGCATCTAAGGAGAAATCA-AAGTCTTTGGGTTCT-GGGGGGAGTATGGTCGCA
AGGCTGAAACTTGAAGGAATTGACGGAAGGGCA-CACCAGGAGTGGAGCCTGCGGCTTAA
TCTGACTCAACACGGAGAAATTTACCAGGTCCAGACATTGATAGGATTGACAG-ATTGAT
AGCTCTTTCTTGATTCTATGGGTGGTGGTGCATGGCCGTTCTTAGTTGGTGGAGTGATTT
TG-TCTGGTTAATTCCGATAACGAACGAGACCTTAACCTGCTAACTAG-ATTA--GCGTG
TTATTACAT-GCTAAACGCTTTCTTAGAGGGGACTGTGTGGAAAACCCTCA---------
------------------------------------------------------------
------------------------------------------------------------
------------------------------------------------------------
------------------------------------------------------------
------------------------------------------------------------
------------------------------------------------------------
-------------------------------
>MZ054208_Planometopus_contractus_LIB2P
---------------------TAGTCATATGCTTGTCTCAAAGATTAACCCATGCATGTG
TAAGTATAGTGT-CATACGGCGAAACTGCGAATGGCTCATTAAAACAGTTATAGTTTATT
TGATGGATAAA---GATATGGATAACCGTAGTAATTCTAGAGCTAATACATGCGTGAAA-
GCCTGACTT--ACGAAGGGCTGTATTTATTAGATA--AAGCCAGCA--------------
TTTAGGTGATTCATAATAATTTAGCGGATCGCAGA-CGTTGTCTGCGACATATCATTCAA
GTATCTGCCCTAT-CAGCTTT-GATGGTAGTGTATTGGACTACCATGGCATTAACGGGTA
ACGGGGAATTAGGGTTCGGTTCCGGAGAAAGAGCCTGAGAAACGGCTATTACATCTAAGG
ACGGCAGCAGGGGCGTAAATTACCCAATCTTAACTTAAGGAGGTAGTGACAAGAAATAT-
CGA-ATCGGATT----CATTT-CCGAGATTGGAATGGGCCAAACGTAAAAACCTTGGCGA
GTAACAATTGGAGGGCAAG-TCTGGTGCCAGCAGCCGCGGTAATTCCAG-CTCCAATAGC
ATATATTAAAGTTGTTGCAGTTAAAAAGCTCGTAGTTGGATATCTGGG-GTGGT-TGAC-
-TAGCTAC-TC-CGTAGCTA-G-CGA-ACCACACCCATCCTTCTGTTAACACGTGTTGGT
------A--TCC-G--TACTGGACGTGGGCTCAGATATTTTACCTTGAGAAAATTAGAGT
GTTTCAGGCAGG---CTTGGCCGGAATACAAAAGCATGG-AATAATGGAATT-GACACAA
--CTCTGTGGTTGGCCAGA-GA-AGTGTAATGGTTAATAGGAACAGTTGGGGGCATTAGT
ATTTAATTGTCAGAGGTGAAATTCTT-GGATTTGTTAAAGACTAACTAAAGCGAAAGCAT
TTGCCAAGGATGTTTTC-ATTAATCAAGAACGAAAGTTAGGGGATCAAAGACGATCAGAT
ACCGTCGTAGTCTTAACTATAAACGATGCCGACTAGGGATCGGAGG-AGATATTCGAGCT
CCTTC-GGCACCTAAGGAGAAATCA-AAGTCTTTGGGTTCT-GGGGGGAGTATGGTCGCA
AGGCTGAAACTTGAAGGAATTGACGGAAGGGCACCACCAGGAGTGGAGCCTGCGGCTTAA
TCTGACTCAACACTGAGAAATTTACCAGGTCCAGACATTGACAGGATTGACAG-ATTGAT
AGCTCTTTCTTGATTCTATGGGTGGTGGTGCATGGCCGTTCTTAGTTGGTGGAGTGA-TT
TG-TCTGGTTAATTCCGATAACGAACGAGACCTTAACCTGCTAAATAG-ATTA--CCGGG
TTATAACCT-AGCTA---ATCTTCTTAG--------------------------------
------------------------------------------------------------
------------------------------------------------------------
------------------------------------------------------------
------------------------------------------------------------
------------------------------------------------------------
------------------------------------------------------------
-------------------------------
>KF607089_Planometopus_contractus
----------------------AGTCATATGCTTGTCTCAAAGATTAACCCATGCATGTG
TAAGTATAGTGT-CATACGGCGAAACTGCGAATGGCTCATTAAAACAGTTATAGTTTATT
TGATGGATAAA---GATATGGATAACCGTAGTAATTCTAGAGCTAATACATGCGTGAAA-
GCCTGACTT--ACGAAGGGCTGTATTTATTAGATA--AAGCCAGCA--------------
TTTAGGTGATTCATAATAATTTAGCGGATCGCAGA-CGTTGTCTGCGACATATCATTCAA
GTATCTGCCCTAT-CAGCTTT-GATGGTAGTGTATTGGACTACCATGGCATTAACGGGTA
ACGGGGAATTAGGGTTCGGTTCCGGAGAAAGAGCCTGAGAAACGGCTATTACATCTAAGG
ACGGCAGCAGGGGCGTAAATTACCCAATCTTAACTTAAGGAGGTAGTGACAAGAAATAT-
CGA-ATCGGATT----CATTT-CCGAGATTGGAATGGGCCAAACGTAAAAACCTTGGCGA
GTAACAATTGGAGGGCAAG-TCTGGTGCCAGCAGCCGCGGTAATTCCAG-CTCCAATAGC
ATATATTAAAGTTGTTGCAGTTAAAAAGCTCGTAGTTGGATATCTGGG-GTGGT-TGAC-
-TAGCTAC-TC-CGTAGCTA-G-CGA-ACCACACCCATCCTTCTGTTAACACGTGTTGGT
------A--TCC-G--TACTGGACGTGGGCTCAGATATTTTACCTTGAGAAAATTAGAGT
GTTTCAGGCAGG---CTTGGCCGGAATACAAAAGCATGG-AATAATGGAATT-GACACAA
--CTCTGTGGTTGGCCAGA-GA-AGTGTAATGGTTAATAGGAACAGTTGGGGGCATTAGT
ATTTAATTGTCAGAGGTGAAATTCTT-GGATTTGTTAAAGACTAACTAAAGCGAAAGCAT
TTGCCAAGGATGTTTTC-ATTAATCAAGAACGAAAGTTAGGGGATCAAAGACGATCAGAT
ACCGTCGTAGTCTTAACTATAAACGATGCCGACTAGGGATCGGAGG-AGATATTCGAGCT
CCTTC-GGCACCTAAGGAGAAATCA-AAGTCTTTGGGTTCT-GGGGGGAGTATGGTCGCA
AGGCTGAAACTTGAAGGAATTGACGGAAGGGCACCACCAGGAGTGGAGCCTGCGGCTTAA
TCTGACTCAACACTGAGAAATTTACCAGGTCCAGACATTGACAGGATTGACAG-ATTGAT
AGCTCTTTCTTGATTCTATGGGTGGTGGTGCATGGCCGTTCTTAGTTGGTGGAGTGA-TT
TG-TCTGGTTAATTCCGATAACGAACGAGACCTTAACCTGCTAAATAG-ATTA--CCGGG
TTATAACCT-AGCTA---ATCTTCTTAGAGGGACTGTGTGGTAAAACCTCAAGGAAGTTT
AAGGCAATAACAGGTCTGTGATGCCCTTAGATGTCCTGGGCTGCACGCGTGCTACACTGA
TGCAT-TCAACGAG---TTCCTAGGCCGAAAGGCT--GTGGCAATCTT--CAGTATGCAT
CGTGATTGGGATAGATC-TTTGCAATTATAGATCTTT--AACGAGGAATTCCTAGTAAGC
GCAAGTCATCAGCTTGCGCTGATTAAGTC--CC-TGCCCTTTGTACACAC-CGCCCGTCG
CTCCTACCGATTCCGAGTGATTCGGCGAACCTTTTGGACTTT-------------ACGCC
AGTGAAGAAAATTAAGTGAGCCA-TATCACTTAGAGGAAGGAGAAGTCGTAACAAGGTTT
CC-----------------------------
>MZ054195_Bothrostoma_ovale_SMALLID
---------------------TAGTCATATGCTTGTCTTAAAGATTAACCCATGCATGTG
TAAGTATAGTGT-CATACAGCGAAACTGCGAATGGCTCATTAAATCAGTTATAGTTTATT
TGATGGATAAA--GGATATGGATAACCGTAGAAAATCTAGAGCTAATACATGCTTGAAA-
GCCTGCTTT---AAAAGGGCTGTATTTATTAGATA--AAGCCAGCA--------------
TTTAGGTGATTCATAATAACTTAGCGAATCGCAGG--ATTTCCTGCGATATTTCATTCAA
GTATCTGCCCTAT-CAGCTTT-GATGGTAGTGTATTGGACTACCATGGCATTAACGGGTA
ACGGGGAATTAGGGTTCGATTCCGGAGAAAGAGCCTGAGAAACGGCTATTACATCTAAGG
ACGGCAGCAGGGGCGTAAATTACCCAATCTCAATTTGAGGAGGTAGTGACAAGAAATAT-
CGA-ATCGGATT-----ATGT-CCGAGATTGGAATGGGCCAAACGTAAAACCCTTGGCGA
GTAACAATTGGAGGGCAAG-TCTGGTGCCAGCAGCCGCGGTAATTCCAG-CTCCAATAGC
ATATATTAAAGTTGTTGCAGTTAAAAAGCTCGTAGTTGGATATCTGGG-GTGGT-CTGT-
-GACGCAC-AT-GCTGTGTT-A-CAG-ACCATACCCATCCTTCTGTTAACATGTGATGGC
------A--TTC-G--TGCTGGACATGGGCTCAGATATTTTACCTTGAGAAAATTAGAGT
GTTTCAGGCAGG---CTTGGCCGGAATACAAAAGCATGG-AATAATGGAATT-GACACAA
--CTCTGTGGTTGGCCAGA-GA-AGTGTAATGATTAATAGGAACAGTTGGGGGCATTAGT
ATTTAATTGTCAGAGGTGAAATTCTT-GGATTTGTTAAAGACTAACTAAAGCGAAAGCAT
TTGCCAAGGATGTTTTC-ATTAATCAAGAACGAAAGTTAGGGGATCAAAGACGATCAGAT
ACCGTCGTAGTCTTAACCATAAACGATGCCGACTAGGGATCGGAGG-AGATAATCGAGCT
CCTTC-GGCACCTAAGGAGAAATCA-AAGTCTTTGGGTTCT-GGGGGGAGTATGGTCGCA
AGGCTGAAACTTGAAGGAATTGACGGAAGGGCACCACCAGGAGTGGAGCCTGCGGCTTAA
TCTGACTCAACACTGAGAAATTTACCAGGTCCAGACATTTACAGGATTGACAG-ATTGAT
AGCTCTTTCTTGATTCTATGGGTGGTGGTGCATGGCCGTTCTTAGTTGGTGGAGTGA-TT
TG-TCTGGTTAATTCCGATAACGAACGAGACCTTAACCTGCTAAATAG-CGCT--CTGGA
GGACCCTCC-GGAGA---AGCTTCTTAGAGGGACTGTGTGGTAAAACCTCAAGGAAGTTT
AAGGCAATAACAGGTCTGTGATGCCCTTAGATGTCCTGGGCTGCACGCGTGCTACACTGA
TGCAC-TCAACAAG---TTCATGGACCGAAAGGTTC-GT-GCAATCCT--CAATATGCAT
CGTGCTTGGGATAGATC-TTTGTAATTATGGATCTTT--AACGAGGAATTCCTAGTAAGC
GCAAGTCATCAACTTGCGCTGATTAAGTC--CC-TGCCCTTTGTACACAC-CGCCCGTCG
CTCCTACCGATTCCGAGTGATCCGGTGAACCTTTTGGACTTG-------------CCAAA
AGCG-AGGAAATTAAGTGAGCCA-TATCACTTAGAGGAAGGAGAAGTCGTAACAAGGTTT
CC-----------------------------
>OK086674_Bothrostoma_undulans_BOPAT11
---------------------TAGTCATATGCTTGTCTTAAAGATTAACCCATGCATGTG
TAAGTATAGTGT-TATACAGCGAAACTGCGAATGGCTCATTAAATCAGTTATAGTTTATT
TGATGGATAAA--GGATATGGATAACCGTAGAAAATCTAGAGCTAATACATGCTTGAAA-
GCCTGCTTC---AAAAGGGCTGTATTTATTAGATA--AAGCCAGCA--------------
TTTAGGTGATTCATAATAACTTAGCGAATCGCAGG--ATTTCCTGCGATATTTCATTCAA
GTATCTGCCCTAT-CAGCTTT-GATGGTAGTGTATTGGACTACCATGGCATTAACGGGTA
ACGGGGAATTAGGGTTCGATTCCGGAGAAAGAGCCTGAGAAACGGCTATTACATCTAAGG
ACGGCAGCAGGGGCGTAAATTACCCAATCTTAATTTAAGGAGGTAGTGACAAGAAATAT-
CGA-ATCGGGCT-----TTGT-CCGAGATTGGAATGGGTCAAACGTAAAACCCTTGGCGA
GTAACAATTGGAGGGCAAG-TCTGGTGCCAGCAGCCGCGGTAATTCCAG-CTCCAATAGC
ATATATTAAAGTTGTTGCAGTTAAAAAGCTCGTAGTTGGATATCTGAG-GTGGT-CTGT-
-GACGCAC-AT-GCTGTGTC-G-CTG-ACCATACTCATCCTTCTGTTAACATGTGTTGGC
------A--CTT-G--TGCTGGACATGGGCTCAGATATTTTACCTTGAGAAAATTAGAGT
GTTTCAGGCAGG---CTTGGCCGGAATACAAAAGCATGG-AATAATGGAATT-GACACAA
--CTCTGTGGTTGGCCAGA-GA-AGTGTAATGATTAATAGGAACAGTTGGGGGCATTAGT
ATTTAATTGTCAGAGGTGAAATTCTT-GGATTTGTTAAAGACTAACTAAAGCGAAAGCAT
TTGCCAAGGATGTTTTC-ATTAATCAAGAACGAAAGTTAGGGGATCAAAGACGATCAGAT
ACCGTCGTAGTCTTAACCATAAACGATGCCGACTAGGGATCGGAGG-AGATAATCGAGCT
CCTTC-GGCACCTAAGGAGAAATCA-AAGTCTTTGGGTTCT-GGGGGGAGTATGGTCGCA
AGGCTGAAACTTGAAGGAATTGACGGAAGGGCACCACCAGGAGTGGAGCCTGCGGCTTAA
TCTGACTCAACACTGAGAAATTTACCAGGTCCAGACATTTACAGGATTGACAG-ATTGAT
AGCTCTTTCTTGATTCTATGGGTGGTGGTGCATGGCCGTTCTTAGTTGGTGGAGTGA-TT
TG-TCTGGTTANTTCCGATAACGAACGAGACCTTAACCTGCTAAATAG-CACT--CTGGA
GGACTCTCT-GGAGA---AGCTTCTTAGAGGGACTGTGTGGTAAAACCTCAAGGAAGTTT
AAGGCAATAACAGGTCTGTGATGCCCTTAGATGTCCTGGGCTGCACGCGTGCTACACTGA
TGCGC-TCAACAAG---TTCATGGACCGAAAGGTTC-GT-GCAATCCT--CAATACGCAT
CGTGCTTGGGATAGATC-TTTGTAATTATGGATCTTT--AACGAGGAATTCCTAGTAAGC
GCAAGTCATCAACTTGCGCTGATTAAGTC--CC-TGCCCTTTGTACACAC-CGCCCGTCG
CTCCTACCGATTCCGAGTGATCCGGTGAACCTTTTGGACTTG-------------CCAAA
AGCG-AGAAAATTAAGTGAGCCA-TATCACTTAGAGGAAGGAGAAGTCGTAACAAGGTTT
CC-----------------------------
>LERMA1_Bothrostoma_undulans_MZ054197
---------------------TAGTCATATGCTTGTCTTAAAGATTAACCCATGCATGTG
TAAGTATAGTGT-TATACAGCGAAACTGCGAATGGCTCATTAAATCAGTTATAGTTTATT
TGATGGATAAA--GGATATGGATAACCGTAGAAAATCTAGAGCTAATACATGCTTGAAA-
GCCTGCTTC---AAAAGGGCTGTATTTATTAGATA--AAGCCAGCA--------------
TTTAGGTGATTCATAATAACTTAGCGAATCGCAGG--ATTTCCTGCGATATTTCATTCAA
GTATCTGCCCTAT-CAGCTTT-GATGGTAGTGTATTGGACTACCATGGCATTAACGGGTA
ACGGGGAATTAGGGTTCGATTCCGGAGAAAGAGCCTGAGAAACGGCTATTACATCTAAGG
ACGGCAGCAGGGGCGTAAATTACCCAATCTTAATTTAAGGAGGTAGTGACAAGAAATAT-
CGA-ATCGGGCT-----TTGT-CCGAGATTGGAATGGGTCAAACGTAAAACCCTTGGCGA
GTAACAATTGGAGGGCAAG-TCTGGTGCCAGCAGCCGCGGTAATTCCAG-CTCCAATAGC
ATATATTAAAGTTGTTGCAGTTAAAAAGCTCGTAGTTGGATATCTGGG-GTGGT-CTGT-
-GGCGCAC-AT-GCTGTGTC-G-CTG-ACCATACCCATCCTTCTGTTAACATGTGTTGGC
------A--CTT-G--TGCTGGACATGGGCTCAGATATTTTACCTTGAGAAAATTAGAGT
GTTTCAGGCAGG---CTTGGCCGGAATACAAAAGCATGG-AATAATGGAATT-GACACAA
--CTCTGTGGTTGGCCAGA-GA-AGTGTAATGGTTAATAGGAACAGTTGGGGGCATTAGT
ATTTAATTGTCAGAGGTGAAATTCTT-GGATTTGTTAAAGACTAACTAAAGCGAAAGCAT
TTGCCAAGGATGTTTTC-ATTAATCAAGAACGAAAGTTAGGGGATCAAAGACGATCAGAT
ACCGTCGTAGTCTTAACCATAAACGATGCCGACTAGGGATCGGAGG-AGATAATCGAGCT
CCTTC-GGCACCTAAGGAGAAATCA-AAGTCTTTGGGTTCT-GGGGGGAGTATGGTCGCA
AGGCTGAAACTTGAAGGAATTGACGGAAGGGCACCACCAGGAGTGGAGCCTGCGGCTTAA
TCTGACTCAACACTGAGAAATTTACCAGGTCCAGACATTTACAGGATTGACAG-ATTGAT
AGCTCTTTCTTGATTCTATGGGTGGTGGTGCATGGCCGTTCTTAGTTGGTGGAGTGA-TT
TG-TCTGGTTAATTCCGATAACGAACGAGACCTTAACCTGCTAAATAG-CGCT--CTGGA
GGATTCTCT-GGAGA---AGCTTCTTAG--------------------------------
------------------------------------------------------------
------------------------------------------------------------
------------------------------------------------------------
------------------------------------------------------------
------------------------------------------------------------
------------------------------------------------------------
-------------------------------
>LERM10C_Bothrostoma_undulans_18S
-AACCTGGTTGATCTTGCCAGTAGTCATATGCTTGTCTTAAAGATTAACCCATGCATGTG
TAAGTATAGTGT-TATACAGCGAAACTGCGAATGGCTCATTAAATCAGTTATAGTTTATT
TGATGGATAAA--GGATATGGATAACCGTAGAAAATCTAGAGCTAATACATGCTTGAAA-
GCCTGCTTC---AAAAGGGCTGTATTTATTAGATA--AAGCCAGCA--------------
TTTAGGTGATTCATAATAACTTAGCGAATCGCAGG--ATTTCCTGCGATATTTCATTCAA
GTATCTGCCCTAT-CAGCTTT-GATGGTAGTGTATTGGACTACCATGGCATTAACGGGTA
ACGGGGAATTAGGGTTCGATTCCGGAGAAAGAGCCTGAGAAACGGCTATTACATCTAAGG
ACGGCAGCAGGGGCGTAAATTACCCAATCTTAATTTAAGGAGGTAGTGACAAGAAATAT-
CGA-ATCGGGCT-----TTGT-CCGAGATTGGAATGGGTCAAACGTAAAACCCTTGGCGA
GTAACAATTGGAGGGCAAG-TCTGGTGCCAGCAGCCGCGGTAATTCCAG-CTCCAATAGC
ATATATTAAAGTTGTTGCAGTTAAAAAGCTCGTAGTTGGATATCTGGG-GTGGT-CTGT-
-GGCGCAC-AT-GCTGTGTC-G-CTG-ACCATACCCATCCTTCTGTTAACATGTGTTGGC
------A--CTT-G--TGCTGGACATGGGCTCAGATATTTTACCTTGAGAAAATTAGAGT
GTTTCAGGCAGG---CTTGGCCGGAATACAAAAGCATGG-AATAATGGAATT-GACACAA
--CTCTGTGGTTGGCCAGA-GA-AGTGTAATGGTTAATAGGAACAGTTGGGGGCATTAGT
ATTTAATTGTCAGAGGTGAAATTCTT-GGATTTGTTAAAGACTAACTAAAGCGAAAGCAT
TTGCCAAGGATGTTTTC-ATTAATCAAGAACGAAAGTTAGGGGATCAAAGACGATCAGAT
ACCGTCGTAGTCTTAACCATAAACGATGCCGACTAGGGATCGGAGG-AGATAATCGAGCT
CCTTC-GGCACCTAAGGAGAAATCA-AAGTCTTTGGGTTCT-GGGGGGAGTATGGTCGCA
AGGCTGAAACTTGAAGGAATTGACGGAAGGGCACCACCAGGAGTGGAGCCTGCGGCTTAA
TCTGACTCAACACTGAGAAATTTACCAGGTCCAGACATTTACAGGATTGACAG-ATTGAT
AGCTCTTTCTTGATTCTATGGGTGGTGGTGCATGGCCGTTCTTAGTTGGTGGAGTGA-TT
TG-TCTGGTTAATTCCGATAACGAACGAGACCTTAACCTGCTAAATAG-CGCT--CTGGA
GGATTCTCT-GGAGA---AGCTTCTTAGAGGGACTGTGTGGTAAAACCTCAAGGAAGTGT
AAGTCCATAACAGGTCTGTGATGCCCTTAGATGTCCTGGGCTGCACGCGTGCTACACTGA
TGCGC-TCAACACG---ATCATGGATCGAAAGGTTC-GT-GCAATCCT--CAATACGCAT
CGTGCTTGGGATAGATC-TTTGTAATTATGGATCTTT--AACGAGGAATTCCTAGTAAGC
GCAAGTCATCAACTTGCGCTGATTAAGTC--CC-TGCCCTTTGTACACAC-CGCCCGTCG
CTCCTACCGATTCCGAGTGATCCGGTGAACCTTTTGGACTTG-------------CCAAA
AGCG-AGAAAATTAAGTGAGCCA-TATCACTTAGAGGAAGGAGAAGTCGTAACAAGGTTT
CCGTAGGTGAACCTGC---AGGATCA--A--
>PRAKBOT_Bothrostoma_kovalyovi_MZ054193
---------------------TAGTCATATGCTTGTCTTAAAGATTAACCCATGCATGTG
TAAGTATAGTGT-TATACAGCGAAACTGCGAATGGCTCATTAAACCAGTTATAGTTTATT
TGATGGATAAA--GGATATGGATAACCGTAGAAAATCTAGAGCTAATACATGCTTGAAA-
GCCTGCTTT---AAAAGGGCTGTATTTATTAGATA--AAGCCAGCA--------------
TTTAGGTGATTCATAATAACTTAGCGAATCGCAGG--ATTTCCTGCGATATTTCATTCAA
GTATCTGCCCTAT-CAGCTTT-GATGGTAGTGTATTGGACTACCATGGCATTAACGGGTA
ACGGGGAATTAGGGTTCGATTCCGGAGAAAGAGCCTGAGAAACGGCTATTACATCTAAGG
ACGGCAGCAGGGGCGTAAATTACCCAATCTTAATTTAAGGAGGTAGTGACAAGAAATAT-
CGA-ATCGGATT-----ATGT-CCGAGATTGGAATGGGCCAAACGTAAAACCCTTGGCGA
GTAACAATTGGAGGGCAAG-TCTGGTGCCAGCAGCCGCGGTAATTCCAG-CTCCAATAGC
ATATATTAAAGTTGTTGCAGTTAAAAAGCTCGTAGTTGGATATCTGGG-GTGGG-CTGT-
-GACGCAC-AT-GCTGTGTT-G-CAG-ACCATACCCATCCTTCTGTTAACATGTGTTGGC
------A--CTT-G--TGCTGGACATGGGCTCAGATATTTTACCTTGAGAAAATCAGAGT
GTTTCAGGCAGG---CTTGGCCGGAATACAAAAGCATGG-AATAATGGAATT-GACATAA
--CTCTGTGGTTGGCCAGA-GA-AGTGTAATGATTAATAGGAACAGTTGGGGGCATTAGT
ATTTAATTGTCAGAGGTGAAATTCTT-GGATTTGTTAAAGACTAACTAAAGCGAAAGCAT
TTGCCAAGGATGTTTTC-ATTAATCAAGAACGAAAGTTAGGGGATCAAAGACGATCAGAT
ACCGTCGTAGTCTTAACTATAAACGATGCCGACTAGGGATCGGAGG-AGATAATCGAGCT
CCTTC-GGCACCTAAGGAGAAATCA-AAGTCTTTGGGTTCT-GGGGGGAGTATGGTCGCA
AGGCTGAAACTTGAAGGAATTGACGGAAGGGCACCACCAGGAGTGGAGCCTGCGGCTTAA
TCTGACTCAACACTGAGAAATTTACCAGGTCCAGACATTTACAGGATTGACAG-ATTGAT
AGCTCTTTCTTGATTCTATGGGTGGTGGTGCATGGCCGTTCTTAGTTGGTGGAGTGA-TT
TG-TCTGGTTAATTCCGATAACGAACGAGACCTTAACCTGCTAAATAG-CGCT--CTGGA
GTACTCTCC-GGAAA---GGCTTCTTAG--------------------------------
------------------------------------------------------------
------------------------------------------------------------
------------------------------------------------------------
------------------------------------------------------------
------------------------------------------------------------
------------------------------------------------------------
-------------------------------
>LERMA7_Bothrostoma_nasutum_MZ054191
---------------------TAGTCATATGCTTGTCTTAAAGATTAACCCATGCATGTG
TAAGTATAGTGT-CATACAGCGAAACTGCGAATGGCTCATTAAATCAGTTATAGTTTATT
TGATGGATAAA--GGATATGGATAACCGTAGAAAATCTAGAGCTAATACGTGCTTGAAA-
GCCTGCTTT---AAAAGGGCTGTATTTATTAGATA--AAGCCAGCA--------------
TTTAGGTGATTCATAATAACTTAGCGAATCGCAGG--ATTTCCTGCGATATTTCATTCAA
GTATCTGCCCTAT-CAGCTTT-GATGGTAGTGTATTGGACTACCATGGCTTTAACGGGTA
ACGGGGAATTAGGGTTCGATTCCGGAGAAAGAGCCTGAGAAACGGCTATTACATCTAAGG
ACGGCAGCAGGGGCGTAAATTACCCAATCTTAATTTAAGGAGGTAGTGACAAGAAATAT-
CGA-ATCGGACT-----CTGT-CCGAGATTGGAATGGGCCAAACGTAAAACCCTTGGTGA
GTAACAATTGGAGGGCAAG-TCTGGTGCCAGCAGCCGCGGTAATTCCAG-CTCCAATAGC
ATATATTAAAGTTGTTGCAGTTAAAAAGCTCGTAGTTGGATTTCTGGG-GTGAT-CTCT-
-GGCGCAG-TT-TCTGTGTC-A-CTGTATCATACCCATCCTTCTGTTAACGTGTGTTGGC
------A--TTC-G--TGCTGGACATGGGCTCAGATATTTTACCTTGAGAAAATTAGAGT
GTTTCAGGCAGG---CTTGGCCGGAATACAAAAGCATGG-AATAATAGAATT-GACACAA
--CTCTGTGGTTGGCCAGA-GA-AGTGTAATGATTAATAGGAACAGTTGGGGGCATTAGT
ATTTAATTGTCAGAGGTGAAATTCTT-GGATTTGTTAAAGACTAACTAAAGCGAAAGCAT
TTGCCAAGGATGTTTTC-ATTAATCAAGAACGAAAGTTAGGGGATCAAAGACGATCAGAT
ACCGTCGTAGTCTTAACCATAAACGATGCCGACTAGGGATCGGAGG-AGATAATCGAGCT
CCTTC-GGCACCTAAGGAGAAATCA-AAGTCTTTGGGTTCT-GGGGGGAGTATGGTCGCA
AGGCTGAAACTTGAAGGAATTGACGGAAGGGCACCACCAGGAGTGGAGCCTGCGGCTTAA
TCTGACTCAACACTGAGAAATTTACCAGGTCCAGACATTTACAGGATTGACAG-ATTGAT
AGCTCTTTCTTGATTCTATGGGTGGTGGTGCATGGCCGTTCTTAGTTGGTGGAGTGA-TT
TG-TCTGGTTAATTCCGATAACGAACGAGACCTTAACCTGCTAAATAG-CGCC--TCGGA
GGATTCTCC-GGGAA---GGCTTCTTAG--------------------------------
------------------------------------------------------------
------------------------------------------------------------
------------------------------------------------------------
------------------------------------------------------------
------------------------------------------------------------
------------------------------------------------------------
-------------------------------
>KUNRA_Bbimicronucleatum_MZ054202
---------------------TAGTCATATGCTTGTCTTAAAGATTAACCCATGCATGTG
TAAGTATAGTGT-CATACAGCGAAACTGCGAATGGCTCATTAAATCAGTTATAGTTTATT
TGATGGATAAA---GATATGGATAACCGTAGAAAATCTAGAGCTAATACATGCTTGAAA-
GCCTGCTTT---AAAAGGGCTGTATTTATTAGATA--AAGCCAGCA--------------
TTTAGGTGATTCATAATAACTTTGCGAATCGCAGG--ATTGTCTGCGATATTTCATTCAA
GTATCTGCCCTAT-CAGCTTT-GATGGTAGTGTATTGGACTACCATGGCATTAACGGGTA
ACGGGGAATTAGGGTTCGATTCCGGAGAAAGAGCCTGAGAAACGGCTATTACATCTAAGG
ACGGCAGCAGGGGCGTAAATTACCCAATCTTAATTTAAGGAGGTAGTGACAAGAAATAT-
CGA-AACGCTTT-----GT-----CGGATTGGAAAGGACCAAACGTAAAACACTTGGCGA
GAAACAATTGGAGGGCAAG-TCTGGTGCCAGCAGCCGCGGTAATTCCAG-CTCCAATAGC
ATATATTAAAGTTGTTGCAGTTAAAAAGCTCGTAGTTGGATATCTGGG-GTGGT-CTTT-
-GGCACAC-TT-GCTGTGAA-A-CTG-ACCATACCCATCCTTCTGTTAACATGTGTTGGC
------GCGCTA-G--CGTTGCGCATGGGCTCAGATATTTTACCTTGAAAAAATCAGAGT
GTTTCAGGCAGG---CTTGGCCGGAATACAAAAGCATGG-AATAATGGAATT-GACACAA
--CTCTGTGGTTGGCCAGA-GA-CGTGTAATGATTAATAGGAACAGTTGGGGGCATTAGT
ATTTAATTGTCAGAGGTGAAATTCTT-GGATTTGTTAAAGACTAACTAAAGCGAAAGCAT
TTGCCAAGGATGTTTTC-ATTAATCAAGAACGAAAGTTAGGGGATCAAAGACGATCAGAT
ACCGTCGTAGTCTTAACCATAAACGATGCCGACTAGGGATCGGAGG-AGATAATCGAGCT
CCTTC-GGCACCTAAGGAGAAATCA-AAGTCTTTGGGTTCT-GGGGGGAGTATGGTCGCA
AGGCTGAAACTTGAAGGAATTGACGGAAGGGCACCACCAGGAGTGGAGCCTGCGGCTTAA
TCTGACTCAACACTGAGAAATTTACCAGGTCCAGACATTTACAGGATTGACAG-ATTGAT
AGCTCTTTCTTGATTCTTTGGGTGGTGGTGCATGGCCGTTCTTAGTTGGTGGAGTGA-TT
TG-TCTGGTTAATTCCGATAACGAACGAGACCTTAACCTGCTAAATAG-CAAC--CCGGA
GTACCCTCC-GGGAG---AGCTTCTTAG--------------------------------
------------------------------------------------------------
------------------------------------------------------------
------------------------------------------------------------
------------------------------------------------------------
------------------------------------------------------------
------------------------------------------------------------
-------------------------------
>LIBL_Bothrostoma_robustum_MZ054205
---------------------TAGTCATATGCTTGTCTTAAAGATTAACCCATGCATGTG
TAAGTATAGTGT-CATACAGCGAAACTGCGAATGGCTCATTAAATCAGTTATAGTTTATT
TGATGGATAAA---GATATGGATAACCGTAGAAAATCTAGAGCTAATACATGCTTGAAA-
GCCTGCTTT---AAAAGGGCTGTATTTATTAGATA--AAGCCAGCA--------------
TTTAGGTGATTCATAATAACTTAGCGAATCGCAGG--ATTGTCTGCGATATTTCATTCAA
GTATCTGCCCTAT-CAGCTTT-GATGGTAGTGTATTGGACTACCATGGCATTAACGGGTA
ACGGGGAATTAGGGTTCGATTCCGGAGAAAGAGCCTGAGAAACGGCTATTACATCTAAGG
ACGGCAGCAGGGGCGTAAATTACCCAATCTTAATTTAAGGAGGTAGTGACAAGAAATAT-
CGA-AACGCTTT-----GT-----CGGATTGGAAAGGACCAAACGTAAAACACTTGGCGA
GAAACAATTGGAGGGCAAG-TCTGGTGCCAGCAGCCGCGGTAATTCCAG-CTCCAATAGC
ATATATTAAAGTTGTTGCAGTTAAAAAGCTCGTAGTTGGATATCTGGG-GTGGT-CTGT-
-GGCGCAC-TA-GCTGCGAA-A-CAG-ACCATACCCATCCTTCTGTTAACATGTATTGGC
------ACTCTC-G--TGTTGGACATGGGCTCAGATATTTTACCTTGAAAAAATCAGAGT
GTTTCAGGCAGG---CTTGGCCGGAATACAAAAGCATGG-AATAATGGAATT-GACACAA
--CTCTGTGGTTGGCCAGA-GA-AGTGTAATGATTAATAGGAACAGTTGGGGGCATTAGT
ATTTAATTGTCAGAGGTGAAATTCTT-GGATTTGTTAAAGACTAACTAAAGCGAAAGCAT
TTGCCAAGGATGTTTTC-ATTAATCAAGAACGAAAGTTAGGGGATCAAAGACGATCAGAT
ACCGTCGTAGTCTTAACTATAAACGATGCCGACTAGGGATCGGGGG-AGATAATCGAGCT
CCTTC-GGCACCTAAGGAGAAATCA-AAGTCTTTGGGTTCT-GGGGGGAGTATGGTCGCA
AGGCTGAAACTTGAAGGAATTGACGGAAGGGCACCACCAGGAGTGGAGCCTGCGGCTTAA
TCTGACTCAACACTGAGAAATTTACCAGGTCCAGACATTTACAGGATTGACAG-ATTGAT
AGCTCTTTCTTGATTCTATGGGTGGTGGTGCATGGCCGTTCTTAGTTGGTGGAGTGA-TT
TG-TCTGGTTAATTCCGATAACGAACGAGACCTTAACCTGCTAAATAG-CACC--TTGGA
GGATTCTCC-AGGGA---AGCTTCTTAG--------------------------------
------------------------------------------------------------
------------------------------------------------------------
------------------------------------------------------------
------------------------------------------------------------
------------------------------------------------------------
------------------------------------------------------------
-------------------------------
>AJ009662_Caenomorphidae_Udarwini
------------------------------------------------------------
------------------------------------------------------------
------------------------------------------------------------
------------------------------------------------------------
------------------------------------------------------------
------------------------------------------------------------
------------------------------GAGACTGAG-AATGGCTATTACATCTAAGG
ACGGCAGCAGGGGCGTAAATTACCCAATCTTAATTTAAGGAGGTAGTGACAAGAAATAT-
CGACTTTGGAG------AAAT-CCAAGATTGGAATGGACTAAACACAAAACACTTAGCGA
GTAACAATTGGAGGACAAG-TCTGGTGCCAGCACCCGCGGTAATTCCAG-CTCCAATAGC
GTATATTAAAGTTGTTGCAGTTAAAAAGCTCGTAGTTGGATATCTGCA-AGAGG-CTAA-
-GGGTCAC-TC-TGTGATTC---TTA-TCCTTAAGCATCCTTCTGTTAACACGTGTTGGC
------C--TCA-C--GGCTGGACGTGAGCTCAGAAATTTTACCTTGAGAAAATTAGAGT
GTTTCAGGCAGG---CAAGGCCGGAATACAAAAGCATGG-AATAATAGAAAT-GACACAA
--CTTTGTGGTTGGCCAGA-GG-CGTGTAATGGTTAATAGGAACAGTTGGGGGCATTAGT
ATTTAATTGTCAGAGGTGAAATTCTT-GGATTTGTTAAAGACTAACTAAAGCGAAAGCAT
CTGCCAAGGATGTTTTC-ATTAATCAAGAACGAAAGTTAGGGGATCAAAGACGATCAGAT
ACCGTCGTAGTCTTAACCATAAACGATGCCGACTAGAGATTGGAGG-AGATATTCGAGCT
CCTTC-AGCATCTAAGGAGAAATCA-AAGTCTTTGGGTTCT-GGGGGGAGTATGGTCGCA
AGGCTGAAACTTGAAGGAATTGACGGAAGGGCACCACCAGGAGTGGAGCCTGCGGCTTAA
TCTGACTCAACACTGAGAAATTTACCAGGTCCAGACATTGATAGGATTGACAG-ATTGAT
AGCTCTTTCTTGATTCTATGGGTGGTGGTGCATGGCCGTTCTTAGTTGGTGGAGTGA-TT
TG-TCTGGTTAATTCCGATAACGAACGAGACCTTAACCTGCTAACTAG-ATTT--GCGAG
TTATT-CTC-TAAAA---TTCTTCTTAGAGGGACTGTGTGGTAAAACCTCAAGGAAGTTT
AAGGCAA--------------------TAGATGTCCTGGGCTGCACGCGTGCTACAATGA
TGCAC-TCAATGAG---TTCCTGCGCTGAAAGGTGT-CAGGCAATCTT--CAATATGCAT
CGTGATTGGGATAGATC-TTTGTAATTATGGATCTTG--AACGAGGAATTCCTAGTAAGC
GTATGTCATCAACTTGCGCTGATTAAGTC--CC-TGCCCTTTGTACACAC-CGCCCGTCG
CTCCTACCGATTCCGAGTGATTCGGTGAACCTTTTGGACTTG-------------CCAAA
AGCG-AGAAAATTATGTGAACCA-AATCACTTAGAGGAAGGAGAAGTCGTAACAAGGTTT
CCGTAGGT-----------------------
>KY025570_Urostomides_darwini_ADARBOT
-----------------------------------TCTCAAAGATTAACCCATGCATGTG
CAAGTATAGTAT-TATACAGCGAAACTGCGAATGGCTCATTAAATCAGTTATAATTTATT
TGATGGATAAA--GGATATGGATAACCGTAGAAAATCTAGAGCTAATACATGCGTGAAC-
GTTTGCCGC--AAGGTAAACTGTATTTATTAGATA--AAGCCAGCA--------------
TTTAGGTGATTCATAATAACTTAGCGAATCGCGGA-TTTCATCCGCGATATATCATTCAA
GTATCTGCCCTAT-CAGCTTT-GATGGTAGTGTATTGGACTACCATGGCACTAACGGGTA
ACGGAGAATTAGGGTTCGGTTCCGGAGAAAGAGCCTGAGAAACGGCTATTACATCTAAGG
ACGGCAGCAGGGGCGTAAATTACCCAATCTTAATTTAAGGAGGTAGTGACAAGAAATAT-
CGACTTTGGAG------AAAT-CCAAGATTGGAATGGACTAAACACAAAACACTTAGCGA
GTAACAATTGGAGGACAAG-TCTGGTGCCAGCACCCGCGGTAATTCCAG-CTCCAATAGC
GTATATTAAAGTTGTTGCAGTTAAAAAGCTCGTAGTTGGATATCTGCA-AGAGG-CTAA-
-GGGTCAC-TC-TGTGATTC---TTA-TCCTTAAGCATCCTTCTGTTAACACGTGTTGGC
------T--TCG-C--GGCTGGACGTGAGCTCAGAAATTTTACCTTGAGAAAATTAGAGT
GTTTCAGGCAGG---CAAGGCCGGAATACAAAAGCATGG-AATAATAGAAAT-GACACAA
--CTTTGTGGTTGGCCAGA-GG-CGTGTAATGGTTAATAGGAACAGTTGGGGGCATTAGT
ATTTAATTGTCAGAGGTGAAATTCTT-GGATTTGTTAAAGACTAACTAAAGCGAAAGCAT
CTGCCAAGGATGTTTTC-ATTAATCAAGAACGAAAGTTAGGGGATCAAAGACGATCAGAT
ACCGTCGTAGTCTTAACCATAAACGATGCCGACTAGAGATTGGAGG-AGATATTCGAGCT
CCTTC-AGCATCTAAGGAGAAATCA-AAGTCTTTGGGTTCT-GGGGGGAGTATGGTCGCA
AGGCTGAAACTTGAAGGAATTGACGGAAGGGCACCACCAGGAGTGGAGCCTGCGGCTTAA
TCTGACTCAACACTGAGAAATTTACCAGGTCCAGACATTGATAGGATTGACAG-ATTGAT
AGCTCTTTCTTGATTCTATGGGTGGTGGTGCATGGCCGTTCTTAGTTGGTGGAGTGA-TT
TG-TCTGGTTAATTCCGATAACGAACGAGACCTTAACCTGCTAACTAG-ATTT--GCGAG
TTATT-CTC-TAAAA---TTCTTCTTAGAGGGACTGTGTGGTAAAACCTCAAGGAAGTTT
AAGGCAATAACAGGTCTGTGATGCCCTTAGATGTCCTGGGCTGCACGCGTGCTACAATGA
TGCAC-TCAATGAG---TTCCTGCGCTGAAAGGTGT-CAGGCAATCTT--CAATATGCAT
CGTGATTGGGATAGATC-TTTGTAATTATGGATCTTG--AACGAGGAATTCCTAGTAAGC
GTATGTCATCAACTTGCGCTGATTAAGTC--CC-TGCCCTTTGTACACAC-CGCCCGTCG
CTCCTACCGATTCCGAGTGATTCGGTGAACCTTTTGGACTTG-------------CCAAA
AGCG-AGAAAATTAAGTGAACTG-AATCACTTAGAGGAAGGAGAAGTCGTAACAAGGTTT
CC-----------------------------
>MW872361_Urostomides_spinosus_ZWB2018
------------------------------------------------------------
--------------------------------------ATTAAATCAGTTATAGTTTATT
TGATGGATAAA--GGATATGGATAACCGTAGAAATTCTAGAGCTAATACATGCGTGAAA-
GCTCGACTC--AAGAAGAGCTGTATTTATTAGATA--AAGCCAGCA--------------
TTTAGGTGATTCATAATAACTTAGCGAATCGCGGA-TTT-ATCCGCGATATATCATTCAA
GTATCTGCCCTAT-CAGCTTT-GATGGTAGTGTATTGGACTACCATGGCTTTAACGGGTA
ACGGAGAATTAGGGTTCGGTTCCGGAGAAAGAGCCTGAGAAACGGCTATTACATCTAAGG
ACGGCAGCAGGGGCGTAAATTACCCAATCTTAATTTAAGGAGGTAGTGACAAGAAATAT-
CGACTTTGGAG------CAAT-CCAAGATTGGAATGGGCTGAACACAAAACACTCAGCGA
GTAACAATTGGAGGGCAAG-TCTGGTGCCAGCAGCCGCGGTAATTCCAG-CTCCAATAGC
GTATATTAAAGTTGTTGCAGTTAAAAAGCTCGTAGTTGGATATCTGGA-GTAGT-CTAA-
-GTTCCTC-TA-TGGGGACG-CTTAG-ATCACATCCATCCTTCTGTTAACGTGTCGTGGT
------A--CTC-G--TACTGGACACGAGCTCGGATATTTTACCTTGAGAAAAATAGAGT
GTTTCAGGCAGG---CAAGGCCGGAATACAAAAGCATGG-AATAATAGAAAT-GACACAA
--CGCTGTGGTTGGCCAGA-GG-CGTGTAATGATTAATAGGAACAGTTGGGGGCATTAGT
ATTTAATTGTCAGAGGTGAAATTCTT-GGATTTGTTAAAGACTAACTAAAGCGAAAGCAT
CTGCCAAGGATGTTTTC-ATTAATCAAGAACGAAAGTTAGGGGATCAAAGACGATCAGAT
ACCGTCGTAGTCTTAACCATAAACGATGCCGACTAGAGATTGGAGG-AGATAATCGAGCT
CCTTC-AGCATCTAAGGAGAAATCA-AAGTCTTTGGGTTCT-GGGGGGAGTATGGTCGCA
AGGCTGAAACTTGAAGGAATTGACGGAAGGGCACCACCAGGAGTGGAGCCTGCGGCTTAA
TCTGACTCAACACTGAGAAATTTACCAGGTCCAGACATTGATAGGATTGACAG-ATTGAT
AGCTCTTTCTTGATTCTATGGGTGGTGGTGCATGGCCGTTCTTAGTTGGTGGAGTGA-TT
TG-TCTGGTTAATTCCGATAACGAACGAGACCTTAACCTGCTAACTAG-AAAT--ACGAG
TTATTACTT-TTATA---TTCTTCTTAGAGGGACTGTGTGGTAAAACCTCAAGGAAGTTT
AAGGCAATAACAGGTCTGTGATGCCCTTAGATGTCCTGGGCTGCACGCGTGCTACACTGA
TGCAC-TCAACGAG---TTCCTGTGCTGAAAGGCAT-TAGGCAATCTT--CAATATGCAT
CGTGATTGGGATAGATC-TTTGTAATTATGGATCTTG--AACGAGGAATTCCTAGTAAGC
GCAAGTCATCAACTTGCGCTGATTAAGTC--CC-TGCCCTTTGTACACAC-CGCCCGTCG
CTCCTACCGATTCCGAGTGATTCGGTGAGCCTTTTGGA----------------------
------------------------------------------------------------
-------------------------------
>KY025567_Urostomides_campanula_ACAMTR
----------------------AGTCATATGCTTGTCTCAAAGATTAACCCATGCATGTG
TAAGTATAGTTA-TATACAGCGAAACTGCGAATGGCTCATTAAATCAGTTATAATTTATT
TGATGGATAAA--GGATATGGATAACCGTAGAAATTCTAGAGCTAATACATGCTAGAAA-
GCTCGACGC--AAGAAGAGCTGCATTTATTAGATA--AAGCCAGCA--------------
TTTAGGTGATTCATAATAACTTAGCGAATCGCAAG-GTT-TCTTGCGATATATCATTCAA
GTATCTGCCCTAT-CAGCTTT-GATGGTAGTGTATTGGACTACCATGGCATTAACGGGTA
ACGGAGAATTAGGGTTCGGTTCCGGAGAAAGAGCCTGAGAAACGGCTATTACATCTAAGG
ACGGCAGCAGGGGCGTAAATTACCCAATCTTAATTTAAGGAGGTAGTGACAAGAAATAT-
CGACTTTGGAG------AAAT-CCAAGATTGGAATGGACCAAACGCAAAACCCTTGGCGA
GTAACAATTGGAGGGCAAG-TCTGGTGCCAGCAGCCGCGGTAATTCCAG-CTCCAATAGC
GTATATTAAAGTTGTTGCAGTTAAAAAGCTCGTAGTTGGATATCTGGA-GTGGT-CTAT-
-GCGCTCT-TC-TAGAGATG-CTTAG-ACTTCATCCATCCTTCTGTTAACGCGTCGTGGT
------A--CTT-G--TACTGGATGCGAGCTCGGATATTTTACCTTGAGAAAATCAGAGT
GTTTCAGGCAGG---CAAGGCCGGAATACAAAAGCATGG-AATAATAGAAAC-GACACAA
--CTCTGTGGTTGGCCAGA-GG-CGTGTAATTGTTAATAGGAACAGTTGGGGGCATTAGT
ATTTAATTGTCAGAGGTGAAATTCTT-GGATTTGTTAAAGACTAACTAAAGCGAAAGCAT
CTGCCAAGGATGTTTTC-ATTAATCAAGAACGAAAGTTAGGGGATCAAAGACGATCAGAT
ACCGTCGTAGTCTTAACTATAAACGATGCCGACTAGGGATTGGAGG-AGGTATTCGAACT
CCTTC-AGCACCTAAGGAGAAATCA-AAGTCTTTGGGTTCT-GGGGGGAGTATGGTCGCA
AGGCTGAAACTTGAAGGAATTGACGGAAGGGCACCACCAGGAGTGGAGCCTGCGGCTTAA
TCTGACTCAACACTGAGAAATTTACCAGGTCCAGACATTGATAGGATTGACAG-ATTGAT
AGCTCTTTCTTGATTCTATGGGTGGTGGTGCATGGCCGTTCTTAGTTGGTGGAGTGA-TT
TG-TCTGGTTAATTCCGATAACGAACGAGACCTTAACCTGCTAACTAG-ATCT--TTGAG
TTATT-CTC-TTAGA---CGCTTCTTAGAGGGACTGTGTGGTAAAACCTCAAGGAAGTTT
AAGGCAATAACAGGTCTGTGATGCCCTTAGATGTCCTGGGCTGCACGCGTGCTACACTGA
TGCAC-TCAATGAG---TTCCTGTGCTGAAAGGCAT-TAGGCAATCTT--CAATATGCAT
CGTGATTGGGATAGATC-TTTGTAATTATGGATCTTG--AACGAGGAATTCCTAGTAAGC
GTAAGTCATCAACTTGCGCTGATTAAGTC--CC-TGCCCTTTGTACACAC-CGCCCGTCG
CTCCTACCGATTCCGGGTGATTCGGTGAACCTTTTGGACTTG-------------CCACA
AGCG-AGGAAATTAAGTGAACCA-AATCACCTAGAGGAAGGAGAAGTCGTAACAAGGTTT
CC-----------------------------
>KY025584_Urostomides_striatus_V5MS
---------------------TAGTCATATGCTTGTCTCAAAGATTAACCCATGCATGTG
CAAGTATAGTTA-TATACCGCGAAACTGCGAATGGCTCATTAAATCAGTTATAATTTATT
TGATGGATAAA--GGATATGGATAACCGTAGAAATTCTAGAGCTAATACATGCGTGAAA-
GCTCGACGT--AAGAAGAGCTGTATTTATTAGATA--AAGCCAGCA--------------
TTTAGGTGATTCATAATAACTTAGCGAATCGCAGA-TTT-ATCTGCGATATATCATTCAA
GTATCTGCCCTAT-CAGCTTT-GATGGTAGTGTATTGGACTACCATGGCATTCACGGGTA
ACGGAGAATTAGGGTTCGGTTCCGGAGAAAGAGCCTGAGAAACGGCTATTACATCTAAGG
ACGGCAGCAGGGGCGTAAATTACCCAATCTTAATTTAAGGAGGTAGTGACAAGAAATAT-
CGACTTTGGAG------CAAT-CCAAGATTGGAATGGGCTAAACACAAAACCCTTAGCGA
GTAACAATTGGAGGGCAAG-TCTGGTGCCAGCAGCCGCGGTAATTCCAG-CTCCAATAGC
GTATATTAAAGTTGTTGCAGTTAAAAAGCTCGTAGTTGGATATCTGGA-GTAAT-CTGC-
-GGTTCCC-TT-TGGGGATT-G-CAG-AGTACATCCATCCTTCTGTTAACGTGTGTTGGT
------T--CTC-ACGGACTGGACACGAGCTCGGATATTTTACCTTGAGAAAATTAGAGT
GTTTCAGGCAGG---CTTGGCCGGAATACAAAAGCATGG-AATAATTGAAAT-GACACAA
--CGCTGTGGTTGGCCAGA-GG-CGTGTAATGGTTAATAGGAACAGTTGGGGGCATTAGT
ATTTAATTGTCAGAGGTGAAATTCTT-GGATTTGTTAAAGACTAACTAAAGCGAAAGCAT
CTGCCAAGGATGTTTTC-ATTAATCAAGAACGAAAGTTAGGGGATCAAAGACGATCAGAT
ACCGTCGTAGTCTTAACCATAAACGATGCCGACTAGAGATTGGAGG-AGATATTCGAGCT
CCTTC-AGCATCTAAGGAGAAATCA-AAGTCTTTGGGTTCT-GGGGGGAGTATGGTCGCA
AGGCTGAAACTTGAAGGAATTGACGGAAGGGCACCACCAGGAGTGGAGCCTGCGGCTTAA
TCTGACTCAACACTGAGAAATTTACCAGGTCCAGACATTGATAGGATTGACAG-ATTGAT
AGCTCTTTCTTGATTCTATGGGTGGTGGTGCATGGCCGTTCTTAGTTGGTGGAGTGA-TT
TG-TCTGGTTAATTCCGATAACGAACGAGACCTTAACCTGCTAACTAG-ATCT--GCGAG
TTATTACTT-TTGGA---TGCTTCTTAGAGGGACTGTGTGGTAAAACCTCAAGGAAGTTT
AAGGCAATAACAGGTCTGTGATGCCCTTAGATGTCCTGGGCTGCACGCGTGCTACACTGA
TGCAC-TCAGCGAG---TACCTGATCTGAAAGGTAT-TAGGCAATCTT--CAATATGCAT
CGTGATTGGGATAGATC-TTTGTAATTATGGATCTTG--AACGAGGAATTCCTAGTAAGC
GCAAGTCATCAACTTGCGCTGATTAAGTC--CC-TGCCCTTTGTACACAC-CGCCCGTCG
CTCCTACCGATTCCGAGTGATTCGGTGAACCTTTTGGACTTG-------------CCAAA
AGCG-AGAAAATTAAGTGAACCA-AATCACTTAGAGGAAGGAGAAGTCGTAACAAGGTTT
CC-----------------------------
>LIBL_Urostomides_striatus_18S
-CG---TGTTGATCCTGCCAGTAGTCATATGCTTGTCTCAAAGATTAACCCATGCATGTG
CAAGTATAGTTA-TATACCGCGAAACTGCGAATGGCTCATTAAATCAGTTATAATTTATT
TGATGGATAAA--GGATATGGATAACCGTAGAAATTCTAGAGCTAATACATGCGTGAAA-
GCTCGACGT--AAGAAGAGCTGTATTTATTAGATA--AAGCCAGCA--------------
TTTAGGTGATTCATAATAACTTAGCGAATCGCAGA-TTT-ATCTGCGATATATCATTCAA
GTATCTGCCCTAT-CAGCTTT-GATGGTAGTGTATTGGACTACCATGGCATTCACGGGTA
ACGGAGAATTAGGGTTCGGTTCCGGAGAAAGAGCCTGAGAAACGGCTATTACATCTAAGG
ACGGCAGCAGGGGCGTAAATTACCCAATCTTAATTTAAGGAGGTAGTGACAAGAAATAT-
CGACTTTGGAG------CAAT-CCAAGATTGGAATGGGCTAAACACAAAACCCTTAGCGA
GTAACAATTGGAGGGCAAG-TCTGGTGCCAGCAGCCGCGGTAATTCCAG-CTCCAATAGC
GTATATTAAAGTTGTTGCAGTTAAAAAGCTCGTAGTTGGATATCTGGA-GTAAT-CTGC-
-GGTTCCC-TT-TGGGGATT-G-CAG-AGTACATCCATCCTTCTGTTAACGTGTGTTGGT
------T--CTC-ACGGACTGGACACGAGCTCGGATATTTTACCTTGAGAAAATTAGAGT
GTTTCAGGCAGG---CTTGGCCGGAATACAAAAGCATGG-AATAATTGAAAT-GACACAA
--CGCTGTGGTTGGCCAGA-GG-CGTGTAATGGTTAATAGGAACAGTTGGGGGCATTAGT
ATTTAATTGTCAGAGGTGAAATTCTT-GGATTTGTTAAAGACTAACTAAAGCGAAAGCAT
CTGCCAAGGATGTTTTC-ATTAATCAAGAACGAAAGTTAGGGGATCAAAGACGATCAGAT
ACCGTCGTAGTCTTAACCATAAACGATGCCGACTAGAGATTGGAGG-AGATATTCGAGCT
CCTTC-AGCATCTAAGGAGAAATCA-AAGTCTTTGGGTTCT-GGGGGGAGTATGGTCGCA
AGGCTGAAACTTGAAGGAATTGACGGAAGGGCACCACCAGGAGTGGAGCCTGCGGCTTAA
TCTGACTCAACACTGAGAAATTTACCAGGTCCAGACATTGATAGGATTGACAG-ATTGAT
AGCTCTTTCTTGATTCTATGGGTGGTGGTGCATGGCCGTTCTTAGTTGGTGGAGTGA-TT
TG-TCTGGTTAATTCCGATAACGAACGAGACCTTAACCTGCTAACTAG-ATCT--GCGAG
TTATTACTT-TTGGA---TGCTTCTTAGAGGGACTGTGTGGTAAAACCTCAAGGAAGTTT
AAGGCAATAACAGGTCTGTGATGCCCTTAGATGTCCTGGGCTGCACGCGTGCTACACTGA
TGCAC-TCAGCGAG---TACCTGATCTGAAAGGTAT-TAGGCAATCTT--CAATATGCAT
CGTGATTGGGATAGATC-TTTGTAATTATGGATCTTG--AACGAGGAATTCCTAGTAAGC
GCAAGTCATCAACTTGCGCTGATTAAGTC--CC-TGCCCTTTGTACACAC-CGCCCGTCG
CTCCTACCGATTCCGAGTGATTCGGTGAACCTTTTGGACTTG-------------CCAAA
AGCG-AGAAAATTAAGTGAACCA-AATCACTTAGAGGAAGGAGAAGTCGTAACAAGGTTT
CCGTAGGTGAACCTGC---AGAAGGATCAA-
>BOPAT_Urostomides_bacillatus_18S
-TG----GTTGATCCTGCCAGTAGTCATATGCTTGTCTCAAAGATTAACCCATGCATGTG
CAAGTATAGTTA-TATACAGCGAAACTGCGAATGGCTCATTAAATCAGTTATAATTTATT
TGATGGATAAA--GGATATGGATAACCGTAGAAATTCTAGAGCTAATACATGCGTGAAA-
GCCCAACTC--AAGAAGGGCTGTATTTATTAGATA--AAGCCAGCA--------------
TTTAGGTGATTCATAATAACTTAGCGAATCGCAGA-TTT-TTCTGCGATATATCATTCAA
GTATCTGCCCTAT-CAGCTTT-GATGGTAGTGTATTGGACTACCATGGCATTAACGGGTA
ACGGAGAATTAGGGTTCGGTTCCGGAGAAAGAGCCTGAGAAACGGCTATTACATCTAAGG
ACGGCAGCAGGGGCGTAAATTACCCAATCTTAATTTAAGGAGGTAGTGACAAGAAATAT-
CGACTTTGGAG------CAAT-CCAAGATTGGAATGGGCTAAACACAAAACACTTAGCGA
GTAACAATTGGAGGGCAAG-TCTGGTGCCAGCAGCCGCGGTAATTCCAG-CTCCAATAGC
GTATATTAAAGTTGTTGCAGTTAAAAAGCTCGTAGTTGGATATCTGGA-GTAAC-CTGT-
-GTTCCCT-TC-TGGGGGAT-A-CAG-AGTACATCCATCCTTCTGTTAACGTGTGTTGGT
------A--CCT-A-GTACTGGACACGAGCTCGGATATTTTACCTTGAGAAAATTAGAGT
GTTTCAGGCAGG---CTTGGCCGGAATACAAAAGCATGG-AATAATTGAAAT-GACACAA
--CGCTGTGGTTGGCCAGA-GG-CGTGTAATGGTTAATAGGAACAGTTGGGGGCATTAGT
ATTTAATTGTCAGAGGTGAAATTCTT-GGATTTGTTAAAGACTAACTAAAGCGAAAGCAT
CTGCCAAGGATGTTTTC-ATTAATCAAGAACGAAAGTTAGGGGATCAAAGACGATCAGAT
ACCGTCGTAGTCTTAACCATAAACGATGCCGACTAGAGATTGGAGG-AGATATTCGAGCT
CCTTC-AGCATCTAAGGAGAAATCA-AAGTCTTTGGGTTCT-GGGGGGAGTATGGTCGCA
AGGCTGAAACTTGAAGGAATTGACGGAAGGGCACCACCAGGAGTGGAGCCTGCGGCTTAA
TCTGACTCAACACTGAGAAATTTACCAGGTCCAGACATTGATAGGATTGACAG-ATTGAT
AGCTCTTTCTTGATTCTATGGGTGGTGGTGCATGGCCGTTCTTAGTTGGTGGAGTGA-TT
TG-TCTGGTTAATTCCGATAACGAACGAGACCTTAACCTGCTAACTAG-ATCT--GCGAG
TTATTACTT-TTGGA---TGCTTCTTAGAGGGACTGTGTGGTAAAACCTCAAGGAAGTTT
AAGGCAATAACAGGTCTGTGATGCCCTTAGATGTCCTGGGCTGCACGCGTGCTACACTGA
TGCAC-TCAGCGAG---TACCTGGTCTGAAAGGTAT-TAGGCAATCTT--CAATATGCAT
CGTGATTGGGATAGATC-TTTGTAATTATGGATCTTG--AACGAGGAATTCCTAGTAAGC
GCAAGTCATCAACTTGCGCTGATTAAGTC--CC-TGCCCTTTGTACACAC-CGCCCGTCG
CTCCTACCGATTCCGAGTGATTCGGTGAACCTTTTGGACTTG-------------CCAAA
AGCG-AGAAAATTAAGTGAACCA-AATCACTTAGAGGAAGGAGAAGTCGTAACAAGGTTT
CCGTAGGTGA---------------------
>SUSBARB_Urostomides_denarius_KY025575
---------------------TAGTCATATGCTTGTCTCAAAGATTAACCCATGCATGTG
CAAGTATAGTTA-TATACCGCGAAACTGCGAATGGCTCATTAAATCAGTTATAATTTATT
TGATGGATAAA--GGATATGGATAACCGTAGAAATTCTAGAGCTAATACATGCGTGAAA-
GCTCGACGC--AAGGAGAGCTGTATTTATTAGATA--AAGCCAGCA--------------
TTTAGGTGATTCATAATAACTTAGCGAATCGCAGA-TTT-TTCTGCGATATATCATTCAA
GTATCTGCCCTAT-CAGCTTT-GATGGTAGTGTATTGGACTACCATGGCACTAACGGGTA
ACGGAGAATTAGGGTTCGGTTCCGGAGAAAGAGCCTGAGAAACGGCTATTACATCTAAGG
ACGGCAGCAGGGGCGTAAATTACCCAATCTTAATTTAAGGAGGTAGTGACAAGAAATAT-
CGACTTTGGAG------AAAT-CCAAGATTGGAATGGACTAAACACAAAACACTTAGCGA
GTAACAATTGGAGGGCAAG-TCTGGTGCCAGCAGCCGCGGTAATTCCAG-CTCCAATAGC
GTATATTAAAGTTGTTGCAGTTAAAAAGCTCGTAGTTGGATATCTGGA-GTAGT-CTAC-
-ATACCTC-TT-TGGGGCGT-G-TAG-AATATATCCATCCTTCTGTTAACGTGTGTTGGT
------A--GCA-A--TACTGGACACGGGCTCGGATATTTTACCTTGAGAAAATTAGAGT
GTTTCAGGCAGG---CTTGGCCGGAATACAAAAGCATGG-AATAATAGAAAT-GACACAA
--CGCTGTGGTTGGCCAGA-GG-CGTGTAATGGTTAATAGGAACAGTTGGGGGCATTAGT
ATTTAATTGTCAGAGGTGAAATTCTT-GGATTTGTTAAAGACTAACTAAAGCGAAAGCAT
CTGCCAAGGATGTTTTC-ATTAATCAAGAACGAAAGTTAGGGGATCAAAGACGATCAGAT
ACCGTCGTAGTCTTAACCATAAACGATGCCGACTAGAGATTGGAGG-AGATATTCGAGCT
CCTTC-AGCATCTAAGGAGAAATCA-AAGTCTTTGGGTTCT-GGGGGGAGTATGGTCGCA
AGGCTGAAACTTGAAGGAATTGACGGAAGGGCACCACCAGGAGTGGAGCCTGCGGCTTAA
TCTGACTCAACACTGAGAAATTTACCAGGTCCAGACATTGATAGGATTGACAG-ATTGAT
AGCTCTTTCTTGATTCTATGGGTGGTGGTGCATGGCCGTTCTTAGTTGGTGGAGTGA-TT
TG-TCTGGTTAATTCCGATAACGAACGAGACCTTAACCTGCTAACTAG-ATCT--GCGAG
TTATTACTT-TTGGA---TGCTTCTTAG--------------------------------
------------------------------------------------------------
------------------------------------------------------------
------------------------------------------------------------
------------------------------------------------------------
------------------------------------------------------------
------------------------------------------------------------
-------------------------------
>CKMOCBO_Urostomides_pullus_18S
---------------------TAGTCATATGCTTGTCTCAAAGATTAACCCATGCATGTG
CAAGTATAGTTA-TATACAGCGAAACTGCGAATGGCTCATTAAATCAGTTATAATTTATT
TGATGGATAAA--GGATATGGATAACCGTAGAAATTCTAGAGCTAATACATGCGTGAAA-
GCTCGACGC--AAGAAGAGCTGTATTTATTAGATA--AAGCCAGCA--------------
TTTAGGTGATTCATAATAACTAAGCGAATCGCAGG-TTT-ACCTGCGATATATCATTCAA
GTATCTGCCCTAT-CAGCTTT-GATGGTAGTGTATTGGACTACCATGGCATTAACGGGTA
ACGGAGAATTAGGGTTCGGTTCCGGAGAAAGAGCCTGAGAAACGGCTATTACATCTAAGG
ACGGCAGCAGGGGCGTAAATTACCCAATCTTAATTTAAGGAGGTAGTGACAAGAAATAT-
CGACTTTGGAG------CAAT-CCAAGATTGGAATGGGCTAAATACAAAACACTTAGCGA
GTAACAATTGGAGGGCAAG-TCTGGTGCCAGCAGCCGCGGTAATTCCAG-CTCCAATAGC
GTATATTAAAGTTGTTGCAGTTAAAAAGCTCGTAGTTGGATATCTGGA-GTAGT-CTAT-
-GTTCTCC-TA-TGGGGATA-CATAG-AATACATCCATCCTTCTGTTAACGTGTGTTGGT
------A--CTT-G--TACTGGACACGAGCTCGGATATTTTACCTTGAGAAAATCAGAGT
GTTTCAGGCAGG---CTTGGCCGGAATACAAAAGCATGG-AATAATGGAAAT-GACACAA
--CGCTGTGGTTGGCCAGA-GG-CGTGTAATGGTTAATAGGAACAGTTGGGGGCATTAGT
ATTTAATTGTCAGAGGTGAAATTCTT-GGATTTGTTAAAGACTAACTAAAGCGAAAGCAT
CTGCCAAGGATGTTTTC-ATTAATCAAGAACGAAAGTTAGGGGATCAAAGACGATCAGAT
ACCGTCGTAGTCTTAACCATAAACGATGCCGACTAGAGATTGGAGG-AGATATTCGAGCT
CCTTC-AGCATCTAAGGAGAAATCA-AAGTCTTTGGGTTCT-GGGGGGAGTATGGTCGCA
AGGCTGAAACTTGAAGGAATTGACGGAAGGGCACCACCAGGAGTGGAGCCTGCGGCTTAA
TCTGACTCAACACTGAGAAATTTACCAGGTCCAGACATTGATAGGATTGACAG-ATTGAT
AGCTCTTTCTTGATTCTATGGGTGGTGGTGCATGGCCGTTCTTAGTTGGTGGAGTGA-TT
TG-TCTGGTTAATTCCGATAACGAACGAGACCTTAACCTGCTAACTAG-ATCT--GCGAG
TTATT-CTC-TTAGT---TTCTTCTTAG--------------------------------
------------------------------------------------------------
------------------------------------------------------------
------------------------------------------------------------
------------------------------------------------------------
------------------------------------------------------------
------------------------------------------------------------
-------------------------------
>KLAN25B_Urostomides_pullus_18S_KY025572
---------------------TAGTCATATGCTTGTCTCAAAGATTAACCCATGCATGTG
CAAGTATAGTTA-TATACAGCGAAACTGCGAATGGCTCATTAAATCAGTTATAATTTATT
TGATGGATAAA--GGATATGGATAACCGTAGAAATTCTAGAGCTAATACATGCGTGAAA-
GCTCGACGC--AAGAAGAGCTGTATTTATTAGATA--AAGCCAGCA--------------
TTTAGGTGATTCATAATAACTAAGCGAATCGCAGG-TTT-ACCTGCGATATATCATTCAA
GTATCTGCCCTAT-CAGCTTT-GATGGTAGTGTATTGGACTACCATGGCATTAACGGGTA
ACGGAGAATTAGGGTTCGGTTCCGGAGAAAGAGCCTGAGAAACGGCTATTACATCTAAGG
ACGGCAGCAGGGGCGTAAATTACCCAATCTTAATTTAAGGAGGTAGTGACAAGAAATAT-
CGACTTTGGAG------CAAT-CCAAGATTGGAATGGGCTAAATACAAAACACTTAGCGA
GTAACAATTGGAGGGCAAG-TCTGGTGCCAGCAGCCGCGGTAATTCCAG-CTCCAATAGC
GTATATTAAAGTTGTTGCAGTTAAAAAGCTCGTAGTTGGATATCTGGA-GTAGT-CTAT-
-GTTCTCC-TA-TGGGGATA-C-TAG-AATACATCCATCCTTCTGTTAACGTGTGTTGGT
------A--CTT-G--TACTGGACACGAGCTCGGATATTTTACCTTGAGAAAATCAGAGT
GTTTCAGGCAGG---CTTGGCCGGAATACAAAAGCATGG-AATAATGGAAAT-GACACAA
--CGCTGTGGTTGGCCAGA-GG-CGTGTAATGGTTAATAGGAACAGTTGGGGGCATTAGT
ATTTAATTGTCAGAGGTGAAATTCTT-GGATTTGTTAAAGACTAACTAAAGCGAAAGCAT
CTGCCAAGGATGTTTTC-ATTAATCAAGAACGAAAGTTAGGGGATCAAAGACGATCAGAT
ACCGTCGTAGTCTTAACCATAAACGATGCCGACTAGAGATTGGAGG-AGATATTCGAGCT
CCTTC-AGCATCTAAGGAGAAATCA-AAGTCTTTGGGTTCT-GGGGGGAGTATGGTCGCA
AGGCTGAAACTTGAAGGAATTGACGGAAGGGCACCACCAGGAGTGGAGCCTGCGGCTTAA
TCTGACTCAACACTGAGAAATTTACCAGGTCCAGACATTGATAGGA-TGACAG-A-TGAT
AGCTCCTG----------------------------------------------------
------------------------------------------------------------
------------------------------------------------------------
------------------------------------------------------------
------------------------------------------------------------
------------------------------------------------------------
------------------------------------------------------------
------------------------------------------------------------
------------------------------------------------------------
-------------------------------
>MF360251_Metopus_vestitus
----------------------------------------------------TGCATGTG
TAAGTATAGTTA-TATACAGCGAAACTGCGAATGGCTCATTAAATCACTTATCGTTTATT
TGATGGATACA--GAA-ATGGATAACCGTAGTAATTCTAGAGCTAATACATGCTTGAAG-
GCCTGACTC--ACGGAGGGCTGCATTTATTAGATA--AAGCCAATA--------------
TTT-GGTGACTC---ATAACTTAGCGAATCGTAGA-TTATATCTGCGATATATCATTCAA
GTTTCTGCCCTAT-CAGCTTT-GATGGTAGTGTATTGGACTACCATGGCTTTAACGGGTA
ACGGGGAATTAGGGTTCGGTTCCGGAGAAAGAGCCTGAGAAACGGCTATTACATCTAAGG
ACGGCAGCAGGGGCGTAAATTACCCAATCTTAACTTAAGGAGGTAGTGACAAGAAATAT-
CGACATTGGAG------AAAT-CCAAGATCGGAATGGACTAAATTTAAATACTTTAGTGA
GCAACAATTGGAGGGCAAG-TCTGGTGCCAGCAGCCGCGGTAATTCCAG-CTCCAATAGC
GTATATTAAAGTTGTTGCAGTTAAAAAGCTCGTAGTTGGATATCTGGA-GTGCTGTACT-
-TAGGCAG-AG-GTCTAGGT---ACG-TGCATATCCATCCTTCTGTTAACGTGCGTTGGT
------C--GCG-A--GATCGGGTACGGGCTCAGATATTTTACCTTGAGAAAATTAGAGT
GTTTCAGGCAGG---CAAGGCCGGAATACTACAGCATGG-AATAATGGAAAT-GATACGA
--CTCTGTGGTTGGCCAGG-GA-AGTATAATGGTTAATAGGAACAGTTGGGGGCATTAGT
ATTTAATTGTCAGAGGTGAAATTCTT-GGATTTGTTAAAGACTAACTAAAGCGAAAGCAT
TTGCCAAGGATGTTTTC-ATTAATCAAGAACGAAAGTTAGGGGATCAAAGACGATCAGAT
ACCGTCGTAGTCTTAACCATAAACGATGCCGACTAGAGATCGGAGG-AGATCTACGTGCT
CCTTC-GGGATCTAAGGAGAAATCA-AAGTCTTTGGGTTCT-GGGGGGAGTATGGTCGCA
AGGCTGAAACTTGAAGGAATTGACGGAAGGGCACCACCAGGAGTGGAGCCTGCGGCTTAA
TCTGACTCAACACGGAGAAATTTACCAGGTCCAGACATTGGCAGGATTGACAG-ATTGAT
AGCTCTTTCTTGATTCTATGGGTGGTGGTGCATGGCCGTTCTTAGTTGGTGGAGTGA-TT
TG-TCTGGTTAATTCCGATAACGAACGAGACCTTAACCTACTAACTAG-ATAC--TGGTG
TTATTACAC-CTTTA---TGCTTCTTAGAGGGACAGTGTGGTAAAACCTCAAGGAAGTTT
AAGGCAATAACAGGTCTGTGATGCCCTTAGATGTCCTGGGCCGCACGCGTGCTACACTGA
TGCAT-GCAATAAG---TTCCTAGGCCGGAAGGCAT-TGGGAAATCTC--CAGTATGCAT
CGTGCTTGGGATAGATC-TTTGTAATTATGGATCTTT--AACGAGGAATTCCTAGTAAGC
GCAAGTCATCAGCTTGCGCTGATTAAGTC--CC-TGCCCTTTGTACACAC-CGCCCGTCG
CTCCTACCGATTCCGGGTGATTCGGTGAACCTCTTGGACTTG-------------CCCAA
AGCG-AGGAAATTAAGTGAGCCA-TATCACCTAGAGGAAGGAGAA-TCGTACAAGTTCGT
-------------------------------
>OM801554_Metopus_spiculatus_ZWB2021032903
--------------------------------------CAAAGATTAACCCATGCATGTG
TAAGTATAGTTA-TCTACAGCGAAACTGCGAATGGCTCATTAAATCAGTTATAGTTTATT
TGATGGATAAA--GAA-ATGGATAACCGTAGTAATTCTAGAGCTAATACATGCTTGAAA-
GCCTGACTC--ACGAAGGGCTGCATTTATTAGATA--AAGCCAACG--------------
TTT-GGTGACTC---ATAACTTAGCGAATCGTAGA-TTATATCTGCGATATATCATTCAA
GTTTCTGCCCTAT-CAGCTTT-GATGGTAGTGTATTGGACTACCATGGCTTTAACGGGTA
ACGGGGAATTAGGGTTCGGTTCCGGAGAAAGAGCCTGAGAAACGGCTATTACATCTAAGG
ACGGCAGCAGGGGCGTAAATTACCCAATCTTAACTTAAGGAGGTAGTGACAAGAAATAT-
CGACATTGGAG------AAAT-CCAAGATCGGAATGGACTAAATTTAAATACCTTAGCGA
GCAACAATTGGAGGGCAAG-TCTGGTGCCAGCAGCCGCGGTAATTCCAG-CTCCAATAGC
GTATATTAAAGTTGTTGCAGTTAAAAAGCTCGTAGTTGGATATCTGGA-GTGCTATACT-
-TAGGCAA-AT-GTCTAGGT---ACG-TGCATATCCATCCTTCTGTTAACGTGCGTTGGT
------C--GCG-A--GATCGGGTACGGGCTCAGATATTTTACCTTGAGAAAATTAGAGT
GTTTCAGGCAGG---CAAGGCCGGAATACTACAGCATGG-AATAATGGAAAT-GACACAA
--CTCTGTGGTTGGCCAGG-GA-AGTGTAATGGTTAATAGGAACAGTTGGGGGCATTAGT
ATTTAATTGTCAGAGGTGAAATTCTT-GGATTTGTTAAAGACTAACTAAAGCGAAAGCAT
TTGCCAAGGATGTTTTC-ATTAATCAAGAACGAAAGTTAGGGGATCAAAGACGATCAGAT
ACCGTCGTAGTCTTAACCATAAACGATGCCGACTAGAGATCGGAGG-AGATCTACGTGCT
CCTTC-GGGATCTAAGGAGAAATCA-AAGTCTTTGGGTTCT-GGGGGGAGTATGGTCGCA
AGGCTGAAACTTGAAGGAATTGACGGAAGGGCACCACCAGGAGTGGAGCCTGCGGCTTAA
TCTGACTCAACACGGAGAAATTTACCAGGTCCAGACATTGGCAGGATTGACAG-ATTGAT
AGCTCTTTCTTGATTCTATGGGTGGTGGTGCATGGCCGTTCTTAGTTGGTGGAGTGA-TT
TG-TCTGGTTAATTCCGATAACGAACGAGACCTTAACCTACTAACTAG-ATAT--CGGTG
TTATTACAC-CTCTA---TGCTTCTTAGAGGGACTGTGTTGTAAAACCTCAAGGAAGTTT
AAGGCAATAACAGGTCTGTGATGCCCTTAGATGTCCTGGGCCGCACGCGTGCTACACTGA
TGCAT-GCAATAAG---TACCTAAGTCGGAAGACGT-TGGGAAATCTG--CAGTATGCAT
CGTGCTTGGGATAGATC-TTTGTAATTATGGATCTTT--AACGAGGAATTCCTAGTAAGC
GCAAGTCATCAGCTTGCGCTGATTAAGTC--CC-TGCCCTTTGTACACAC-CGCCCGTCG
CTCCTACCGATTCCGGGTGATTCGGTGAACCTCTTGGACTTG-------------CCAAA
AGCG-AGAAAATTAAGTGAACCA-TATCACCTAGAGGAAGGAGAAGTCGTAACAAGGTTT
CCGTAGGTGAACCTGC---GGAAGGATCA--
>NARROWRIVER_Marine_Metopid_sp1_18S
---------------------TAGTCATATGCTTGTCTCAAAGATTAACCCATGCATGTG
TAAGTATAGTTA-TATACAGCGAAACTGCGAATGGCTCATTAAATCAGTTATAGTTTATT
TGATGGATAAA--GAA-ATGGATAACCGTAGTAATTCTAGAGCTAATACATGCTAGAAA-
GCCTGACTC--ACGAAGGGCTGCATTTATTAGATA--AAGCCAACG--------------
TTT-GGTGACTC---ATAACTTAGCGAATCGTAGA-TTATATCTGCGATATATCATTCAA
GTTTCTGCCCTAT-CAGCTTT-GATGGTAGTGTATTGGACTACCATGGCTTTAACGGGTA
ACGGGGAATTAGGGTTCGGTTCCGGAGAAAGAGCCTGAGAAACGGCTATTACATCTAAGG
ACGGCAGCAGGGGCGTAAATTACCCAATCTTAACTTAAGGAGGTAGTGACAAGAAATAT-
CGACATTGGAG------AAAT-CCAAGATCGGAATGGACTAAATGTAAATACTTAGCGAG
ACAGCAAATAAGCTACCAC-TCCG------------------------------------
-----CTAAAGGTGTTGCAGATTTAAGGCTCGTAGTTGGATATCTGGA-GTGCTGTACT-
-TAGGCAA-TC-GTCTAGGT---ACG-TGCATATCCATCCTTCTGTTAACGTGCGTTGGT
------C--GCG-A--GATCGGGTACGGGCTCAGATATTTTACCTTGAGAAAATTAGAGT
GTTTCAGGCAGG---CAAGGCCGGAATACTACAGCATGG-AATAATGGAAAT-GACACAA
--CTCTGTGGTTGGCCAGG-GA-AGTGTAATGGTTAATAGGAACAGTTGGGGGCATTAGT
ATTTAATTGTCAGAGGTGAAATTCTT-GGATTTGTTAAAGACTAACTAAAGCGAAAGCAT
TTGCCAAGGATGTTTTC-ATTAATCAAGAACGAAAGTTAGGGGATCAAAGACGATCAGAT
ACCGTCGTAGTCTTAACCATAAACGATGCCGACTAGAGATCGGAGG-AGATCTACGTGCT
CCTTC-GGGATCTAAGGAGAAATCA-AAGTCTTTGGGTTCT-GGGGGGAGTATGGTCGCA
AGGCTGAAACTTGAAGGAATTGACGGAAGGGCACCACCAGGAGTGGAGCCTGCGGCTTAA
TCTGACTCAACACGGAGAAATTTACCAGGTCCAGACATTGGCAGGATTGACAG-ATTGAT
AGCTCTTTCTTGATTCTATGGGTGGTGGTGCATGGCCGTTCTTAGTTGGTGGAGTGA-TT
TG-TCTGGTTAATTCCGATAACGAACGAGACCTTAACCTACTAACTAG-ATAC--TGGTG
TTATTACAC-CTTTA---TGCTTCTTAGAGGGACAGTGTGGTAAAACCTCAAGGAAGTTT
AAGGCAATAACAGGTCTGTGATGCCCTTAGATGTCCTGGGCCGCACGCGTGCTACACTGA
TGCAT-GCAATAAG---TACCTAGGCCGGAAGGCAT-TGGGAAATCTG--CAGTATGCAT
CGTGCTTGGGATAGATC-TTTGTAATTATGGATCTTT--AACGAGGAATTCCTAGTAAGC
GCAAGTCATCAGCTTGCGCTGATTAAGTC--CC-TGCCCTTTGTACACAC-CGCCCGTCG
CTCCTACCGATTCCGGGTGATTCGGTGAACCTTTTGGACTTG-------------CCAAA
AGCG-AGGAAATTAAGTGAGCCA-TATCACCTAGAGGAAGGAGAAGTCGTAACAAGGTTT
CC-----------------------------
>F26_Marine_Metopid_sp4_18S
------------------------------------------------------------
------------------------------------------------------------
--------------------------------------AAAGCTAATACATGCTTGAAA-
GCCCGACTC--ACGGAGGGCTGCATTTATTASATA--AAGCCAGCA--------------
TAA-GGTGATTCACAATARCTAAGCGAATCGTGGA-CATTGTCTGCGATATATCATTCAA
GTATCTGCCCTAT-CAGCTTT-GATGGTAGTGTATTGGACTACCATGGCTTTAACGGGTA
ACGGAGAATTAGGGTTCGGTTCCGGASAAAGAGCCTGAGAAACGGCTATTACATCTAAGG
ACGGCAGCAGGGGCGTAAATTACCCAATCTTAACTTAAGGAGGTAGTGACAAGAAATAT-
CGACATTGGAG------AAAT-CCAAGATCGGAATGGACTAAATGTAAAACCCTTAGCGA
GTAACAATTGGAGGGCAAG-TCTGGTGCCAGCAGCCGCGGTAATTCCAG-CTCCAATAGC
GTATATTAAAGTTGTTGCAGTTAAAAAGCTCGTAGTTGGATTTCTGGA-GTGCTTCTCT-
-TCGGCAA-TC-GTCGGGGA---GCT-AGCATATCCATCCTTCTGTTAACGTGCGTTGGT
------C--GCA-A--GATCGGGTACGGGCTCAGATATTTTACCTTGAGAAAATTAGAGT
GTTTCAGGCAGG---CAAGGCCGGGATACTACAGCATGGAAATAATAGAAAT-GACACAA
--CTCTGTGGTTGGCCAGG-GA-AGTGTAATGGTTAATAGGAACAGTTGGGGGCATTAGT
ATTTAATTGTCAGAGGTGAAATTCTT-GGATTTGTTAAAGACTAACTAAAGCGAAAGCAT
TTGCCAAGGATGTTTTC-ATTAATCAAGAACGAAAGTTAGGGGATCAAAGACGATCAGAT
ACCGTCGTAGTCTTAACCATAAACGATGCCGACTAGASSTCGGAGRAAGATCATCGAGCT
TCTTC-GGGATCTAAGGAGAAATCA-AAGTC-TTGGGTTYT-GGGGGGAGTATGGTCC--
------------------------------------------------------------
------------------------------------------------------------
------------------------------------------------------------
------------------------------------------------------------
------------------------------------------------------------
------------------------------------------------------------
------------------------------------------------------------
------------------------------------------------------------
------------------------------------------------------------
------------------------------------------------------------
------------------------------------------------------------
-------------------------------
>FAMO1_Marine_Metopid_sp4_18S
---------------------TAGTCATATGCTTGTCTCAAAGATTAACCCATGCATGTG
TAAGTATAGTTA-TCTACAGCGAAACTGCGAATGGCTCATTAAATCAGTTATAGTTTATT
TGATGGATACA--GAA-ATGGATAACCGTAGTAATTCTAGAGCTAATACATGCTTGAAA-
GCCCGACTC--ACGGAGGGCTGCATTTATTAGATA--AAGCCAGCA--------------
TAA-GGTGATTCACAATAACTAAGCGAATCGTGGA-CATTGTCTGCGATATATCATTCAA
GTATCTGCCCTAT-CAGCTTT-GATGGTAGTGTATTGGACTACCATGGCTTTAACGGGTA
ACGGAGAATTAGGGTTCGGTTCCGGAGAAAGAGCCTGAGAAACGGCTATTACATCTAAGG
ACGGCAGCAGGGGCGTAAATTACCCAATCTTAACTTAAGGAGGTAGTGACAAGAAATAT-
CGACATTGGAG------AAAT-CCAAGATCGGAATGGACTAAATGTAAAACCCTTAGCGA
GTAACAATTGGAGGGCAAG-TCTGGTGCCAGCAGCCGCGGTAATTCCAG-CTCCAATAGC
GTATATTAAAGTTGTTGCAGTTAAAAAGCTCGTAGTTGGATTTCTGGA-GTGCTTCTCT-
-TCGGCAA-TC-GTCGGGGA---GCT-AGCATATCCATCCTTCTGTTAACGTGCGTTGGT
------C--GCA-A--GATCGGGTACGGGCTCAGATATTTTACCTTGAGAAAATTAGAGT
GTTTCAGGCAGG---CAAGGCCGGGATACTACAGCATGG-AATAATAGAAAT-GACACAA
--CTCTGTGGTTGGCCAGG-GA-CGTGTAATGGTTAATAGGAACAGTTGGGGGCATTAGT
ATTTAATTGTCAGAGGTGAAATTCTT-GGATTTGTTAAAGACTAACTAAAGCGAAAGCAT
TTGCCAAGGATGTTTTC-ATTAATCAAGAACGAAAGTTAGGGGATCAAAGACGATCAGAT
ACCGTCGTAGTCTTAACCATAAACGATGCCGACTAGAGATCGGAGG-AGATCATCGAGCT
TCTTC-GGGATCTAAGGAGAAATCA-AAGTCTTTGGGTTCT-GGGGGGAGTATGGTCGCA
AGGCTGAAACTTGAAGGAATTGACGGAAGGGCACCACCAGGAGTGGAGCCTGCGGCTTAA
TCTGACTCAACACGGAGAAATTTACCAGGTCCAGACATTGGCAGGATTGCCAG-ATTGAT
AGCTCTTTCTTGATTCTATGGGTGGTGGTGCATGGCCGTTCTTAGTTGGTGGAGTGA-TT
TG-TCTGGTTAATTCCGATAACGAACGAGACCTTAACCTACTAACTAG-ATTT--CGGTG
TTATTATAC-CGATA---TGCTTCTTAG--------------------------------
------------------------------------------------------------
------------------------------------------------------------
------------------------------------------------------------
------------------------------------------------------------
------------------------------------------------------------
------------------------------------------------------------
-------------------------------
>OM801553_Metopus_paraes_ZWB2020062201
-----------------------------------------------------GCATGTG
CAAGTATAGTTA-TATACAGCGAAACTGCGAATGGCTCATTAAATCAGTTATAGTTTATT
TGATGGATAAA--GAA-ATGGATAACCGTAGTAATTCTAGAGCTAATACATGCGTGAAA-
GCCTGACTT--ACGGAGGGCTGTATTTATTAGATA--AAGCCAGCA--------------
TTTAGGTGATTCATAATAACTAAACGAATCGCGGA-CATTGTCTGCGATATATCATTCAA
GTATCTGCCCTAT-CAGCTTT-GATGGTAGTGTATTGGACTACCATGGCATTAACGGGTA
ACGGAGAATTAGGGTTCGGTTCCGGAGAAAGAGCCTGAGAAACGGCTATTACATCTAAGG
ACGGCAGCAGGGGCGTAAATTACCCAATCTTAACTTAAGGAGGTAGTGACAAGAAATAT-
CGACTTTGGAG------AAAT-CCAAGATTGGAATGGGCTAAATGTAAAACCCTTTGTGA
GTAACAATTGGAGGGCAAG-TCTGGTGCCAGCAGCCGCGGTAATTCCAG-CTCCAATAGC
GTATATTAAAGTTGTTGCAGTTAAAAAGCTCGTAGTTGAATATCTGGA-GTGCC-TGTA-
-GCTCTGC-TC-TGCGGACT---ACT-GGCATTTCCATCCTTCTGTTAACGTGTGATGGT
------C--TCA-C--GACCGGGCATGGGCTCAGATATTTTACCTTGAGAAAATTAGAGT
GTTTCAGGCAGG---CAAGGCCGGAATATAAAAGCATGG-AATAATGGAATT-GACACAA
--CTCTGTGGTTGGCCAGA-GA-CGTGTAATGATTAATAGGAACAGTTGGGGGCATTAGT
ATTTAATTGTCAGAGGTGAAATTCTT-GGATTTGTTAAAGACTAACTAAAGCGAAAGCAT
TTGCCAAGGATGTTTTC-ATTAATCAAGAACGAAAGTTAGGGGATCAAAGACGATCAGAT
ACCGTCGTAGTCTTAACCATAAACGATGCCGACTAGGGATTGGAGG-AGATCATCGAGCT
CCTTC-AGCACCTAAGGAGAAATCA-AAGTCTTTGGGTTCT-GGGGGGAGTATGGTCGCA
AGGCTGAAACTTGAAGGAATTGACGGAAGGGCACCACCAGGAGTGGAGCCTGCGGCTTAA
TCTGACTCAACACGGAGAAATTTACCAGGTCCAGACATTGATAGGATTGACAG-ATTGAT
AGCTCTTTCTTGATTCTATGGGTGGTGGTGCATGGCCGTTCTTAGTTGGTGGAGTGA-TT
TG-TCTGGTTAATTCCGATAACGAACGAGACCTTAACCTGCTAACTAG-ATCG--CAGAG
TTATTACTC-TTAGA---TGCTTCTTAGAGGGACTGTGTGGTAAAACCTCAAGGAAGTTT
AAGGCAATAACAGGTCTGTGATGCCCTTAGATGTCCTGGGCCGCACGCGTGCTACACTGA
TGCAT-TCAACAAG---TACCTAGGCCGAAAGGCAA-TGGGCAATCTT--TAGTATGCAT
CGTGCTTGGGATAGATC-TTTGTAATTATGGATCTTT--AACGAGGAATTCCTAGTAAGC
GCAAGTCATCAGCTTGCGCTGATTAAGTC--CC-TGCCCTTTGTACACAC-CGCCCGTCG
CTCCTACCGATTTCGAGTGATTCGGTGAACCTTTTGGACTTG-------------CCAAA
AGCG-AGAAAATTATGTGAACCA-TATCACTTAGAGGAAGGAGAAGTCGTAACAAGGTTT
CCGTAGGTGAACCTGC---GGAAGGATCA--
>GOOSE2B_Marine_metopid_sp3_18S
---------------------TAGTCATATGCTTGTCTCAAAGATTAACCCATGCATGTG
CAAGTATAGTTA-TATACAGCGAAACTGCGAATGGCTCATTAAATCAGTTATAGTTTATT
TGATGGATAAA--GAA-ATGGATAACCGTAGTAATTCTAGAGCTAATACATGCGTGAAA-
GCCTGACTT--ACGGAGGGCTGTATTTATTAGATA--AAGCCAGCA--------------
TTTAGGTGATTCATAATAACTAAACGAATCGCGGA-CATTGTCTGCGATATATCATTCAA
GTATCTGCCCTAT-CAGCTTT-GATGGTAGTGTATTGGACTACCATGGCATTAACGGGTA
ACGGAGAATTAGGGTTCGGTTCCGGAGAAAGAGCCTGAGAAACGGCTATTACATCTAAGG
ACGGCAGCAGGGGCGTAAATTACCCAATCTTAACTTAAGGAGGTAGTGACAAGAAATAT-
CGACTTTGGAG------AAAT-CCAAGATTGGAATGGGCTAAATGTAAAACCCTTTGTGA
GTAACAATTGGAGGGCAAG-TCTGGTGCCAGCAGCCGCGGTAATTCCAG-CTCCAATAGC
GTATATTAAAGTTGTTGCAGTTAAAAAGCTCGTAGTTGAATATCTGGA-GTGCC-TGTT-
-GCTCTGC-TC-TGCGGACT---ACT-GGCATTTCCATCCTTCTGTTAACGTGTGATGGT
------C--TCA-C--GACCGGACATGGGCTCAGATATTTTACCTTGAGAAAATTAGAGT
GTTTCAGGCAGG---CAAGGCCGGAATATAAAAGCATGG-AATAATGGAATT-GACACAA
--CTCTGTGGTTGGCCAGA-GA-CGTGTAATGATTAATAGGAACAGTTGGGGGCATTAGT
ATTTAATTGTCAGAGGTGAAATTCTT-GGATTTGTTAAAGACTAACTAAAGCGAAAGCAT
TTGCCAAGGATGTTTTC-ATTAATCAAGAACGAAAGTTAGGGGATCAAAGACGATCAGAT
ACCGTCGTAGTCTTAACCATAAACGATGCCGACTAGGGATTGGAGG-AGATCATCGAGCT
CCTTC-AGCACCTAAGGAGAAATCA-AAGTCTTTGGGTTCT-GGGGGGAGTATGGTCGCA
AGGCTGAAACTTGAAGGAATTGACGGAAGGGCACCACCAGGAGTGGAGCCTGCGGCTTAA
TCTGACTCAACACGGAGAAATTTACCAGGTCCAGACATTGATAGGATTGACAG-ATTGAT
AGCTCTTTCTTGATTCTATGGGTGGTGGTGCATGGCCGTTCTTAGTTGGTGGAGTGA-TT
TG-TCTGGTTAATTCCGATAACGAACGAGACCTTAACCTGCTAACTAG-ATCG--CAGAG
TTATTACTC-TTAGA---TGCTTCTTAGAGGGACTGTGTGGTAAAACCTCAAGGAAGTTT
AAGGCAATAACAGGTCTGTGATGCCCTTAGATGTCCTGGGCCGCACGCGTGCTACACTGA
TGCAT-TCAACAAG---TACCTAGGCCGAAAGGCAA-TGGGCAATCTT--TAGTATGCAT
CGTGCTTGGGATAGATC-TTTGTAATTATGGATCTTT--AACGAGGAATTCCTAGTAAGC
GCAAGTCATCAGCTTGCGCTGATTAAGTC--CC-TGCCCTTTGTACACAC-CGCCCGTCG
CTCCTACCGATTTCGAGTGATTCGGTGAACCTTTTGGACTTG-------------CCAAA
AGCG-AGAAAATTATGTGAACCA-TATCACTTAGAGGAAGGAGAAGTCGTAACAAGGTTT
CCGTAGGTGAACCTGT---GGAAGGATCAA-
>AJ009658_Caenomorphidae_Ucaducus
------------------------------------------------------------
------------------------------------------------------------
------------------------------------------------------------
------------------------------------------------------------
------------------------------------------------------------
------------------------------------------------------------
-------------------------------GAGCTGAGAAACGGCTATTACATCTAAGG
ACGGCAGCAGGGGCGTAAATTACCCAATCTTAATTTAAGGAGGTAGTGACAAGAAATAT-
CGACTTTGGAG------AAAT-CCAAGATTGGAATGGACCTAACGCAAAACCCTTGGCGA
GTAACAATTGGAGGGCAAG-TCTGGTGCCAGCAGCCGCGGTAATTCCAG-CTCCAATAGC
GTATATTAAAGTTGTTGCAGTTAAAAAGCTCGTAGTTGGATATCTGAA-TAAGC-CTCTA
GAGGGTAT-CT-TACCTGAT-T-CTG-GCTTTATTCATCCTTCTGCTAACGTATCGTGGT
------AT-TAC-C--TACTGGATACGAGCACAGATATTTTACCTTGAGAAAATCAGA--
TGTTCAGGCAGG---CAAGGCCGGAATACAAAAGCATGG-AATAATAGAAAC-GACACAA
--CTTTGTGGTTGGACAGA-GG-CGTGCAATAGTTAATAGGAACAGTTGGGGGCATTAGT
ATTTAATTGTCAGAGGTGAAATTCTT-GGATTTGTTAAAGACTAACTAAAGCGAAAGCAT
CTGCCAAGGATGTTTTC-ATTAATCAAGAACGAAAGTTAGGGGATCAAAGACGATCAGAT
ACCGTCGTAGTCTTAACTATAAACGATGCCGACTAGAGATTGGAGG-AGATATT--AGCT
CCTTC-AGCATCTAAGGAGAAATCA-AAGTCTTTGGGTTCT-GGGGGGAGTATGGTCGCA
AGGCTGAAACTTGAAGGAATTGACGGAAGGGCACCACCAGGAGTGGAGCCTGCGGCTTAA
TCTGACTCAACACTGAGAAATTTACCAGGTCCAGACATTGATAGGATTGACAG-ATTGAT
AGCTCTTTCTTGATTCTTTGGGTGGTGGTGCATGGCCGTTCTTAGTTGGTGGAGTGA-TT
TG-TCTGGTTAATTCCGATAACGAACGAGACCTTAACCTGCTAACTAG--TAA--AAGAG
TTAATGCTC-TTTG----CACTTCTTAGAGGGACTGTGTGGTTAAACCTCAAGGAAGTTT
AAGGCAATAACAGGTCTGTGATGCCCTTAGATGTCCTGGGCTGCACGCGTGCTACACTGA
TGCAC-TCAATGAG---TTTCTATACCGAAAGGTAT--TGGTAATCTT--CAATATGCAT
CGTGATTGGGATAGATC-TTTGTAATTATGGATCTTG--AACGAGGAATTCCTAGTAAGC
GTAAGTCATCAACTTGCGCTGATTAAGTC--CC-TGCCCTTTGTACACAC-CGCCCGTCG
CTCCTACCGATTCCGGGTGATTCGGTGAACCTTTTGGACTTG-------------TCACA
AGCG-AGAAAATTAAGTGAACCA-AATCACCTAGAGGAAGGAGAAGTCGTAACAAGGTTT
CCGTAGGTG----------------------
>KY025568_Urostomides_caducus_ACADBLUFF
----------------------AGTCATATGCTTGTCTCAAAGATTAACCCATGCATGTG
TAAGTATAGTTA-TGTACCGCGAAACTGCGAATGGCTCATTAAATCAGTTATAATTTATT
TGATGGATCAA---TATATGGATAACCGTAGTAATTCTAGAGCTAATACATGCTGGAAA-
GCGTGCCGC--AAGGTATGCTGCATTTATTAGATA--AAGCCGAC---------------
CCAAGGTGATTCATAATAACTTAGCGAATCGCA----TTTTTTTGCGATATATCATTCAA
GTATCTGCCCTAT-CAGCTTT-GATGGTAGTGTATTGGACTACCATGGCATTAACGGGTA
ACGGAGAATTAGGGTTCGGTTCCGGAGAAAGAGCCTGAGAAACGGCTATTACATCTAAGG
ACGGCAGCAGGGGCGTAAATTACCCAATCTTAATTTAAGGAGGTAGTGACAAGAAATAT-
CGACTTTGGAG------AAAT-CCAAGATTGGAATGGACCCAACGCAAAACCCTAGGCGA
GTAACAATTGGAGGGCAAG-TCTGGTGCCAGCAGCCGCGGTAATTCCAG-CTCCAATAGC
GTATATTAAAGTTGTTGCAGTTAAAAAGCTCGTAGTTGGATATCTGGA-TAAGC-CTCTA
GAGGGTAT-CT-TACCTGAT-T-CTG-GCTTTATCCATCCTTCTGCTAACGTATCGTGGT
------AT-TAC-C--TACTGGATACGAGCACAGATATTTTACCTTGAGAAAATCAGAGT
GTTTCAGGCAGG---CAAGGCCGGAATACAAAAGCATGG-AATAATAGAAAC-GACACAA
--CTTTGTGGTTGGACAGA-GG-CGTGCAATAGTTAATAGGAACAGTTGGGGGCATTAGT
ATTTAATTGTCAGAGGTGAAATTCTT-GGATTTGTTAAAGACTAACTAAAGCGAAAGCAT
CTGCCAAGGATGTTTTC-ATTAATCAAGAACGAAAGTTAGGGGATCAAAGACGATCAGAT
ACCGTCGTAGTCTTAACTATAAACGATGCCGACTAGAGATTGGAGG-AGATATTCGAGCT
CCTTC-AGCATCTAAGGAGAAATCA-AAGTCTTTGGGTTCT-GGGGGGAGTATGGTCGCA
AGGCTGAAACTTGAAGGAATTGACGGAAGGGCACCACCAGGAGTGGAGCCTGCGGCTTAA
TCTGACTCAACACTGAGAAATTTACCAGGTCCAGACATTGATAGGATTGACAG-ATTGAT
AGCTCTTTCTTGATTCTTTGGGTGGTGGTGCATGGCCGTTCTTAGTTGGTGGAGTGA-TT
TG-TCTGGTTAATTCCGATAACGAACGAGACCTTAACCTGCTAACTAG--TAA--TAGAG
TTAATGCTC-TTTG----CACTTCTTAGAGGGACTGTGTGGTAAAACCTCAAGGAAGTTT
AAGGCAATAACAGGTCTGTGATGCCCTTAGATGTCCTGGGCTGCACGCGTGCTACACTGA
TGCAC-TCAATGAG---TTTCTATACCGAAAGGTAT--TGGTAATCTT--CAATATGCAT
CGTGATTGGGATAGATC-TTTGTAATTATGGATCTTG--AACGAGGAATTCCTAGTAAGC
GTAAGTCATCAACTTGCGCTGATTAAGTC--CC-TGCCCTTTGTACACAC-CGCCCGTCG
CTCCTACCGATTCCGGGTGATTCGGTGAACCTTTTGGACTTG-------------TCACA
AGCG-AGGAAATTAAGTGAACCA-AATCACCTAGAGGAAGGAGAAGTCGTAACAAGGTTT
CC-----------------------------
>KX776462_Metopus_es_KUCR2
---------------------TAGTCATATGCTTGTCTCAAAGATTAACCCATGCATGTG
TAAGTATAGTTA-TATACCGCGAAACTGCGAATGGCTCATTAAAACAGTTATAGTTTATT
TGATGGATAAA--GGATATGGATAACCGTAGTAATTCTAGAGCTAATACATGCTTGAAA-
ACCTGACGC--AAGAAAGGTTGTATTTATTAGATA--AAGCCAGCT--------------
TTAAGGTGATTCACAATAACTTAACGGATCGCAA---TTTTTTTGCGATATATCATTCAA
GTATCTGCCCTAT-CAGCTTT-GATGGTAGTGTATTGGACTACCATGGCATTAACGGGTA
ACGGAGAATTAGGGTTCGGTTCCGGAGAAAGAGCCTGAGAAACGGCTATTACATCTAAGG
ACGGCAGCAGGGGCGTAAATTACCCAATCTTAATTTAAGGAGGTAGTGACAAGAAATAT-
CGACTTTGGAG------AAAT-CCAAGATTGGAATGGATTAAATTTAAAACCATTAGTGA
GTAACAATTGGAGGGCAAG-TCTGGTGCCAGCAGCCGCGGTAATTCCAG-CTCCAATAGC
ATATATTAAAGTTGTTGCAGTTAAAAAGCTCGTAGTTGGATATCTGGA-TTGAG-TT---
-TGTTCGT-GG-TTTCCACA-G-CAA-ATTCAGTTCATCCTTCTGTTAAAGCACCTT-GT
------A--CTT-G--TACCGGGTGTCAGCTCAGATATTTTACCTTGAGAAAATTAGAGT
GTTTCAGGCAGG---CAAGGCCGGAATACAACAGCATGG-AATAATAGAATT-GACATGA
--CTCTGTGGTTGGCCAGA-GA-AGTGTAATGATTAATAGGAACAGTTGGGGGCATTAGT
ATTTAATTGTCAGAGGTGAAATTCTT-GGATTTGTTAAAGACTAACTAAAGCGAAAGCAT
TTGCCAAGGATGTTTTC-ATTAATCAAGAACGAAAGTTAGGGGATCAAAGACGATCAGAT
ACCGTCGTAGTCTTAACTATAAACGATGCCGACTAGAGATTGGAGG-AGATAATAGAGCT
CCTTC-AGCATCTAAGGAGAAATCA-AAGTCTTTGGGTTCT-GGGGGGAGTATGGTCGCA
AGGCTGAAACTTGAAGGAATTGACGGAAGGGCACCACCAGGAGTGGAGCCTGCGGCTTAA
TCTGACTCAACACTGAGAAATTTACCAGGTCCAGACATTGATAGGATTGACAG-ATTGAT
AGCTCTTTCTTGATTCTATGGGTGGTGGTGCATGGCCGTTCTTAGTTGGTGGAGTGA-TT
TG-TCTGGTTAATTCCGATAACGAACGAGACCTTAACCTGCTAACTAG-ATCG--TAGTG
TTATTACAC-TTAGA---TGCTTCTTAG--------------------------------
------------------------------------------------------------
------------------------------------------------------------
------------------------------------------------------------
------------------------------------------------------------
------------------------------------------------------------
------------------------------------------------------------
-------------------------------
>KUNRAMET_Mestopus_es_18S Metopus es 18S
---------------------TAGTCATATGCTTGTCTCAAAGATTAACCCATGCATGTG
TAAGTATAGTTA-TATACCGCGAAACTGCGAATGGCTCATTAAAACAGTTATAGTTTATT
TGATGGATAAA--GGATATGGATAACCGTAGTAATTCTAGAGCTAATACATGCTTGAAA-
ACCTGACGC--AAGAAAGGTTGTATTTATTAGATA--AAGCCAGCT--------------
TTAAGGTGATTCACAATAACTTAACGGATCGCAA---TTTTTTTGCGATATATCATTCAA
GTATCTGCCCTAT-CAGCTTT-GATGGTAGTGTATTGGACTACCATGGCATTAACGGGTA
ACGGAGAATTAGGGTTCGGTTCCGGAGAAAGAGCCTGAGAAACGGCTATTACATCTAAGG
ACGGCAGCAGGGGCGTAAATTACCCAATCTTAATTTAAGGAGGTAGTGACAAGAAATAT-
CGACTTTGGAG------AAAT-CCAAGATTGGAATGGATTAAATTTAAAACCATTAGTGA
GTAACAATTGGAGGGCAAG-TCTGGTGCCAGCAGCCGCGGTAATTCCAG-CTCCAATAGC
ATATATTAAAGTTGTTGCAGTTAAAAAGCTCGTAGTTGGATATCTGGA-TTGAG-TT---
-TGTTCGT-GG-TTTCCACA-G-CAA-ATTCAGTTCATCCTTCTGTTAAAGCACCTT-GT
------A--CTT-G--TACCGGGTGTCAGCTCAGATATTTTACCTTGAGAAAATTAGAGT
GTTTCAGGCAGG---CAAGGCCGGAATACAACAGCATGG-AATAATAGAATT-GACATGA
--CTCTGTGGTTGGCCAGA-GA-AGTGTAATGATTAATAGGAACAGTTGGGGGCATTAGT
ATTTAATTGTCAGAGGTGAAATTCTT-GGATTTGTTAAAGACTAACTAAAGCGAAAGCAT
TTGCCAAGGATGTTTTC-ATTAATCAAGAACGAAAGTTAGGGGATCAAAGACGATCAGAT
ACCGTCGTAGTCTTAACTATAAACGATGCCGACTAGAGATTGGAGG-AGATAATAGAGCT
CCTTC-AGCATCTAAGGAGAAATCA-AAGTCTTTGGGTTCT-GGGGGGAGTATGGTCGCA
AGGCTGAAACTTGAAGGAATTGACGGAAGGGCACCACCAGGAGTGGAGCCTGCGGCTTAA
TCTGACTCAACACTGAGAAATTTACCAGGTCCAGACATTGATAGGATTGACAG-ATTGAT
AGCTCTTTCTTGATTCTATGGGTGGTGGTGCATGGCCGTTCTTAGTTGGTGGAGTGA-TT
TG-TCTGGTTAATTCCGATAACGAACGAGACCTTAACCTGCTAACTAG-ATCG--TAGTG
TTATTACAC-TTAGA---TGCTTCTTAG--------------------------------
------------------------------------------------------------
------------------------------------------------------------
------------------------------------------------------------
------------------------------------------------------------
------------------------------------------------------------
------------------------------------------------------------
-------------------------------
>MALKAL_Metopus_es_18S Metopus es 18S
---------------------TAGTCATATGCTTGTCTCAAAGATTAACCCATGCATGTG
TAAGTATAGTTA-TATACCGCGAAACTGCGAATGGCTCATTAAAACAGTTATAGTTTATT
TGATGGATAAA--GGATATGGATAACCGTAGTAATTCTAGAGCTAATACATGCTTGAAA-
ACCTGACGC--AAGAAAGGTTGTATTTATTAGATA--AAGCCAGCT--------------
TTAAGGTGATTCACAATAACTTAACGGATCGCAA---TTTTTTTGCGATATATCATTCAA
GTATCTGCCCTAT-CAGCTTT-GATGGTAGTGTATTGGACTACCATGGCATTAACGGGTA
ACGGAGAATTAGGGTTCGGTTCCGGAGAAAGAGCCTGAGAAACGGCTATTACATCTAAGG
ACGGCAGCAGGGGCGTAAATTACCCAATCTTAATTTAAGGAGGTAGTGACAAGAAATAT-
CGACTTTGGAG------AAAT-CCAAGATTGGAATGGATTAAANTTAAAACCATTAGTGA
GTAACAATTGGAGGGCAAG-TCTGGTGCCAGCAGCCGCGGTAATTCCAG-CTCCAATAGC
ATATATTAAAGTTGTTGCAGTTAAAAAGCTCGTAGTTGGATATCTGGA-TTGAG-TT---
-TGTTCGT-GG-TTTCCACA-G-CAA-ATTCAGTTCATCCTTCTGTTAAAGCACCTT-GT
------A--CTT-G--TACCGGGTGTCAGCTCAGATATTTTACCTTGAGAAAATTAGAGT
GTTTCAGGCAGG---CAAGGCCGGAATACAACAGCATGG-AATAATAGAATT-GACATGA
--CTCTGTGGTTGGCCAGA-GA-AGTGTAATGATTAATAGGAACAGTTGGGGGCATTAGT
ATTTAATTGTCAGAGGTGAAATTCTT-GGATTTGTTAAAGACTAACTAAAGCGAAAGCAT
TTGCCAAGGATGTTTTC-ATTAATCAAGAACGAAAGTTAGGGGATCAAAGACGATCAGAT
ACCGTCGTAGTCTTAACTATAAACGATGCCGACTAGAGATTGGAGG-AGATAATAGAGCT
CCTTC-AGCATCTAAGGAGAAATCA-AAGTCTTTGGGTTCT-GGGGGGAGTATGGTCGCA
AGGCTGAAACTTGAAGGAATTGACGGAAGGGCACCACCAGGAGTGGAGCCTGCGGCTTAA
TCTGACTCAACACTGAGAAATTTACCAGGTCCAGACATTGATAGGATTGACAG-ATTGAT
AGCTCTTTCTTGATTCTATGGGTGGTGGTGCATGGCCGTTCTTAGTTGGTGGAGTGA-TT
TG-TCTGGTTAATTCCGATAACGAACGAGACCTTAACCTGCTAACTAG-ATCG--TAGTG
TTATTACAC-TTAGA---TGCTTCTTAG--------------------------------
------------------------------------------------------------
------------------------------------------------------------
------------------------------------------------------------
------------------------------------------------------------
------------------------------------------------------------
------------------------------------------------------------
-------------------------------
>VYSLU2_Metopus_es_18S es 18S
---------------------TAGTCATATGCTTGTCTCAAAGATTAACCCATGCATGTG
TAAGTATAGTTA-TATACCGCGAAACTGCGAATGGCTCATTAAAACAGTTATAGTTTATT
TGATGGATAAA--GGATATGGATAACCGTAGTAATTCTAGAGCTAATACATGCTTGAAA-
ACCTGACGC--AAGAAAGGTTGTATTTATTAGATA--AAGCCAGCT--------------
TTAAGGTGATTCACAATAACTTAACGGATCGCAA---TTTTTTTGCGATATATCATTCAA
GTATCTGCCCTAT-CAGCTTT-GATGGTAGTGTATTGGACTACCATGGCATTAACGGGTA
ACGGAGAATTAGGGTTCGGTTCCGGAGAAAGAGCCTGAGAAACGGCTATTACATCTAAGG
ACGGCAGCAGGGGCGTAAATTACCCAATCTTAATTTAAGGAGGTAGTGACAAGAAATAT-
CGACTTTGGAG------AAAT-CCAAGATTGGAATGGATTAAANTTAAAACCATTAGTGA
GTAACAATTGGAGGGCAAG-TCTGGTGCCAGCAGCCGCGGTAATTCCAG-CTCCAATAGC
ATATATTAAAGTTGTTGCAGTTAAAAAGCTCGTAGTTGGATATCTGGA-TTGAG-TT---
-TGTTCGT-GG-TTTCCACA-G-CAA-ATTCAGTTCATCCTTCTGTTAAAGCACCTT-GT
------A--CTT-G--TACCGGGTGTCAGCTCAGATATTTTACCTTGAGAAAATTAGAGT
GTTTCAGGCAGG---CAAGGCCGGAATACAACAGCATGG-AATAATAGAATT-GACATGA
--CTCTGTGGTTGGCCAGA-GA-AGTGTAATGATTAATAGGAACAGTTGGGGGCATTAGT
ATTTAATTGTCAGAGGTGAAATTCTT-GGATTTGTTAAAGACTAACTAAAGCGAAAGCAT
TTGCCAAGGATGTTTTC-ATTAATCAAGAACGAAAGTTAGGGGATCAAAGACGATCAGAT
ACCGTCGTAGTCTTAACTATAAACGATGCCGACTAGAGATTGGAGG-AGATAATAGAGCT
CCTTC-AGCATCTAAGGAGAAATCA-AAGTCTTTGGGTTCT-GGGGGGAGTATGGTCGCA
AGGCTGAAACTTGAAGGAATTGACGGAAGGGCACCACCAGGAGTGGAGCCTGCGGCTTAA
TCTGACTCAACACTGAGAAATTTACCAGGTCCAGACATTGATAGGATTGACAG-ATTGAT
AGCTCTTTCTTGATTCTATGGGTGGTGGTGCATGGCCGTTCTTAGTTGGTGGAGTGA-TT
TG-TCTGGTTAATTCCGATAACGAACGAGACCTTAACCTGCTAACTAG-ATCG--TAGTG
TTATTACAC-TTAGA---TGCTTCTTAG--------------------------------
------------------------------------------------------------
------------------------------------------------------------
------------------------------------------------------------
------------------------------------------------------------
------------------------------------------------------------
------------------------------------------------------------
-------------------------------
>KX776464_Metopus_es_MEBLUFF
----------------------AGTCATATGCTTGTCTCAAAGATTAACCCATGCATGTG
TAAGTATAGTTA-TATACCGCGAAACTGCGAATGGCTCATTAAAACAGTTATAGTTTATT
TGATGGATAAA--GGATATGGATAACCGTAGTAATTCTAGAGCTAATACATGCTTGAAA-
ACCTGACGC--AAGAAAGGTTGTATTTATTAGATA--AAGCCAGCT--------------
TTAAGGTGATTCACAATAACTTAACGGATCGCAA---TTTTTTTGCGATATATCATTCAA
GTATCTGCCCTAT-CAGCTTT-GATGGTAGTGTATTGGACTACCATGGCATTAACGGGTA
ACGGAGAATTAGGGTTCGGTTCCGGAGAAAGAGCCTGAGAAACGGCTATTACATCTAAGG
ACGGCAGCAGGGGCGTAAATTACCCAATCTTAATTTAAGGAGGTAGTGACAAGAAATAT-
CGACTTTGGAG------AAAT-CCAAGATTGGAATGGATTAAATTTAAAACCATTAGTGA
GTAACAATTGGAGGGCAAG-TCTGGTGCCAGCAGCCGCGGTAATTCCAG-CTCCAATAGC
ATATATTAAAGTTGTTGCAGTTAAAAAGCTCGTAGTTGGATATCTGGA-TTGAG-TT---
-TGTTCGT-GG-TTTCCACA-G-CAA-ATTCAGTTCATCCTTCTGTTAAAGCACCTT-GT
------A--CTT-G--TACCGGGTGTCAGCTCAGATATTTTACCTTGAGAAAATTAGAGT
GTTTCAGGCAGG---CAAGGCCGGAATACAACAGCATGG-AATAATAGAATT-GACATGA
--CTCTGTGGTTGGCCAGA-GA-AGTGTAATGATTAATAGGAACAGTTGGGGGCATTAGT
ATTTAATTGTCAGAGGTGAAATTCTT-GGATTTGTTAAAGACTAACTAAAGCGAAAGCAT
TTGCCAAGGATGTTTTC-ATTAATCAAGAACGAAAGTTAGGGGATCAAAGACGATCAGAT
ACCGTCGTAGTCTTAACTATAAACGATGCCGACTAGAGATTGGAGG-AGATAATAGAGCT
CCTTC-AGCATCTAAGGAGAAATCA-AAGTCTTTGGGTTCT-GGGGGGAGTATGGTCGCA
AGGCTGAAACTTGAAGGAATTGACGGAAGGGCACCACCAGGAGTGGAGCCTGCGGCTTAA
TCTGACTCAACACTGAGAAATTTACCAGGTCCAGACATTGATAGGATTGACAG-ATTGAT
AGCTCTTTCTTGATTCTATGGGTGGTGGTGCATGGCCGTTCTTAGTTGGTGGAGTGA-TT
TG-TCTGGTTAATTCCGATAACGAACGAGACCTTAACCTGCTAACTAG-ATCG--TAGTG
TTATTACAC-TTAGA---TGCTTCTTAGAGGGACTGTGTGGTAAAACCTCAAGGAAGTTT
AAGGCAATAACAGGTCTGTGATGCCCTTAGATGTCCTGGGCCGCACGCGTGCTACACTGA
TGCAT-CCAACAAG---TTCCGAAGTCGAAAGGC-T-GAGGCAATCTC--TAATATGCAT
CGTGCTTGGGATAGATC-TTTGTAATTATGGATCTTT--AACGAGGAATTCCTAGTAAGC
GCAAGTCATCAACTTGCGCTGATTAAGTC--CC-TGCCCTTTGTACACAC-CGCCCGTCG
CTCCTACCGATTCCGAGTGATTCGGTGAACCTTTTGGACTTG-------------CCAAA
AGCG-AGAAAATTAAGTGAGCCA-TATCACTTAGAGGAAGGAGAAGTCGTAACAAGGTTT
CC-----------------------------
>TRIANGLE_Metopus_es_18S_final
---------------------TAGTCATATGCTTGTCTCAAAGATTAACCCATGCATGTG
TAAGTATAGTTA-TATACCGCGAAACTGCGAATGGCTCATTAAAACAGTTATAGTTTATT
TGATGGATAAA--GGATATGGATAACCGTAGTAATTCTAGAGCTAATACATGCTTGAAA-
ACCTGACGC--AAGAAAGGTTGTATTTATTAGATA--AAGCCAGCT--------------
TTAAGGTGATTCACAATAACTTAACGGATCGCAA---TTTTTTTGCGATATATCATTCAA
GTATCTGCCCTAT-CAGCTTT-GATGGTAGTGTATTGGACTACCATGGCATTAACGGGTA
ACGGAGAATTAGGGTTCGGTTCCGGAGAAAGAGCCTGAGAAACGGCTATTACATCTAAGG
ACGGCAGCAGGGGCGTAAATTACCCAATCTTAATTTAAGGAGGTAGTGACAAGAAATAT-
CGACTTTGGAG------AAAT-CCAAGATTGGAATGGATTAAATTTAAAACCATTAGTGA
GTAACAATTGGAGGGCAAG-TCTGGTGCCAGCAGCCGCGGTAATTCCAG-CTCCAATAGC
ATATATTAAAGTTGTTGCAGTTAAAAAGCTCGTAGTTGGATATCTGGA-TTGAG-TT---
-TGTTCGT-GG-TTTCCACA-G-CAA-ATTCAGTTCATCCTTCTGTTAAAGCACCTT-GT
------A--CTT-G--TACCGGGTGTCAGCTCAGATATTTTACCTTGAGAAAATTAGAGT
GTTTCAGGCAGG---CAAGGCCGGAATACAACAGCATGG-AATAATAGAATT-GACATGA
--CTCTGTGGTTGGCCAGA-GA-AGTGTAATGATTAATAGGAACAGTTGGGGGCATTAGT
ATTTAATTGTCAGAGGTGAAATTCTT-GGATTTGTTAAAGACTAACTAAAGCGAAAGCAT
TTGCCAAGGATGTTTTC-ATTAATCAAGAACGAAAGTTAGGGGATCAAAGACGATCAGAT
ACCGTCGTAGTCTTAACTATAAACGATGCCGACTAGAGATTGGAGG-AGATAATAGAGCT
CCTTC-AGCATCTAAGGAGAAATCA-AAGTCTTTGGGTTCT-GGGGGGAGTATGGTCGCA
AGGCTGAAACTTGAAGGAATTGACGGAAGGGCACCACCAGGAGTGGAGCCTGCGGCTTAA
TCTGACTCAACACTGAGAAATTTACCAGGTCCAGACATTGATAGGATTGACAG-ATTGAT
AGCTCTTTCTTGATTCTATGGGTGGTGGTGCATGGCCGTTCTTAGTTGGTGGAGTGA-TT
TG-TCTGGTTAATTCCGATAACGAACGAGACCTTAACCTGCTAACTAG-ATCG--TAGTG
TTATTACAC-TTAGA---TGCTTCTTAGAGGGACTGTGTGGTAAAACCTCAAGGAAGTTT
AAGGCAATAACAGGTCTGTGATGCCCTTAGATGTCCTGGGCCGCACGCGTGCTACACTGA
TGCAT-CCAACAAG---TTCCGAAGTCGAAAGGC-T-GAGGCAATCTC--TAATATGCAT
CGTGCTTGGGATAGATC-TTTGTAATTATGGATCTTT--AACGAGGAATTCCTAGTAAGC
GCAAGTCATCAACTTGCGCTGATTAAGTC--CC-TGCCCTTTGTACACAC-CGCCCGTCG
CTCCTACCGATTCCGAGTGATTCGGTGAACCTTTTGGACTTG-------------CCAAA
AGCG-AGAAAATTAAGTGAGCCA-TATCACTTAGAGGAAGGAGAAGTCGTAACAAGGTTT
CC-----------------------------
>GDUKABAS_Metopus_es_18S
---------------TGCCAGTAGTCATATGCTTGTCTCAAAGATTAACCCATGCATGTG
TAAGTATAGTTA-TATACCGCGAAACTGCGAATGGCTCATTAAAACAGTTATAGTTTATT
TGATGGATAAA--GGATATGGATAACCGTAGTAATTCTAGAGCTAATACATGCTTGAAA-
ACCTGACGC--AAGAAAGGTTGTATTTATTAGATA--AAGCCAGCT--------------
TTAAGGTGATTCACAATAACTTAACGGATCGCAA---TTTTTTTGCGATATATCATTCAA
GTATCTGCCCTAT-CAGCTTT-GATGGTAGTGTATTGGACTACCATGGCATTAACGGGTA
ACGGAGAATTAGGGTTCGGTTCCGGAGAAAGAGCCTGAGAAACGGCTATTACATCTAAGG
ACGGCAGCAGGGGCGTAAATTACCCAATCTTAATTTAAGGAGGTAGTGACAAGAAATAT-
CGACTTTGGAG------AAAT-CCAAGATTGGAATGGATTAAATTTAAAACCATTAGTGA
GTAACAATTGGAGGGCAAG-TCTGGTGCCAGCAGCCGCGGTAATTCCAG-CTCCAATAGC
ATATATTAAAGTTGTTGCAGTTAAAAAGCTCGTAGTTGGATATCTGGA-TTGAG-TT---
-TGTTCGT-GG-TTTCCACA-G-CAA-ATTCAGTTCATCCTTCTGTTAAAGCACCTT-GT
------A--CTT-G--TACCGGGTGTCAGCTCAGATATTTTACCTTGAGAAAATTAGAGT
GTTTCAGGCAGG---CAAGGCCGGAATACAACAGCATGG-AATAATAGAATT-GACATGA
--CTCTGTGGTTGGCCAGA-GA-AGTGTAATGATTAATAGGAACAGTTGGGGGCATTAGT
ATTTAATTGTCAGAGGTGAAATTCTT-GGATTTGTTAAAGACTAACTAAAGCGAAAGCAT
TTGCCAAGGATGTTTTC-ATTAATCAAGAACGAAAGTTAGGGGATCAAAGACGATCAGAT
ACCGTCGTAGTCTTAACTATAAACGATGCCGACTAGAGATTGGAGG-AGATAATAGAGCT
CCTTC-AGCATCTAAGGAGAAATCA-AAGTCTTTGGGTTCT-GGGGGGAGTATGGTCGCA
AGGCTGAAACTTGAAGGAATTGACGGAAGGGCACCACCAGGAGTGGAGCCTGCGGCTTAA
TCTGACTCAACACTGAGAAATTTACCAGGTCCAGACATTGATAGGATTGACAG-ATTGAT
AGCTCTTTCTTGATTCTATGGGTGGTGGTGCATGGCCGTTCTTAGTTGGTGGAGTGA-TT
TG-TCTGGTTAATTCCGATAACGAACGAGACCTTAACCTGCTAACTAG-ATCG--TAGTG
TTATTACACTTTAGA---TGCTTCTTAGAGGGACTG------------------------
------------------------------------------------------------
------------------------------------------------------------
------------------------------------------------------------
------------------------------------------------------------
------------------------------------------------------------
------------------------------------------------------------
-------------------------------
>MT825671_Metopus_paravestitus_LS2016031401
----------------------------------GTCTCAAAGATTAACCCATGCATGTG
TAAGTATAGTTA-TCTACAGCGAAACTGCGAATGGCTCATTAAATCAGTTATAGTTTATT
TGATGGATACA---GAAATGGATAACCGTAGTAATTCTAGAGCTAATACATGCTTGAAA-
GCCCG-------AGGAGGGCTGCATTTATTAGATA--AAGCCAGCA--------------
-TAAGGTGATTCACAATAACTAAGCGAATCGTG----------TGCGATATATCATTCAA
GTATCTGCCCTAT-CAGCTTT-GATGGTAGTGTATTGGACTACCATGGCTTTAACGGGTA
ACGGAGAATTAGGGTTCGGTTCCGGAGAAAGAGCCTGAGAAACGGCTATTACATCTAAGG
ACGGCAGCAGGGGCGTAAATTACCCAATCTTAACTTAAGGAGGTAGTGACAAGAAATAT-
CGACATTGGAG-----------CCAAGATCGGAATGGACTAAATGTAAAACCCTTAGCGA
GTAACAATTGGAGGGCAAG-TCTGGTGCCAGCAGCCGCGGTAATTCCAG-CTCCAATAGC
GTATATTAAAGTTGTTGCAGTTAAAAAGCTCGTAGTTGGATTTCTGG-------------
----------------------------------CCATCCTTCTGTTAAC----------
----------------------------GCTCAGATATTTTACCTTGAGAAAATTAGAGT
GTTTCAGGCAGG---CAAGGCCGGGATACTACAGCATGG-AATAATAGAAAT-GACACAA
--CTCTGTGGTTGGCCAGG-GA-AGTGTAATGGTTAATAGGAACAGTTGGGGGCATTAGT
ATTTAATTGTCAGAGGTGAAATTCTT-GGATTTGTTAAAGACTAACTAAAGCGAAAGCAT
TTGCCAAGGATGTTTTC-ATTAATCAAGAACGAAAGTTAGGGGATCAAAGACGATCAGAT
ACCGTCGTAGTCTTAACCATAAACGATGCCGACTAGAGATCGGAGG-A-------GAGCT
TCTTC-GGGATCTAAGGAGAAATCA-AAGTCTTTGGGTTCT-GGGGGGAGTATGGTCGCA
AGGCTGAAACTTGAAGGAATTGACGGAAGGGCACCACCAGGAGTGGAGCCTGCGGCTTAA
TCTGACTCAACACGGAGAAATTTACCAGGTCCAGACATTGGCAGGATTGACAG-ATTGAT
AGCTCTTTCTTGATTCTATGGGTGGTGGTGCATGGCCGTTCTTAGTTGGTGGAGTGA-TT
TG-TCTGGTTAATTCCGATAACGAACGAGACCTTAACCTACTAACTAG------------
--------------------CTTCTTAGAGGGACTGTGTGGTAAAACCTCAAGGAAGTTT
AAGGCAATAACAGGTCTGTGATGCCCTTAGATGTCCTGGGCCGCACGCGTGCTACACTGA
TGCAT-GCAATAAG---TACCTAGGCCGGAAGG------GGAAATCTC--CAGTATGCAT
CGTGCTTGGGATAGATC-TTTGTAATTATGGATCTTT--AACGAGGAATTCCTAGTAAGC
GCAAGTCATCAGCTTGCGCTGATTAAGTC--CC-TGCCCTTTGTACACAC-CGCCCGTCG
CTCCTACCGATTCCGGGTGATTCGGTGAACCTTTTGGACTTG-------------CCAAA
AGCG-AGAAAATTAAGTGAGCCA-TATCACCTAGAGGAAGGAGAAGTCGTAACAAGGTTT
CC-----------------------------
>Z29516_Metopus_contortus
----------------------AGTCATATGCTTGTCTCAAAGATTAACCCATGCATGTG
TAAGTATAG-TA-TCTACAGCGAAACTGCGAATGGCTCATTAAATCAGTTATAGTTTATT
TGATGGATTCA---GATATGGATAACCGTAGTAATTCTAGAGCTAATACATGCTTGAAA-
GCCCAACTC--ACGAAGGGCTGCATTTATTAGATA--AAGCCAGCA--------------
TTTAGGTGATTCATAATAACTTAGCGGATCGCGGA---TTTTCTGCGATATATCATTCAA
GTATCTGCCCTAT-CAGCTCT-GATGGTAGTGTATTGGACTACCATGGCTTTTACGGGTA
ACGGAGAATTAGGGTTCGATTCCGGAGAAAGAGCCTGAGAAACGGCTATTACATCTAAGG
ACGGCAGCAGGGGCGTAAATTACCCAATCTTAACTTAAGGAGGTAGTGACAAGAAATAT-
CGACATTGGAG------AAAT-CCAAGATCGGAATGGGCTTAATTTAAATCCCTAAGTGA
GTAACCATTGGAGGGCAAG-TCTGGTGCCAGCAGCCGCGGTAATTCCAG-CTCCAATAGC
GTATATTAAAGTTGTTGCAGTTAAAAAGCTCGTAGTTGGATATCTGGA-GTGCC-TCCT-
-TTGGACG-TT-AGTCCAGA-G-ACT-GGTATTTCCATCCTTCTGTTAACTTACGTTACC
------GC---G-A--GGTCGCGTGAGGGCTCAGATATTTTACCTTGAGAAAATTAGAGT
GTTTCAGGCAGG---CAAGGCCAGAATACTACAGCATGG-AATAATAGAATT-GACGCAA
--CTCTGTGGTTGGCCAGA-GA-AGTGTAATGATTAATAGGAACAGTTGGGGGCATTAGT
ATTTAATTGTCAGAGGTGAAATTCTT-GGATTTGTTAAAGACTAACTAAAGCGAAAGCAT
TTGCCAAGGATGTTTTC-ATTAATCAAGAACGAAAGTTAGGGGATCAAAGACGATCAGAT
ACCGTCGTAGTCTTAACCATAAACGATGCCGACTAGAGATCGGAGG-AGATTTTCGAGCT
CCTTC-GGGATCATAGGAGAAATCA-AAGTCTTTGGGTTCT-GGGGGGAGTATGGTCGCA
AGGCTGAAACTTGAAGGAATTGACGGAAGGGCACCACCAGGAGTGGNNNGTGCGGCTTAA
TCTGACTCAACACGGAGAAATTTACCAGGTCCAGACATTGGCAGGATTGACAG-ATTGAT
AGCTCTTTCTTGATTCTATGGGTGGTGGTGCATGGCCGTTCTTAGTTGGTGGAGTGA-TT
TG-TCTGGTTAATTCCGATAACGAACGAGACCTTAACCTACTAACTAG-ATCT--CTTAG
CTATTGCTA-TGGGC---TACTTCTTAGAGGGACTGTGTGGTAAAACCTCAAGGAAGTTT
AAGGCAATAACAGGTCTGTGATGCCCTTAGATGTCCTGGGCCGCACGCGTGCTACACTGA
TGCAT-GCAATAAG---TACCTAGGCTGAAAGGCAT-TGGGTAATCTC--CAGTATGCAT
CGTGCTTGGGCTAGATC-TTTGTAATTATGGATCTTT--AACGAGGAATTCCTAGTAAGC
GTAAGTCATCACGTTGCGCTGNNNNNNNN--NN-NNNNNNNNNNNNNNNN-NNNNNNNNN
NNNNNNNNNNNNNNNNNNNATTCGGTGAACCTTTTGGACTTG-------------CCAAA
AGCG-NGAAAATCATGTGAACCA-TATCACCTAGAGGAAGGAGAAGTCGTAACAAGGTTT
C------------------------------
>BLME_Marinemetopid_18S
---------------------TAGTCATATGCTTGTCTCAAAGATTAACCCATGCATGTG
TAAGTATAG-TA-TCTACAGCGAAACTGCGAATGGCTCATTAAATCAGTTATAGTTTATT
TGATGGATTCA---GATATGGATAACCGTAGTAATTCTAGAGCTAATACATGCTTGAAA-
GCCCAACTC--ACGAAGGGCTGCATTTATTAGATA--AAGCCAGCA--------------
TTTAGGTGATTCATAATAACTTAGCGGATCGCGGA---TTTTCTGCGATATATCATTCAA
GTATCTGCCCTAT-CAGCTCT-GATGGTAGTGTATTGGACTACCATGGCTTTTACGGGTA
ACGGAGAATTAGGGTTCGATTCCGGAGAAAGAGCCTGAGAAACGGCTATTACATCTAAGG
ACGGCAGCAGGGGCGTAAATTACCCAATCTTAACTTAAGGAGGTAGTGACAAGAAATAT-
CGACATTGGAG------AAAT-CCAAGATCGGAATGGGCTTAATTTAAATCCCTAAGTGA
GTAACCATTGGAGGGCAAG-TCTGGTGCCAGCAGCCGCGGTAATTCCAG-CTCCAATAGC
GTATATTAAAGTTGTTGCAGTTAAAAAGCTCGTAGTTGGATATCTGGA-GTGCC-TCCT-
-TTGGACG-TT-AGTCCAGA-G-ACT-GGTATTTCCATCCTTCTGTTAACTTACGTTACC
------GC---G-A--GGTCGCGTGAGGGCTCAGATATTTTACCTTGAGAAAATTAGAGT
GTTTCAGGCAGG---CAAGGCCAGAATACTACAGCATGG-AATAATAGAATT-GACGCAA
--CTCTGTGGTTGGCCAGA-GA-AGTGTAATGATTAATAGGAACAGTTGGGGGCATTAGT
ATTTAATTGTCAGAGGTGAAATTCTT-GGATTTGTTAAAGACTAACTAAAGCGAAAGCAT
TTGCCAAGGATGTTTTC-ATTAATCAAGAACGAAAGTTAGGGGATCAAAGACGATCAGAT
ACCGTCGTAGTCTTAACCATAAACGATGCCGACTAGAGATCGGAGG-AGATTTTCGAGCT
CCTTC-GGGATCATAGGAGAAATCA-AAGTCTTTGGGTTCT-GGGGGGAGTATGGTCGCA
AGGCTGAAACTTGAAGGAATTGACGGAAGGGCACCACCAGGAGTGGAGCCTGCGGCTTAA
TCTGACTCAACACGGAGAAATTTACCAGGTCCAGACATTGGCAGGATTGACAG-ATTGAT
AGCTCTTTCTTGATTCTATGGGTGGTGGTGCATGGCCGTTCTTAGTTGGTGGAGTGA-TT
TG-TCTGGTTAATTCCGATAACGAACGAGACCTTAACCTACTAACTAG-ATCT--CTTAG
CTATTGCTA-TGGGC---TACTTCTTAGAGGGACTGTGTGGTAAAACCTCAAGGAAGTTT
AAGGCAATAACAGGTCTGTGATGCCCTTAGATGTCCTGGGCCGCACGCGTGCTACACTGA
TGCAT-GCAATAAG---TACCTAGGCTGAAAGGCAT-TGGGTAATCTC--CAGTATGCAT
CGTGCTTGGGATAGATC-TTTGTAATTATGGATCTTT--AACGAGGAATTCCTAGTAAGC
GTAAGTCATCAGCTTGCGCTGATTAAGTC--CC-TGCCCTTTGTACACAC-CGCCCGTCG
CTCCTACCGATTTCGGGTGATTCGGTGAACCTTTTGGACTTG-------------CCAAA
AGCG-AGAAAATCATGTGAACCA-TATCACCTAGAGGAAGGAGAAGTCGTAACAAGGTTT
CCGTAGGTGAACCTGA---GAAAGATC----
>BI27A_Metopussp2
-----------------------------------------------acccatgcatgtg
taagtatag-ta-tctacagcgaaactgcgaatggctcattaaatcagttatagtttatt
tgatggattca---gatatggataaccgtagtaattctagagctaatacatgcttgaaa-
gcccaactc--acgaagggctgcatttattagata--aagccagca--------------
tttaggtgattcataataacttagcggatcgcgga---ttttctgcgatatatcattcaa
gtatctgccctat-cagctct-gatggtagtgtattggactaccatggcttttacgggta
acggagaattagggttcgattccggagaaagagcctgagaaacggctattacatctaagg
acggcagcaggggcgtaaattacccaatcttaacttaaggaggtagtgacaagaaatat-
cgacattggag------aaat-ccaagatcggaatgggcttaatttaaatccctaagtga
gtaaccattggagggcaag-tctggtgccagcagccgcggtaattccag-ctccaatagc
gtatattaaagttgttgcagttaaaaagctcgtagttggatatctgga-gtgcc-tcct-
-ttggacg-tt-ag-ccaga-g-act-ggtatttccatccttctgttaacttacgttacc
------gc---g-a--ggtcgcgtgagggctcagatattttaccttgagaaaattagagt
gtttcaggcagg---caaggccagaatactacagcatgg-aataatagaatt-gacgcaa
--ctctgtggttggccaga-ga-agtgtaatgattaataggaacagttgggggcattag-
------------------------------------------------------------
------------------------------------------------------------
------------------------------------------------------------
------------------------------------------------------------
------------------------------------------------------------
------------------------------------------------------------
------------------------------------------------------------
------------------------------------------------------------
------------------------------------------------------------
------------------------------------------------------------
------------------------------------------------------------
------------------------------------------------------------
------------------------------------------------------------
------------------------------------------------------------
------------------------------------------------------------
-------------------------------
>OP880426_Metopus_major_LM2
------------------------------------------------------------
--------------------------------------------CGGGTTAGGTTTTATT
TGATGGATTCA---GATATGGATAACCGTAGTAATTCTAGAGCTAATACATGCTTGAAA-
GCCTGACTC--ACGAAGGGCTGCATTTATTAGATA--AAGCCAGCA--------------
TTTAGGTGATTCATAATAACTTAGCGGATCGCGGA---CTTTCTGCGATATATCATTCAA
GTATCTGCCCTAT-CAGCTTT-GATGGTAGTGTATTGGACTACCATGGCTTTTACGGGTA
ACGGAGAATTAGGGTTCGATTCCGGAGAAAGAGCCTGAGAAACGGCTATTACATCTAAGG
ACGGCAGCAGGGGCGTAAATTACCCAATCTTAACTTAAGGAGGTAGTGACAAGAAATAT-
CGACATTGGAG------AAAT-CCAAGATCGGAATGGGCTTAATTTAAATCCCTAAGTGA
GTAACCATTGGAGGGCAAG-TCTGGTGCCAGCAGCCGCGGTAATTCCAG-CTCCAATAGC
GTATATTAAAGTTGTTGCAGTTAAAAAGCTCGTAGTTGGATATCTGGA-GTGCC-GGCT-
-TTGGGCT-AT-CGTCCAAG-G-TTT-GGTATTTCCATCCTTCTGTTAACTCACGTTACC
------GC---A-A--GGTCGCGTGAGGGCTCAGATATTTTACCTTGAGAAAATTAGAGT
GTTTCAGGCAGG---CAAGGCCAGAATACTACAGCATGG-AATAATAGAATT-GACGCAA
--CTCTGTGGTTGGCCAGA-GA-AGTGTAATGATTAATAGGAACAGTTGGGGGCATTAGT
ATTTAATTGTCAGAGGTGAAATTCTT-GGATTTGTTAAAGACTAACTAAAGCGAAAGCAT
TTGCCAAGGATGTTTTC-ATTAATCAAGAACGAAAGTTAGGGGATCAAAGACGATCAGAT
ACCGTCGTAGTCTTAACCATAAACGATGCCGACTAGAGATCGGAGG-AGATTATCGAGCT
CCTTC-GGGATCATAGGAGAAATCA-AAGTCTTTGGGTTCT-GGGGGGAGTATGGTCGCA
AGGCTGAAACTTGAAGGAATTGACGGAAGGGCACCACCAGGAGTGGAGCCTGCGGCTTAA
TCTGACTCAACACGGAGAAATTTACCAGGTCCAGACATTGGCAGGATTGACAG-ATTGAT
AGCTCTTTCTTGATTCTATGGGTGGTGGTGCATGGCCGTTCTTAGTTGGTGGAGTGA-TT
TG-TCTGGTTAATTCCGATAACGAACGAGACCTTAACCTACTAACTAG-ATCT--CTTAG
CTATTGCTA-TGGGC---TACTTCTTAGAGGGACTGTGTGGTAAAACCTCAAGGAAGTTT
AAGGCAATAACAGGTCTGTGATGCCCTTAGATGTCCTGGGCCGCACGCGTGCTACACTGA
TGCAT-GCAATAAG---TACCTAGGCTGAAAGGCAT-TGGGTAATCTC--CAGTATGCAT
CGTGCTTGGGATAGATC-TTTGTAATTATGGATCTTT--AACGAGGAATTCCTAGTAAGC
GTAAGTCATCAGCTTGCGCTGATTAAGTC--CC-TGCCCTTTGTACACAC-CGCCCGTCG
CTCCTACCGATTTCGGGTGATTCGGTGAACCTTTTGGACTTG-------------CCAAA
AGCG-AGGAAATCAAGTGAACCA-TATCACCTAGAGGAAGGAGAAGTCG-AGCATGCTCC
-------------------------------
>KY432957_Metopus_contortus
--------------------------------------------------------A---
---------------------------------------TTAAATCAGTTATAGTTTATT
TGATGGATTCA---GATATGGATAACCGTAGTAATTCTAGAGCTAATACATGCTTGAAA-
GCCTGACTC--ACGAAGGGCTGCATTTATTAGATA--AAGCCAGCA--------------
TTTAGGTGACTCATAATAACTTAGCGAATCGCGGA---TTTTCTGCGATATATCATTCAA
GTATCTGCCCTAT-CAGCTTT-GATGGTAGTGTATTGGACTACCATGGCTTTAACGGGTA
ACGGAGAATTAGGGTTCGGTTCCGGAGAAAGAGCCTGAGAAACGGCTATTACATCTAAGG
ACGGCAGCAGGGGCGTAAATTACCCAATCTTAACTTAAGGAGGTAGTGACAAGAAATAT-
CGACATTGGAG------AAAT-CCAAGATCGGAATGGGCTTAATTTAAATCCCTAAGTGA
GTAACCATTGGAGGGCAAG-TCTGGTGCCAGCAGCCGCGGTAATTCCAG-CTCCAATAGC
GTATATTAAAGTTGTTGCAGTTAAAAAGCTCGTAGTTGGATATCTGGA-GTGCC-GGCT-
-TTGGACA-AT-CGTTCAGA-G-TTT-GGTATGTCCATCCTTCTGTTAACTTACGTTACC
------GC---A-A--GGTCGCGTGAGGGCTCAGATATTTTACCTTGAGAAAATTAGAGT
GTTTCAGGCAGG---CAAGGCCAGAATACTACAGCATGG-AATAATAGAATT-GACGCAA
--CTCTGTGGTTGGCCAGA-GA-AGTGTAATGATTAATAGGAACAGTTGGGGGCATTAGT
ATTTAATTGTCAGAGGTGAAATTCTT-GGATTTGTTAAAGACTAACTAAAGCGAAAGCAT
TTGCCAAGGATGTTTTC-ATTAATCAAGAACGAAAGTTAGGGGATCAAAGACGATCAGAT
ACCGTCGTAGTCTTAACCATAAACGATGCCGACTAGAGATCGGAGG-AGATTATCGAGCT
CCTTC-GGGATCATAGGAGAAATCA-AAGTCTTTGGGTTCT-GGGGGGRGTATGGTCGCA
AGGCTGAAACTTGAAGGAATTGACGGAAGGGCACCACCAGGAGTGGAGCCTGCGGCTTAA
TCTGACTCAACACGGAGAAATTTACCAGGTCCAGACATTGGCAGGATTGACAG-ATTGAT
AGCTCTTTCTTGATTCTACGGGTGGTGGTGCATGGCCGTTCTTAGTTGGTGGAGTGA-TT
TG-TCTGGTTAATTCCGATAACGAACGAGACCTTAACCTACTAACTAG-ATCT--CTTAG
CTATTGCTA-TGAGC---TACTTCTTAGAGGGACTGTGTTGTCAAACCTCAAGGAAGTTT
AAGGCAATAACAGGTCTGTGATGCCCTTAGATGTCCTGGGCCGCACGCGTGCTACACTGA
TGCAT-GCAATAAG---TACCTAGGCCGAAAGGCAT-TGGGTAATCTC--CAGTATGCAT
CGTGCTTGGGATAGATC-TTTGTAATTATGGATCTTT--AACGAGGAATTCCTAGTAAGC
GTAAGTCATCAGCTTACGCTGATTAAGTC--CC-TGCCCTTTGTACACAC-CGCCCGTCG
CTCCTACCGATTTCGGGTGATTCGGTGAACCTTTTGGACTTG-------------CCAAA
AGCG-AGGAAATCATGTGAACCA-TATCACCTAGAGGAAGGAGAAGTCGTAACAAGGTTT
CCGTAGGTGAACCTGC---AGA---------
>QDUFF_Marine_Metopid_sp2_18S
------------------------------------------------------------
------------------------------------------------------------
------------------------------------------------------------
--------T--ACGAAGGGCTGCATTTATTAGATA--AAGCCAGCA--------------
TTTAGGTGATTCATAATAACTTAGCGGATCGCGGA---TTTTCTGCGATATATCATTCAA
GTATCTGCCCTAT-CAGCTTT-GATGGTAGTGTATTGGACTACCATGGCTTTAACGGGTA
ACGGAGAATTAGGGTTCGGTTCCGGAGAAAGAGCCTGAGAAACGGCTATTACATCTAAGG
ACGGCAGCAGGGGCGTAAATTACCCAATCTTAATTTAAGGAGGTAGTGACAAGAAATAT-
CGACATTGGAG------AAAT-CCAAGATCGGAATGGGCTTAATTTAAATCCCTAAGTGA
GTAACCATTGGAGGGCAAG-TCTGGTGCCAGCAGCCGCGGTAATTCCAG-CTCCAATAGC
GTATATTAAAGTTGTTGCAGTTAAAAAGCTCGTAGTTGGATATCTGGA-GTGCC-GGCC-
-TTGGGCT-AT-CGTTCAGG-G-TTT-GGTATTTCCATCCTTCTGTTAACTCCCGTTACC
------GC---A-A--GGTCGCGAGAGGGCTCAGATATTTTACCTTGAGAAAATTAGAGT
GTTTCAGGCAGG---CAAGGCCAGAATACTACAGCATGG-AATAATAGAATT-GACGCAA
--CTCTGTGGTTGGCCAGA-GA-AGTGTAATGATTAATAGGAACAGTTGGGGGCATTAGT
ATTTAATTGTCAGAGGTGAAATTCTT-GGATTTGTTAAAGACTAACTAAAGCGAAAGCAT
TTGCCAAGGATGTTTTC-ATTAATCAAGAACGAAAGTTAGGGGATCAAAGACGATCAGAT
ACCGTCGTAGTCTTAACCATAAACGATGCCGACTAGAGATCGGAGG-AGATTATCGAGCT
CCTTC-GGGATCATAGGAGAAATCA-AAGTCTTTGGGTTCT-GGGGGGAGTATGGTCGCA
AGGCTGAAACTTGAAGGAATTGACGGAAGGGCACCACCAGGAGTGGAGCCTGCGGCTTAA
TCTGACTCAACACGGAGAAATTTACCAGGTCCAGACATTGGCAGGATTGACAG-ATTGAT
AGCTCTTTCTTGATTCTATGGGTGGTGGTGCATGGCCGTTCTTAGTTGGTGGAGTGA-TT
TG-TCTGGTTAATTCCGATAACGAACGAGACCTTAACCTACTAACTAG-ATCT--CTTAG
CTATTGCTA-TGGGC---TACTTCTTAGAGGGACTGTGTGGTAAAACCTCAAGGAAGTTT
AAGGCAATAACAGGTCTGTGATGCCCTTAGATGTCCTGGGCCGCACGCGTGCTACACTGA
TGCAT-GCAATAAG---TACCTAGGCCGAAAGGCAT-TGGGTAATCTC--CAGTATGCAT
CGTGCTTGGGATAGATC-TTTGTAATTATGGATCTTT--AACGAGGAATTCCTAGTAAGC
GTAAGTCATCAGCTTGCGCTGATTAAGTC--CC-TGCCCTTTGTACACAC-CGCCCGTCG
CTCCTACCGATTTCGGGTGATTCGGTGAACCTTTTGGACTTG-------------CCAAA
AGCG-AGGAAATCAAGTGAACCA-TATCACCTAGAGGAAGGAGAAGTCGTAACAAGGTTT
CCGTAGGTGAACCTG----------------
>OM801555_Metopus_parapellitus_ZWB2021031701
------------------------------------------------------------
--------------------------------------------TCAGTTATAGTTTATT
TGATGGATACA---GATATGGATAACCGTAGTAATTCTAGAGCTAATACATGCTTGAAA-
GCCTGACTC--ACGAAGGGCTGCATTTATTAGATA--AAGCCAGCA--------------
TTTAGGTGATTCATAATAACTTAGCGAATCGCGGA---ATTTCTGCGATATATCATTCAA
GTATCTGCCCTAT-CAGCTCT-GATGGTAGTGTATTGGACTACCATGGCTTTAACGGGTA
ACGGAGAATTAGGGTTCGGTTCCGGAGAAAGAGCCTGAGAAACGGCTATTACATCTAAGG
ACGGCAGCAGGGGCGTAAATTACCCAATCTTAACTTAAGGAGGTAGTGACAAGAAATAT-
CGACATTGGAG------AAAT-CCAAGATCGGAATGGGCTTAATTTAAATCCCTAAGTGA
GTAACCATTGGAGGGCAAG-TCTGGTGCCAGCAGCCGCGGTAATTCCAG-CTCCAATAGC
GTATATTAAAGTTGTTGCAGTTAAAAAGCTCGTAGTTGGATATCTGGA-GTGCC-GGTC-
-TTGGGCT-AT-CGTCCGAG-A-TAC-GGTATTTCCATCCTTCTGTTAACTTACGTTACC
------GC---G-A--GGTCGCGTGAGGGCTCAGATATTTTACCTTGAGAAAATTAGAGT
GTTTCAGGCAGG---CAAGGCCCGAATACTACAGCACGG-AATAATAGAATT-GACGCAA
--CTCTGTGGTTGGCCAGA-GA-AGTGTAATGATTAATAGGAACAGTTGGGGGCATTAGT
ATTTAATTGTCAGAGGTGAAATTCTT-GGATTTGTTAAAGACTAACTAAAGCGAAAGCAT
TTGCCAAGGATGTTTTC-ATTAATCAAGAACGAAAGTTAGGGGATCAAAGACGATCAGAT
ACCGTCGTAGTCTTAACCATAAACGATGCCGACTAGAGATCGGAGG-AGATTATCGAGCT
CCTTC-GGGATCATAGGAGAAATCA-AAGTCTTTGGGTTCT-GGGGGGAGTATGGTCGCA
AGGCTGAAACTTGAAGGAATTGACGGAAGGGCACCACCAGGAGTGGAGCCTGCGGCTTAA
TCTGACTCAACACGGAGAAATTTACCAGGTCCAGACATTGGCAGGATTGACAG-ATTGAT
AGCTCTTTCTTGATTCTATGGGTGGTGGTGCATGGCCGTTCTTAGTTGGTGGAGTGA-TT
TG-TCTGGTTAATTCCGATAACGAACGAGACCTTAACCTACTAACTAG-ATCT--CTTAG
CTATTGCTT-CGAGA---AGCTTCTTAGAGGGACTGTGTGGTAAAACCTCAAGGAAGTTT
AAGGCAATAACAGGTCTGTGATGCCCTTAGATGTCCTGGGCCGCACGCGTGCTACACTGA
TGCAT-GCAATAAG---TACCTAGGCCGAAAGGCAA-TGGGTAATCTC--CAGTATGCAT
CGTGCTTGGGATAGATC-TTTGTAATTATGGATCTTT--AACGAGGAATTCCTAGTAAGC
GTAAGTCATCAGCTTACGCTGATTAAGTC--CC-TGCCCTTTGTACACAC-CGCCCGTCG
CTCCTACCGATTTCGGGTGATTCGGTGAACCTCTTGGACTTG-------------CCAAA
AGCG-AGAAAATTAAGTGAACCA-TATCACCTAGAGGAAGGAGAAGTCGTAACAAGGTTT
CCGTA--------------------------
>MF360250_Metopus_contortus
--------------------------------------------------------TGTG
TAAGTATAG-TA-TCTACAGCGAAACTGCGAATGGCTCATTAAATCAGTTATAGTTTATT
TGATGGATTCA---GATATGGATAACCGTAGTAATTCTAGAGCTAATACATGCTTGAAA-
GCCTGACTC--ACGAAGGGCTGCATTTATTAGATA--AAGCCAGCA--------------
TTTAGGTGACTCATAATAACTTAGCGAATCGCGGA---CTTTCTGCGATATATCATTCAA
GTATCTGCCCTAT-CAGCTTT-GATGGTAGTGTATTGGACTACCATGGCTTTAACGGGTA
ACGGAGAATTAGGGTTCGGTTCCGGAGAAAGAGCCTGAGAAACGGCTATTACATCTAAGG
ACGGCAGCAGGGGCGTAAATTACCCAATCTTAACTTAAGGAGGTAGTGACAAGAAATAT-
CGACATTGGAG------AAAT-CCAAGATCGGAATGGGCTTAATTTAAATCCCTAAGTGA
GTAACCATTGGAGGGCAAG-TCTGGTGCCAGCAGCCGCGGTAATTCCAG-CTCCAATAGC
GTATATTAAAGTTGTTGCAGTTAAAAAGCTCGTAGTTGGATATCTGGA-GTGCC-GGCT-
-TTGGACA-AT-CGTTCAGA-G-TTT-GGTATTTCCATCCTTCTGTTAACTTACGTTACC
------GC---A-A--GGTCGCGTGAGGGCTCAGATATTTTACCTTGAGAAAATTAGAGT
GTTTCAGGCAGG---CAAGGCCAGAATACTACAGCATGG-AATAATAGAATT-GACGCAA
--CTCTGTGGTTGGCCAGA-GA-AGTGTAATGATTAATAGGAACAGTTGGGGGCATTAGT
ATTTAATTGTCAGAGGTGAAATTCTT-GGATTTGTTAAAGACTAACTAAAGCGAAAGCAT
TTGCCAAGGATGTTTTC-ATTAATCAAGAACGAAAGTTAGGGGATCAAAGACGATCAGAT
ACCGTCGTAGTCTTAACCATAAACGATGCCGACTAGAGATCGGAGG-AGATTATCGAGCT
CCTTC-GGGATCATAGGAGAAATCA-AAGTCTTTGGGTTCT-GGGGGGAGTATGGTCGCA
AGGCTGAAACTTGAAGGAATTGACGGAAGGGCACCACCAGGAGTGGAGCCTGCGGCTTAA
TCTGACTCAACACGGAGAAATTTACCAGGTCCAGACATTGGCAGGATTGACAG-ATTGAT
AGCTCTTTCTTGATTCTATGGGTGGTGGTGCATGGCCGTTCTTAGTTGGTGGAGTGA-TT
TG-TCTGGTTAATTCCGATAACGAACGAGACCTTAACCTACTAACTAG-ATCT--CTTAG
CTATTGCTA-TGAGC---TGCTTCTTAGAGGGACTGTGTTGTCAAACCTCAAGGAAGTTT
AAGGCAATAACAGGTCTGTGATGCCCTTAGATGTCCTGGGCCGCACGCGTGCTACACTGA
TGCAT-GCAATAAG---TACCTAGGCCGAAAGGCAT-TGGGTAATCTC--CAGTATGCAT
CGTGCTTGGGATAGATC-TTTGTAATTATGGATCTTT--AACGAGGAATTCCTAGTAAGC
GTAAGTCATCAGCTTGCGCTGATTAAGTC--CC-TGCCCTTTGTACACAC-CGCCCGTCG
CTCCTACCGATTT-GGGTGATTCGGTGAACCTTTTGGACTTG-------------CCAAA
AGCG-AGGAAATCATGTGAACCA-TATCACCTARAGGAAGGA-AAATCGTACAAGGTTC-
-------------------------------
>LC062510_Metopus_contortus
------------------------------------------------------------
-------------------------------------------------CCAAGATAATT
TGATGGATTCA---GATATGGATAACCGTAGTAATTCTAGAGCTAATACATGCTTGAAA-
GCCTGACTT--ACGAAGGGCTGCATTTATTAGATA--AAGCCAGCA--------------
TTTAGGTGATTCATAATAATTTAGCGAATCGCGGA---TTTTCTGCGATATATCATTCAA
GTATCTGCCCTAT-CAGCTCT-GATGGTAGTGTATTGGACTACCATGGCTTTTACGGGTA
ACGGAGAATTAGGGTTCGGTTCCGGAGAAAGAGCCTGAGAAACGGCTATTACATCTAAGG
ACGGCAGCAGGGGCGTAAATTACCCAATCTTAATTTAAGGAGGTAGTGACAAGAAATAT-
CGACATTGGAG------CAAT-CCAAGATCGGAATGGGCTTAATTTAAATCCCTAAGTGA
GTAACCATTGGAGGGCAAG-TCTGGTGCCAGCAGCCGCGGTAATTCCAG-CTCCAATAGC
GTATATTAAAGTTGTTGCAGTTAAAAAGCTCGTAGTTGGAACTCTGGA-GTGCC-GGCT-
-TTGGACT-AT-CGTCCAAG-G-TTT-GGTATTTCCATCCTTCTGTTAACTCAAGTTACC
------GC---A-A--GGTCGCTTGGGGGCTCAGATATTTTACCTTGAGAAAATTAGAGT
GTTTCAGGCAGG---CAAGGCCAGAATACTACAGCATGG-AATAATAGAATT-GACGCAA
--CTCTGTGGTTGGCCAGA-GA-AGTGTAATGATTAATAGGAACAGTTGGGGGCATTAGT
ATTTAATTGTCAGAGGTGAAATTCTT-GGATTTGTTAAAGACTAACTAAAGCGAAAGCAT
TTGCCAAGGATGTTTTC-ATTAATCAAGAACGAAAGTTAGGGGATCAAAGACGATCAGAT
ACCGTCGTAGTCTTAACCATAAACGATGCCGACTAGAGATCGGAGG-AGATTATCGAGCT
CCTTC-GGGATCATAGGAGAAATCA-AAGTCTTTGGGTTCT-GGGGGGAGTATGGTCGCA
AGGCTGAAACTTGAAGGAATTGACGGAAGGGCACCACCAGGAGTGGAGCCTGCGGCTTAA
TCTGACTCAACACGGAGAAATTTACCAGGTCCAGACATTGGCA-GATTGACAG-ATTGAT
AGCTCTTTCTTGATTCTATGGGTGGTGGTGCATGGCCGTTCTTAG-TGGTGGAGTGA-TT
TGTTTTGGTTATTCCGAATAACGAACG---------------------------------
------------------------------------------------------------
------------------------------------------------------------
------------------------------------------------------------
------------------------------------------------------------
------------------------------------------------------------
------------------------------------------------------------
------------------------------------------------------------
-------------------------------
>JUD82_Metopussp
----------------------------------------------------tgcatgtg
t-agtata--ta-tctacagcgaaactgcgaatggctcattaaatcagttatagtttatt
tgatggatt-a---gatatggataaccgtagtaattctagagctaatacatgcttgaaa-
gcccaactc--acgaagggctgcatttattagata--aa-ccagca--------------
--taggtgattcataataacttagcggatcgcgga---ttttctgcgatatatcattcaa
gtatctgccctat-cagctct-gatggtagtgtattggactaccatggcttttacgggta
acggagaattagggttcgattccggagaaagagcctgagaaacggctattacatctaagg
acggcagcaggggcgtaaattacccaatcttaacttaaggaggtagtgacaagaaatat-
cgacattgga-------aaat-ccaagatcggaatgggcttaatttaaatccctaagtga
gtaaccattggagggcaag-tctggtgccagcagccgcggtaattccag-ctccaatagc
gtatattaaagttgttgcagttaaaaagctcgtagttggatatctgga-tgcct---ct-
-ttgga------cgttccag-a-gat-ggtatttccatccttctgttaacttacgttacc
------gc-----a--ggtcgcgtgagggctcagatattttaccttgagaaaattagagt
gtttcaggcagg---caaggccagaatactacagcatgg-aataatagaatt-gacgcaa
--ctctgtggttggccaga-ga-agtgtaatgattaataggaacagttgggggcattagt
atttaattgtcagaggtgaaattctt-ggatttgttaaagactaactaaagcgaaagcat
ttgccaaggatgttttc-attaatcaagaacgaaagttaggggatcaaagacgatcagat
accgtcgtagtcttaaccataaacgatgccgactagagatcggagg-agattttcgagct
ccttc-gggatcataggagaaatca-aagtctttgggttct-ggggggagtatggtcgca
aggctgaaacttgaaggaattgacggaagggcaccaccaggagtggagcctgcggcttaa
tctgactcaacacggagaaatttaccaggtccagacattggcaggattgacag-attgat
agctctttcttgattctatgggtggtggtgcatggccgttcttagttggtggagtga-tt
tg-tctggttaattccgataacgaacgagaccttaacctactaactag-atct--c----
------------------------------------------------------------
------------------------------------------------------------
------------------------------------------------------------
------------------------------------------------------------
------------------------------------------------------------
------------------------------------------------------------
------------------------------------------------------------
-------------------------------
>SALT15A_Metopussp
----------------------------------------------------tgcatgtg
t-agtata--ta-tctacagcgaaactgcgaatggctcattaaatcagttatagtttatt
tgatggatt-a---gatatggataaccgtagtaattctagagctaatacatgcttgaaa-
gcccaactc--acgaagggctgcatttattagata--aa-ccagca--------------
--taggtgattcataataacttagcggatcgcgga---ttttctgcgatatatcattcaa
gtatctgccctat-cagcttt-gatggtagtgtattggactaccatggcttttacgggta
acggagaattagggttcgattccggagaaagagcctgagaaacggctattacatctaagg
acggcagcaggggcgtaaattacccaatcttgacttaaggaggtagtgacaagaaatat-
cgacattgga-------aaat-ccaagatcggaatgggcttaattcaaatccctaagtga
gtaaccattggagggcaag-tctggtgccagcagccgcggtaattccag-ctccaatagc
gtatattaaagttgttgcagttaaaaagctcgtagttggatatctgga-tgcct---ct-
-ttgga------cgttccag-a-gat-ggtatttccatccttctgttaacttacgttacc
------gc-----a--ggtcgcgtgagggctcagatattttaccttgagaaaattagagt
gtttcaggcagg---caaggccagaatactacagcatgg-aataatagaatt-gacgcaa
--ctctgtggttggccaga-ga-agtgtaatgattaataggaacagttgggggcattagt
atttaattgtcagaggtgaaattctt-ggatttgttaaagactaactaaagcgaaagcat
ttgccaaggatgttttc-attaatcaagaacgaaagttaggggatcaaagacgatcagat
accgtcgtagtcttaaccataaacgatgccgactagagatcggagg-agatcatcgagct
ccttc-gggatcataggagaaatca-aagtctttgggttct-ggggggagtatggtcgca
aggctgaaacttgaaggaattgacggaagggcaccaccaggagtggagcctgcggcttaa
tctgactcaacacggagaaatttaccaggtccagacattggcaggattgacag-attgat
agctctttcttgattctatgggtggtggtgcatggccgttcttagttggtggagtga-tt
tg-tctggttaattccgataacgaacgagaccttaacctactaactag-atct--cttag
c-----------------------------------------------------------
------------------------------------------------------------
------------------------------------------------------------
------------------------------------------------------------
------------------------------------------------------------
------------------------------------------------------------
------------------------------------------------------------
-------------------------------
>KT247989_Nyctotheroides_hubeiensis
-AACCTGGTTGATCCTGCCAGTAGTCATATGCTTGTCTCAAAGATTAACCCATGCATGTG
TAAGTATAGTAT-TATACGGCGAAACTGCGAATGGCTCCTTAAAACAGTTATAATTTATT
TGATGGAAAAA---GATATGGATAACCGTGGGAAATCTAGAGCTAATACATGCTTG-AA-
GCCCAACGC--AAGGAGGGCTGTATTTATTAGATA--AAGCCAATA--------------
TTTAGGTGATTCATAATAACTAAGCGGATCGCGAG-TTTTGCTTGCGACAAATCATTCAA
GTGTCTGACCTAT-CAGCTTT-GATGGTAGTGTATTGGACTACCATGGCACTAACGGGTA
ACGGGGAATTAGGGTTCGATTCCGGAGAAAGAGCTTGAGAAACGGCTATTACATCTATGG
AGGGCAGCAGGGGCGTAAATTACCCAATCTTAATTTAAGGAGGTAGTGACAAGAAATAT-
CGA-ACTAGCGA------AAG-CTAGGATTGAAATGGACCAAATACAAAACCCTTGGCGA
GTAACAATTGGAGGGCAAG-TCTGGTGCCAGCAGCCGCGGTAATTCCAG-CTCCAATAGC
ATATATTAAAGTTGTTGCAGTTAAAAAGCTCGTAGTTGGATATCTGGA-GTAGT-TTAT-
-TTA--ACCTC-TAGGTTAT-G-TAA-ACCACATCCATCCTTCTGTTAACATGTGTTGGT
------A--TTC-G--TACTGGACATGGGCTCAGATATTTTACCTTGAGAAAATCAGAGT
GTTTCAGGCAGG---CATGGCCGGAATACAAAAGCATGG-AATAATAGAATTTGGCACGA
--CTCTGTGGTTGGCCAGG-GA-AGTGTAATGATTAATAGGAACAGTTGGGGGCATTAGT
ATTTAATTGTCAGAGGTGAAATTCTTGGGATTTGTTAAAGACTAACTAAAGCGAAAGCAT
TTGCCAAGGATGTTTTC-ATTAATCAAGAACGAAAGTTGAGGGATCAAAGACGATCAGAT
ACCGTCGTAGTCTTAACCATAAACGATGCCGACTAGAGATTGGAGG-AGA---ACTATCT
CCTTC-AGCATCTAAGGAGAAATCA-AAGTCTTTGGGTTCT-GGGGGAAGTATGGTCGCA
AGGCTGAAACTTGAAGGAATTGACGGAAGGGCACCTCCAGGAGTGGAGCCTGCGGCTTAA
TCTGACTCAACACGGAGAAACTCACCAGGCCCAGACATTGGCAGGATTGACAG-ATTGAT
AGCTCTTTCTTGATTCTTTGGGTGGTGGTGCATGGCCGTTCTTAGTTGGTGGAGTGA-TT
TG-TCTGGTTAATTCCGATAACGAACGAGACCTTAACCTACTAACTAG-ACTG--CGGAG
ATACTTTTC-CGTAG---GACTTCTTAGAGGGACTATTTGG-ACAACCTCAAGGAAGTTT
AAGGCAATAACGGGTCTGTGATGCCCTTAGATGTCCTGGGCTGCACGCGTGCTACACTGA
TGCAT-ACAACGAG---TTCCCGGATCGAAAGATCT-GTGGCAATCTT--CAATATGCAT
CGTGATTGGGATAGATC-TTTGTAATTATGGATCTTT--AACGAGGAATTCCTAGTAATC
GCAAGTCATCAGCTTGCGATGATTAAGTC--CC-TGCCCTTTGTACACAC-CGCCCGTCG
CTCCTACCGATTCCGAGTGATTCGGTGAGCATTTTGGACCTG-------------CCAAA
AGCG-GGGAAATTATGCGAACCA-AATCACTTAGAGGAAGGAGAAGTCGTAACAAGGTTT
CCGTAGGTGAACCTGC---AGAAGGATCA--
>KX010599_Nyctotheroides_pyriformis
-AACCTGGTTGATCCTGCCAGTAGTCATATGCTTGTCTCAAAGATTAACCCATGCATGTG
TAAGTATAGTAT-TATACGGCGAAACTGCGAATGGCTCCTTAAAACAGTTATAATTTATT
TGATGGAAAAA---GATATGGATAACCGTGGGAAATCTAGAGCTAATACATGCTTG-AA-
GCCTGACGT--AAGGAGGGCTGTATTTATTAGATA--AAGCCAATA--------------
TTTAGGTGATTCATAATAACTAAGCGGATCGCGAG-TTTTGCTTGCGACAGATCATTCAA
GTATCTGACCTAT-CAACTTT-GATGGTAGTGTATTGGACTACCATGGCGTTAACGGGTA
ACGGGGAATTAGGGTTCGATTCCGGAGAAAGAGCTTGAGAAACGGCTATTACATCTATGG
AGGGCAGCAGGGGCGTAAATTACCCAATCTTAACTTAAGGAGGTAGTGACAAGAAATAT-
CGA-ACTAGCGA------AAG-CTAGGATTGAAATGGACCAAATACAAAACCCTTGGCGA
GTAACAATTGGAGGGCAAG-TCTGGTGCCAGCAGCCGCGGTAATTCCAG-CTCCAATAGC
ATATATTAAAGTTGTTGCAGTTAAAAAGCTCGTAGTTGGATATCTGGA-GTAGT-TTGC-
-TTG--GCCTT-TCGGTCCT-G-TAA-ACCACATCCATCCTTCTGTTAACATGTGTTGGT
------A--TCC-G--TACTGGACATGGGCTCAGATATTTTACCTTGAGAAAATCAGAGT
GTTTCGGGCAGG---CATGGCCGGAATACAAAAGCATGG-AATAATAGAATTCGACACGA
--CTCTGTGGTTGGCCAGG-GA-AGTGTAATGATTAATAGGAACAGTTGGGGGCATTAGT
ATTTAATTGTCAGAGGTGAAATTCTT-GGATTTGTTAAAGACTAACTAAAGCGAAAGCAT
TTGCCAAGGATGTTTTC-ATTAATCAAGAACGAAAGTTAGGGGATCAAAGACGATCAGAT
ACCGTCGTAGTCTTAACCATAAACGATGCCGACTAGAGATTGGAGG-AGA---TCTATCT
CCTTC-AGCATCTAAGGAGAAATCA-AAGTCTTTGGGTTCT-GGGGGGAGTATGGTCGCA
AGGCTGAAACTTGAAGGAATTGACGGAAGGGCACCACCAGGAGTGGAGCCTGCGGCTTAA
TCTGACTCAACACGGAGAAACTCACCAGGTCCAGACATTGGCAGGATTGACAG-ATTGAT
AGCTCTTTCTTGATTCTTTGGGTGGTGGTGCATGGCCGTTCTTAGTTGGTGGAGTGA-TT
TG-TCTGGTTAATTCCGATAACGAACGAGACCTTAACCTACTAACTAG-ACTG--CGTAG
ATACTTCTT-CGCAG---GACTTCTTAGAGGGACTATTTGG-ACAACCTCAAGGAAGTTT
AAGGCAATAACAGGTCTGTGATGCCCTTAGATGTCCTGGGCTGCACGCGTGCTACACTGA
TGCAT-ACAATGAG---TTCCCGGATCGAAAGATCT-GTGGCAATCTT--CAAAATGCAT
CGTGATTGGGATAGATC-TTTGTAATTATGGATCTTT--AACGAGGAATTCCTAGTAATC
GTAAGTCATCAGCTTACGATGATTAAGTC--CC-TGCCCTTTGTACACAC-CGCCCGTCG
CTCCTACCGATTCCGAGTGATTCGGTGAGCATTTTGGACCTG-------------TCAAA
AGCG-GGAAAATTATGCGAACCA-AATCACTTAGAGGAAGGAGAAGTCGTAACAAGGTTT
CCGTAGGTGAACCTGC---AGAAGGATCA--
>AJ006711_Nyctotherus_cordiformis
------------------------------------------------------------
------------------------------------------------------------
------------------------------------------------------------
------------------------------------------------------------
------------------------------------------------------------
------------------------------------------------------------
--------------------------------------GAAACGGCTATTACATCTATGG
AGGGCAGCAGGGGCGTAAATTACCCAATCTTAATTTAAGGAGGTAGTGACAAGAAATAT-
CGA-ACTAGCGA------AAG-CTAGGATTGAAATGGACCAAATACAAATACCTTGGCGA
GTAACAATTGGAGGGCAAG-TCTGGTGCCAGCAGCCGCGGTAATTCCAG-CTCCAATAGC
ATATATTAAAGTTGTTGCAGTTAAAAAGCTCGTAGTTGGATATCTGGA-GTAGT-TTAC-
-TTG--GCCTC-TCGGTCCT-G-TAA-ACCACATCCATCCTTCTGTTAACATGTGTTGGT
------A--TTC-G--TACTGGACATGGGCTCAGATATTTTACCTTGAGAAAATCAGAGT
GTTTCAGGCAGG---CATGGCCGGAATACAAAAGCATGG-AATAATAGAATTTGACACGA
--CTCTGTGGTTGGCCAGG-GA-AGTGTAATGATTAATAGGAACAGTTGGGGGCATTAGT
ATTTAATTGTCAGAGGTGAAATTCTT-GGATTTGTTAAAGACTAACTAAAGCGAAAGCAT
TTGCCAAGGATGTTTTC-ATTAATCAAGAACGAAAGTTGGGGGATCAAAGACGATCAGAT
ACCGTCGTAGTCTTAACCATAAACGATGCCGACTAGAGATTGGAGG-AGA---ATTATCT
CCTTC-AGCATCTAAGGAGAAATCA-AAGTCTTTGGGTTCT-GGGGGGAGTATGGTCGCA
AGGCTGAAACTTGAAGGAATTGACGGAAGGGCACCACCAGGAGTGGAGCCTGCGGCTTAA
TCTGACTCAACACGGAGAAACTCACCAGGTCCAGACATTGGCAGGATTGACAG-ATTGAT
AGCTCTTTCTTGATTCTTTGGGTGGTGGTGCATGGCCGTTCTTAGTTGGTGGAGTGA-TT
TG-TCTGGTTAATTCCGATAACGAACGAGACCTTAACCTACTAACTAG-ACTG--CGTAG
ATACTTCTT-CGCAG---GACTTCTTAGAGGGACTATTTGG-ATAACCTCAAGGAAGTTT
AAGGCAATAACAGGTCTGTGATGCCCTTAGATGTCCTGGGCTGCACGCGTGCTACACTGA
TGCAT-ACAATGAG---TTCCCGGACCGAAAGGTCT-GTGGCAATCTT--CAAAATGCAT
CGTGATTGGGATAGATC-TTTGTAATTATGGATCTTT--AACGAGGAATTCCTAGTAATC
GTAAGTCATCAACTTACGATGATTAAGTC--CC-TGCCCTTTGTACACAC-CGCCCGTCG
CTCCTACCGATTCCGAGTGATTCGGTGAGCATTTTGGACCTG-------------TCAAA
AGCG-GGAAAATTATGCGAACCA-AATCACTTAGAGGAAGGAGAAGTCGTAACAAGGTTT
CCGTAGGTGAACCTGC---AGAAGGATCA--
>KC139712_Clevelandella_constricta_CC1
-AACCTGGTTGATCCTGCCAGTAGTCATATGCTTGTCTCAAAGATTAACCCATGCATGTG
TAAGTATAGTTA-TGTACAGCGAAACTGCGAATGGCTCCTTAAAACAGTTATAATTTATT
TGATGGATAAA--GGATATGGATAACCGTAGTAATTCTAGAGCTAATACATGCTTGAAA-
GCCTGACTT--ACGAAGGGCTGCATTTATTAGATA--AAGCCAGCA--------------
TTTAGGTGATTCATAATAAATTAGCGGATCGCGG--CTTTTGTCGCGACATATCATTCAA
GTATCTGACCTAT-CAGCTTT-GATGGTAGTGTATTGGACTACCATGGCGTTAACAGGTA
ACGGGGAATTAGGGTTCGATTCCGGAGAAAGAGCCTGAGAAACGGCTATTACATCTACGG
ACGGCAGCAGGGGCGTAAATTACCCAATCTTAATTTAAGGAGGTAGTGACAAGAAATAT-
CGA-ACTAGCGA-----TAAG-CTAGGATTGGAATGGACCAAATTCAATACCCTTGGCGA
GTAACAATTGGAGGGCAAG-TCTGGTGCCAGCAGCCGCGGTAATTCCAG-CTCCAATAGC
ATATATTAAAGTTGTTGCAGTTAAAAAGCTCGTAGTTGGATATCTGGG-GTAGC-TGA--
-GAG--GCTTT-TAAGCCCC-T-TAT-GCCACACCCATCTTTCTGTTAACACGTGTTGGT
------A--TTC-G--TACTGGACGTGGGCTCAGATATTTTACCTTGAGAAAACTAGAGT
GTTTCAGGCAGG---CTTGGCCGGAATACAAAAGCATGG-AATAATAGAATTTGGCATGA
--CTCTGTGGTTGGCCAGA-GG-AGTGTAACGATTAATAGGAACAGTTGGGGGCATTAGT
ATTTAATTGTCAGAGGTGAAATTCTC-GGATTTGTTAAAGACTAACTAAAGCGAAAGCAT
TTGCCAAGGATGTTTTC-ATTAATCAAGAACGAAAGTTAGGGGATCAAAGACGATCAGAT
ACCGTCGTAGTCTTAACCATAAACGATGCCGACTAGAGATTGGAGG-AG----ACGAACT
CCTTC-AGCATCTAAGGAGAAATCA-AAGTCTTTGGGTTCT-GGGGGGAGTATGGTCGCA
AGGCTGAAACTTGAAGGAATTGACGGAAGGGCACCACCAGGAGTGGAGCCTGCGGCTTAA
TCTGACTCAACACGGAGAAATTTACCAGGTCCAGACATTAGAAGGATTGACAG-ATTGAT
AGCTCTTTCTTGATTTTATGGGTGGTGGTGCATGGCCGTTCTTAGTTGGTGGAGTGA-TT
TG-TCTGGTTAATTCCGATAACGAACGAGACCTTAACCTACTAACTAG-ACCG--CTTAG
TTAC-TCTT-TGCGG---GACTTCTTAGAGGGACTGTCTGGCTAAACCTCAAGGAAGTTT
AAGGCAATAACAGGTCTGTGATGCCCTTAGATGTCCTGGGCTGCACGCGTGCTACACTGA
TGCAT-ACAATAAG---TTCCTGGATCGAAAGATCT-GTGGCAATCTT--TAATGTGCAT
CGTGATTGGGATAGATC-TTTGTAATTATGGATCTTT--AACGAGGAATTCCTAGTAAGC
GTAAGTCATCAGCTTACGCTGATTAAGTC--CC-TGCCCTTTGTACACAC-CGCCCGTCG
CTCCTACCGATTTTGAGTGATTCGGTGAGCATTTTGGACCTG-------------CCACA
AGCG-GGGAAATTATGCGAACCA-AATCACTTAGAGGAAGGAGAAGTCGTAACAAGGTTT
CCGTAGGTGAACCTGC---GGAAGGATCA--
>MT675972_Anteclevelandella_constricta_TH9EPaa
-AACCTGGTTGATCCTGCCAGTAGTCATATGCTTGTCTCAAAGATTAACCCATGCATGTG
TAAGTATAGTTA-TGTACAGCGAAACTGCGAATGGCTCCTTAAAACAGTTATAATTTATT
TGATGGATAAA--GGATATGGATAACCGTAGTAATTCTAGAGCTAATACATGCTTGAAA-
GCCTGACTT--ACGAAGGGCTGCATTTATTAGATA--AAGCCAGCA--------------
TTTAGGTGATTCATAATAAATTAGCGGATCGCGG--CTTTTGTCGCGACATATCATTCAA
GTATCTGACCTAT-CAGCTTT-GATGGTAGTGTATTGGACTACCATGGCGTTAACAGGTA
ACGGGGAATTAGGGTTCGATTCCGGAGAAAGAGCCTGAGAAACGGCTATTACATCTACGG
ACGGCAGCAGGGGCGTAAATTACCCAATCTTAATTTAAGGAGGTAGTGACAAGAAATAT-
CGA-ACTAGCGA-----TAAG-CTAGGATTGGAATGGACCAAATTCAATACCCTTGGCGA
GTAACAATTGGAGGGCAAG-TCTGGTGCCAGCAGCCGCGGTAATTCCAG-CTCCAATAGC
ATATATTAAAGTTGTTGCAGTTAAAAAGCTCGTAGTTGGATATCTGGG-GTAGC-TGA--
-GAG--GCTTT-TAAGCCCC-T-TAT-GCCACTCCCATCTTTCTGTTAACACGTGTTGGT
------A--TTC-G--TACTGGACGTGGGCTCAGATATTTTACCTTGAGAAAACTAGAGT
GTTTCAGGCAGG---CTTGGCCGGAATACAAAAGCATGG-AATAATAGAATTTGGCATGA
--CTCTGTGGTTGGCCAGA-GG-AGTGTAACGATTAATAGGAACAGTTGGGGGCATTAGT
ATTTAATTGTCAGAGGTGAAATTCTC-GGATTTGTTAAAGACTAACTAAAGCGAAAGCAT
TTGCCAAGGATGTTTTC-ATTAATCAAGAACGAAAGTTAGGGGATCAAAGACGATCAGAT
ACCGTCGTAGTCTTAACCATAAACGATGCCGACTAGAGATTGGAGG-AG----ACGAACT
CCTTC-AGCATCTAAGGAGAAATCA-AAGTCTTTGGGTTCT-GGGGGGAGTATGGTCGCA
AGGCTGAAACTTGAAGGAATTGACGGAAGGGCACCACCAGGAGTGGAGCCTGCGGCTTAA
TCTGACTCAACACGGAGAAATTTACCAGGTCCAGACATTAGAAGGATTGACAG-ATTGAT
AGCTCTTTCTTGATTTTATGGGTGGTGGTGCATGGCCGTTCTTAGTTGGTGGAGTGA-TT
TG-TCTGGTTAATTCCGATAACGAACGAGACCTTAACCTACTAACTAG-ACCG--CTTAG
TTAC-TCTT-TGCGG---GACTTCTTAGAGGGACTGTCTGGCTAAACCTCAAGGAAGTTT
AAGGCAATAACAGGTCTGTGATGCCCTTAGATGTCCTGGGCTGCACGCGTGCTACACTGA
TGCAT-ACAATAAG---TTCCTGGATCGAAAGATCT-GTGGCAATCTT--TAATGTGCAT
CGTGATTGGGATAGATC-TTTGTAATTATGGATCTTT--AACGAGGAATTCCTAGTAAGC
GTAAGTCATCAGCTTACGCTGATTAAGTC--CC-TGCCCTTTGTACACAC-CGCCCGTCG
CTCCTACCGATTTTGAGTGATTCGGTGAGCCTTTTGGACCTG-------------CCACA
AGCG-GGAAAATTATGCGAACCA-AATCACTTAGAGGAAGGAGAAGTCGTAACAAGGTTT
CCGTAGGTGAACCTGC---AGAAGGATCA--
>KC139715_Clevelandella_panesthiae_CP1
-AACCTGGTTGATCCTGCCAGTAGTCATATGCTTGTCTCAAAGATTAACCCATGCATGTG
TAAGTATAGTTA-TATACAGCGAAACTGCGAATGGCTCCTTAAAACAGTTATAATTTATT
TGATGGATAAA--GGATATGGATAACCGTAGTAATTCTAGAGCTAATACATGCTTGAAA-
GCCTGACTC--ACGAAGGGCTGCATTTATTAGATA--AAGCCAGCA--------------
TTTAGGTGATTCATAATAAATTAGCGGATCGCGA--CTTTGTTTGCGACATGTCATTCAA
GTATCTGACCTAT-CAGCTTT-GATGGTAGTGTATTGGACTACCATGGCATTAACAGGTA
ACGGGGAATTAGGGTTCGATTCCGGAGAAAGAGCCTGAGAAACGGCTATTACATCTACGG
ACGGCAGCAGGGGCGTAAATTACCCAATCTTAATTTAAGGAGGTAGTGACAAGAAATAT-
CGA-ACTAGCGA-----CAAG-CTAGGATTGGAATGGACCAAATTTAATACCCTTGGCGA
GTAACAATTGGAGGGCAAG-TCTGGTGCCAGCAGCCGCGGTAATTCCAG-CTCCAATAGC
ATATATTAAAGTTGTTGCAGTTAAAAAGCTCGTAGTTGGATATCTGGA-GTAGC-TGA--
-GGA--GCCAA-TAAGTTCC-G-TAA-GCCACATCCATCATTCTGTTAACACGTGTTGGT
------A--TTC-G--TACTGGACGTGGGCTCAGATATTTTACCTTGAGAAAACTAGAGT
GTTTCAGGCAGG---CTTGGCCGGAATACAAAAGCATGG-AATAATAGAATTTGGCATGA
--CTCTGTGGTTGGCCAGA-GG-AGTGTAACGATTAATAGGAACAGTTGGGGGCATTAGT
ATTTAATTGTCAGAGGTGAAATTCTC-GGATTTGTTAAAGACTAACTAAAGCGAAAGCAT
TTGCCAAGGATGTTTTC-ATTAATCAAGAACGAAAGTTAGGGGATCAAAGACGATCAGAT
ACCGTCGTAGTCTTAACCATAAACGATGCCGACTAGAGATTGGAGG-AG----TTGAACT
CCTTC-AGCATCTAAGGAGAAATCA-AAGTCTTTGGGTTCT-GGGGGGAGTATGGTCGCA
AGGCTGAAACTTGAAGGAATTGACGGAAGGGCACCACCAGGAGTGGAGCCTGCGGCTTAA
TCTGACTCAACACGGAGAAATTTACCAGGTCCAGACATTAGAAGGATTGACAG-ATTGAT
AGCTCTTTCTTGATTTTATGGGTGGTGGTGCATGGCCGTTCTTAGTTGGTGGAGTGA-TT
TG-TCTGGTTAATTCCGATAACGAACGAGACCTTAACCTACTAACTAG-ACCG--CTTAG
TCAA-TCTT-GGCGG---GACTTCTTAGAGGGACTGTCTGGCTTAACCTCAAGGAAGTTT
AAGGCAATAACAGGTCTGTGATGCCCTTAGATGTCCTGGGCTGCACGCGTGCTACACTGA
TGCAT-ACAATAAG---CTCCTGGATCGAAAGATCT-GCGGCAATCTT--CAATGTGCAT
CGTGATTGGGATAGATC-TTTGTAATTATGGATCTTT--AACGAGGAATTCCTAGTAAGC
GTAAGTCATCAGCTTACGCTGATTAAGTC--CC-TGCCCTTTGTACACAC-CGCCCGTCG
CTCCTACCGATTTCGAGTGATTCGGTGAGTCTTTTGGACTTG-------------CCACA
AGCG-GGAAAATTATACGAACCA-AATCACTTAGAGGAAGGAGAAGTCGTAACAAGGTTT
CCGTAGGTGAACCTGC---GGAAGGATCA--
>AJ222678_Nyctotherus_ovalis
-AACCTGGTTGATCCTGCCAGTAGTCATATGCTTGTCTCAAAGATTAACCCATGCATGTG
TAAGTATAGTTA-TATACAGCGAAACTGCGAATGGCTCCTTAAAACAGTTATAATTTATT
TGATGGATAAA---GATATGGATAACCGTAGTAATTCTAGAGCTAATACATGCTTGAAA-
GCCTGACTT--ACGAAGGGCTGCATTTATTAGATA--AAGCCAGCA--------------
TTTAGGTGATTCATAATAAATTAGCGGATCGCGA--TCTTGGTCGCGACATGTCATTCAA
GTATCTGACCTAT-CAGCTTT-GATGGTAGTGTATTGGACTACCATGGCATTAACGGGTA
ACGGGGAATTAGGGTTCGATTCCGGAGAAAGAGCCTGAGAAACGGCTATTACATCTAAGG
AGGGCAGCAGGGGCGTAAATTACCCAATCTTGACTTAAGGAGGTAGTGACAAGAAATAT-
CGA-ACTAGCGA-----TAAG-CTAGGATTGAAATGGACCAAATCTAAAACCCTTGGCGA
GTAACAATTGGAGGGCAAG-TCTGGTGCCAGCAGCCGCGGTAATTCCAG-CTCCAATAGC
ATATATTAAAGTTGTTGCAGTTAAAAAGCTCGTAGTTGGATATCTGGA-GTAGT-TTG--
-GGA--GGCTT-CAA-CCTT-T-CAA-ACGACATCCATCCTTCTGTTAACGCGTGTTGGT
------A--TTC-G--TACTGGACGTGGGCTCAGATATTTTACCTTGAGAAAACTAGAGT
GTTTCAGGCAGG---CTTAGCCGGAATACAAAAGCATGG-AATAATAGAATTTGGCACGA
--CTCTGTGGTTGGCCAGA-GA-AGTGTAATGATTAATAGGAACAGTTGGGGGCATTAGT
ATTTAATTGTCAGAGGTGAAATTCTC-GGATTTGTTAAAGACTAACTAAAGCGAAAGCAT
TTGCCAAGGATGTTTTC-ATTAATCAAGAACGAAAGTTAGGGGATCAAAGACGATCAGAT
ACCGTCGTAGTCTTAACCATAAACGATGCCGACTAGAGATTGGAGG-AGT---TTAAGCT
CCTTC-AGCATCTAAGGAGAAATCA-AAGTCTTTGGGTTCT-GGGGGGAGTATGGTCGCA
AGGCTGAAACTTGAAGGAATTGACGGAAGGGCACCACCAGGAGTGGAGCCTGCGGCTTAA
TCTGACTCAACACGGAGAAATTTACCAGGTCCAGACATTAGAAGGATTGACAG-ATTGAT
AGCTCTTTCTTGATTTATTGGGTGGTGGTGCATGGCCGTTCTTAGTTGGTGGAGTGA-TT
TG-TCTGGTTAATTCCGATAACGAACGAGACCTTAACCTACTAACTAG-ACTG--CGGAG
TTAC-TCTT-CGCAG---GGCTTCTTAGAGGGACTGTCTGGCTTAACCTCAAGGAAGTTT
AAGGCAATAACAGGTCTGTGATGCCCTTAGATGTCCTGGGCTGCACGCGTGCTACACTGA
TGCAT-ACAATAAG---TTCCTGGATCGAAAGATCT-GCGGCAATCTT--TAATGTGCAT
CGTGATTGGGATAGATC-TTTGTAATTATGGATCTTT--AACGAGGAATTCCTAGTAAGC
GTAAGTCATCAGCTTACGTTGATTAAGTC--CC-TGCCCTTTGTACACAC-CGCCCGTCG
CTCCTACCGATTCCGAGTGATTCGGTGAGCCTTTTGGACCTG-------------CCACA
AGCG-GGAAACTTATGCGAACCA-AATCACTTAGAGGAAGGAGAAGTCGTAACAAGGTTT
CCGTAGGTGAACCTGC---GG-AGGATCA--
>MH301103_Sicuophora_multigranularis
-AACCTGGTTGATCCTGCCAGTAGTCATATGCTTGTTTCAAAGATTTACCCATGCATGTG
TAAGTATAGTAT-TATACAGCGAAACTGCGAATGGCTCCTTAAAACAGTTATAATTTATT
TGATGGATAAA---GATATGGATAACCGTAGTAATTCTAGAGCTAATACATGCGTG-AA-
GCCCAACGC--AAGGAGGGTTGTATTTATTAGATA--AAGCTAGCA--------------
TCTAGGTGATTCATAATAATTTAGCGGATCGCGGG-CCCTGTCCGCGACATGTCATTCAA
GTATCTGCCCTAT-CAGCTTT-GATGGTAGTGTATTGGACTACCATGGCGCTAACGGGTA
ACGGGGAATTAGGGTTCGATTCCGGAGAAAGAGCCTGAGAAACGGCTATTACATCTACGG
ACGGCAGCAGGGGCGTAAATTACCCAATCTTAATTTAAGGAGGTGGTGACAAGAAATAC-
CGA-GCTAGTGA-----ATAA-CTAGGATTGGAATGGGCCAAATACAAAACCCTTGGCGA
GTAACAATTGGAGGGCAAG-TCTGGTGCCAGCAGCCGCGGTAATTCCAG-CTCCAATAGC
ATATATTAAAGTTGTTGCAGTTAAAAAGCTCGTAGTTGGATATCTGAG-GTAGT-TAGT-
-TGAACACCTT-CGTGGGAT-A-CTA-ACCACACTCATCCTTCTGTTAAAGCGCGTTGGC
------A--CTCTG--TGCTGGGCGCGGGCTCAGATATTTTACCTTGAGAAAAATAGAGT
GTTTCAGGCAGG---CTTGGCCGGAATACGACAGCATGG-AATAATAGAATTTGGTGCGA
--CTCTGTGGTTGGCCAGG-GA-AGTGCAATGATTAATAGGAACAGTTGGGGGCATTAGT
ATTTAATTGTCAGAGGTGAAATTCTT-GGATTTGTTAAAGACTAACTGAAGCGAAAGCGT
TTGCCAAGGATGTTTTC-ATTAATCAAGAACGAAAGTTAGGGGATCAAAGACGATCAGAT
ACCGTCGTAGTCTTAACCATAAACGATGCCGACTAGAGATTGGAGG-AGTT--AAGAGCT
CCTTC-AGCATCTAAGGAGAAATCA-AAGTCTTTGGGTTCT-GGGGGGAGTATGGTCGCA
AGGCTGAAACTTGAAGGAATTGACGGAAGGGCACCACCAGGAGTGGAGCCTGCGGCTTAA
TCTGACTCAACACGGAGAAATTCACCAGGTCCAGACATTGGAAGGATTGACAG-ATTGAT
AGCTCTTTCTTGATTCTTTGGGTGGTGGTGCATGGCCGTTCTTAGTTGGTGGAGTGA-TT
TG-TCTGGTTAATTCCGATAACGAACGAGACCTTAACCTACTAACTAG-ACCA--CAGAG
ATACATCGA-TGTGG---GGCTTCTTAGAGGGACTATGGGGATCAACCTCAAGGAAGTTT
AAGGCAATAACAGGTCTGTGATGCCCTTAGATGTCCTGGGCTGCACGCGTGCTACACTGA
TGCAC-ACAATAAGT--TTCCTGGGCCGAAAGGCCT-GTGGCAATCTC--CAATATGCAT
CGTGATTGGGATAGATC-TTTGTAATTATAGATCTTT--AACGAGGAATTCCTAGTAAGC
GCAAGTCATCAGCTTGCGTTGATTAAGTC--CC-TGCCCTTTGTACACAC-CGCCCGTCG
CTCCTACCGATTCCGAGTAATTCGGTGAGCATTTTGGACCTG-------------CCTCC
AGCG-GGAAAATTCTGCGAACCA-AATCACTTAGAGGAAGGAGAAGTCGTAACAAGGTTT
CCGTAGGTGAACCTGC---GGAAGGATCA--
>AJ009664_Brachonella
------------------------------------------------------------
------------------------------------------------------------
------------------------------------------------------------
------------------------------------------------------------
------------------------------------------------------------
------------------------------------------------------------
---------------------------AAAGGACCTGAGAAACGGCTATTACATCTAAGG
ACGGCAGCAGGGGCGTAAATTACCCAATCTTAATTTAAGGAGGTAGTGACAAGAAATAT-
CGACTTTGGAG------AAATCCAGAGATTGGAATGGGCTAAACACAAAACCCTTAGTGA
GTAACAATTGGAGGGCAAG-TCTGGTGCCAGCAGCCGCGGTAATTCCAG-CTCCAATAGC
ATATATTAAAGTTGTTGCAGTTAAAAAGCTCGTAGTTGGATATCTGGT-TCTAC-TGAG-
-TTTGTGC-----ATAACGA-A-CGA-GGTGGGGCCATCCTTCTGATAAAACCCCTGGTA
------C--CCA-G--TATCGGGCGGTGGCTCAGATATTTTACCTTGAGAAAATTAGAGT
GTTTCAGGCAGG---CTAGGCCAGAATACAACAGCACGG-AATAATGGAATT-GACACAA
--CTCTGTGGTTGGCCAGA-GA-AGTGTAATGGTTAATAGGAACAGTTGGGGGCATTAGT
ATTTAATTGTCAGAGGTGAAATTCTT-GGATTTGTTAAAGACTAACTAAAGCGAAAGCAT
TTGCCAAGGATGTTTTC-ATTAATCAAGAACGAAAGTTAGGGGATCAAAGACGATCAGAT
ACCGTCGTAGTCTTAACCATAAACGATGCCGACTAGGGATTGGAAG-AGATACACGAGCT
CTTTC-AGCACCTAAGGAGAAATCA-AAGTCTTTGGGTTCT-GGGGGGAGTATGGTCGCA
AGGCTGAAACTTGAAGGAATTGACGGAAGGGCACCACCAGGAGTGGAGCCTGCGGCTTAA
TCTGACTCAACACTGAAAAATTTACCAGGTCCAGACATTGACAGGATTGACAG-ATTGAT
AGTTCTTTCTAGATTCTATGGGTGGTGGTGCATGGCCGTTCTTAGTTGGTGGAGTGA-TT
TG-TCTGGTTAATTCCGATAACGAACGAGACCTTAGCCTGCTAACTAG-CTCT--ATCAG
ATACTTCTC-TTAGG---CGCTTCTTAGAGGGACTGTGTGGTACAACCTCAAGGAAGATT
AAGGCAATAACAGGTCTGTGATGCCCTTAGATGTCCTGGGCTGCACGCGTGCTACACTGA
TGCAC-ACATCGAG---TTCCTTAACCGAAAGGATTCAGGGAAATCTT--CAATATGCAT
CGTGATTGGGATAGATC-TTTGTAATTATGGATCTTG--AACGAGGAATTCCTAGTAAGC
GTTAGTCATCAGCTTGCGCTGAATACGTC--CC-TGCCCTTTGTACACAC-CGCCCGTCG
CTCCTACCGATTCCGAGTGATCCGGTGAACCTTTTTGACCTG-------------ACCAA
ATTG-GGGAAATCAAGTGAGCCA-TATCACTTAGAGGAAGGAGAAGTCGTAACAAGGTTT
CCGTAGGTG----------------------
>AJ009665_Brachonella
------------------------------------------------------------
------------------------------------------------------------
------------------------------------------------------------
------------------------------------------------------------
------------------------------------------------------------
------------------------------------------------------------
---------------------------AAAGGACCTGAGAAACGGCTATTACATCTAAGG
ACGGCAGCAGGGGCGTAAATTACCCAATCTTAATTTAAGGAGGTAGTGACAAGAAATAT-
CGACTTTGGAG------AAATCCAGAGATTGGAATGGGCTAAACACAAAACCCTTAGTGA
GTAACAATTGGAGGGCAAG-TCTGGTGCCAGCAGCCGCGGTAATTCCAG-CTCCAATAGC
ATATATTAAAGTTGTTGCAGTTAAAAAGCTCGTAGTTGGATATCTGGT-TCTAC-TGAG-
-TTTGTGC-----ATAACGA-A-CGA-GGTGGGGCCATCCTTCTGATAAAACCCCTGGTA
------C--CCA-G--TATCGGGCGGTGGCTCAGATATTTTACCTTGAGAAAATTAGAGT
GTTTCAGGCAGG---CTAGGCCAGAATACAACAGCACGG-AATAATGGAATT-GACACAA
--CTCTGTGGTTGGCCAGA-GA-AGTGTAATGGTTAATAGGAACAGTTGGGGGCATTAGT
ATTTAATTGTCAGAGGTGAAATTCTT-GGATTTGTTAAAGACTAACTAAAGCGAAAGCAT
TTGCCAAGGATGTTTTC-ATTAATCAAGAACGAAAGTTAGGGGATCAAAGACGATCAGAT
ACCGTCGTAGTCTTAACCATAAACGATGCCGACTAGGGATTGGAAG-AGATACACGAGCT
CTTTC-AGCACCTAAGGAGAAATCA-AAGTCTTTGGGTTCT-GGGGGGAGTATGGTCGCA
AGGCTGAAACTTGAAGGAATTGACGGAAGGGCACCACCAGGAGTGGAGCCTGCGGCTTAA
TCTGACTCAACACTGAAAAATTTACCAGGTCCAGACATTGACAGGATTGACAG-ATTGAT
AGTTCTTTCTAGATTCTATGGGTGGTGGTGCATGGCCGTTCTTAGTTGGTGGAGTGA-TT
TG-TCTGGTTAATTCCGATAACGAACGAGACCTTAGCCTGCTAACTAG-CTCT--ATCAG
ATACTTCTC-TTAGG---CGCTTCTTAGAGGGACTGTGTGGTACAACCTCAAGGAAGATT
AAGGCAATAACAGGTCTGTGATGCCCTTAGATGTCCTGGGCTGCACGCGTGCTACACTGA
TGCAC-ACATCGAG---TTCCTTAACCGAAAGGATTCAGGGAAATCTT--CAATATGCAT
CGTGATTGGGATAGATC-TTTGTAATTATGGATCTTG--AACGAGGAATTCCTAGTAAGC
GTTAGTCATCAGCTTGCGCTGAATACGTC--CC-TGCCCTTTGTACACAC-CGCCCGTCG
CTCCTACCGATTCCGAGTGATCCGGTGAACCTTTTTGACCTG-------------ACCAA
ATTG-GGGAAATCAAGTGAGCCA-TATCACTTAGAGGAAGGAGAAGTCGTAACAAGGTTT
CCGTAGGTG----------------------
>KX776468_Brachonella_contorta_STORCH7
-----------------------------------------------ACCCATGCATGTG
TAAGTATAG-TA-TCTACAGCGAAACTGCGAATGGCTCATTAAAACAGTTATAGTTTATT
TGATGGATTCC---TATATGGATAACCGTAGTAATTCTAGAGCTAATACATGCTTGAAAT
GTCCGACTT--AAAGAGGACAGTGTTTATTAGATA--AAGCCAGCA--------------
-TAAGGTGATTCACAATAACTACACAAATCGCAC---TTTTGGTACGATGCGTCATTCAA
GTATCTGCCCTAT-CAGCTTT-GATGGTAGTGTATTGGACTACCATGGCTTTAACGGGTA
ACGGAGAATTAGGGTTCGGTTCCGGAGAAAGAGCCTGAGAAACGGCTATTACATCTAAGG
ACGGCAGCAGGGGCGTAAATTACCCAATCTTAATTTAAGGAGGTAGTGACAAGAAATAT-
CGACTTTGGAG------AAATCCAGAGATTGGAATGGGCTAAACACAAAACCCTTAGTGA
GTAACAATTGGAGGGCAAG-TCTGGTGCCAGCAGCCGCGGTAATTCCAG-CTCCAATAGC
ATATATTAAAGTTGTTGCAGTTAAAAAGCTCGTAGTTGGATATCTGGC-TCTAC-TGAG-
-TCTATGA-----ATAATGG-A-CGA-GGTGGGACCATCCTTCTGATAAAACCCCTGGTA
------C--CCA-G--TATCGGGCGGTGGCTCAGATATTTTACCTTGAGAAAATTAGAGT
GTTTCAGGCAGG---CTTGGCCGGAATACAACAGCATGG-AATAATGGAATT-GACACAA
--CTCTGTGGTTGGCCAGA-GA-AGTGTAATGGTTAATAGGAACAGTTGGGGGCATTAGT
ATTTAATTGTCAGAGGTGAAATTCTT-GGATTTGTTAAAGACTAACTAAAGCGAAAGCAT
TTGCCAAGGATGTTTTC-ATTAATCAAGAACGAAAGTTAGGGGATCAAAGACGATCAGAT
ACCGTCGTAGTCTTAACCATAAACGATGCCGACTAGGGATTGGAAG-AGATATATGAGCT
CTTTC-AGCACCTAAGGAGAAATCA-AAGTCTTTGGGTTCT-GGGGGGAGTATGGTCGCA
AGGCTGAAACTTGAAGGAATTGACGGAAGGGCACCACCAGGAGTGGAGCCTGCGGCTTAA
TCTGACTCAACACTGAAAAATTTACCAGGTCCAGACAGTGACAGGATTGACAG-ATTGAT
AGCTCTTTCTAGATTCTATGGGTGGTGGTGCATGGCCGTTCTTAGTTGGTGGAGTGA-TT
TG-TCTGGTTAATTCCGATAACGAACGAGACCTTAGCCTGCTAACTAG-CTCT--ATCAG
ATACTTCTC-TTAGA---CGCTTCTTAG--------------------------------
------------------------------------------------------------
------------------------------------------------------------
------------------------------------------------------------
------------------------------------------------------------
------------------------------------------------------------
------------------------------------------------------------
-------------------------------
>JACO_Brachonella_contorta_18S
T---CGTGTTGATCCTGCCAGTAGTCATATGCTTGTCTCAAAGATTAACCCATGCATGTG
TAAGTATAG-TA-TCTACAGCGAAACTGCGAATGGCTCATTAAAACAGTTATAGTTTATT
TGATGGATTCC---TATATGGATAACCGTAGTAATTCTAGAGCTAATACATGCTTGAAAT
GTCCGACTT--AAAGAGGACAGTGTTTATTAGATA--AAGCCAGCA--------------
-TAAGGTGATTCACAATAACTACACAAATCGCAC---TTTTGGTACGATGCGTCATTCAA
GTATCTGCCCTAT-CAGCTTT-GATGGTAGTGTATTGGACTACCATGGCTTTAACGGGTA
ACGGAGAATTAGGGTTCGGTTCCGGAGAAAGAGCCTGAGAAACGGCTATTACATCTAAGG
ACGGCAGCAGGGGCGTAAATTACCCAATCTTAATTTAAGGAGGTAGTGACAAGAAATAT-
CGACTTTGGAG------AAATCCAGAGATTGGAATGGGCTAAACACAAAACCCTTAGTGA
GTAACAATTGGAGGGCAAG-TCTGGTGCCAGCAGCCGCGGTAATTCCAG-CTCCAATAGC
ATATATTAAAGTTGTTGCAGTTAAAAAGCTCGTAGTTGGATATCTGGC-TCTAC-TGAG-
-TCTATGC-----ATAATGG-A-CGA-GGTGGGACCATCCTTCTGATAAAACCCCTGGTA
------C--CCC-G--TATCGGGCGGTGGCTCAGATATTTTACCTTGAGAAAATTAGAGT
GTTTCAGGCAGG---CTAGGCCGGAATACAACAGCATGG-AATAATGGAATT-GACACAA
--CTCTGTGGTTGGCCAGA-GA-AGTGTAATGGTTAATAGGAACAGTTGGGGGCATTAGT
ATTTAATTGTCAGAGGTGAAATTCTT-GGATTTGTTAAAGACTAACTAAAGCGAAAGCAT
TTGCCAAGGATGTTTTC-ATTAATCAAGAACGAAAGTTAGGGGATCAAAGACGATCAGAT
ACCGTCGTAGTCTTAACCATAAACGATGCCGACTAGGGATTGGAAG-AGATATATGAGCT
CTTTC-AGCACCTAAGGAGAAATCA-AAGTCTTTGGGTTCT-GGGGGGAGTATGGTCGCA
AGGCTGAAACTTGAAGGAATTGACGGAAGGGCACCACCAGGAGTGGAGCCTGCGGCTTAA
TCTGACTCAACACTGAAAAATTTACCAGGTCCAGACAGTGACAGGATTGACAG-ATTGAT
AGCTCTTTCTAGATTCTATGGGTGGTGGTGCATGGCCGTTCTTAGTTGGTGGAGTGA-TT
TG-TCTGGTTAATTCCGATAACGAACGAGACCTTAGCCTGCTAACTAG-CTCT--ATCAG
ATACTTCTC-TTAGA---CGCTTCTTAGAGGGACTGTGTGGTACAACCTCAAGGAAGATT
AAGGCAATAACAGGTCTGTGATGCCCTTAGATGTCCTGGGCTGCACGCGTGCTACACTGA
TGCAC-ACATCGAG---TTCCTTAACCGAAAGGATTCAGGGAAATCTT--CAATATGCAT
CGTGATTGGGATAGATC-TTTGTAATTATGGATCTTG--AACGAGGAATTCCTAGTAAGC
GTTAGTCATCAGCTTGCGCTGAATACGTC--CC-TGCCCTTTGTACACAC-CGCCCGTCG
CTCCTACCGATTCCGAGTGATCCGGTGAACCTTTTTGACCTG-------------ACTCA
ATTG-GGGAAATCAAGTGAGCCA-TATCACTTAGAGGAAGGAGAAGTCGTAACAAGGTTT
CCGTAGGTGAACCTGC---AGAAGGATCAA-
>LEDY_Brachonella_contorta_18S_f
---------------------TAGTCATATGCTTGTCTCAAAGATTAACCCATGCATGTG
TAAGTATAG-TA-TCTACAGCGAAACTGCGAATGGCTCATTAAAACAGTTATAGTTTATT
TGATGGATTCC---TATATGGATAACCGTAGTAATTCTAGAGCTAATACATGCTTGAAAT
GTCCGACTT--AAAGAGGACAGTGTTTATTAGATA--AAGCCAGCA--------------
-TAAGGTGATTCACAATAACTACACAAATCGCAC---TTTTGGTACGATGCGTCATTCAA
GTATCTGCCCTAT-CAGCTTT-GATGGTAGTGTATTGGACTACCATGGCTTTAACGGGTA
ACGGAGAATTAGGGTTCGGTTCCGGAGAAAGAGCCTGAGAAACGGCTATTACATCTAAGG
ACGGCAGCAGGGGCGTAAATTACCCAATCTTAATTTAAGGAGGTAGTGACAAGAAATAT-
CGACTTTGGAG------AAATCCAGAGATTGGAATGGGCTAAACACAAAACCCTTAGTGA
GTAACAATTGGAGGGCAAG-TCTGGTGCCAGCAGCCGCGGTAATTCCAG-CTCCAATAGC
ATATATTAAAGTTGTTGCAGTTAAAAAGCTCGTAGTTGGATATCTGGC-TCTAC-TGAG-
-TCTATGC-----ATAATGG-A-CGA-GGTGGGACCATCCTTCTGATAAAACCCCTGGTA
------C--CTA-G--TATCGGGCGGTGGCTCAGATATTTTACCTTGAGAAAATTAGAGT
GTTTCAGGCAGG---CTAGGCCGGAATACAACAGCATGG-AATAATGGAATT-GACACAA
--CTCTGTGGTTGGCCAGA-GA-AGTGTAATGGTTAATAGGAACAGTTGGGGGCATTAGT
ATTTAATTGTCAGAGGTGAAATTCTT-GGATTTGTTAAAGACTAACTAAAGCGAAAGCAT
TTGCCAAGGATGTTTTC-ATTAATCAAGAACGAAAGTTAGGGGATCAAAGACGATCAGAT
ACCGTCGTAGTCTTAACCATAAACGATGCCGACTAGGGATTGGAAG-AGATATATGAGCT
CTTTC-AGCACCTAAGGAGAAATCA-AAGTCTTTGGGTTCT-GGGGGGAGTATGGTCGCA
AGGCTGAAACTTGAAGGAATTGACGGAAGGGCACCACCAGGAGTGGAGCCTGCGGCTTAA
TCTGACTCAACACTGAAAAATTTACCAGGTCCAGACAGTGACAGGATTGACAG-ATTGAT
AGCTCTTTCTAGATTCTATGGGTGGTGGTGCATGGCCGTTCTTAGTTGGTGGAGTGA-TT
TG-TCTGGTTAATTCCGATAACGAACGAGACCTTAGCCTGCTAACTAG-CTCT--ATCAG
ATACTTCTC-TTAGA---CGCTTCTTAGAGGGACTGTGTGGTACAACCTCAAGGAAGATT
AAGGCAATAACAGGTCTGTGATGCCCTTAGATGTCCTGGGCTGCACGCGTGCTACACTGA
TGCAC-ACATCGAG---TTCCTTAACCGAAAGGATTCAGGGAAATCTT--CAATATGCAT
CGTGATTGGGATAGATC-TTTGTAATTATGGATCTTG--AACGAGGAATTCCTAGTAAGC
GTTAGTCATCAGCTTGCGCTGAATACGTC--CC-TGCCCTTTGTACACAC-CGCCCGTCG
CTCCTACCGATTCCGAGTGATCCGGTGAACCTTTTTGACCTG-------------ACTCA
ATTG-GGGAAATCAAGTGAGCCA-TATCACTTAGAGGAAGGAGAAGTCGTAACAAGGTTT
CC-----------------------------
>VELKAL_Brachonella_contorta_18S
---------------------TAGTCATATGCTTGTCTCAAAGATTAACCCATGCATGTG
TAAGTATAG-TA-TCTACAGCGAAACTGCGAATGGCTCATTAAAACAGTTATAGTTTATT
TGATGGATTCC---TATATGGATAACCGTAGTAATTCTAGAGCTAATACATGCTTGAAAT
GTCCGACTT--AAAGAGGACAGTGTTTATTAGATA--AAGCCAGCA--------------
-TAAGGTGATTCACAATAACTACACAAATCGCAC---TTTTGGTACGATGCGTCATTCAA
GTATCTGCCCTAT-CAGCTTT-GATGGTAGTGTATTGGACTACCATGGCTTTAACGGGTA
ACGGAGAATTAGGGTTCGGTTCCGGAGAAAGAGCCTGAGAAACGGCTATTACATCTAAGG
ACGGCAGCAGGGGCGTAAATTACCCAATCTTAATTTAAGGAGGTAGTGACAAGAAATAT-
CGACTTTGGAG------AAATCCAGAGATTGGAATGGGCTAAACACAAAACCCTTAGTGA
GTAACAATTGGAGGGCAAG-TCTGGTGCCAGCAGCCGCGGTAATTCCAG-CTCCAATAGC
ATATATTAAAGTTGTTGCAGTTAAAAAGCTCGTAGTTGGATATCTGGC-TCTAC-TGAG-
-TCTATGA-----ACAATGG-A-CGA-GGTGGGACCATCCTTCTGATAAAACCCCTGGTA
------C--CCA-G--TATCGGGCGGTGGCTCAGATATTTTACCTTGAGAAAATTAGAGT
GTTTCAGGCAGG---CTTGGCCGGAATACAACAGCATGG-AATAATGGAATT-GACACAA
--CTCTGTGGTTGGCCAGA-GA-AGTGTAATGGTTAATAGGAACAGTTGGGGGCATTAGT
ATTTAATTGTCAGAGGTGAAATTCTT-GGATTTGTTAAAGACTAACTAAAGCGAAAGCAT
TTGCCAAGGATGTTTTC-ATTAATCAAGAACGAAAGTTAGGGGATCAAAGACGATCAGAT
ACCGTCGTAGTCTTAACCATAAACGATGCCGACTAGGGATTGGAAG-AGATATATGAGCT
CTTTC-AGCACCTAAGGAGAAATCA-AAGTCTTTGGGTTCT-GGGGGGAGTATGGTCGCA
AGGCTGAAACTTGAAGGAATTGACGGAAGGGCACCACCAGGAGTGGAGCCTGCGGCTTAA
TCTGACTCAACACTGAAAAATTTACCAGGTCCAGACAGTGACAGGATTGACAG-ATTGAT
AGCTCTTTCTAGATTCTATGGGTGGTGGTGCATGGCCGTTCTTAGTTGGTGGAGTGA-TT
TG-TCTGGTTAATTCCGATAACGAACGAGACCTTAGCCTGCTAACTAG-CTCT--ATCAG
ATACTTCTC-TTAGA---CGCTTCTTAGAGGGACTGTGTGGTACAACCTCAAGGAAGATT
AAGGCAATAACAGGTCTGTGATGCCCTTAGATGTCCTGGGCTGCACGCGTGCTACACTGA
TGCAC-ACAT--------------------------------------------------
------------------------------------------------------------
------------------------------------------------------------
------------------------------------------------------------
------------------------------------------------------------
-------------------------------
>GRANCA_Brachonella_contorta_18S
----CGTGTTGATCCTGCCAGTAGTCATATGCTTGTCTCAAAGATTAACCCATGCATGTG
TAAGTATAG-TA-TCTACGGCGAAACTGCGAATGGCTCATTAAAACAGTTATAGTTTATT
TGATGGATCCC---TATATGGATAACCGTAGTAATTCTAGAGCTAATACATGCTTGAAAT
GTCCGACTT--AAAGAGGACAGTGTTTATTAGATA--AAGCCAACA--------------
-TAAGGTGATTCACAATATCTACACAAATCGCAC---TTTTGGTACGATGCGTCATTCAA
GTATCTGCCCTAT-CAGCTTT-GATGGTAGTGTATTGGACTACCATGGCTTTAACGGGTA
ACGGAGAATTAGGGTTCGGTTCCGGAGAAAGAGCCTGAGAAACGGCTATTACATCTAAGG
ACGGCAGCAGGGGCGTAAATTACCCAATCTTAATTTAAGGAGGTAGTGACAAGAAATAT-
CGACTTTGGAG------CAATCCAGAGATTGGAATGGGCTAAACACAAAACCCTTAGTGA
GTAACAATTGGAGGGCAAG-TCTGGTGCCAGCAGCCGCGGTAATTCCAG-CTCCAATAGC
ATATATTAAAGTTGTTGCAGTTAAAAAGCTCGTAGTTGGATATCTGGT-TTTAC-TGAG-
-TCTATGC-----ATAATGG-A-CGA-GGTGGGACCATCCTTCTGATTAAACCTCTGATA
------C--CTC-G--TATCGGGCGGTGGCTCAGATATTTTACCTTGAGAAAATTAGAGT
GTTTCAGGCAGG---CTAGGCCAGAATACAACAGCATGG-AATAATGGAATT-GACACAA
--CTCTGTGGTTGGCCAGA-GA-AGTGTAATGGTTAATAGGAACAGTTGGGGGCATTAGT
ATTTAATTGTCAGAGGTGAAATTCTT-GGATTTGTTAAAGACTAACTAAAGCGAAAGCAT
TTGCCAAGGATGTTTTC-ATTAATCAAGAACGAAAGTTAGGGGATCAAAGACGATCAGAT
ACCGTCGTAGTCTTAACCATAAACGATGCCGACTAGGGATTGGAAG-AGATATAAGAGCT
CTTTC-AGCACCTAAGGAGAAATCA-AAGTCTTTGGGTTCT-GGGGGGAGTATGGTCGCA
AGGCTGAAACTTGAAGGAATTGACGGAAGGGCACCACCAGGAGTGGAGCCTGCGGCTTAA
TCTGACTCAACACTGAAAAATTTACCAGGTCCAGACATTGACAGGATTGACAG-ATTGAT
AGCTCTTTCTAGATTCTATGGGTGGTGGTGCATGGCCGTTCTTAGTTGGTGGAGTGA-TT
TG-TCTGGTTAATTCCGATAACGAACGAGACCTTAGCCTGCTAACTAG-CTCT--ATCAG
ATACTTCTC-TTAGA---CGCTTCTTAGAGGGACTGTCTGGTACAACCTCAAGGAAGATT
AAGGCAATAACAGGTCTGTGATGCCCTTAGATGTCCTGGGCTGCACGCGTGCTACACTGA
TGCAC-ACATCGAG---TTCCTTAACCGAAAGGATTCAGGGAAATCTT--CAATATGCAT
CGTGATTGGGATAGATC-TTTGTAATTATGGATCTTG--AACGAGGAATTCCTAGTAAGC
GTTAGTCATCAGCTTGCGCTGAATACGTC--CC-TGCCCTTTGTACACAC-CGCCCGTCG
CTCCTACCGATTCCGAGTGATCCGGTGAACCTTTTTGACCTG-------------ACTCA
ATTG-GGGAAATCAAGTGAGCCA-TATCACTTAGAGGAAGGAGAAGTCGTAACAAGGTTT
CCGTAGGTGAACCTGC---AGAAGGATCAA-
>MH108621_Brachonella_pulchra_HAJENKA
TAACCTGGTTGATCCTGCCAGTAGTCATATGCTTGTCTCAAAGATTAACCCATGCATGTG
TAAGTATAG-TA-TCTACAGCGAAACTGCGAATGGCTCATTAAAACAGTTATAGTTTATT
TGATGGATAAA---GATATGGATAACCGTAGTAATTCTAGAGCTAATACATGCTTGAAA-
GCCCGACTC--AAAGAGGGCTGTGTTTATTAGATA--AAGCCAACT--------------
-TAAGGTGATTCACAATAACTTCACAAATCGTAC---TTTTGGTCCGATGCGTCATTCAA
GTATCTGCCCTAT-CAGCTTT-GATGGTAGTGTATTGGACTACCATGGCTTTAACGGGTA
ACGGAGAATTAGGGTTCGGTTCCGGAGAAAGAGCCTGAGAAACGGCTATTACATCTAAGG
ACGGCAGCAGGGGCGTAAATTACCCAATCTTAATTTAAGGAGGTAGTGACAAGAAATAT-
CGACTTTGGAG------AAATCCAGAGATTGGAATGGACTAAACGCAAAACCCTTAGCGA
GTAACAATTGGAGGGCAAG-TCTGGTGCCAGCAGCCGCGGTAATTCCAG-CTCCAATAGC
ATATATTAAAGTTGTTGCAGTTAAAAAGCTCGTAGTTGGATATCTGAT-TTTGC-CAAA-
-CCTATAC------CAATGG-G-GGC-GGTGAGATCATCCTTCTGTTAAACTGCCTTACA
------C--CCA-G--TGTCGGGCAGCAGCTCAGATATTTTACCTTGAGAAAATTAGAGT
GTTTCAGGCAGGT-TTTGCGCCAGAATACAACAGCATGG-AATAATAGAATT-GACACAA
--CTCTGTGGTTGGCCAGA-GGTGGTGGAATGGTTAATAGGAACAGTTGGGGGCATTAGT
ATTTAATTGTCAGAGGTGAAATTCTT-GGATTTGTTAAAGACTAACTAAAGCGAAAGCAT
TTGCCAAGGATGTTTTC-ATTAATCAAGAACGAAAGTTAGGGGATCAAAGACGATCAGAT
ACCGTCGTAGTCTTAACCATAAACGATGCCGACTAGGGATTGGAAG-AGATATATGAGCT
CTTTC-AGCACCTAAGGAGAAATCA-AAGTCTTTGGGTTCT-GGGGGGAGTATGGTCGCA
AGGCTGAAACTTGAAGGAATTGACGGAAGGGCACCACCAGGAGTGGAGCCTGCGGCTTAA
TTTGACTCAACACTGAAAAATTTACCAGGTCCAGACATTGACAGGATTGACAG-ATTGAT
AGCTCTTTCTAGATTCTATGGGTGGTGGTGCATGGCCGTTCTTAGTTGGTGGAGTGA-TT
TG-TCTGGTTAATTCCGATAACGAACGAGACCTTAGCCTGCTAACTAG-TTCT--ATCAG
ATACTTCTC-TTAGA---CGCTTCTTAGAGGGACTGTGTGGTACAACCTCAAGGAAGATT
AAGGCAATAACAGGTCTGTGATGCCCTTAGATGTCCTGGGCTGCACGCGTGCTACACTGA
TGCAC-ACATCGAG---TTCCTGTACCGAAAGGAATCAGGGAAATCTT--CAATATGCAT
CGTGATTGGGATAGATC-TTTGTAATTATGGATCTTG--AACGAGGAATTCCTAGTAAGC
GTTAGTCATCAGCTTGCGCTGAATACGTC--CC-TGCCCTTTGTACACAC-CGCCCGTCG
CTCCTACCGATTCCGAGTGATCCGGTGAACCTTTTCGACCTG-------------CCCAA
AGCG-GGGAAATCAAGTGAGCCA-TATCACTTAGAGGAAGGAGAAGTCGTAACAAGGTTT
CCGTAGGTGAACCTGC------AGGATCAA-
>BOPAT_Brachonella_pulchra_18S
---------------------TAGTCATATGCTTGTCTCAAAGATTAACCCATGCATGTG
TAAGTATAG-TA-TCTACAGCGAAACTGCGAATGGCTCATTAAAACAGTTATAGTTTATT
TGATGGATAAA---GATATGGATAACCGTAGTAATTCTAGAGCTAATACATGCTTGAAA-
GCCCGACTC--AAAGAGGGCTGTGTTTATTAGATA--AAGCCAACT--------------
-TAAGGTGATTCACAATAACTTCACAAATCGTAC---TTTTGGTCCGATGCGTCATTCAA
GTATCTGCCCTAT-CAGCTTT-GATGGTAGTGTATTGGACTACCATGGCTTTAACGGGTA
ACGGAGAATTAGGGTTCGGTTCCGGAGAAAGAGCCTGAGAAACGGCTATTACATCTAAGG
ACGGCAGCAGGGGCGTAAATTACCCAATCTTAATTTAAGGAGGTAGTGACAAGAAATAT-
CGACTTTGGAG------AAATCCAGAGATTGGAATGGACTAAACGCAAAACCCTTAGCGA
GTAACAATTGGAGGGCAAG-TCTGGTGCCAGCAGCCGCGGTAATTCCAG-CTCCAATAGC
ATATATTAAAGTTGTTGCAGTTAAAAAGCTCGTAGTTGGATATCTGAT-TTTGC-CAAA-
-CCTATAC------CAATGG-G-GGC-GGTGAGATCATCCTTCTGTTAAACTGCCTTACA
------C--CCA-G--TGTCGGGCAGCAGCTCAGATATTTTACCTTGAGAAAATTAGAGT
GTTTCAGGCAGGT-TTTGCGCCAGAATACAACAGCATGG-AATAATAGAATT-GACACAA
--CTCTGTGGTTGGCCAGA-GGTGGTGGAATGGTTAATAGGAACAGTTGGGGGCATTAGT
ATTTAATTGTCAGAGGTGAAATTCTT-GGATTTGTTAAAGACTAACTAAAGCGAAAGCAT
TTGCCAAGGATGTTTTC-ATTAATCAAGAACGAAAGTTAGGGGATCAAAGACGATCAGAT
ACCGTCGTAGTCTTAACCATAAACGATGCCGACTAGGGATTGGAAG-AGATATATGAGCT
CTTTC-AGCACCTAAGGAGAAATCA-AAGTCTTTGGGTTCT-GGGGGGAGTATGGTCGCA
AGGCTGAAACTTGAAGGAATTGACGGAAGGGCACCACCAGGAGTGGAGCCTGCGGCTTAA
TTTGACTCAACACTGAAAAATTTACCAGGTCCAGACATTGACAGGATTGACAG-ATTGAT
AGCTCTTTCTAGATTCTATGGGTGGTGGTGCATGGCCGTTCTTAGTTGGTGGAGTGA-TT
TG-TCTGGTTAATTCCGATAACGAACGAGACCTTAGCCTGCTAACTAG-TTCT--ATCAG
ATACTTCTC-TTAGA---CGCTTCTTAGAGGGACTGTGTGGTACAACCTCAAGGAAGATT
AAGGCAATAACAGGTCTGTGATGCCCTTAGATGTCCTGGGCTGCACGCGTGCTACACTGA
TGCAC-ACATCGAG---TTCCTGTACCGAAAGGAATCAGGGAAATCTT--CAATATGCAT
CGTGATTGGGATAGATC-TTTGTAATTATGGATCTTG--AACGAGGAATTCCTAGTAAGC
GTTAGTCATCAGCTTGCGCTGAATACGTC--CC-TGCCCTTTGTACACAC-CGCCCGTCG
CTCCTACCGATTCCGAGTGATCCGGTGAACCTTTTCGACCTG-------------CCCAA
AGCG-GGGAAATCAAGTGAGCCA-TATCACTTAGAGGAAGGAGAAGTCGTAACAAGGTTT
CCGTAGG------------------------
>OK335177_Brachonella_sp_BCGLW
----------------------AGTCATATGCTTGTCTCAAAGACTAACCCATGCATGTG
TAAGTAT------TCTACAGCGAAACTGCGAATGGCTCATTAAAACAGTTATAGTTTATT
TGATGGATACA---TATATGGATAACCGTAGTAATTCTAGAGCTAATACATGCTTGAAA-
GCCTGACT---AAAGAAGGCTGTGTTTATTAGATA--AAGCCAGCA--------------
-TAAGGTGATTCACAATAACTTTACAGATCGCAT---TTTT-ATGCGATGCTTCATTCAA
GTATCTGCCCTAT-CAGCTTT-GATGGTAGTGTATTGGACTACCATGGCTTTAACGGGTA
ACGGAGAATTAGGGTTCGGTTCCGGAGAAAGAGCCTGAGAAACGGCTATTACATCTAAGG
ACGGCAGCAGGGGCGTAAATTACCCAATCTTAATTTAAGGAGGTAGTGACAAGAAATAT-
CGACTTTGAA-----------TCCAAGATTGGAATGGGTTAAACATAAAACCCTTAACGA
GTAACAATTGGAGGGCAAG-TCTGGTGCCAGCAGCCGCGGTAATTCCAG-CTCCAATAGC
GTATATTAAAGTTGTTGCAGTTAAAAAGCTCGTAGTTGGATATCTGGA-CTCAT-GGCG-
------------------------------GGATCCATCCTTCTGTTAAAGCGGTTG---
-------------G--TATCAGTCGCCGGCTCAGATATTTTACCTTGAGAAAATTAGAGT
GTTTCAGGCAGG---CAAGGCCGGAATACAACAGCATGG-AATAATGGA-----ACGCAA
--CTCTGTGGTTGGCCAGA-G--AGTGTAATGGTTAATAGGAACAGTTGGGGGCATTAGT
ATTTAATTGTCAGAGGTGAAATTCTT-GGATTTGTTAAAGACTAACTAAAGCGAAAGCAT
TTGCCAAGGATGTTTTC-ATTAATCAAGAACGAAAGTTAGGGGATCAAAGACGATCAGAT
ACCGTCGTAGTCTTAACCATAAACGATGCCGACTAGGGATTGGAAG-AGATTTTCGAGCT
CTTTC-AGCACCTAAGGAGAAATCA-AAGTCTTTGGGTTCT-GGGGGGAGTATGGTCGCA
AGGCTGAAACTTGAAGGAATTGACGGAAGGGCACCACCAGGAGTGGAGCCTGCGGCTTAA
TTTGACTCAACACTGAGAAATTTACCAGGTCCAGACATTGACAGGATTGACAG-ATTGAT
AGCTCTTTCTTGATTCTATGGGTGGTGGTGCATGGCCGTTCTTAGTTGGTGGAGTGA-TT
TG-TCTGGTTAATTCCGATAACGAACGAGACCTTAGCCTGCTAACTAG-TCT----ATGG
GTATTACAC-TTAGA---CGCTTCTTAGAGGGACTGTGT-----AACCTCAAGGAAGTTT
AAGGCAATAACAGGTCTGTGATGCCCTTAGATGTCCTGGGCTGCACGCGTGCTACACTGA
TGCAC-TCATCGAG---CCT-----------GGACCGAAAGGAATCTT--CAATATGCAT
CGTGATTGGGATAGATC-TTTGTAATTATAGATCTTG--AACGAGGAATTCCTAGTAAGC
GTTAGTCATCAGCTTGCGCTGAATACGTC--CC-TGCCCTTTGTACACAC-CGCCCGTCG
CTCCTACCGATTCCGAGTGATCCGGTGAACCTTTTGGACCTG-------------CACAA
-----GGAAAATCAAGTGAGCCA-TATCACTTAGAGGAAGGAGAAGTCGTAACAAGGTTT
CC-----------------------------
>MG896710_Palmarella_salina_BUSSPRAND
---------------------TAGTCATATGCTTGTCTCAAAGATTAAGCCATGCATGTG
CAAGTATAGTAT-TATACAGCGAAACTGCGAATGGCTCATTAAATCAGTTATAGTTTATT
TGATGGATAAA---GATATGGATAACCGTAGTAATTCTAGAGCTAATACATGCGTGAAA-
GC----------CGAAAGGCTGTATTTATTAGATA--ATGCCAAAT--------------
-AATGGTGATTCATAATAACTTAACGAATCGTGGG--TTTTCCTGCGATATATCATTCAA
GTATCTGCCCTAT-CAGCTTT-GATGGTAGTGTATTGGACTACCATGGCTTTAACGGGTA
ACGGAGAATTAGGGTTCGATTCCGGAGAGGGAGCCTGAGAAACGGCTACCACATCTAAGG
AAGGCAGCAGGCGCGTAAATTACCCACTCCTGACTCAGGGAGGTAGTGACAAGAAATAT-
CGGCCTTGGAG------CAATCCA-AGAACGGAATGGGTTTAATGTAAAGACCTTTACGA
GGAACAATTGGAGGGCAAG-TCTGGTGCCAGCAGCCGCGGTAATTCCAG-CTCCAATAGC
ATATATTAAAGTTGTTGCAGTTAAAAAGCTCGTAGTTGGATATCTGGC-GGGAT-TTTT-
-CGCTTCCCCT-AGGTCGTG-G-AAA-ATCCTCGTCATCCGTCTGTTAACTCATATGCTA
------C--CCT-G--TAGTGTATGGGGGCTCAGGCATTTTACCTTGAGAAAATTAGAGT
GTTTCAGGCAGG---CTAGGCCGGAATACATTAGCATGG-AATAATAGAATT-GGCACAA
--GTCTGTGGTCGCAGATG----AGTGTAATGGTTAATAGGAACAGTTGGGGGCATTAGT
ATTTAATTGTCAGAGGTGAAATTCTT-GGATTTTTTAAAGACTAACTAAAGCGAAAGCAT
TTGCCAAGGATGTTTTC-ATTAATCAAGAACGAAAGTTAGGGGATCGAAGACGATCAGAT
ACCGTCGTAGTCTTAACTATAAACGATGCCGACTAGAGATTGGAGG-AGAT-TTCAAACT
CCTTC-AGCATCTAAGGAGAAATCA-AAGTCTTTGGGTTCT-GGGGGGAGTATGGTCGCA
AGGCTGAAACTTGAAGGAATTGACGGAAGGGCACCACCAGGAGTGGAGCCTGCGGCTCAA
TCTGACTCAACACTGAGAAATTTACCAGGTCCAGACATTGGAAGGATTGACAG-ATTGAT
AGCTCTTTCTTGATTCTATGGGTGGTGGTGCATGGCCGTTCTTAGTTGGTGGAGTGA-TT
TG-TCTGGTTAATTCCGATAACGAACGAGACCTTAACCTACTAACTAG-ACCA--TTCGG
TTACTACCG-GATGG---AGCTTCTTAGAGGGACTATGTGGTAAAACCTCAAGGAAGTTT
AAGGCAATAACAGGTCTGTGATGCCCTTAGATGTCCTGGGCCGCACGCGTGCTACACTGA
TGCAT-GCAATAAGA--TTGCTGCTCCGAAAGGCAG-TGGCAAATCTA--AAATATGCAT
CGTGATTGGGATAGATC-TTTGTAATTATGGATCTTG--AACGAGGAATTCCTAGTAAGC
GTAAGTCATCAGCTTACGCTGACTAAGTC--CC-TGCCCTTTGTACACAC-CGCCCGTCG
CTCCTACCGATTCCGAGTGATTTGGTGAACTCTTTGGACTTG-------------T-ACC
CGCG-AGAAAATTGCGTGAACTA-AATCACTTAGAGGAAGGAGAAGTCGTAACAAGGTTT
CC-----------------------------
>WH5_Palmarella_salina_18S
---------------------TAGTCATATGCTTGTCTCAAAGATTAAGCCATGCATGTG
CAAGTATAGTAT-TATACAGCGAAACTGCGAATGGCTCATTAAATCAGTTATAGTTTATT
TGATGGATAAA---GATATGGATAACCGTAGTAATTCTAGAGCTAATACATGCGTGAAA-
GC----------CGAAAGGCTGTATTTATTAGATA--ATGCCAAAT--------------
-AATGGTGATTCATAATAACTTAACGAATCGTGGG--TTTTCCTGCGATATATCATTCAA
GTATCTGCCCTAT-CAGCTTT-GATGGTAGTGTATTGGACTACCATGGCTTTAACGGGTA
ACGGAGAATTAGGGTTCGATTCCGGAGAGGGAGCCTGAGAAACGGCTACCACATCTAAGG
AAGGCAGCAGGCGCGTAAATTACCCACTCCTGACTCAGGGAGGTAGTGACAAGAAATAT-
CGGCCTTGGAG------CAATCCA-AGAACGGAATGGGT---------------------
------------------------------------------------------------
--------------------TTAAAAAGCTCGTAGTTGGATATCTGGC-GGGAT-TTTT-
-CGCTTCCCCT-AGGTCGTG-G-AAA-ATCCTCGTCATCCGTCTGTTAACTCATATGCTA
------C--CCT-G--TAGTGTATGGGGGCTCAGGCATTTTACCTTGAGAAAATTAGAGT
GTTTCAGGCAGG---CTAGGCCGGAATACATTAGCATGG-AATAATAGAATT-GGCACAA
--GTCTGTGGTCGCAGATG----AGTGTAATGGTTAATAGGAACAGTTGGGGGCATTAGT
ATTTAATTGTCAGAGGTGAAATTCTT-GGATTTTTTAAAGACTAACTAAAGCGAAAGCAT
TTGCCAAGGATGTTTTC-ATTAATCAAGAACGAAAGTTAGGGGATCGAAGACGATCAGAT
ACCGTCGTAGTCTTAACTATAAACGATGCCGACTAGAGATTGGAGG-AGAT-TTCAAACT
CCTTC-AGCATCTAAGGAGAAATCA-AAGTCTTTGGGTTCT-GGGGGGAGTATGGTCGCA
AGGCTGAAACTTGAAGGAATTGACGGAAGGGCACCACCAGGAGTGGAGCCTGCGGCTCAA
TCTGACTCAACACTGAGAAATTTACCAGGTCCAGACATTGGAAGGATTGACAG-ATTGAT
AGCTCTTTCTTGATTCTATGGGTGGTGGTGCATGGCCGTTCTTAGTTGGTGGAGTGA-TT
TG-TCTGGTTAATTCCGATAACGAACGAGACCTTAACCTACTAACTAG-ACCA--TTCGG
TTACTACCG-GATGG---AGCTTCTTAGAGGGACTATGTGGTAAAACCTCAAGGAAGTTT
AAGGCAATAACAGGTCTGTGATGCCCTTAGATGTCCTGGGCCGCACGCGTGCTACACTGA
TGCAT-GCAATAAGA--TTGCTGCTCCGAAAGGCAG-TGGCAAATCTA--AAATATGCAT
CGTGATTGGGATAGATC-TTTGTAATTATGGATCTTG--AACGAGGAATTCCTAGTAAGC
GTAAGTCATCAGCTTACGCTGACTAAGTC--CC-TGCCCTTTGTACACAC-CGCCCGTCG
CTCCTACCGATTCCGAGTGATTTGGTGAACTCTTTGGACTTG-------------T-ACC
CGCG-AGAAAATTGCGTGAACTA-AATCACTTAGAGGAAGGAGAAGTCGTAACAAGGTTT
CC-----------------------------
>MG896712_Tropidoatractus_levanderi_PANT3
---------------------TAGTCATATGCTTGTCTCAAAGATTAAGCCATGCATGTG
CAAGTATAAGTG-GATACTGCGAGACTGCGAATGGCTCATTAAATCAGCTATAGTTTATT
TGATGGATAAA---GATATGGATAACCGTAGTAATTCTAGAGCTAATACATGCGCGAAC-
GCGT-TCGC--AAGG-ACGCCGTATTTATTAGATA--ATGCCACCG--------------
-TATGGTGAATCATAATAACTTAACGAATCGT-AG--TAATACTGCGATATATCATTCAA
GTATCTGCCCTAT-CAGCTTT-GATGGTAGTGTATTGGACTACCATGGCACTTACGGGTA
ACGGAGAATTAGGGTTCGGTTCCGGAGAGGGAGCCTGAGAAATGGCTACCACATCTAAGG
AAGGCAGCAGGCGCGTAAATTACCCAATCCTGACTCAGGGAGGTAGTGACAAGAAATAT-
CGACTTTGGAG------TAATCCAGAGATTGGAATGGGTTTAATGTAAAAACCTTTACGA
GTAACAATTGGAGGGCAAG-TCTGGTGCCAGCAGCCGCGGTAATTCCAG-CTCCAATAGC
ATATATTAAAGTTGTTGCAGTTAAAAAGCTCGTAGTTGAAATTCTGGA-GAGGT-TGTT-
-GGCTGATACT-TGTCAGTT-A-GCA-ATTTTCTTCATCCTTCTGTTAACTCTCTGCACA
------T----C-G--TGTTGGAGTAGAGCTCAGATATTTTACCTTGAGAAAATTAGAGT
GTTTCAGGCAGG---CTAGGCCCGAATACAACAGCATGG-AATAATGGAATT-GACAATA
--CTCTGTGGTTGCGCAGAAGT-GTTGTAATGGTTAATAGGAACAGTTGGGGGCATTAGT
ATTTAATTGTCAGAGGTGAAATTCTT-GGATTTGTTAAAGACTAACTAAAGCGAAAGCAT
TTGCCAAGGATGTTTTC-ATTAATCAAGAACGAAAGTTAGGGGATCAAAGACGATCAGAT
ACCGTCGTAGTCTTAACTATAAACGATGCCGACTAGAGATTGGAGG-AGATATTCGAGCT
CCTTC-AGCATCTAAGGAGAAATCA-AAGTCTTTGGGTTCT-GGGGGGAGTATGGTCGCA
AGTCTGAAACTTGAAGGAATTGACGGAAGGGCACCACCAGGAGTGGAGCCTGCGGCTCAA
TCTGACTCAACACTGAGAAATTTACCAGGTCCAGACATTGGCAGGATTGACAG-ATTGAT
AGCTCTTTCTTGATTCTATGGGTGGTGGTGCATGGCCGTTCTTAGTTGGTGGAGTGA-TT
TG-TCTGGTTAATTCCGATAACGAACGAGACCTCAACCTACTAAATAG-ATCC--AGGTG
TTTCTACAA-CTGGA---CGCTTCTTAGAGGGACTGTGTGGTAAAACCTCAAGGAAGTTT
GAGGCAATAACAGGTCTGTGATGCCCTTAGATGTCCTGGGCTGCACGCGTGCTACACTGA
TGCAC-TCAGCTAGT--ATCCTGCCTCGAAAGGTGG-CGGGAAATCTT--CAAAATGCAT
CGTGATTGGGATAGATC-TTTGTAATTATGGATCTTA--AACGAGGAATTCCTAGTAAGC
GCAAGTCATCAGCTTGCGCTGACTAAGTC--CC-TGCCCTTTGTACACAC-CGCCCGTCG
CTCCTACCGATTCCGAGTGATTCGGTGAACCTTTTGGACCTG-------------TCCAA
AGCG-GGAAAATTAAGTAAACCA-AATCACTTAGAGGAAGGAGAAGTCGTAACAAGGTTT
C-----------------------------C
>MORETES_Tropidoatractus_levanderi_MG896713
---------------------TAGTCATATGCTTGTCTCAAAGATTAAGCCATGCATGTG
CAAGTATAAGTG-GATACTGCGAGACTGCGAATGGCTCATTAAATCAGCTATAGTTTATT
TGATGGATAAA---GATATGGATAACCGTAGTAATTCTAGAGCTAATACATGCGCGAAC-
GCGT-TCGC--AAGG-ACGCCGTATTTATTAGATA--ATGCCACCG--------------
-TATGGTGAATCATAATAACTTAACGAATCGT-AG--TAATACTGCGATATATCATTCAA
GTATCTGCCCTAT-CAGCTTT-GATGGTAGTGTATTGGACTACCATGGCACTTACGGGTA
ACGGAGAATTAGGGTTCGGTTCCGGAGAGGGAGCCTGAGAAATGGCTACCACATCTAAGG
AAGGCAGCAGGCGCGTAAATTACCCAATCCTGACTCAGGGAGGTAGTGACAAGAAATAT-
CGACTTTGGAG------TAATCCAGAGATTGGAATGGGTTTAATGTAAAAACCTTTACGA
GTAACAATTGGAGGGCAAG-TCTGGTGCCAGCAGCCGCGGTAATTCCAG-CTCCAATAGC
ATATATTAAAGTTGTTGCAGTTAAAAAGCTCGTAGTTGAAATTCTGGA-GAGGT-TGTT-
-GGCTGATACT-TGTCAGTT-A-GCA-ATTTTCTTCATCCTTCTGTTAACTCTCTGCACA
------T----C-G--TGTTGGAGTAGAGCTCAGATATTTTACCTTGAGAAAATTAGAGT
GTTTCAGGCAGG---CTAGGCCCGAATACAACAGCATGG-AATAATGGAATT-GACAATA
--CTCTGTGGTTGCGCAGAAGT-GTTGTAATGGTTAATAGGAACAGTTGGGGGCATTAGT
ATTTAATTGTCAGAGGTGAAATTCTT-GGATTTGTTAAAGACTAACTAAAGCGAAAGCAT
TTGCCAAGGATGTTTTC-ATTAATCAAGAACGAAAGTTAGGGGATCAAAGACGATCAGAT
ACCGTCGTAGTCTTAACTATAAACGATGCCGACTAGAGATTGGAGG-AGATATTCGAGCT
CCTTC-AGCATCTAAGGAGAAATCA-AAGTCTTTGGGTTCT-GGGGGGAGTATGGTCGCA
AGTCTGAAACTTGAAGGAATTGACGGAAGGGCACCACCAGGAGTGGAGCCTGCGGCTCAA
TCTGACTCAACACTGAGAAATTTACCAGGTCCAGACATTGGCAGGATTGACAG-ATTGAT
AGCTCTTTCTTGATTCTATGGGTGGTGGTGCATGGCCGTTCTTAGTTGGTGGAGTGA-TT
TG-TCTGGTTAATTCCGATAACGAACGAGACCTCAACCTACTAAATAG-ATCC--AGGTG
TTTCTACAA-CTGGA---CGCTTCTTAGAGGGACTGTGTGGTAAAACCTCAAGGAAGTTT
GAGGCAATAACAGGTCTGTGATGCCCTTAGATGTCCTGGGCTGCACGCGTGCTACACTGA
TGCAC-TCAGCTAGT--ATCCTGCCTCGAAAGGTGG-CGGGAAATCTT--CAAAATGCAT
CGTGATTGGGATAGATC-TTTGTAATTATGGATCTTA--AACGAGGAATTCCTAGTAAGC
GCAAGTCATCAGCTTGCGCTGACTAAGTC--CC-TGCCCTTTGTACACAC-CGCCCGTCG
CTCCTACCGATTCCGAGTGATTCGGTGAACCTTTTGGACCTG-------------TCCAA
AGCG-GGAAAATTAAGTAAACCA-AATCACTTAGAGGAAGGAGAAGTCGTAACAAGGTTT
C-----------------------------C
>LUKIFOREST_Tropidoatractus_levanderi_18S_F
---------------------TAGTCATATGCTTGTCTCAAAGATTAAGCCATGCATGTG
CAAGTATAAGTG-GATACTGCGAGACTGCGAATGGCTCATTAAATCAGCTATAGTTTATT
TGATGGATAAA---GATATGGATAACCGTAGTAATTCTAGAGCTAATACATGCGCGAAC-
GCGT-TCGT--AAGG-ACGCCGTATTTATTAGATA--ATGCCACCG--------------
-TATGGTGAATCATAATAACTTAACGAATCGT-AG--TAATACTGCGATATATCATTCAA
GTATCTGCCCTAT-CAGCTTT-GATGGTAGTGTATTGGACTACCATGGCACTTACGGGTA
ACGGAGAATTAGGGTTCGGTTCCGGAGAGGGAGCCTGAGAAATGGCTACCACATCTAAGG
AAGGCAGCAGGCGCGTAAATTACCCAATCCTGACTCAGGGAGGTAGTGACAAGAAATAT-
CGACTTTGGAG------TAATCCAGAGATTGGAATGGGTTTAATGTAAAAACCTTTACGA
GTAACAATTGGAGGGCAAG-TCTGGTGCCAGCAGCCGCGGTAATTCCAG-CTCCAATAGC
ATATATTAAAGTTGTTGCAGTTAAAAAGCTCGTAGTTGAAATTCTGGA-GAGGT-TGTT-
-GGCTGATTAT-CGTCAGTT-A-GCA-ATTTTCTTCATCCTTCTGTTAACTCTCTGCACA
------T----C-G--TGTTGGAGTAGAGCTCAGATATTTTACCTTGAGAAAATTAGAGT
GTTTCAGGCAGG---CTAGGCCCGAATACAACAGCATGG-AATAATGGAATT-GACAATA
--CTCTGTGGTTGCGCAGAAGT-GTTGTAATGGTTAATAGGAACAGTTGGGGGCATTAGT
ATTTAATTGTCAGAGGTGAAATTCTT-GGATTTGTTAAAGACTAACTAAAGCGAAAGCAT
TTGCCAAGGATGTTTTC-ATTAATCAAGAACGAAAGTTAGGGGATCAAAGACGATCAGAT
ACCGTCGTAGTCTTAACTATAAACGATGCCGACTAGAGATTGGAGG-AGATATTCGAGCT
CCTTC-AGCATCTAAGGAGAAATCA-AAGTCTTTGGGTTCT-GGGGGGAGTATGGTCGCA
AGTCTGAAACTTGAAGGAATTGACGGAAGGGCACCACCAGGAGTGGAGCCTGCGGCTCAA
TCTGACTCAACACTGAGAAATTTACCAGGTCCAGACATTGGCAGGATTGACAG-ATTGAT
AGCTCTTTCTTGATTCTATGGGTGGTGGTGCATGGCCGTTCTTAGTTGGTGGAGTGA-TT
TG-TCTGGTTAATTCCGATAACGAACGAGACCTCAACCTACTAAATAG-ATCC--AGGTG
TTTCTACAA-CTGGA---CGCTTCTTAGAGGGACTGTGTGGTAAAACCTCAAGGAAGTTT
GAGGCAATAACAGGTCTGTGATGCCCTTAGATGTCCTGGGCTGCACGCGTGCTACACTGA
TGCAC-TCAGCTAGT--ATCCTGCCTCGAAAGGTGG-CGGGAAATCTT--CAAAATGCAT
CGTGATTGGGATAGATC-TTTGTAATTATAGATCTTA--AACGAGGAATTCCTAGTAAGC
GCAAGTCATCAGCTTGCGCTGACTAAGTC--CC-TGCCCTTTGTACACAC-CGCCCGTCG
CTCCTACCGATTCCGAGTGATTCGGTGAACCTTTTGGACCTG-------------TCCAA
AGCG-GGAAAATTAAGTAAACCA-AATCACTTAGAGGAAGGAGAAGTCGTAACAAGGTTT
C-----------------------------C
>RIOZ_Tropidoatractus_levanderi_MG896702
---------------------TAGTCATATGCTTGTCTCAAAGATTAAGCCATGCATGTG
CAAGTATAAGTG-GATACTGCGAGACTGCGAATGGCTCATTAAATCAGCTATAGTTTATT
TGATGGATAAA---GATATGGATAACCGTAGTAATTCTAGAGCTAATACATGCGCGAAC-
GCGT-TCGC--AAGG-ACGCCGTATTTATTAGATA--ATGCCACCG--------------
-TATGGTGAATCATAATAACTTAACGAATCGT-AG--TAATACTGCGATATATCATTCAA
GTATCTGCCCTAT-CAGCTTT-GATGGTAGTGTATTGGACTACCATGGCACTTACGGGTA
ACGGAGAATTAGGGTTCGGTTCCGGAGAGGGAGCCTGAGAAATGGCTACCACATCTAAGG
AAGGCAGCAGGCGCGTAAATTACCCAATCCTGACTCAGGGAGGTAGTGACAAGAAATAT-
CGACTTTGGAG------TAATCCAGAGATTGGAATGGGTTTAATGTAAAAACCTTTACGA
GTAACAATTGGAGGGCAAG-TCTGGTGCCAGCAGCCGCGGTAATTCCAG-CTCCAATAGC
ATATATTAAAGTTGTTGCAGTTAAAAAGCTCGTAGTTGAAATTCTGGA-GAGGT-TGTT-
-GGCTGATACT-TGTCAGTT-A-GCA-ATTTTCTTCATCCTTCTGTTAACTCTCTGCACA
------T----C-G--TGTTGGAGTAGAGCTCAGATATTTTACCTTGAGAAAATTAGAGT
GTTTCAGGCAGG---CTAGGCCCGAATACAACAGCATGG-AATAATGGAATT-GACAATA
--CTCTGTGGTTGCGCAGAAGT-GTTGTAATGGTTAATAGGAACAGTTGGGGGCATTAGT
ATTTAATTGTCAGAGGTGAAATTCTT-GGATTTGTTAAAGACTAACTAAAGCGAAAGCAT
TTGCCAAGGATGTTTTC-ATTAATCAAGAACGAAAGTTAGGGGATCAAAGACGATCAGAT
ACCGTCGTAGTCTTAACTATAAACGATGCCGACTAGAGATTGGAGG-AGATATTCGAGCT
CCTTC-AGCATCTAAGGAGAAATCA-AAGTCTTTGGGTTCT-GGGGGGAGTATGGTCGCA
AGTCTGAAACTTGAAGGAATTGACGGAAGGGCACCACCAGGAGTGGAGCCTGCGGCTCAA
TCTGACTCAACACTGAGAAATTTACCAGGTCCAGACATTGGCAGGATTGACAG-ATTGAT
AGCTCTTTCTTGATTCTATGGGTGGTGG--------------------------------
------------------------------------------------------------
------------------------------------------------------------
------------------------------------------------------------
------------------------------------------------------------
------------------------------------------------------------
------------------------------------------------------------
------------------------------------------------------------
------------------------------------------------------------
-------------------------------
>RIOT_Tropidoatractus_levanderi_MG896728
---------------------TAGTCATATGCTTGTCTCAAAGATTAAGCCATGCATGTG
CAAGTATAAGTG-GATACTGCGAGACTGCGAATGGCTCATTAAATCAGCTATAGTTTATT
TGATGGATAAA---GATATGGATAACCGTAGTAATTCTAGAGCTAATACATGCGCGAAC-
GCGT-TCGT--AAGG-ACGCCGTATTTATTAGATA--ATGCCACCG--------------
-TATGGTGAATCATAATAACTTAACGAATCGT-AG--TAATACTGCGATATATCATTCAA
GTATCTGCCCTAT-CAGCTTT-GATGGTAGTGTATTGGACTACCATGGCACTTACGGGTA
ACGGAGAATTAGGGTTCGGTTCCGGAGAGGGAGCCTGAGAAATGGCTACCACATCTAAGG
AAGGCAGCAGGCGCGTAAATTACCCAATCCTGACTCAGGGAGGTAGTGACAAGAAATAT-
CGACTTTGGAG------TAATCCAGAGATTGGAATGGGTTTAATGTAAAAACCTTTACGA
GTAACAATTGGAGGGCAAG-TCTGGTGCCAGCAGCCGCGGTAATTCCAG-CTCCAATAGC
ATATATTAAAGTTGTTGCAGTTAAAAAGCTCGTAGTTGAAATTCTGGA-GAGGT-TGTT-
-GGCTGATACT-TGTCAGTT-A-GCA-ATTTTCTTCATCCTTCTGTTAACTCTCTGCACA
------T----C-G--TGTTGGAGTAGAGCTCAGATATTTTACCTTGAGAAAATTAGAGT
GTTTCAGGCAGG---CTAGGCCCGAATACAACAGCATGG-AATAATGGAATT-GACAATA
--CTCTGTGGTTGCGCAGAAGT-GTTGTAATGGTTAATAGGAACAGTTGGGGGCATTAGT
ATTTAATTGTCAGAGGTGAAATTCTT-GGATTTGTTAAAGACTAACTAAAGCGAAAGCAT
TTGCCAAGGATGTTTTC-ATTAATCAAGAACGAAAGTTAGGGGATCAAAGACGATCAGAT
ACCGTCGTAGTCTTAACTATAAACGATGCCGACTAGAGATTGGAGG-AGATATTCGAGCT
CCTTC-AGCATCTAAGGAGAAATCA-AAGTCTTTGGGTTCT-GGGGGGAGTATGGTCGCA
AGTCTGAAACTTGAAGGAATTGACGGAAGGGCACCACCAGGAGTGGAGCCTGCGGCTCAA
TCTGACTCAACACTGAGAAATTTACCAGGTCCAGACATTGGCAGGATTGACAG-ATTGAT
AGCTCTTTCTTGATTCTATGGGTGGTGGTGCATGGCCGTTCTTAGTTGGTGGAGTGA-TT
TG-TCTGGTTAATTCCGATAACGAACGAGACCTCAACCTACTAAATAG-ATCC--AGGTG
TTTCTACAA-CTGGA---CGCTTCTTAG--------------------------------
------------------------------------------------------------
------------------------------------------------------------
------------------------------------------------------------
------------------------------------------------------------
------------------------------------------------------------
------------------------------------------------------------
-------------------------------
>KAENG_Tropidoatrctus_levanderi_18S
--ACCTGGTCGATCCTGCCAGTAGTCATATGCTTGTCTCAAAGATTAAGCCATGCATGTG
CAAGTATAAGTG-GATACTGCGAGACTGCGAATGGCTCATTAAATCAGCTATAGTTTATT
TGATGGATAAA---GAAATGGATAACCGTAGTAATTCTAGAGCTAATACATGCGCGAAC-
GCGT-TCGC--AAGG-ACGCCGTATTTATTAGATA--ATGCCACCG--------------
-TATGGTGAATCATAATAACTTAACGAATCGT-AG--TAATACTGCGATATATCATTCAA
GTATCTGCCCTAT-CAGCTTT-GATGGTAGTGTATTGGACTACCATGGCACTTACGGGTA
ACGGAGAATTAGGGTTCGGTTCCGGAGAGGGAGCCTGAGAAATGGCTACCACATCTAAGG
AAGGCAGCAGGCGCGTAAATTACCCAATCCTGACTCAGGGAGGTAGTGACAAGAAATAT-
CGACTTTGGAG------CAATCCAGAGATTGGAATGGGTTTAATGTAAAAACCTTTACGA
GTAACAATTGGAGGGCAAG-TCTGGTGCCAGCAGCCGCGGTAATTCCAG-CTCCAATAGC
ATATATTAAAGTTGTTGCAGTTAAAAAGCTCGTAGTTGAAATTCTGGA-GAGGT-TGTT-
-GGCTGAT-CA-TATCAGTT-A-GCA-ATCTTCTTCATCCTTCTGTTAACTCTCTGCACT
------T----C-G--TGTTGGAGTAGAGCTCAGATATTTTACCTTGAGAAAATTAAAGT
GTTTCAGGCAGG---CTAGGCCCGAATACAACAGCATGG-AATAATAGAATT-GACAATA
--CTCTGTGGTTGCGCAGACGT-GTTGTAATGGTTAATAGGAACAGTTGGGGGCATTAGT
ATTTAATTGTCAGAGGTGAAATTCTT-GGATTTGTTAAAGACTAACTAAAGCGAAAGCAT
TTGCCAAGGATGTTTTC-ATTAATCAAGAACGAAAGTTAGGGGATCAAAGACGATCAGAT
ACCGTCGTAGTCTTAACTATAAACGATGCCGACTAGAGATTGGAGG-AGATATTCGAGCT
CCTTC-AGCATCTAAGGAGAAATCA-AAGTCTTTGGGTTCT-GGGGGGAGTATGGTCGCA
AGTCTGAAACTTGAAGGAATTGACGGAAGGGCACCACCAGGAGTGGAGCCTGCGGCTCAA
TCTGACTCAACACTGAGAAATTTACCAGGTCCAGACATTGGCAGGATTGACAG-ATTGAT
AGCTCTTTCTTGATTCTATGGGTGGTGGTGCATGGCCGTTCTTAGTTGGTGGAGTGA-TT
TG-TCTGGTTAATTCCGATAACGAACGAGACCTCAACCTACTAAATAG-ATCC--AGGTG
TTACTACAA-CTGGA---CGCTTCTTAGAGGGACTGTGTGGTATAACCTCAAGGAAGTTT
GAGGCAATAACAGGTCTGTGATGCCCTTAGATGTCCTGGGCTGCACGCGTGCTACACTGA
TGCAC-TCAGCTAGT--ATCCTGCCTCGAAAGGTGG-CGGGAAATCTT--CAAAATGCAT
CGTGATTGGGATAGATC-TTTGTAATTATGGATCTTA--AACGAGGAATTCCTAGTAAGC
GCAAGTCATCAGCTTGCGCTGACTAAGTC--CC-TGCCCTTTGTACACAC-CGCCCGTCG
CTCCTACCGATTCCGAGTGATTCGGTGAACCTTTTGGACCTG-------------TCAAA
AGCG-GGAAAATTAAGTAAACCA-AATCACTTAGAGGAAGGAGAAGTCGTAACAAGGTTT
CCGTAGGTGAACCTGC---GGAAGGATCATT
>VERNON_Tropidoatractus_levanderi_18S
---------------------TAGTCATATGCTTGTCTCAAAGATTAAGCCATGCATGTG
CAAGTATAAGTG-GATACTGCGAGACTGCGAATGGCTCATTAAATCAGTTATAGTTTATT
TGATGGATAAA---GATATGGATAACCGTAGTAATTCTAGAGCTAATACATGCGTGAAC-
GCGT-TCGC--AAGG-ACGCCGTATTTATTAGATA--ATGCCACCG--------------
-TATGGTGAATCATAATAACTTAACGAATCGT-AG--AATTTCTGCGATATATCATTCAA
GTATCTGCCCTAT-CAGC-TA-GATGGTAGTGTATTGGACTACCATGGCACTTACGGGTA
ACGGAGAATTAGGGTTCGGTTCCGGAGAGGGAGCCTGAGAAATGGCTACCACATCTAAGG
AAGGCAGCAGGCGCGTAAATTACCCAATCCTGACTCAGGGAGGTAGTGACAAGAAATAT-
CGACTTTGGAG------CAATCCAGAGATTGGAATGGGTTTAATGTAAAAACCTTTACGA
GTAACAATTGGAGGGCAAG-TCTGGTGCCAGCAGCCGCGGTAATTCCAG-CTCCAATAGC
ATATATTAAAGTTGTTGCAGTTAAAAAGCTCGTAGTTGAAATTCTGAA-GAGGT-TGCA-
-GGCTGATTCT-T-TCAGTT-T-GCA-ATCTTCTTCATCCTTCTGTTAACTCTCTGCACC
------T----A-G--TGTTGGAGTAGAGCTCAGATATTTTACCTTGAGAAAATTAGAGT
GTTTCAGGCAGG---CTAGGCCCGAATACAACAGCATGG-AATAATGGAATT-GACAATA
--CTCTGTGGTTGCGCAGAAGT-GTTGTAATGGTTAATAGGAACAGTTGGGGGCATTAGT
ATTTAATTGTCAGAGGTGAAATTCTT-GGATTTGTTAAAGACTAACTAAAGCGAAAGCAT
TTGCCAAGGATGTTTTC-ATTAATCAAGAACGAAAGTTAGGGGATCAAAGACGATCAGAT
ACCGTCGTAGTCTTAACTATAAACGATGCCGACTAGGGATTGGAGG-AGATATATGAGCT
CCTTC-AGCACTTAAGGAGAAATCA-AAGTCTTTGGGTTCT-GGGGGGAGTATGGTCGCA
AGTCTGAAACTTGAAGGAATTGACGGAAGGGCACCACCAGGAGTGGAGCCTGCGGCTCAA
TCTGACTCAACACTGAGAAATTTACCAGGTCCAGACATTGGCAGGATTGACAG-ATTGAT
AGCTCTTTCTTGATTCTATGGGTGGTGGTGCATGGCCGTTCTTAGTTGGTGGAGTGA-TT
TG-TCTGGTTAATTCCGATAACGAACGAGACCTCAACCTACTAAATAG-ATCC--AGGAG
TTACTACTT-CTGGA---CGCTTCTTAG--------------------------------
------------------------------------------------------------
------------------------------------------------------------
------------------------------------------------------------
------------------------------------------------------------
------------------------------------------------------------
------------------------------------------------------------
-------------------------------
>LERMA5_Tropidoatractidae_18S
---------------------TAGTCATATGCTTGTCTCAAAGATTAAGCCATGCATGTG
CAAGTATAAGTATTATACAGCGAGACTGCGAATGGCTCATTAAATCAGTTATAGTTTATT
TGATGGATAAA---GATATGGATAACCGTAGTAATTCTAGAGCTAATACATGCGTGAAC-
GCCTGTCGC--AAGGCAGGCTGTATTTATTAGATA--ATGCCACCG--------------
-TATGGTGAATCATAATAACTTAGCGAATC----G--CCTTTTGGCGATATATCATTCAA
GTATCTGCCCTAT-CAGCTTT-GATGGTAGTGTATTGGACTACCATGGCATTCACGGGTA
ACGGAGAATTAGGGTTCGGTTCCGGAGAGGGAGCCTGAGAAATGGCTACCACATCTAAGG
AAGGCAGCAGGCGCGTAAATTACCCAATCCTGACTCAGGGAGGTAGTGACAAGAAATAT-
CGACTTTGGAG------AAATCCAGAGATTGGAATGGGTTTAATGTAAAAACCTTTACGA
GTAACAATTGGAGGGCAAG-TCTGGTGCCAGCAGCCGCGGTAATTCCAG-CTCCAATAGC
ATATATTAAAGTTGTTGCAGTTAAAAAGCTCGTAGTTGAAATTCTGGA-GAGGT-TGTG-
-AGCTTCCAAT-CGGGAGTTCA-ATA-ATCTTCTTCATCCTTCTGTTAACATATCAGGCA
------T---AC-G--TGTTGGGTATGAGCTCAGATATTTTACCTTGAGAAAATTAAAGT
GTTTCAGGCAGG---CTAGGCCAGAATACAAAAGCATGG-AATAATGGAATT-GACAGCT
--CTCTGTGGTTGCGCAGAGGT-GTTGTAATGGTTAATAGGAACAGTTGGGGGCATTAGT
ATTTAATTGTCAGAGGTGAAATTCTT-GGATTTGTTAAAGACTAACTAAAGCGAAAGCAT
TTGCCAAGGATGTTTTC-ATTAATCAAGAACGAAAGTTAGGGGATCAAAGACGATCAGAT
ACCGTCGTAGTCTTAACTATAAACGATGCCGACTAGAGATTGGAGG-AGATATTCGAGCT
CCTTC-AGCATCTAAGGAGAAATCA-AAGTCTTTGGGTTCT-GGGGGGAGTATGGTCGCA
AGTCTGAAACTTGAAGGAATTGACGGAAGGGCACCACCAGGAGTGGAGCCTGCGGCTCAA
TCTGACTCAACACTGAGAAATTTACCAGGTCCAGACATTGGCAGGATTGACAG-ATTGAT
AGCTCTTTCTTGATTCTATGGGTGGTGGTGCATGGCCGTTCTTAGTTGGTGGAGTGA-TT
TG-TCTGGTTAATTCCGATAACGAACGAGACCTCAACCTACTAAATAG-ATCC--AGTTC
TCACCAGAG-CTGGA---CGCTTCTTAGAGGGACTGTGTGGTATAACCTCAAGGAAGTTT
GAGGCAATAACAGGTCTGTGATGCCCTTAGATGTCCTGGGCTGCACGCGTGCTACACTGA
TGCAC-TCAACTAGT--ATCCTGCTCCGAAAGGCTG-TGGGAAATCTT--CAAAATGCAT
CGTGATTGGGATAGATC-TTTGTAATTATAGATCTTA--AACGAGGAATTCCTAGTAATC
GCAAGTCATCAGCTTGCGATGACTAAGTC--CC-TGCCCTTTGTACACAC-CGCCCGTCG
CTCCTACCGATTCCGAGTGATTCGGTGAACCTTTTGGACTTG-------------CCAAA
AGCG-AGAAAATTAAGTAAACCA-AATCACTTAGAGGAAGGAGAAGTCGTAACAAGGTTT
CCGTAGGTGAACCTGC---AGAAGGATCAA-
>MG896724_Tropidoatractus_acuminatus_SAGL
----------------------AGTCATATGCTTGTCTCAAAGATTAAGCCATGCATGTG
CAAGTATAGTAT-CCTACAGCGAAACTGCGAATGGCTCATTAAATCAGTTATAATTTATT
TGATGGATAAA---GATATGGATAACCGTAGTAATTCTAGAGCTAATACATGCATGAAA-
GCCTAACTC--ACGAAGGGCTGTATTTATTAGATA--ATGCC-TCA--------------
-TATGGTGAATCATAATAACTAAGCGAATCGTTAC--TTTTGTAGCGATATATCATTCAA
GTATCTGCCCTAT-CAGCTTT-GATGGTAGTGTATTGGACTACCATGGCATTCACGGGTA
ACGGAGAATTAGGGTTCGGTTCCGGAGAGGGAGCCTGAGAAACGGCTACCACATCTAAGG
AAGGCAGCAGGCGCGTAAATTACCCAATCCTGACTCAGGGAGGTAGTGACAAGAAATAT-
CGACTTTGGAG------TTTTCCAAAGATTGGAATGGGTTTAATGTAAATACCTTTACGA
GTAACAATTGGAGGGCAAG-TCTGGTGCCAGCAGCCGCGGTAATTCCAG-CTCCAATAGC
ATATATTAAAGTTGTTGCAGTTAAAAAGCTCGTAGTTGGATTTCTGGA-GAGGT-TATC-
-TGATGCAGCAATGTATCGT-G-ACA-ATCTTCTTCATCCTTCTGTTAACATATATGGCG
------C--TAG-T--CGCTGGATATGAGCTCAGATATTTTACCTTGAGAAAATTAGAGT
GTTTCAGGCAGG---CAAGGCCGGAATACAAAAGCATGG-AATAATGGAATT-GGCACAG
--CTCTGATGGTTCAGAG--TC-AGTGTAATGGTTAATAGGAACAGTTGGGGGCATTAGT
ATTTAATTGTCAGAGGTGAAATTCTT-GGATTTGTTAAAGACTAACTAAAGCGAAAGCAT
TTGCCAAGGATGTTTTC-ATTAATCAAGAACGAAAGTTAGGGGATCAAAGACGATCAGAT
ACCGTCGTAGTCTTAACTATAAACGATGCCGACTAGAGATTGGAGG-AGATATTCGAGCT
CCTTC-AGCATCTAAGGAGAAATCA-AAGTCTTTGGGTTCT-GGGGGGAGTATGGTCGCA
AGTCTGAAACTTGAAGGAATTGACGGAAGGGCACCACCAGGAGTGGAGCCTGCGGCTCAA
TCTGACTCAACACTGAGAAATTTACCAGGTCCAGACATTGGCAGGATTGACAG-ATTGAT
AGCTCTTTCTTGATTCTATGGGTGGTGGTGCATGGCCGTTCTTAGTTGGTGGAGTGA-TT
TG-TCTGGTTAATTCCGATAACGAACGAGACCTCAACCTACTAAATAG-TTCTAAGTGAC
TTGCGTCAC-TTAGG---CACTTCTTAGAGGGACTGTGTGGTATAACCTCAAGGAAGTTT
GAGGCAATAACAGGTCTGTGATGCCCTTAGATGTCCTGGGCTGCACGCGTGCTACACTGA
TGCAC-TCAACTAGT--ATCCTGCCCCGAAAGGCGG-TGGGAAATCTT--CAAAATGCAT
CGTGATTGGGATAGATC-TTTGCAATTATAGATCTTA--AACGAGGAATTCCTAGTAAGC
GCAAGTCATCAGCTTGCGCTGACTAAGTC--CC-TGCCCTTTGTACACAC-CGCCCGTCG
CTCCTACCGATTCCGAGTGATTCGGTGAACCTTTTGGACTTG-------------CCCAA
AGCG-AGAAAATTAAGTAAACTG-AATCACTTAGAGGAAGGAGAAGTCGTAACAAGGTTT
CC-----------------------------
>KU13_Tropidoatractus_ariella_18S_F
---------------------TAGTCATATGCTTGTCTCAAAGATTAAGCCATGCATGTG
CAAGTATAGTAG-TATACAGCGAAACTGCGAATGGCTCATTAAATCAGTTATAATTTATT
TGATGGATAAA---GATATGGATAACCGTAGAAAATCTAGAGCTAATACATGCGTGAAA-
GCCTAACTT--ACGAAGGGCTGTATTTATTAGATA--ATGCCACCG--------------
-TATGGTGAATCATAATAACTTAGCGAATCGCAGG--GTTTCCTGCGATATATCATTCAA
GTTTCTGCCCTAT-CAGCTTT-GATGGTAGTGTATTGGACTACCATGGCTTTAACGGGTA
ACGGAGAATTAGGGTTCGATTCCGGAGAGGGAGCCTGAGAAATGGCTACCACATCTAAGG
AAGGCAGCAGGCGCGTAAATTACCCAATCCTGACTCAGGGAGGTAGTGACAAGAAATAT-
CGACCTTGGCT------ATTGCCAAGGATTGGAATGGGTTTAATGTTAAAACCTTTACGA
GTAACAATTGGAGGGCAAG-TCTGGTGCCAGCAGCCGCGGTAATTCCAG-CTCCAATAGC
GTATATTAAAGTTGTTGCAGTTAAAAAGCTCGTAGTTGGATTTCTGGG-GGGGC---TT-
-AGTTGTGTCTATGGCACGG-C-TAA-GCTTTCCTCATCCATCTGTTAACATATGTGGTA
------C--TAG-T--TACTGGATATGAGCTCAGATATTTTACCTTGAGAAAATTAGAGT
GTTTCAGGCAGG---CTTGGCCGGAATACAAAAGCATGG-AATAATAGAATT-GGCACAG
--CTCTGTGGTTGCGCAGA-GA-AGTGTAATGGTTAATAGGAACAGTTGGGGGCATTAGT
ATTTAATTGTCAGAGGTGAAATTCTT-GGATTTGTTAAAGACTAACTAAAGCGAAAGCAT
TTGCCAAGGATGTTTTC-ATTAATCAAGAACGAAAGTTAGGGGATCAAAGACGATCAGAT
ACCGTCGTAGTCTTAACTATAAACGATGCCGACTAGGGATTGGAGG-AGATTTTCGAGCT
CCTTC-AGCATCTAAGGAGAAATCA-AAGTCTTTGGGTTCT-GGGGGGAGTATGGTCGCA
AGTCTGAAACTTGAAGGAATTGACGGAAGGGCACCACCAGGAGTGGAGCCTGCGGCTCAA
TCTGACTCAACACTGAGAAATTTACCAGGTCCAGACATTGGCAGGATTGACAG-TTTGAT
AGCGCTTTCTTGATTCTATGGGTGGTGGTGCATGGCCGTTCTTAGTTGGTGGAGTGA-TT
TG-TCTGGTTAATTCCGATAACGAACGAGACCTTAACCTACTAACTAG-ACCT--GTTGG
ATATGTCCA-ACAGG---CGCTTCTTAGAGGGACTATGTGGTATAACCTCAAGGAAGTTT
AAGGCAATAACAGGTCTGTGATGCCCTTAGATGTCCTGGGCTGCACGCGTGCTACACTGA
TGCAT-TCAGCCAGT--ATCCTGCCCCGAAAGGCGG-TGGGAAATCTC--GAAAATGCAT
CGTGATTGGGATAGATC-TTTGCAATTATAGATCTTA--AACGAGGAATTCCTAGTAATC
GCAAGTCATCAGCTTGCGATGACTAAGTC--CC-TGCCCTTTGTACACAC-CGCCCGTCG
CTCCTACCGATTCCGAGTGATTTGGTGAACCTTTTGGACTTG-------------CCAAA
AGCG-GGGAAATTAAGTAAACCG-AATCACTTAGAGGAAGGAGAAGTCGTAACAAGGTTT
CC-----------------------------
>RAJ_Tropidoatractus_ariella_MG896726
---------------------TAGTCATATGCTTGTCTCAAAGATTAAGCCATGCATGTG
CAAGTATAGTAG-TATACAGCGAAACTGCGAATGGCTCATTAAATCAGTTATAATTTATT
TGATGGATAAA---GATATGGATAACCGTAGAAAATCTAGAGCTAATACATGCGTGAAA-
GCCTAACTT--ACGAAGGGCTGTATTTATTAGATA--ATGCCACCG--------------
-TATGGTGAATCATAATAACTTAGCGAATCGCAGG--GTTTCCTGCGATATATCATTCAA
GTTTCTGCCCTAT-CAGCTTT-GATGGTAGTGTATTGGACTACCATGGCTTTAACGGGTA
ACGGAGAATTAGGGTTCGATTCCGGAGAGGGAGCCTGAGAAATGGCTACCACATCTAAGG
AAGGCAGCAGGCGCGTAAATTACCCAATCCTGACTCAGGGAGGTAGTGACAAGAAATAT-
CGACCTTGGCT------ATTGCCAAGGATTGGAATGGGTTTAATGTTAAAACCTTTACGA
GTAACAATTGGAGGGCAAG-TCTGGTGCCAGCAGCCGCGGTAATTCCAG-CTCCAATAGC
GTATATTAAAGTTGTTGCAGTTAAAAAGCTCGTAGTTGGATTTCTGGG-GGGGC---TT-
-AGTTGTGTCTATGGCACGG-C-TAA-GCTTTCCTCATCCATCTGTTAACATATGTGGTA
------C--TAG-T--TACTGGATATGAGCTCAGATATTTTACCTTGAGAAAATTAGAGT
GTTTCAGGCAGG---CTTGGCCGGAATACAAAAGCATGG-AATAATAGAATT-GGCACAG
--CTCTGTGGTTGCGCAGA-GA-AGTGTAATGGTTAATAGGAACAGTTGGGGGCATTAGT
ATTTAATTGTCAGAGGTGAAATTCTT-GGATTTGTTAAAGACTAACTAAAGCGAAAGCAT
TTGCCAAGGATGTTTTC-ATTAATCAAGAACGAAAGTTAGGGGATCAAAGACGATCAGAT
ACCGTCGTAGTCTTAACTATAAACGATGCCGACTAGGGATTGGAGG-AGATTTTCGAGCT
CCTTC-AGCATCTAAGGAGAAATCA-AAGTCTTTGGGTTCT-GGGGGGAGTATGGTCGCA
AGTCTGAAACTTGAAGGAATTGACGGAAGGGCACCACCAGGAGTGGAGCCTGCGGCTCAA
TCTGACTCAACACTGAGAAATTTACCAGGTCCAGACATTGGCAGGATTGACAG-TTTGAT
AGCGCTTTCTTGATTCTATGGGTGGTGGTGCATGGCCGTTCTTAGTTGGTGGAGTGA-TT
TG-TCTGGTTAATTCCGATAACGAACGAGACCTTAACCTACTAACTAG-ACCT--GTTGG
ATATGTCCA-ACAGG---CGCTTCTTAG--------------------------------
------------------------------------------------------------
------------------------------------------------------------
------------------------------------------------------------
------------------------------------------------------------
------------------------------------------------------------
------------------------------------------------------------
-------------------------------
>MG896717_Tropidoatractus_spinosus_BLUFF8
----------------------AGTCATATGCTTGTCTCAAAGATTAAGCCATGCATGTG
CAAGTATAGTAT-TCTACAGCGAAACTGCGAATGGCTCATTAAATCAGTTATAATTTATT
TGATGGAT-TT---TATATGGATAACCGTAGAAATTCTAGAGCTAATACATGCGTGAAA-
GTCCATGT----AAGTGGACTGTATTTATTAGATA--AGACAACCA--------------
--ATGGTGAATCATAATAACTAAACGGATCGCAGG--TTTTCCCGCGATATATCATTCAA
GTATCTGCCCTAT-CAGCTTT-GATGGTAGTGTATTGGACTACCATGGCTTTCACGGGTA
ACGGAGAATTAGGGTTCGGTTCCGGAGAGGGAGCCTGAAAAATGGCTACCACATCTAAGG
AAGGCAGCAGGCGCGTAAATTACCCAATCCTGACTCAGGGAGGTAGTGACAAGAAATAT-
CGACTTTGGCG------CAAGCCAAAGATTGGAATGGGTTGAATGTAAAAACCTTAACGA
GTAACAATTGGAGGGCAAG-TCTGGTGCCAGCAGCCGCGGTAATTCCAG-CTCCAATAGC
GTATATTAAAGTTGTTGCAGTTAAAAAGCTCGTAGTTGGATATCTGGG-GAAGT-TCGA-
-CTTTCGA----ATAGATTG-G-CGG-ATTTTTCCCATCCTTCTGTTAA-ACGTGTGGCA
------C---TT-G--TGTTACA-CGCAGCGCAGATATTTTACCTTGAGAAAATTAGAGT
GTTTCAGGCAGG---CATGGCCGGAATACAAAAGCATGG-AATAATGGAATT-GGCGTCG
--CTCTGTGGTTGTGCAGA-GA-AACGTAATGGTTAATAGGAACAGTTGGGGGCATTAGT
ATTTAATTGTCAGAGGTGAAATTCTT-GGATTTGTTAAAGACTAACTAAAGCGAAAGCAT
TTGCCAAGGATGTTTTC-ATTAATCAAGAACGAAAGTTAGGGGATCAAAGACGATCAGAT
ACCGTCGTAGTCTTAACTATAAACGATGCCGACTAGAGATTGGAGG-AGATTTATGTGCT
CCTTC-AGCATCTAAGGAGAAATCA-AAGTCTTTGGGTTCT-GGGGGGAGTATGGTCGCA
AGTCTGAAACTTGAAGGAATTGACGGAAGGGCACCACCAGGAGTGGAGCCTGCGGCTCAA
TCTGACTCAACACTGAGAAATTTACCAGGTCCAGACATTGGCAGGATTGACAG-ATTGAT
AGCTCTTTCTTGATTCTATGGGTGGTGGTGCATGGCCGTTCTTAGTTGGTGGAGTGA-TT
TG-TCTGGTTAATTCCGATAACGAACGAGACCTTAACCTACTAACTAG-ACTT---GAGT
TTATTAACT-CAATG---AGCTTCTTAGAGGGACTGTGTGGTAAAACCTCAAGGAAGTTT
AAGGCAATAACAGGTCTGTGATGCCCTTAGATGTCCTGGGCTGCACGCGTGCTACACTGA
TGCAC-TCAATTAGT--ATCCTGCCCCGAAAGGTGG-TGGGGAATCTT--CAAAATGCAT
CGTGATTGGGATAGATC-TTTGCAATTATAGATCTTA--AACGAGGAATTCCTAGTAAGC
GTAAGTCATCAGCTTGCGCTGACTAAGTC--CC-TGCCCTTTGTACACAC-CGCCCGTCG
CTCCTACCGATTCCGAGTGATTCGGTGAACCTTTTGGACTGA-------------C-TAA
CGTT-AGGAAATTATGTAAACCA-AATCACTTAGAGGAAGGAGAAGTCGTAACAAGGTTT
CC-----------------------------
>AJ009663_Caenomorpha_Plasmolen
------------------------------------------------------------
------------------------------------------------------------
------------------------------------------------------------
------------------------------------------------------------
------------------------------------------------------------
------------------------------------------------------------
------------------------------GGAGCTGAGAATTGGCTACCACATCTAAGG
AAGGCAGCAGGCGCGCAAATTACCCAATCCTGACACAGGGAGGCAGCGACAAGATATAA-
CAACGTAGGCACT--CTGTGC-TTGCGGTTGTAATGAATCGGGCGTAAAAACCCCGGTGA
AT-TCCATTGGAGGGCAAG-TCTGGTGCCAGCAGCCGCGGTAATTCCAG-CTCCAGTAGC
GTATATTAAAGTTGTTGCAGTTAAAAAGCTCGTAGTTGGATTTCTGAG-GGGCC------
-----------------------CTC-GGGCATCTCATCCTTCGGAGAGGCGTCACGGAG
------GT-CAT-A--CTCTGGATTGCTGATCCGATACTTTACTTTGAGAAAATTAGAGT
GTTTCAGGCGGG---CTTTGCCGGAATACATCAGCATGG-AATAAT-GCACG-GTCTTCG
--CTCTATGTTGGTTTAGTGCG-GAGGCAATGATTAATAGGAACAGTCGGGGGCATTGGT
ATTTAATTGTCAGAGGTGAAATTCTT-TGATTTGTTAAAGACTAACCTATGCGAAAGCAT
TTGCCAAGGATGTCTTC-GTTAATCAAGAACGAAAGTTAGGGGATCAAAGACGATCAGAT
ACCGTCGTAGTCTTAACCATAAACTATGCCGACTAGGGATTGGAGA-GG-AACT---ACC
TCTTCAAGCACCTTACGAGAAATCA-AAGTCTTCGGGTTCT-GGGGGGAGTATGGTCGCA
AGGCTGAAACTTAAAGGAATTGACGGAAGGGCACCACCAGGAGTGGAGCTTGCGGCTTAA
TTTGACTCAACACGGGGAAACTTACCAGGTCAAGACATGGTTAGGATTGACAG-ATTGAT
AGCTCTTTCTTGATTCTATGGGTGGTGGTGCATGGCCGTTCTTAGTTGGTGGAGTGA-TT
TG-TCTGGTTAATTCCGTTAACGAACGAGACCTTAACCTGCTAACTAG-TCCG---AGGG
TTACGACCC-GAAGT---GACTTCTTAGAGGGACTTTTTGG-GCAACCAAAAGGAAGTTT
GAGGCAATAACAGGTCTGTGATGCCCTTAGATGTCCTGGGCCGCACGCGTGCTACACTGA
TGCGT-TTAACGAG---TCCCTGCATCGAGAGATGT--GGGAAATCTG--CAATACGCAT
CGTGATGGGGATAGACC-TTTGTAATTATAGGTCTTC--AACGAGGAATTCCTAGTAAGC
GTATGTCATCAGCATACGCTGACTAAGTC--CC-TGCCCTTTGTACACAC-CGCCCGTCG
CTCCTACCGATTTCGAGTGATTCGGTGAACCTTTTGGACCGCA-----------GCAATG
C----GGAAAATCAAGTAAACCA-TATCACTTAGAGGAAGGAGAAGTCGTCACCAGGTTA
CTGTAGGTG----------------------
>MH472608_Caenomorpha_medusula_LS2016081001
----------------------AGTCATATGCTTGTCTCAAGGACTAAGCCATGCATGTC
TAAGTATAATAG-GATACTGTGAAACTGCGAATGGCTCATTAAAACAGTTATAGTTTACT
TGACGAACTTC---TAAATGGATAACCGTAGTAAGACCAGAGCTAATACATGCACCGGT-
----GGCTG--TCAAAGGCCCGCATTTATTAGATA--AAACCATC---------------
-TGTGGTGAATCATAATAACTGAACGAATCGCTCGGCGTATGCCGCGATGCGTCATTCAA
GTTTCTGCCCTAT-CAGCTTTCGATGGTAGTGTATTGGACTACCATGGCGTTAACGGGTA
ACGGAGAATTAGGGTTCGATTCCGGAGAGGGAGCCTGAGAAATGGCTACCACATCTAAGG
AAGGCAGCAGGCGCGCAAATTACCCAATCCTGACACAGGGAGGCAGCGACAAGATATAA-
CAACGTAGGCACT--CTGTGC-TTGCGGTTGTAATGAATCGGGCGTAAAAACCCCGGTGA
AT-TCCATTGGAGGGCAAG-TCTGGTGCCAGCAGCCGCGGTAATTCCAG-CTCCAGTAGC
GTATATTAAAGTTGTTGCAGTTAAAAAGCTCGTAGTTGGATTTCTGAG-GGGCC------
-----------------------CTC-GGGCATCTCATCCTTCGGAGAGGCGTCACGGAG
------GT-CAT-A--CTCTGGATTGCTGATCCGATACTTTACTTTGAGAAAATTAGAGT
GTTTCAGGCGGG---CTTTGCCGGAATACATCAGCATGG-AATAAT-GCACG-GTCTTCG
--CTCTATGTTGGTTTAGTGCG-GAGGCAATGATTAATAGGAACAGTCGGGGGCATTGGT
ATTTAATTGTCAGAGGTGAAATTCTT-TGATTTGTTAAAGACTAACCTATGCGAAAGCAT
TTGCCAAGGATGTCTTC-GTTAATCAAGAACGAAAGTTAGGGGATCAAAGACGATCAGAT
ACCGTCGTAGTCTTAACCATAAACTATGCCGACTAGGGATTGGAGA-GG-AACT---ACC
TCTTC-AGCACCTTACGAGAAATCA-AAGTCTTCGGGTTCT-GGGGGGAGTATGGTCGCA
AGGCTGAAACTTAAAGGAATTGACGGAAGGGCACCACCAGGAGTGGAGCTTGCGGCTTAA
TTTGACTCAACACGGGGAAACTTACCAGGTCAAGACATGGTTAGGATTGACAG-ATTGAT
AGCTCTTTCTTGATTCTATGGGTGGTGGTGCATGGCCGTTCTTAGTTGGTGGAGTGA-TT
TG-TCTGGTTAATTCCGTTAACGAACGAGACCTTAACCTGCTAACTAG-TCCG---AGGG
TTACGACCC-GAAGT---GACTTCTTAGAGGGACTTTTTGG-GCAACCAAAAGGAAGTTT
GAGGCAATAACAGGTCTGTGATGCCCTTAGATGTCCTGGGCCGCACGCGTGCTACACTGA
TGCGT-TTAACGAG---CCCCTGCATCGAGAGATGT--GGGAAATCTG--CAATACGCAT
CGTGATGGGGATAGACC-TTTGTAATTATAGGTCTTC--AACGAGGAATTCCTAGTAAGC
GTATGTCATCAGCATACGCTGACTAAGTC--CC-TGCCCTTTGTACACAC-CGCCCGTCG
CTCCTACCGATTTCGAGTGATTCGGTGAACCTTTTGGACCGCA-----------GCAATG
C----GGAAAATCAAGTAAACCA-TATCACTTAGAGGAAGGAGAAGTCGTAACAAGGTTA
CT-----------------------------
>GROSERDU_Caenomopha_medusula_18S
----CGTGTTGATCCTGCCAGTAGTCATATGCTTGTCTCAAGGACTAAGCCATGCATGTC
TAAGTATAATAG-GATACTGTGAAACTGCGAATGGCTCATTAAAACAGTTATAGTTTACT
TGACGAACTTC---TAAATGGATAACCGTAGTAAGACCAGAGCTAATACATGCACCGGT-
----GGCTG--TCAAAGGCCCGCATTTATTAGATA--AAACCATC---------------
-TGTGGTGAATCATAATAACTGAACGAATCGCTCGGCGTATGCCGCGATGCGTCATTCAA
GTTTCTGCCCTAT-CAGCTTTCGATGGTAGTGTATTGGACTACCATGGCGTTAACGGGTA
ACGGAGAATTAGGGTTCGATTCCGGAGAGGGAGCCTGAGAAATGGCTACCACATCTAAGG
AAGGCAGCAGGCGCGCAAATTACCCAATCCTGACACAGGGAGGCAGCGACAAGATATAAC
CAACGTAGGCACT--CTGTGC-TTGCGGTTGTAATGAATCGGGCGTAAAAACCCCGGTGA
AT-TCCATTGGAGGGCAAG-TCTGGTGCCAGCAGCCGCGGTAATTCCAG-CTCCAGTAGC
GTATATTAAAGTTGTTGCAGTTAAAAAGCTCGTAGTTGGATTTCTGAG-GGGCC------
-----------------------CTC-GGGCATCTCATCCTTCGGAGAGGCGTCACGGAG
------GT-CAT-A--CTCTGGATTGCTGATCCGATACTTTACTTTGAGAAAATTAGAGT
GTTTCAGGCGGG---CTTTGCCGGAATACATCAGCATGG-AATAAT-GCACG-GTCTTCG
--CTCTATGTTGGTTTAGTGCG-GAGGCAATGATTAATAGGAACAGTCGGGGGCATTGGT
ATTTAATTGTCAGAGGTGAAATTCTT-TGATTTGTTAAAGACTAACCTATGCGAAAGCAT
TTGCCAAGGATGTCTTC-GTTAATCAAGAACGAAAGTTAGGGGATCAAAGACGATCAGAT
ACCGTCGTAGTCTTAACCATAAACTATGCCGACTAGGGATTGGAGA-GG-AACT---ACC
TCTTC-AGCACCTTACGAGAAATCA-AAGTCTTCGGGTTCT-GGGGGGAGTATGGTCGCA
AGGCTGAAACTTAAAGGAATTGACGGAAGGGCACCACCAGGAGTGGAGCTTGCGGCTTAA
TTTGACTCAACACGGGGAAACTTACCAGGTCAAGACATGGTTAGGATTGACAG-ATTGAT
AGCTCTTTCTTGATTCTATGGGTGGTGGTGCATGGCCGTTCTTAGTTGGTGGAGTGA-TT
TG-TCTGGTTAATTCCGTTAACGAACGAGACCTTAACCTGCTAACTAG-TCCG---AGGG
TTACGACCC-GAAGT---GACTTCTTAGAGGGACTTTTTGG-GCAACCAAAAGGAAGTTT
GAGGCAATAACAGGTCTGTGATGCCCTTAGATGTCCTGGGCCGCACGCGTGCTACACTGA
TGCGT-TTAACGAG---CCCCTGCATCGAGAGATGT--GGGAAATCTG--CAATACGCAT
CGTGATGGGGATAGACCTTTTGTAATTATAGGTCTTTCAACGAGGGAATTCCTAGTAAGC
GTATGTCATCAGCATACGCTGACTAAGTC--CCTTGCCCTTTGTACACAC-CGCCCGTCG
CTCCT-------------------------------------------------------
------------------------------------------------------------
-------------------------------
>AJ009659_Caenomorpha_10
------------------------------------------------------------
------------------------------------------------------------
------------------------------------------------------------
------------------------------------------------------------
------------------------------------------------------------
------------------------------------------------------------
------------------------------GGAGCTGAGAAATGCCTACCACATCTAAGG
AAGGCAGCAGGCGCGCAAATTACCCAATCCTGACACAGGGAGGCAGCGACAAGATATAA-
CAACGTAGGCACT--ATGTGC-ATGCGGTTGTAATGAACTGGGCGCAAACACCCCAGCGA
AT-TCCATTGGAGGGCACG-TCTGGTGCCAGCATCCGCGGTAATTCGAG-CTCCANTNGC
GTANATTAANNNNGTTGCAGTTAAGAAGCTCGTAGTTGGATTTCTGAA------------
-----------------------CCT-TTACTGTTCATCCTTCGGAAAACCTTCGTGATG
NNNNNNNN-NNN-N--NNNNNNNNNNNNNNNNNNNNNNNNNNNNNNNNNNNNNNNNNNNN
NNNNNNNNNNNN---NNNNNNNNNNNNNNNNNNNNNNNN-NNNNNNNNNNNN-NNNNNNN
--NNNNNNNNNNNNNNNNNNNN-NNNNNNNNNNNNNNNNNNNNNNNNNGGGGGCATTGGT
ATGTAATTGTCAGAGGTGAAAATCTT-TGATTTGTTAAAGACTAACCTATGCGAAAGCAT
TTGCCAAGGATGTCTTC-GTTAATCAAGAACGAAAGTTAGGGGATCAAAGACGATCAGAT
ACCGTCGTANTCTTAACCATAAACGATGCCGANTAGGGATTGGAGG-GGCTAAT---ACC
CCTTC-AGCACCTTACGAGAAATCA-AAGTCTTTGGGTTCT-GGGGGGAGTATGGTCGCA
AGGCTGAAACTTAAAGGAATTGACGGAAGGGCACCACCAGGAGTGGAGCTTGCGGCTTAA
TTTGACTCAACACGGGGAAACTTACCAGGTCAAGACATAGTTGGGATTGACAG-ATTGAT
AGCTCTTTCTTGATTCTATG--------------------CTTAGTTGGTGGAGTGA-TT
TG-TCTGGTTAATTCCGTTAACGAACGAGACCTTAACCTGCTAACTAG-TCCG---GTGT
CCTCTG-AC-ATCGT---GACTTCTTAGAGGGACTTTTTGG-GCAACCAAAAGGAAGTTT
GAGGCAATAACAGGTCTGTGATGCCCTTAGATGTCCTGGGCCGCACGCGTGCTACACTGA
TGCGT-TTAACAAG---TCCCTGCTTCGCGAGGGGT--GGGAAATCTG--CAATACGCAT
CGTGATGGGGATAGACC-TTTGTAATTATAGGTCTTC--AACGAGGAATTCCTAGTAAGC
GTAAGTCATCAGCTTACGCTGACTAAGTC--CC-TGCCCTTTGTACACAC-CGCCCGTCG
CTCCTACCGATTTCGAGTGATTCGGTGAACCTTTTGGACCGT-------------TTACA
C----GGGAAATCAAGTAAACCA-TATCACTTAGAGGAAGGAGAAGTCGTAACAAGGTTA
CTGTAGGTG----------------------
>AJ009660_Caenomorpha_2
------------------------------------------------------------
------------------------------------------------------------
------------------------------------------------------------
------------------------------------------------------------
------------------------------------------------------------
------------------------------------------------------------
------------------------------GGAGCTGAGAANTGGCTACCACATCTAAGG
AAGGCAGCAGGCGCGCAAATTACCCAATCCTGACACAGGGAGGCAGCGACAAGATATAA-
CAACGTAGGCACT--ATGTGC-ATGCGGTTGTAATGAACTGGGCGCAAACACCCCAGCGA
AT-TCCATTGGAGGGCAAG-TCTGGTGCCAGCAGCCGCGGTAATTCCAG-CTCCAGTAGC
GTATATTAAAGTTGTTGCAGTTAAAAAGCTCGTAGTTGGATTTCTGAA------------
-----------------------CCT-TTAAGGTTCATCCTTCGGAAAACCTTTGCGATG
-CGGTTCA-TCC-C--TTCGCGAATGACTATCCGATACTTTACTTTGAGAAAATTAGAGT
GTTTCAGGCAGG---CTAAGCCGGAATACATCAGCATGG-AATAATGGAATG-GCTTTTT
--CTCTACATTGGTTGAGGGAG-AGAGCAATGATTAATAGGAACAGTCGGGGGCATTGGT
ATTTAATTGTCAGAGGTGAAATTCTT-TGATTTGTTAAAGACTAACCTATGCGAAAGCAT
TTGCCAAGGATGTCTTC-GTTAATCAAGAACGAAAGTTAGGGGATCAAAGACGATCAGAT
ACCGTCGTAGTCTTAACCATAAACGATGCCGACTAGGGATTGGAGG-GGCTTTT---ACC
CCTTC-AGCACCTTACGAGAAATCA-AAGTCTTTGGGTTCT-GGGGGGAGTATGGTCGCA
AGGCTGAAACTTAAAGGAATTGACGGAAGGGCACCACCAGGAGTGGAGCTTGCGGCTTAA
TTTGACTCAACACGGGGAAACTTACCAGGTCAAGACATAGTTGGGATTGACAG-ATTGAT
AGCTCTTTCTTGATTCTATGGGTGGTGGTGCATGGCCGTTCTTAGTTGGTGGAGTGA-TT
TG-TCTGGTTAATTCCGTTAACGAACGAGACCTTAACCTGCTAACTAG-TCCG---G-GT
CTTCTG-AT-TCCGT---GACTTCTTAGAGGGACTTTTTGG-GCAACCAAAAGGAAGTTT
GAGGCAATAACAGGTCTGTGATGCCCTTAGATGTCCTGGGCCGCACGCGTGCTACACTGA
TGCGT-TTAACAAG---TCCCTGCTTCGCGAGGGGT--GGGAAATCTG--CAATACGCAT
CGTGATGGGGATAGACC-TTTGTAATTATAGGTCTTC--AACGAGGAATTCCTAGTAAGC
GTAAGTCATCAGCTTACGCTGACTAAGTC--CC-TGCCCTTTGTACACAC-CGCCCGTCG
CTCCTACCGATTTCGAGTGATTCGGTGAACCTTTTGGACCGT-------------TTACA
C----GGGAAATCAAGTAAACCA-TATCACTTAGAGGAAGGAGAAGTCGTAACAAGGTTA
CTGTAGGTG----------------------
>KX911870_Sulfonecta_uniserialis_LS2015052601
----------------------AGTCATATGCTTGTCTCAAGGACTAAGCCATGCATGTC
TAAGTATAATAG-GATACTGTGAAACTGCGAATGGCTCATTAAAACAGTTATAGTTTATT
TGACGAACTTC---TAAATGGATAACCGTAGTAAGACCAGAGCTAATACATGCCCCAAA-
----GGCCG--TCAAAAGCCTGCATTTATTAGATA--AAGCCAAT---------------
-GTTGGTGAATCATAATAACTGATTGAATCGCTCGGCTCGTGCCGCGATGCGTCATTCAA
GTTTCTGCCCTAT-CAGCTTTCGATGGTAGTGTATTGGACTACCATGGCGTTAACGGGTA
ACGGAGAATTAGGGTTCGATTCCGGAGAGGGAGCCTGAGAAATGGCTACCACATCTAAGG
AAGGCAGCAGGCGCGCAAATTACCCAATCCTGACACAGGGAGGCAGCGACAAGATATAA-
CAACGTAGGCACT--ATGTGC-ATGCGGTTGTAATGAACTGGGCGCAAACACCCCAGCGA
AT-TCCATTGGAGGGCAAG-TCTGGTGCCAGCAGCCGCGGTAATTCCAG-CTCCAGTAGC
GTATATTAAAGTTGTTGCAGTTAAAAAGCTCGTAGTTGGATTTCTGGA------------
-----------------------CCT-ATTAGGTTCATCCTTCGGAAAACCTTTGCGATG
-TGGTTCA-TCC-C--TTCGCGAATGACTATCCGATACTTTACTTTGAGAAAATTAGAGT
GTTTCAGGCAGG---CTAAGCCGGAATACATCAGCATGG-AATAATGGAATG-GCTCGTT
--TTCTACGTTGGTTTAGGGAG-CGGGCAATGATTAATAGGAACAGTCGGGGGCATTGGT
ATTTAATTGTCAGAGGTGAAATTCTT-TGATTTGTTAAAGACTAACCTATGCGAAAGCAT
TTGCCAAGGATGTCTTC-GTTAATCAAGAACGAAAGTTAGGGGATCAAAGACGATCAGAT
ACCGTCGTAGTCTTAACCATAAACGATGCCGACTAGGGATTGGAGG-GGCTTTT---ACC
CCTTC-AGCACCTTACGAGAAATCA-AAGTCTTTGGGTTCT-GGGGGGAGTATGGTCGCA
AGGCTGAAACTTAAAGGAATTGACGGAAGGGCACCACCAGGAGTGGAGCTTGCGGCTTAA
TTTGACTCAACACGGGGAAACTTACCAGGTCAAGACATAGTTGGGATTGACAG-ATTGAT
AGCTCTTTCTTGATTCTATGGGTGGTGGTGCATGGCCGTTCTTAGTTGGTGGAGTGA-TT
TG-TCTGGTTAATTCCGTTAACGAACGAGACCTTAACCTGCTAACTAG-TCCA---GTGT
CCACTG-AC-ATTGT---GACTTCTTAGAGGGACTTTTTGG-GCAACCAAAAGGAAGTTT
GAGGCAATAACAGGTCTGTGATGCCCTTAGATGTCCTGGGCCGCACGCGTGCTACACTGA
TGCGT-TTAACAAG---TCCCTGCTTCGCGAGGGGT--GGGAAATCTG--CAATACGCAT
CGTGATGGGGATAGACC-TTTGTAATTATAGGTCTTC--AACGAGGAATTCCTAGTAAGC
GTAAGTCATCAGCTTACGCTGACTAAGTC--CC-TGCCCTTTGTACACAC-CGCCCGTCG
CTCCTACCGATTTCGAGTGATTCGGTGAACCTTTTGGACCGT-------------TTACA
C----GGGAAATCAAGTAAACCA-TATCACTTAGAGGAAGGAGAAGTCGTAACAAGGTTA
CT-----------------------------
>LC027271_Caenomorpha
------------------------------------------------------------
--------------------------------------------------GACAGCTACT
TGACGA--CTT---CTAATGGATAACCGTAGTAAGACCAGAGCTAATACATGCACCGGT-
----GGCTG--TCAAAGGCCCGCATTTATTAGATA--AAACCATC---------------
-TGTGGTGAATCATAATAACTGAACGAATCGCTCGGCGTATGCCGCGATGCGTCATTCAA
GTTTCTGCCCTAT-CAGCTTTCGATGGTAGTGTATTGGACTACCATGGCGTTAACGGGTA
ACGGAGAATTAGGGTTCGATTCCGGAGAGGGAGCCTGAGAAATGGCTACCACATCTAAGG
AAGGCAGCAGGCGCGCAAATTACCCAATCCTGACACAGGGAGGCAGCGACAAGATATAA-
CAACGTAGGCACT--CTGTGC-TTGCGGTTGTAATGAATCGGGCGTAAAAACCCCGGTGA
AT-TCCATTGGAGGGCAAG-TCTGGTGCCAGCAGCCGCGGTAATTCCAG-CTCCAGTAGC
GTATATTAAAGTTGTTGCAGTTAAAAAGCTCGTAGTTGGATTTCTGAG-GGGCC------
-----------------------CTC-GGGCATCTCATCCTTCGGAGAGGCGTCACGGAG
------GT-CAT-A--CTCTGGATTGCTGATCCGATACTTTACTTTGAGAAAATTAGAGT
GTTTCAGGCGGG---CTTTGCCGGAATACATCAGCATGG-AATAAT-GCACG-GTCTTCG
--CTCTATGTTGGTTTAGTGCG-GAGGCAATGATTAATAGGAACAGTCGGGGGCATTGGT
ATTTAATTGTCAGAGGTGAAATTCTT-TGATTTGTTAAAGACTAACCTATGCGAAAGCAT
TTGCCAAGGATGTCTTC-GTTAATCAAGAACGAAAGTTAGGGGATCAAAGACGATCAGAT
ACCGTCGTAGTCTTAACCATAAACTATGCCGACTAGGGATTGGAGA-GG-AACT---ACC
TCTTC-AGCACCTTACGAGAAATCA-AAGTCTTCGGGTTCTGGGGGGGAGTATGGTCGCA
AGGCTGAAACTTAAAGGAATTGACGGAA-GGCACCACCA-GAGTGGAGCTTGCGGCTTAA
TTTGACTCAACAC-GGGAAACTTACCAGGTC-AGACATGGTTAGGATTGACAG-ATTGAT
AGCTCTTTCT--GATCTATGGGTGGTGGTGCATGGCCGTCT---AGTGGTGGAGTGA--T
TG-TCTGGGTAAATCCGGTA--CGACGAAGACCTAACT--GCTACTAG-TTCG---AGGT
ACG----TC-CGAAT---GACTCCTAAGGGAACTTTTTTGG-GAACA-------------
------------------------------------------------------------
------------------------------------------------------------
------------------------------------------------------------
------------------------------------------------------------
------------------------------------------------------------
------------------------------------------------------------
-------------------------------
>AB285526_Trimyema_compressum
------------------------------------------------------------
----------------------------------------------CGTTATAGTTTACT
TGATAATTGAATTCTACAAGGATAACCGTAGTAATTCTAGAGCTAATACTTGCTATCAA-
ACCTGACTTCACGGAAAGGTTGTATTTATTAGATACCAAACCAATAGTTCGCGAGAATTG
TTGTGATGATTCATAATAACTGATCGGAGCATGA---CTA-GTCATGCTAAATCATTCAA
GTTTCTGCCCTAT-CA-CCTA-GATGGTAGTGTATTGGACTACCATGGGAATAACGGGTA
CGCGGAATTAGGGTTTGATTTGCGGAGAGGGAGCCTGAGAAACGGCTACCACTTCTAAGG
AAGGCAGCAGGCGCGCAAATTACCCAATCCCAATTCGGGGAGGTAGTGACAAGAAATAA-
TGACTCGGGGTCTCACGACTTACGG-GATCAAAATGAGAACAATTTAAAAAACTTAGCGA
GGAACAATTGGAGGGCAAGTTCTGGTGCCAGCAGCCGCGGTAATTCCAG-CTCCAATAGC
GTATATTAAAGTTGTTGCAGTTAAAAAGCTCGTAGTCGATATTCTAAG-TACTC-TCCT-
-GTGGGTCTA-----ACTCA-T-TCG-AGAATACTTATCAGCTCG-AAAACTTTATCGGC
--CTTCA--CTG-G--TTCGATATTGCAGATCGGGCATTTTACTGAGAAAAAATTAGAGT
GTTCAAAGCAGGC-TATTGTCTTGAATACACAAGCTTGG-AATAATAGAATAAGACTAAT
ATCTTTTTTGTTGGTTATAAGATTTAGTAATGGTTAATAGAAACAGTTGGGGGCATTAGT
ATTTAATTGTCAGAGGTGAAATTCTT-GGATTTATTAAAGACTAACTTATGCGAAAGCAT
TTGCCAAGGATGTTTTCAATTGATCAAGAACGAAAGTTAGGGGATCAAAGACGATCAGAT
ACCGTCCTAGTCTTAACTATAAACGATTCCGACTATGGATCGGAAG-AGTCATTTTAGCT
CTTTC-GGCACATTATGAGAAATCATAAGTCTTTGGGTTCC-GGGGGAAGTATGGACGCA
AGTCTGAAACTTAAAGGAATTGACGGAAGGGCA-CACCAGGAGAGGAACTTGCGGCTTAA
TTTGACTCAACACGGGGAAACTTACCAGGTCAAGACATGGGTAGGATTGACAGAAATGAG
AGCTCTTTCTTGATTCTATGGGTGGTGGTGCATGGCCGTTCTTAGTTGGTGGAGTGA-TT
TG-TCTGGTTAATTCCGTTAACGAACGAGACCTTAACCTGCTAAATAG-GAGC---CTGA
TGTTCAATC-GGGTG---TCCTTCTTAGAGGGACTATGCGT-GCAAACGCATGGAAGTTT
GAGGCAATAACAGGTCTGTGATGCCCCTAGACGTCCTGGGCCGCACGCGCGTTACAATGA
CACGG-TCAGCAAGTATTTCCTGCCTCGATAGAGGTTCGGGTAACCTTATTAGTCCGTGT
CGTAGTGGGAACTGTCC-TTTGCAATTATAGGACACG--AACTAGGATTTCCTAGTATAG
GTGCGTCATCACCGCACCTAGATTAAGTC--CC-TGCCCTTTGTACACAC-CGCCCGTCG
CTCCTACCGATT--GAGTGATTCGGTGAACCTTCTGGA-CTAGGTAAGTCTTCATGGCTT
ATCT-GGGAAGTTAAGTAAACCATTATCACTTAGAGGAAGGAGA----------------
-------------------------------
>AB285526_Trimyema_compressum_S10
------------------------------------------------------------
----------------------------------------------CGTTATAGTTTACT
TGATAATTGAATTCTACAAGGATAACCGTAGTAATTCTAGAGCTAATACTTGCTATCAA-
ACCTGACTTCACGGAAAGGTTGTATTTATTAGATACCAAACCAATAGTTCGCGAGAATTG
TTGTGATGATTCATAATAACTGATCGGAGCATGA---CTA-GTCATGCTAAATCATTCAA
GTTTCTGCCCTAT-CA-CCTA-GATGGTAGTGTATTGGACTACCATGGGAATAACGGGTA
CGCGGAATTAGGGTTTGATTTGCGGAGAGGGAGCCTGAGAAACGGCTACCACTTCTAAGG
AAGGCAGCAGGCGCGCAAATTACCCAATCCCAATTCGGGGAGGTAGTGACAAGAAATAA-
TGACTCGGGGTCTCACGACTTACGG-GATCAAAATGAGAACAATTTAAAAAACTTAGCGA
GGAACAATTGGAGGGCAAGTTCTGGTGCCAGCAGCCGCGGTAATTCCAG-CTCCAATAGC
GTATATTAAAGTTGTTGCAGTTAAAAAGCTCGTAGTCGATATTCTAAG-TACTC-TCCT-
-GTGGGTCTA-----ACTCA-T-TCG-AGAATACTTATCAGCTCG-AAAACTTTATCGGC
--CTTCA--CTG-G--TTCGATATTGCAGATCGGGCATTTTACTGAGAAAAAATTAGAGT
GTTCAAAGCAGGC-TATTGTCTTGAATACACAAGCTTGG-AATAATAGAATAAGACTAAT
ATCTTTTTTGTTGGTTATAAGATTTAGTAATGGTTAATAGAAACAGTTGGGGGCATTAGT
ATTTAATTGTCAGAGGTGAAATTCTT-GGATTTATTAAAGACTAACTTATGCGAAAGCAT
TTGCCAAGGATGTTTTCAATTGATCAAGAACGAAAGTTAGGGGATCAAAGACGATCAGAT
ACCGTCCTAGTCTTAACTATAAACGATTCCGACTATGGATCGGAAG-AGTCATTTTAGCT
CTTTC-GGCACATTATGAGAAATCATAAGTCTTTGGGTTCC-GGGGGAAGTATGGACGCA
AGTCTGAAACTTAAAGGAATTGACGGAAGGGCA-CACCAGGAGAGGAACTTGCGGCTTAA
TTTGACTCAACACGGGGAAACTTACCAGGTCAAGACATGGGTAGGATTGACAGAAATGAG
AGCTCTTTCTTGATTCTATGGGTGGTGGTGCATGGCCGTTCTTAGTTGGTGGAGTGA-TT
TG-TCTGGTTAATTCCGTTAACGAACGAGACCTTAACCTGCTAAATAG-GAGC---CTGA
TGTTCAATC-GGGTG---TCCTTCTTAGAGGGACTATGCGT-GCAAACGCATGGAAGTTT
GAGGCAATAACAGGTCTGTGATGCCCCTAGACGTCCTGGGCCGCACGCGCGTTACAATGA
CACGG-TCAGCAAGTATTTCCTGCCTCGATAGAGGTTCGGGTAACCTTATTAGTCCGTGT
CGTAGTGGGAACTGTCC-TTTGCAATTATAGGACACG--AACTAGGATTTCCTAGTATAG
GTGCGTCATCACCGCACCTAGATTAAGTC--CC-TGCCCTTTGTACACAC-CGCCCGTCG
CTCCTACCGATT--GAGTGATTCGGTGAACCTTCTGGA-CTAGGTAAGTCTTCATGGCTT
ATCT-GGGAAGTTAAGTAAACCATTATCACTTAGAGGAAGGAGA----------------
-------------------------------
>MF074215_Trimyema_finlayi
--ATCTGGTTGATCCTGCCAGTAGTCATATGCTTGTCTTAAAGATTAAGCCATGCATGTC
TAAGTATAAATAGTATACAGTGAAACTGCGAAAGGCTCATTAAAACAGTTATAGTTTACT
TGATAATTGAATTCTACAAGGATAACCGTAGTAATTCTAGAGCTAATACTTGCTGTTAA-
ACCTGACTTCACGGAAAGGTTGTATTTATTAGATAGCAAACCAATAGTCCTCACGGATTG
TTGTGATGATTCATAATAACTGATCGGAGCAAGA---TTATATCTTGCTAAATCATTCAA
GTTTCTGCCCTAT-CA-CCTA-GATGGTAGTGTATTTGACTACCATGGGAATAACGGGTA
CGCGGAATTAGGGTTTGATTTGCGGAGAGGGAGCCTGAGAAACGGCTACCACTTCTAAGG
AAGGCAGCAGGCGCGCAAATTACCCAATCCCAATTCGGGGAGGTAGTGACAAGAAATAA-
TGACTCGGGGTCTCACGACTTACGG-GATCAAAATGAGAACAATTTAAAAAACTTAGCGA
GGAACAATTGGAGGGCAAGTTCTGGTGCCAGCAGCCGCGGTAATTCCAG-CTCCAATAGC
GTATATTAAAGTTGTTGCAGTTAAAAAGCTCGTAGTCGATATTCTAAG-TATTC-TTTG-
-TACGGTCTA-----ACTGG-A-TAA-AGAATACTTATCAGCTCG-AAAACTTTACCGGC
--CTTCA--CTG-G--TTCGATAATGAAGATCGGGCATTTTACTGAGAAAAAATTAGAGT
GTTCAAAGCAGGC-TAATGTCTTGAATACACAAGCTTGG-AATAATAGAATAAGACTAAA
ATCTTTTTTGTTGGTTATAAGATTTAGTAATGGTTAATAGAAACAGTTGGGGGCATTAGT
ATTTAATTGTCAGAGGTGAAATTCTT-GGATTTATTAAAGACTAACTTATGCGAAAGCAT
TTGCCAAGGATGTTTTCAATTGATCAAGAACGAAAGTTAGGGGATCAAAGACGATCAGAT
ACCGTCCTAGTCTTAACTATAAACGATTCCGACTATGGATCGGAAG-AGTCATTTTAGCT
CTTTC-GGCACATTATGAGAAATCATAAGTCTTTGGGTTCC-GGGGGAAGTATGGACGCA
AGTCTGAAACTTAAAGGAATTGACGGAAGGGCA-CACCAGGAGAGGAACTTGCGGCTTAA
TTTGACCCAACACGGGGAAACTTACCAGGTCAAGACATGGGTAGGATTGACAGAAATGAG
AGCTCTTTCTTGATTCTATGGGTGGTGGTGCATGGCCGTTCTTAGTTGGTGGAGTGA-TT
TG-TCTGGTTAATTCCGTTAACGAACGAGACCTTAACCTGCTAAATAG-GAAT---CAGA
TGTTCAATC-TGGTG---TCCTTCTTAGAGGGACTATGCGT-GCAAACGCATGGAAGTTT
GAGGCGATAACAGGTCTGTGATGCCCCTAGACGTCCTGGGCCGCACGCGCGTTACAATGA
CACGG-TCAGCAAGTATTTCCTGCCTCGACAGAGGTTCGGGTAATCTTTTTAGTCCGTGT
CGTAGTGGGAACTGTCC-TTTGCAATTATAGGACACG--AACTAGGATTTCCTAGTATAG
GTGCGTCATCACCGCACCTAGATTAAGTC--CC-TGCCCTTTGTACACAC-CGCCCGTCG
CTCCTACCGATT--GAGTGATTCGGTGAACCTTCTGGA-CTAGGTAAGTCTTTATGGCTT
ACCT-GGGAAGTTAAGTAAACCATTATCACTTAGAGGAAGGAGAAGTCGTAACAAGGTTT
CCGTAGGTGAACCTGC---GGAAGGATCA--
>KLAN25B_Trimyema_finlayi_1_18S
------------------------------------------------------------
---------------------------------------------------TAGTTTACT
TGATAATTGAATTCTACAAGGATAACCGTAGTAATTCTAGAGCTAATACTTGCTGTTAA-
ACCTGACTTCACGGAAAGGTTGTATTTATTAGATAGCAAACCAATAGTCCTCACGGATTG
TTGTGATGATTCATAATAACTGATCGGAGCAAGA---TTATATCTTGCTAAATCATTCAA
GTTTCTGCCCTAT-CA-CCTA-GATGGTAGTGTATTTGACTACCATGGGAATAACGGGTA
CGCGGAATTAGGGTTTGATTTGCGGAGAGGGAGCCTGAGAAACGGCTACCACTTCTAAGG
AAGGCAGCAGGCGCGCAAATTACCCAATCCCAATTCGGGGAGGTAGTGACAAGAAATAA-
TGACTCGGGGTCTCACGACTTACGG-GATCAAAATGAGAACAATTTAAAAAACTTAGCGA
GGAACAATTGGAGGGCAAGTTCTGGTGCCAGCAGCCGCGGTAATTCCAG-CTCCAATAGC
GTATATTAAAGTTGTTGCAGTTAAAAAGCTCGTAGTCGATATTCTAAG-TATTC-TTTG-
-TACGGTCTA-----ACTGG-A-TAA-AGAATACTTATCAGCTCG-AAAACTTTACCGGC
--CTTCA--CTG-G--TTCGATAATGAAGATCGGGCATTTTACTGAGAAAAAATTAGAGT
GTTCAAAGCAGGC-TAATGTCTTGAATACACAAGCTTGG-AATAATAGAATAAGACTAAA
ATCTTTTTTGTTGGTTATAAGATTTAGTAATGGTTAATAGAAACAGTTGGGGGCATTAGT
ATTTAATTGTCAGAGGTGAAATTCTT-GGATTTATTAAAGACTAACTTATGCGAAAGCAT
TTGCCAAGGATGTTTTCAATTGATCAAGAACGAAAGTTAGGGGATCAAAGACGATCAGAT
ACCGTCCTAGTCTTAACTATAAACGATTCCGACTATGGATCGGAAG-AGTCATTTTAGCT
CTTTC-GGCACATTATGAGAAATCATAAGTCTTTGGGTTCC-GGGGGAAGTATGGACGCA
AGTCTGAAACTTAAAGGAATTGACGGAAGGGCA-CACCAGGAGAGGAACTTGCGGCTTAA
TTTGACTCAACACGGGGAAACTTACCAGGTCAAGACATGGGTAGGATTGACAGAAATGAG
AGCTCTTTCTTGATTCTATGGGTGGTGGTGCATG--------------------------
------------------------------------------------------------
------------------------------------------------------------
------------------------------------------------------------
------------------------------------------------------------
------------------------------------------------------------
------------------------------------------------------------
------------------------------------------------------------
------------------------------------------------------------
-------------------------------
>Z29440_Plagiopyla_frontata
-------------------------CATATGCTTGTCTTAAAGACTAAGCCATGCATGTC
TAAGTATAAATAGTATACAGTGAAACTGCGAATGGCTCATTAAATCAGTTATAATTTACT
TGATAAT-TTTTCCTACAAGGATAACCGTAGTAATTCTAGAGCTAATACTTGCCGTT-A-
ACCTGACTTTTCGGAAGGGTTGTATTTATTAGATTTGAAATCATCAGCCCGCAAGGGTTG
CTGTGATGATTCATAATAACTGATCGGAGCGAGG---CCCGGCCTTGCTAAATCATTCAA
GTTTCTGCCCTAT-CA-CTTT-GATGGTAGTGTATCTGACTACCATGAGGATTACGGGTA
CGCGGAATTAGGGTTTGATTTGCGGAGAGGGAGCCTGAGAAACGGCTACCACTTCTAAGG
AAGGCAGCAGGCGCGCAAATTACCCAATCCCAATTCGGGGAGGTAGTGACAAGAAATAA-
TAGCCCGGGGTCT-ATGACTTACGGCGATTAAAATGAGAACAATTTAAATCACTTAACGA
GTATCAATTGGAGGGCAAGTNCTGGTGCCAGCAGCCGCGGTAATTCCAG-CTCCAATAGC
GTATATTAAAGTTGTTGCAGTTAAAAAGCTCGTAGTCGATCTTCTAAG-AGTGC-AGCT-
-TAGGACTTCA---ATCCTG-A-GAG-TGCGCTCTTATCTGACCG-AGACCTTCGTTCGT
-GCTTCA--CTG-T--TACGATGGAGTAAATCGGTCACTTTACTGAGAAAAAATTAGAGT
GTTCAAAGCAGGCACTGAGCCTTGAATACACAAGCTTGG-AATAATAGAATATGACTAAA
GTCTTTTTGTTGGTTTTAAGACTTTGGTAATGATTAATAGAAACAGTTGGGGGCATTAGT
ATCTAATTGTCAGAGGTGGAATTCTT-GGATTTATTAGAGACTAACCTATGCGAAAGCAT
TTGCCAAGGATGTTTTCAATTGATCAAGAACGAAAGTTAGGGGATCAAAGACGATCAGAT
ACCGTCCTAGTCTTAACTATAAACGATTCCGACTATGGATTGGGAG-AGCACTTTAACCT
CTCTC-AGCACATTATGAGAAATCATAAGTCTTTGGGTTCC-GGGGGAAGTATGGACACA
AGTCTGAAACTTAAAGGAATTGACGGAAGGGCA-CACAAGGAGTGGNNNGTGCGGCTTAA
TTTGACTCAACACGGGAAAACTTACCAGGGCAAGACATAGGTGGGATTGACAGAAATGAG
AGCTCTTTCTTGATTCTATGGGTGGTGGTGCATGGCCGTTCTTAGTTGGTGGAGTGA-TT
TG-TCTGGTTAATTCCGTTAACGAACGAGACCTTAACCTGCTAAATAG-GAGC--TTGGA
TTTCTCATC-CAGTA---TCCTTCTTAGAGGGACTATGTGC-A-AAACACATGGAAGTNT
GAGGCAATAACAGGTCTGTGATGCCCCTAGACGTCCTGGGCCGCACGTGCGCTACAATGA
CACAA-GCAACAAGTATCTCCTGCTCTGACAAGAGATCGGGTAATCTTTATAGTTTGTGT
CGTGCTTGGGATTGTCC-TTTGTAATTATAGGACATG--AACTAGGAATTCCTAGTATAG
GTATGTCATCAGCATGCCTAGATTAAGTC--CC-TGCCCTTTGTACACAC-CGCCCGTCG
CTCCTACCGATT--GAGAGATTCAGTGAACCTTCTGGAGTTTGAGTAGACCTCGTGTCTT
CTCT-GCGAAGTTAAGTAAACTATTATCTCTTAGAGGAAGGAGAAG--------------
-------------------------------
>KY855565_Plagiopyla_nasuta_MMP5
---------------------TAGTCATATGCTTGTCTTAAAGATTAAGCCATGCATGTC
TAAGTATAAATAGTATACAGTGAAACTGCGAATGGCTCATTAAATCAGTTATAATTTACT
TGATAAT-GTTTTCTACAAGGATAACCGTAGTAATTCTAGAGCTAATACTTGCTGTC-T-
ACCTGACTTTACGGAAGGGTTGTATTTATTAGATTTTAAATCATCAGCCCGCAAGGGTTG
CTTTGATGATTCATAATAACTGATCGGAGCGAGG---CTCGGCCTTGCTAAATCATTCAA
GTTTCTGCCCTAT-CA-CTTT-GATGGTAGTGTATCTGACTACCATGAGGATTACGGGTA
CGCGGAATTAGGGTTTGATTTGCGGAGAGGGAGCCTGAAAAATGGCTACCACTTCTAAGG
AAGGCAGCAGGCGCGCAAATTACCCAATCCCGATTCGGGGAGGTAGTGACAAGAAATAA-
TAGCCCGGGGTCT-ACGACTTACGGCGATTAAAATGAGAACAATTTAAATCACTTAACGA
GTATCAATTGGAGGGCAAGTTCTGGTGCCAGCAGCCGCGGTAATTCCAG-CTCCAATAGC
GTATATTAAAGTTGTTGCAGTTAAAAAGCTCGTAGTCGATCTTCTAAG-AGTAA-AGTT-
-TAGGG-TTCG---CGCCTT-A-TGC-TTTGCTCTTATCCGACCG-AGACCTTCGTTCGT
-GCTTAA--CTG-T--TGCGATGGAGTAAATCGGTCACTTTACTGAGAAAAAATTAGAGT
GTTCAAAGCAGGCACTGTGCCTTGAATACACAAGCTTGG-AATAATAGAATAGGACTAAA
GTCTTTT--GTTGGTTTGAGACTTTGGTAATGGTTAATAGGAACAGTTGGGGGCATTAGT
ATCTAATTGTCAGAGGTGAAATTCTT-GGATTTATTAGAGACTAACCTATGCGAAAGCAT
TTGCCAAGGATGTTTTCAATTGATCAAGAACGAAAGTTAGGGGATCAAAGACGATCAGAT
ACCGTCCTAGTCTTAACTATAAACGATTCCGACTATGGATTGGGAG-AGCAT----ACCT
CTCTC-AGCACATTATGAGAAATCACAAGTCTTTGGGTTCC-GGGGGAAGTATGGACACA
AGTCTGAAACTTAAAGGAATTGACGGAAGGGCA-CACAAGGAGTGGAGCCTGCGGCTTAA
TTTGACTCAACACGGGGAAACTTACCAGGGCAAGACAGAGGTGGGATTGACAGAAATGAG
AGCTCTTTCTTGATTCTTTGGGTGGTGGTGCATGGCCGTTCTTAGTTGGTGGAGTGA-TT
TG-TCTGGTTAATTCCGTTAACGAACGAGACCTTAACCTGCTAAATAG-GAGC---TGTA
TTACTCATA-CAGTA---TCCTTCTTAGAGGGACTATGTGC-A-AAACACATGGAAGTTT
GAGGCAATAACAGGTCTGTGATGCCCCTAGACGTCCTGGGCCGCACGTGCGCTACAATGA
CACAA-GCAACAAGTATCTCCTGCTCTGACAAGAGTTCGGGTAATCTTTATAGTTTGTGT
CGTGCTTGGGATTGTCC-TTTGTAATTATAGGACATG--AACTAGGAATTCCTAGTATAG
GTATGTCATCAGCATGCCTAGATTAAGTC--CC-TGCCCTTTGTACACAC-CGCCCGTCG
CTCCTACCGATT--GAGAGATTCAGTGAACCTTCTGGAGTTTGAGTGGACCTCGTGTTCA
TTCT-GCGAAGTTAAGTAAACTATTATCTCTTAGAGGAAGGAGAAGTCGTAACAAGGTTT
CCGTAGGT-----------------------
>KY563719_Plagiopyla_nasuta_TP2
---------------------TAGTCATATGCTTGTCTTAAAGATTAAGCCATGCATGTC
TAAGTATAAATAGTATACAGTGAAACTGCGAATGGCTCATTAAATCAGTTATAATTTACT
TGATAAT-GTTTTCTACAAGGATAACCGTAGTAATTCTAGAGCTAATACTTGCTGTC-T-
ACCTGACTTTACGGAAGGGTTGTATTTATTAGATTTTAAATCATCAGCCCGCAAGGGTTG
CTTTGATGATTCATAATAACTGATCGGAGCGAGG---CTCGGCCTTGCTAAATCATTCAA
GTTTCTGCCCTAT-CA-CTTT-GATGGTAGTGTATCTGACTACCATGAGGATTACGGGTA
CGCGGAATTAGGGTTTGATTTGCGGAGAGGGAGCCTGAAAAATGGCTACCACTTCTAAGG
AAGGCAGCAGGCGCGCAAATTACCCAATCCCGATTCGGGGAGGTAGTGACAAGAAATAA-
TAGCCCGGGGTCT-ACGACTTACGGCGATTAAAATGAGAACAATTTAAATCACTTAACGA
GTATCAATTGGAGGGCAAGTTCTGGTGCCAGCAGCCGCGGTAATTCCAG-CTCCAATAGC
GTATATTAAAGTTGTTGCAGTTAAAAAGCTCGTAGTCGATCTTCTAAG-AGTAA-AGTT-
-TAGGG-TTCG---CGCCTT-A-TGC-TTTGCTCTTATCCGACCG-AGACCTTCGTTCGT
-GCTTAA--CTG-T--TGCGATGGAGTAAATCGGTCACTTTACTGAGAAAAAATTAGAGT
GTTCAAAGCAGGCACTGTGCCTTGAATACACAAGCTTGG-AATAATAGAATAGGACTAAA
GTCTTTT--GTTGGTTTGAGACTTTGGTAATGGTTAATAGGAACAGTTGGGGGCATTAGT
ATCTAATTGTCAGAGGTGAAATTCTT-GGATTTATTAGAGACTAACCTATGCGAAAGCAT
TTGCCAAGGATGTTTTCAATTGATCAAGAACGAAAGTTAGGGGATCAAAGACGATCAGAT
ACCGTCCTAGTCTTAACTATAAACGATTCCGACTATGGATTGGGAG-AGCAT----ACCT
CTCTC-AGCACATTATGAGAAATCACAAGTCTTTGGGTTCC-GGGGGAAGTATGGACACA
AGTCTGAAACTTAAAGGAATTGACGGAAGGGCA-CACAAGGAGTGGAGCCTGCGGCTTAA
TTTGACTCAACACGGGGAAACTTACCAGGGCAAGACAGAGGTGGGATTGACAGAAATGAG
AGCTCTTTCTTGATTCTTTGGGTGGTGGTGCATGGCCGTTCTTAGTTGGTGGAGTGA-TT
TG-TCTGGTTAATTCCGTTAACGAACGAGACCTTAACCTGCTAAATAG-GAGC---TGTA
TTACTCATA-CAGTA---TCCTTCTTAGAGGGACTATGTGC-A-AAACACATGGAAGTTT
GAGGCAATAACAGGTCTGTGATGCCCCTAGACGTCCTGGGCCGCACGTGCGCTACAATGA
CACAA-GCAACAAGTATCTCCTGCTCTGACAAGAGTTCGGGTAATCTTTATAGTTTGTGT
CGTGCTTGGGATTGTCC-TTTGTAATTATAGGACATG--AACTAGGAATTCCTAGTATAG
GTATGTCATCAGCATGCCTAGATTAAGTC--CC-TGCCCTTTGTACACAC-CGCCCGTCG
CTCCTACCGATT--GAGAGATTCAGTGAACCTTCTGGAGTTTGAGTGGACCTCGTGTTCA
TTCT-GCGAAGTTAAGTAAACTATTATCTCTTAGAGGAAGGAGAAGTCGTAACAAGGTTT
CCGTAGGT-----------------------
>OL986006_Sonderia_sp_LR2020102301
---------------------GCGTTCTATGC-TGTCTTAAAGACTAAGCCATGCATGTC
TAAGTATAAATAGTATACAGTGAAACTGCGAATGGCTCATTAAATCAGTTATAATTTACT
TGATAAT--TTTTCTACAAGGATAACCGTAGTAATTCTAGAGCTAATACTTGCTGTT-A-
ACCTGA----GCAATTGGGTTGTATTTATTAGATAGCAAACCAACAGCCCGCAAGGGTTG
CTGTGATGATTCATAATAACTGATCGGAGCGAGG---CTCGGCCTTGCTAAATCATTCAA
GTTTCTGCCCTAT-CA-CTTA-GATGGTAGTGTATCTGACTACCATGAGGATTACGGGTA
CGCGGAATTAGGGTTTGATTTGCGGAGAGGGAGCCTGAGAAACGGCTACCACTTCTAAGG
AAGGCAGCAGGCGCGCAAATTACCCAATCCCAATTCGGGGAGGTAGTGACAAGAAATAA-
TAACCCGGGGTCTCACGACTTTACGGGATTAAAATGAGAACAATTTAAATCACTTAACGA
GGAACAATTGGAGGGCAAGTTCTGGTGCCAGCAGCCGCGGTAATTCCAG-CTCCAATAGC
GTATATTAAAGTTGTTGCAGTTAAAAAGCTCGTAGTCGATCTTCTAGG-GGCCG-AGCT-
-GTGGATCTT-----CCCAC-A-GTT-TCGGCTCTTATCTGACCGAAAACTTCCCTTCAC
-ACTTTA--CTG-T--TGTGATGAAGCAGATCGGTCACTTTACTGAGAAAAAATTAGAGT
GTTCAAAGCAGGTCTTTTGCCTTGAATACACAAGCTTGG-AATAATAGAATATGACTGAA
GTCTCTTTGTTGGTAGCAAGACTTTGGTAATGGTTAATAGAAACAGTTGGGGGCATTAGT
ATCTAATTGTCAGAGGTGAAATTCTT-GGATTTATTAGAGACTAACCTATGCGAAAGCAT
TTGCCAAGGATGTTTTCAATTGATCAAGAACGAAAGTTAGGGGATCAAAGACGATCAGAT
ACCGTCCTAGTCTTAACTATAAACGATTCCGACTATGGATTGGGAG-GGCCTTAT-AACT
CTCTC-AGCACATTATGAGAAATCATAAGTCTTTGGGTTCC-GGGGGAAGTATGGACACA
AGTCTGAAACTTAAAGGAATTGACGGAAGGGCA-CACAAGGAGTGGAGCCTGCGGCTTAA
TTTGACTCAACACGGGGAAACTTACCAGGGCAAGACATAGGTGGGATTGACAGAAATGAG
AGCTCTTTCTTGATTCTATGGGTGGTGGTGCATGGCCGTTCTTAGTTGGTGGAGTGA-TT
TG-TCTGGTTAATTCCGTTAACGAACGAGACCTTACCCTGCTAAATAG-GAGC---CGGA
TTCATCATC-TGGTA---TCCTTCTTAGAGGGACTATGTGC-GCAAGCGCATGGAAGTTT
GAGGCAATAACAGGTCTGTGATGCCCCTAGACGTCCTGGGCCGCACGTGCGCTACAATGA
CACAA-GCAACGAGTATGTCCTGCTCCGACAGGAGTTCGGGTAATCTTTATAGTTTGTGT
CGTGCTTGGGATTGTCC-TTTGTAATTATAGGACATG--AACTAGGAATTCCTAGTATAG
GTATGTCATCAGCATGCCTAGATTAAGTC--CC-TGCCCTTTGTACACAC-CGCCCGTCG
CTCCTACCGATT--GAGAGATTCAGTGAACCTTCTGGAGTTTGAGTTGACTCC-TGTCAT
CTCT-GCGAAGTTAAGTAAACTATTATCTCTTAGAGGAAGGAGAAGTCGTAACAAGGTTT
CC-----------------------------
