# Supplementary material for: Methanogenic symbionts of anaerobic ciliates are host and habitat specific
Source: ISME J. 2024 Aug 20;18(1):wrae164. doi: 10.1093/ismejo/wrae164 (PMC11378729; doi:10.1093/ismejo/wrae164)
Supplement: Supplementary_material [file supplementary_material.zip › SupplementaryTables_R1_wrae164.xlsx]

## Sheet: Table S1. Studied strains
Table S1. Origin of the ciliate strains used in this study.
Culture tube ID	STRAIN	Family Group	Host	Country	Locality	Coordinates	Habitat	Cultivation medium	Collection Year	GenBank accession number of the 18S rRNA	Identified by	Lat Long
1	ALOOA1	Metopidae HAC-clade	Metopid IAC sp. 1	Indonesia	Alooa, Nias	1°27'20.8"N 97°29'19.6"E	Soil from swamp in rain forest	Cerophyl	ND	PP274949	This study	1.455778, 97.488778
2	BI27A	Marine metopid-clade	Marine metopid sp. 1	USA	Great Salt Pond, Block Island, Rhode Island	41°10'49.692" N, 71°34'5.808" W	Brackish to marine sediment	Sea water cerophyl	2020	PP274950	This study	41.180470, -71.568280
3	BLAME	Marine metopid-clade	Marine metopid sp. 1	USA	Black Point Trail, Narragansett, Rhode Island	41°23'58.4"N, 71°27'47.1"W	Tidal tub sediment	Sea water cerophyl	2020	PP274951	This study	41.399556, -71.463083
4	BOPAT	Brachonella-clade	Brachonella pulchra	Czech Republic	Smíchousův pond, Bohemian Paradise area,	50°33′12.2″N, 15°10′59.2″E	Freshwater pond sediment	Cerophyl	2020	PP274952	This study	50.553389, 15.183111
4	BOPAT	Apometopidae	Urostomides bacillatus	Czech Republic	Smíchousův pond, Bohemian Paradise area,	50°33′12.2″N, 15°10′59.2″E	Freshwater pond sediment	Cerophyl	2020	PP274953	This study	50.553389, 15.183111
5	CKMOCBO	Apometopidae	Urostomides pullus	Czech Republic	Český Krumlov	48°48'55.6"N, 14°18'01.9"E	Temporary wetland sediment	Cerophyl	2019	PP274954	This study	48.815444, 14.300528
6	DERMI	Metopidae HAC-clade	Longitaenia gibba	North Macedonia	Demir Kapija, Vardar	41°24'19.6"N, 22°15'35.0"E	Freshwater river sediment	Cerophyl	2013	PP274955	Bourland et al. 2020 https://doi.org/10.1016/j.protis.2020.125740	41.405444, 22.259722
7	ELJAD1	Metopidae HAC-clade	Metopid IAC sp. 2	Morocco	Sidi Moussa Lagoon, Nature Reserve	32°59'03.9"N, 8°44'51.9"W	Salt marsch lagoon sediment	Sea water cerophyl	ND	PP274956	This study	32.984417, -8.747750
8	F26	Marine metopid-clade	Metopus cf. paravestitus	USA	Fresh River, Falmouth, Massachusetts	41°32'31.056"N, 70°37'19.92"W	Brackish river sediment	Sea water cerophyl	ND	PP274957	This study	41.541960, -70.622200
9	FAMO1	Marine metopid-clade	Metopus cf. paravestitus	Portugal	Faro	37°00'51.5"N 7°59'16.1"W	Brackish wetland sediment	Sea water cerophyl	ND	PP274958	This study	37.014306, -7.987806
10	GDUKABAM	Metopus es-clade	Metopus es	India	Bhangan, Rajasthan	27°05′42.1”N 76°17′16.9”E	Freshwater pond sediment	Cerophyl	2011	PP274959	Bourland et al. 2017, https://doi.org/10.1016/j.ejop.2016.11.002	27.095028, 76.288028
11	GOOSE2B	Marine metopid-clade	Metopus cf. paraes	USA	Goose Neck Cove, Newport, RI,	41°27'38.1"N 71°19'40.1"W	Brackish sediment	Sea water cerophyl	ND	PP274960	This study	41.460583, -71.327806
12	GRANCA	Brachonella-clade	Brachonella contorta	Spain	Gran Canaria, LOCALITY IS UNKNOWN	27° 58′ 0″ N, 15° 36′ 0″ W	Freshwater sediment	Cerophyl	2018	PP274961	This study	27.9666, -15.6
13	GRIDI	Metopidae HAC-clade	Metopid IAC sp. 3	Azerbaijan	Maçaxı	40°43'42.3''N 48°17'44.2'' E	Vulcanic lake sediment	Cerophyl	2019	PP274962	This study	40.728417, 48.295611
14	GROSERDU	Caenomorphidae	Caenomorpha medusula	Germany	Grosser Dutzendteich, Nuremberg,	49°25'44.7"N, 11°07'03.7"E	Freshwater pond sediment	Cerophyl	2021	PP274963	This study	49.429083, 11.117694
15	JACO	Brachonella-clade	Brachonella contorta	Costa Rica	Bijagual, Puntarenas Province,	9°44'51.9"N, 84°35'37.3"W	Freshwater pond sediment	Cerophyl	2017	PP274964	This study	9.747750, -84.593694
16	JUD82	Marine metopid-clade	Marine metopid sp. 2	USA	Aguntang Brook, Judith Point Pond, Narragansett, RI	41°22'50.2"N, 71°30'01.4"W	Saltmarh sediment - brackish wetland	Sea water cerophyl	2019	PP274965	This study	41.380611, -71.500389
17	KAENG	Tropidoatractidae	Tropidoatractus levanderi	Unknown	Unknown	Unknown	Freshwater sediment	Cerophyl	ND	PP274966	This study	Unknown
18	KLAN2BC	Plagiopylea	Trimyema finlayi	Czech Republic	Freshwater stream by a road, Klanocive	50°05'31.6"N, 14°39'26.5"E	Freshwater stream sediment	Cerophyl	ND	PP274967	This study	50.092111, 14.657361
18	KLAN2BC	Apometopidae	Urostomides pullus	Czech Republic	Freshwater stream by a road, Klanocive	50°05'31.6"N, 14°39'26.5"E	Freshwater stream sediment	Cerophyl	ND	KY025572	Bourland et al. 2017; https://doi.org/10.1016/j.ejop.2017.07.003	50.092111, 14.657361
19	KUCR13	Tropidoatractidae	Tropidoatractus ariella	Czech Republic	Červená Řečice, Dolní rybník,	49˚30’ 37.60”N, 15˚10’ 34.24”E	Freshwater pond sediment	Cerophyl	2015	PP274968	Rotterová et al. 2018, https://doi.org/10.1016/j.protis.2018.04.003	49.510444, 15.176178
20	KUNRA	Metopidae HAC-clade	Bothrostoma bimicronucleatum	Czech Republic	Kunrantický les, Prague,	50°01′15″N, 14°28′46″E	Freshwater pond sediment	Cerophyl	2020	MZ054202	Méndez-Sánchez et al. 2022; https://doi.org/10.1016/j.protis.2022.125887	50.020833, 14.479444
21	KUNRAMET	Metopus es-clade	Metopus es	Czech Republic	Kunrantický les, Prague,	50°01′15″N, 14°28′46″E	Freshwater pond sediment	Cerophyl	2020	PP274969	This study	50.020833, 14.479444
22	LEDY	Brachonella-clade	Brachonella contorta	Czech Republic	Lednice	48°48'27.5"N, 16°48'42.0"E	Freshwater stream sediment	Cerophyl	2019	PP274970	This study	48.807639, 16.811667
22	LEDY	Metopidae HAC-clade	Castula specialis	Czech Republic	Lednice	48°48'27.5"N, 16°48'42.0"E	Freshwater stream sediment	Cerophyl	2019	PP274971	This study	48.807639, 16.811667
22	LEDY	Metopidae HAC-clade	Heterometopus palaeformis	Czech Republic	Lednice	48°48'27.5"N, 16°48'42.0"E	Freshwater stream sediment	Cerophyl	2019	PP274972	This study	48.807639, 16.811667
23	LERM10C	Metopidae HAC-clade	Bothrostoma undulans	Mexico	Atarasquillo, Lerma, State of Mexico	19°20'37" N, 99°30'09" W	Freshwater marsh sediment	Cerophyl	2019	PP274973	Méndez-Sánchez et al. 2022; https://doi.org/10.1016/j.protis.2022.125887	19.343611, -99.502500
23	LERM10C	Metopidae HAC-clade	Castula sp.	Mexico	Atarasquillo, Lerma, State of Mexico	19°20'37" N, 99°30'09" W	Freshwater marsh sediment	Cerophyl	2019	OP034704	Feng et al. 2024; https://doi.org/10.1111/jeu.13014	19.343611, -99.502500
24	LERMA1	Metopidae HAC-clade	Bothrostoma undulans	Mexico	Atarasquillo, Lerma, State of Mexico	19°20'37" N, 99°30'09" W	Freshwater marsh sediment	Cerophyl	2019	MZ054197	Méndez-Sánchez et al. 2022; https://doi.org/10.1016/j.protis.2022.125887	19.343611, -99.502500
25	LERMA5	Metopidae HAC-clade	Metopid IAC sp. 4	Mexico	Atarasquillo, Lerma, State of Mexico	19°20'37" N, 99°30'09" W	Freshwater marsh sediment	Cerophyl	2019	PP274974	This study	19.343611, -99.502500
25	LERMA5	Tropidoatractidae	Tropidoatractus sp.	Mexico	Atarasquillo, Lerma, State of Mexico	19°20'37" N, 99°30'09" W	Freshwater marsh sediment	Cerophyl	2019	PP274975	This study	19.343611, -99.502500
26	LERMA7	Metopidae HAC-clade	Bothrostoma nasutum	Mexico	Atarasquillo, Lerma, State of Mexico	19°20'37" N, 99°30'09" W	Freshwater marsh sediment	Cerophyl	2019	MZ054191	Méndez-Sánchez et al. 2022; https://doi.org/10.1016/j.protis.2022.125887	19.343611, -99.502500
27	LERMETZ	Metopidae HAC-clade	Castula specialis	Mexico	Atarasquillo, Lerma, State of Mexico	19°20'37" N, 99°30'09" W	Freshwater marsh sediment	Cerophyl	2019	OP034700	Feng et al. 2024; https://doi.org/10.1111/jeu.13014	19.343611, -99.502500
28	LERMONSTR	Metopidae HAC-clade	Castula fusca	Mexico	Atarasquillo, Lerma, State of Mexico	19°20'37" N, 99°30'09" W	Freshwater marsh sediment	Cerophyl	2019	OP034702	Feng et al. 2024; https://doi.org/10.1111/jeu.13014	19.343611, -99.502500
29	LIBL	Metopidae HAC-clade	Bothrostoma robustum	Czech Republic	Libický luh	50°06′15.2″ N, 15°10′08.4″ E	Floodplain puddle sediment	Cerophyl	2020	MZ054205	Méndez-Sánchez et al. 2022; https://doi.org/10.1016/j.protis.2022.125887	50.104222, 15.169000
29	LIBL	Apometopidae	Urostomides striatus	Czech Republic	Libický luh	50°06′15.2″ N, 15°10′08.4″ E	Floodplain puddle sediment	Cerophyl	2020	PP274976	This study	50.104222, 15.169000
30	LUKIFOREST	Tropidoatractidae	Tropidoatractus levanderi	Democratic Republic of the Congo	Luki	5°38'59.5"S 13°03'58.0"E	Freshwater sediment	Cerophyl	2013	PP274977	Rotterová et al. 2018, https://doi.org/10.1016/j.protis.2018.04.003	-5.649861, 13.066111
31	MALKAL	Metopus es-clade	Metopus es	Czech Republic	Kaly pond, Hostivice	50°04'18.7"N 14°15'06.8"E	Freshwater pond sediment	Cerophyl	ND	PP274978	This study	50.071861, 14.251889
32	MEJONA	Metopidae HAC-clade	Heterometopus palaeformis	Unknown	Unknown	Unknown	Freshwater sediment	Cerophyl	ND	PP274979	This study	Unknown
33	MORETES	Tropidoatractidae	Tropidoatractus levanderi	Brazil	Morretes	25°28'45.8"S 48°49'31.2"W	Freshwater pond sediment	Cerophyl	ND	MG896713	Rotterová et al. 2018, https://doi.org/10.1016/j.protis.2018.04.003	-25.479389, -48.825333
34	NARROWRIVER	Marine metopid-clade	Marine metopid sp. 3	USA	Narrow River, Rhode Island,	41°29'31.8"N 71°26'47.7"W	Brackish river	Sea water cerophyl	2019	PP274980	This study	41.492167, -71.446583
35	PRAKBOT	Metopidae HAC-clade	Bothrostoma kovalyovi	Czech Republic	Botanical Garden, Prague	50°04′20″ N, 14°25′24″ E	Pond, Sediment	Cerophyl	ND	MZ054193	Méndez-Sánchez et al. 2022; https://doi.org/10.1016/j.protis.2022.125887	50.072222, 14.423333
36	QDUF	Marine metopid-clade	Marine metopid sp. 4	Germany	Baltic Sea	54°08'25.7"N 13°43'41.0"E	Brackish sediment	Sea water cerophyl	ND	PP274981	This study	54.140472, 13.728056
37	RAJ	Tropidoatractidae	Tropidoatractus ariella	Czech Republic	Český ráj	50°30'57.80'' N 15°03'48.15'' E	Freshwater pond sediment	Cerophyl	2016	MG896726	Rotterová et al. 2018, https://doi.org/10.1016/j.protis.2018.04.003	50.516056, 15.063375
38	RAJCA	Metopidae HAC-clade	Heterometopus palaeformis	Croatia	Rajča Vas, HR,	45°25'36.9"N 14°05'44.3"E	Freshwater pond sediment	Cerophyl	2013	PP274982	This study	45.426917, 14.095639
39	RIOT	Tropidoatractidae	Tropidoatractus levanderi	Brazil	Lago Frei Leandro, Jardim Botánico Rio de Janeiro,	22°58'06.0"S 43°13'31.4"W	Freshwater pond sediment	Cerophyl	2013	MG896728	Rotterová et al. 2018, https://doi.org/10.1016/j.protis.2018.04.003	-22.968333, -43.225389
40	RIOZ	Tropidoatractidae	Tropidoatractus levanderi	Brazil	Lago Frei Leandro, Jardim Botánico Rio de Janeiro,	22°58'06.0"S 43°13'31.4"W	Freshwater pond sediment	Cerophyl	2013	MG896702	Rotterová et al. 2018, https://doi.org/10.1016/j.protis.2018.04.003	-22.968333, -43.225389
41	SALT15A	Marine metopid-clade	Marine metopid sp. 2	USA	Salt Pond, Woods Hole, MA	41°32'26.3"N 70°37'50.2"W	saltmarsh sediment	Sea water cerophyl	2019	PP274983	This study	41.540639, -70.630611
42	SUSBARB	Apometopidae	Urostomides denarius	Malaysa	Bako, Sarawak, Borneo,	1°43′00.0″ N, 110°28′00.0″ E	Freshwater pond sediment	Cerophyl	2011	KY025575	Bourland et al. 2017; https://doi.org/10.1016/j.ejop.2017.07.003	1.716667, 110.466667
43	TRIANGLE	Metopus es-clade	Metopus es	Czech Republic	Triangl	50°03'40.9"N 14°31'06.6"E	Freshwater pond sediment	Cerophyl	2019	PP274984	This study	50.061361, 14.518500
44	VELKAL	Brachonella-clade	Brachonella contorta	Czech Republic	Kaly pond, Hostivice	50°04'18.7"N 14°15'06.8"E	Freshwater pond sediment	Cerophyl	ND	PP274985	This study	50.071861, 14.251889
45	VERNON	Tropidoatractidae	Tropidoatractus levanderi	South Africa	KwaZulu Natal, Vernon Crookes,	30°16'41.8"S 30°35'42.4"E	Freshwater stream sediemtn	Cerophyl	2015	PP274986	This study	-30.278278, 30.595111
46	VYSLU2	Metopus es-clade	Metopus es	Czech Republic	Vysluni, Ústí nad Labem	50°28'09.8"N 13°13'35.7"E	Freshwater pond sediment	Cerophyl	2019	PP274987	This study	50.469389, 13.226583
47	WH5	Tropidoatractidae	Palmarella salina	USA	Saltpond, Woods Hole, Fallmouth area, MA,	41°32'24.1"N 70°37'49.4"W	Brackish sediment	Sea water cerophyl	ND	PP274988	This study	41.540028, -70.630389
Culture tube ID	ARTIFICIAL CO-CULTURE EXPERIMENTS					First examination after cocultivation	Second examination after cocultivation
	Culture		Species (strain)	Species (strain)	Establishment year
48	KUSUS	artificial mix	Urostomides denarius (SUSBARB)	Tropidoatractus ariela (KU13)	2020	6 months and 3 weeks
49	KUTRI	artificial mix	Metopus es (TRIANGLE)	Tropidoatractus ariella (KU13)	2020	2 months and 1 week
50	MIX7	artificial mix	Trimyema (KLAN25B)	Heterometopus palaeformis (RAJCA)	2020	1 year and 4 weeks
51	MORLE	artificial mix	Tropidoatractus levanderi (MORETES)	Bothrostoma undulans (LERMA1)	2020	5 months	7 months
52	RAGEDU	artificial mix	Heterometopus palaeformis (RAJCA)	Metopus es (GDUKABAS)	2020	5 months	11 months
53	RIOTKU	artificial mix	Metopus es (KUNRA)	Tropidoatractus levanderi (RIOT)	2020	4 months
54	TRISUS	artificial mix	Urostomides denarius (SUSBARB)	Metopus es (TRIANGLE)	2020	7 months	1 year and 4 weeks

## Sheet: Table S2. Sample preparation
Table S2. Sample preparation.
ID	Taxonomy	STRAIN	Host	Mixed with	Mixing time	# Survived cells	Starvation time	Illumina Run	16S_ARCA BARCODING PRIMERS	ID Seq	Sanger sequence name	Primers for amplification	Blast NCBI	Methanogenic symbiotic lineage	ID Illumina	Illumina sequence name	id% Sanger vs Illumina	Dominant ASV	rel abundance	next most abundant ASV	rel abundance	next most abundant ASV	rel abundance	next most abundant ASV	Other	rel abundance
1	Metopidae IAC (HAC-clade)	ALOOA1	Metopid IAC sp3	No mixed	NA	50	overnight	RUN02	?	JOR006	ALOOA1_MetopidIACsp3_16S_JR	Arc915F + ArcR1326	Methanobacterium	Mb Lineage 1	R2JOR006.ALOOA1.Mlaminarius	Metopid sp. 7 ALOOA1	100	Methanobacterium ASV 2	0.997667					0.997667	0.00233318
2	Apometopidae	AmixKUSUS	Urostomides denarius (SUSBARB)	Tropidoatractus ariella (KUCR13)	27 weeks	5	04:30:00	No data	No data	No data	mixKUSUS_SUSBARB_Udenarius_16S_F27_E	Arc915F + ArcR1326	Methanobacterium	Mb Lineage 5	No data	No data	100	Methanobacterium ASV 5						0	1
3	Apometopidae	AmixKUSUS	Urostomides denarius (SUSBARB)	Tropidoatractus ariella (KUCR13)	27 weeks	5	04:30:00	RUN5	T14	KAP011	Not obtained	NA	Not obtained	Not obtained	R5KAP011.Amix.KUSUS.SUSBARB.Udenarius	Urostomides denarius KUSUS.SUSBARB	NA	Methanobacterium ASV 5	0.641791	Methanoregula ASV 8	0.156716	Methanosaeta ASV 5	0.11194	0.910448	0.0895522
4	Tropidoatractidae	AmixKUSUS	Tropidoatractus ariella (KUCR13)	Urostomides denarius (SUSBARB)	27 weeks	30	02:30:00	No data	No data	No data	mixKUSUS_KU13_Tariela_16S_F12_E	Arc915F + ArcR1326	Methanoregula	Mr Lineage 4	No data	No data	100	Methanoregula ASV 17						0
5	Tropidoatractidae	AmixKUSUS	Tropidoatractus ariella (KUCR13)	Urostomides denarius (SUSBARB)	27 weeks	5	Not starved	No data	No data	No data	mixKUSUS_KU13_TarielaNS_16S_F15_E	Arc915F + ArcR1326	Methanoregula	Mr Lineage 4	No data	No data	100	Methanoregula ASV 17						0
6	Tropidoatractidae	AmixKUSUS	Tropidoatractus ariella (KUCR13)	Urostomides denarius (SUSBARB)	27 weeks	30	02:30:00	RUN03	T20	KAP019	mixKUSUS_KU13_Tariela_16S_F15_E	Arc915F + ArcR1326	Methanoregula	Mr Lineage 4	R3KAP019.Amix.KUSUS.KU13.Tariella	Tropidoatractus ariella KUSUS.KUCR13 R3	100	Methanoregula ASV 17	0.99725					0.99725	0.0027504
7	Tropidoatractidae	AmixKUSUS	Tropidoatractus ariella (KUCR13)	Urostomides denarius (SUSBARB)	27 weeks	15	02:00:00	RUN5	T15	KAP012	mixKUSUS_KU13_TarielaII_16S_F25_E	Arc915F + ArcR1326	Methanoregula	Mr Lineage 4	R5KAP012.Amix.KUSUS.KU13.Tariella	Tropidoatractus ariella KUSUS.KUCR13 R5	100	Methanoregula ASV 17	0.973114					0.973114	0.0268863
8	Tropidoatractidae	AmixKUSUS	Tropidoatractus ariella (KUCR13)	Urostomides denarius (SUSBARB)	27 weeks	15	02:00:00	No data	No data	No data	mixKUSUS_KU13_Tariela_16S_F25_E	Arc915F + ArcR1326	Methanoregula	Mr Lineage 4	No data	No data	100	Methanoregula ASV 17						0
9	Metopidae, Metopus es-clade	AmixKUTRI	Metopus es (TRIANGLE)	Tropidoatractus ariella (KUCR13)	9 weeks	20	02:30:00	No data	T09	No data	mixKUTRI_TRIANGLE_Mes_16ST09_F10_E	Arc915F + ArcR1326	Methanobacterium	Mb Lineage 4	No data	No data	100	Methanobacterium ASV 5						0	1
10	Metopidae, Metopus es-clade	AmixKUTRI	Metopus es (TRIANGLE)	Tropidoatractus ariella (KUCR13)	9 weeks	20	02:30:00	No data	T09	No data	mixKUTRI_TRIANGLE_MesVIII_16ST09_F10_E	Arc915F + ArcR1326	Methanobacterium	Mb Lineage 4	No data	No data	100	Methanobacterium ASV 5						0	1
11	Tropidoatractidae	AmixKUTRI	Tropidoatractus ariella (KUCR13)	Metopus es (TRIANGLE)	2 weeks	10	05:00:00	RUN02	T04	JOR003	mixKUTRI_KU13_Tariella_R_E_F38	Arc915F + ArcR1326	Methanoregula	Mr Lineage 4	R2JOR003.Amix.KUTRI.KU13.Tariella	Tropidoatractus ariella KUTRI.KUCR13 R2	100	Methanoregula ASV 17	0.962917					0.962917	0.0370827
12	Metopidae, Metopus es-clade	AmixKUTRI	Metopus es (TRIANGLE)	Tropidoatractus ariella (KUCR13)	9 weeks	25	02:00:00	RUN03	T18	KAP017	mixKUTRI_TRIANGLE_Mes_16S_F10_E	Arc915F + ArcR1326	Methanobacterium	Mb Lineage 4	R3KAP017.Amix.KUTRI.TRIANGLE.Mes	Metopus es KUTRI.TRIANGLE	100	Methanobacterium ASV 5	0.996397					0.996397	0.00360318
13	Tropidoatractidae	AmixKUTRI	Tropidoatractus ariella (KUCR13)	Metopus es (TRIANGLE)	9 weeks	40	02:00:00	No data	T04	No data	mixKUTRI_KU13_Tariela1_16ST04_F9_E	Arc915F + ArcR1326	Methanoregula	Mr Lineage 4	No data	No data	100	Methanoregula ASV 17						0	1
14	Tropidoatractidae	AmixKUTRI	Tropidoatractus ariella (KUCR13)	Metopus es (TRIANGLE)	9 weeks	10	02:00:00	RUN03	T17	KAP016	mixKUTRI_KU13_Tariela2_16ST04_F9_E	Arc915F + ArcR1326	Methanoregula	Mr Lineage 4	R3KAP016.Amix.KUTRI.KU13.Tariella	Tropidoatractus ariella KUTRI.KUCR13 R3	100	Methanoregula ASV 17	0.96094					0.96094	0.0390604
15	Tropidoatractidae	AmixKUTRI	Tropidoatractus ariella (KUCR13)	Metopus es (TRIANGLE)	9 weeks	5	Not starved	No data	T04	No data	mixKUTRI_KU13_TarielaNS_16S_F9_c	Arc915F + ArcR1326	Methanoregula	Mr Lineage 4	No data	No data	100	Methanoregula ASV 17						0	1
16	Metopidae HAC	AmixMIX7	Heterometopus palaeformis (RAJCA)	Trimyema finlayi (KLAN25B)	1 year 4 weeks	8	05:00:00	RUN4	T19	KAP018	mixMIX7_Hpalaeformis_16S_R_E_F38	Arc915F + ArcR1326	Methanobacterium	Mb Lineage 5	R4KAP018.Amix.MIX7.RAJCA.Hpalaeformis	Heterometopus palaeformis MIX7.RAJCA	100	Methanobacterium ASV 5	0.97644					0.97644	0.0235597
17	Plagiopylea	AmixMIX7	Trimyema finlayi (KLAN25B)	Heterometopus palaeformis (RAJCA)	1 year 4 weeks	20	Not starved	RUN4	T17	KAP016	mixMIX7_KLAN25B_TfinlayiNS_16S_F20_E	Arc915F + ArcR1326	Methanocorpusculum	Mc Lineage 1	R4KAP016.Amix.MIX7.KLAN25B.Trimyema	Trimyema finlayi MIX7.KLAN2BC	100	Methanocorpusculum ASV 2	0.97682					0.97682	0.0231802
18	Tropidoatractidae	AmixMORLE	Tropidoatractus levanderi (MORETES)	Bothrostoma undulans (LERMA1)	7 months	20	02:00:00	RUN5	T02	KAP001	mixMORLE_MORETES_Tlvenaderi_16S_F23_E	Arc915F + ArcR1326	Methanoregula	Mr Lineage 6	R5KAP001.Amix.MORLE.MORETES.Tlevanderi	Tropidoatractus levanderi MORLE.MORETES R5	100	Methanoregula ASV 17	0.982379					0.982379	0.0176211
19	Metopidae BoPl (HAC-clade)	AmixMORLE	Bothrostoma undulans (LERMA1)	Tropidoatractus levanderi (MORETES)	4 months	10	02:20:00	No data	No data	No data	mixMORLE_LERMA1_Bundulans_clone_16S_F27_E	Arc915F + ArcR1326	Methanobacterium	Mb Lineage 2	No data	No data	100	Methanobacterium ASV 1						0	1
20	Metopidae BoPl (HAC-clade)	AmixMORLE	Bothrostoma undulans (LERMA1)	Tropidoatractus levanderi (MORETES)	7 months	15	07:30:00	RUN5	T03	KAP002	mixMORLE_LERMA1_Bundulans_16S_F23_E	Arc915F + ArcR1326	Methanobacterium	Mb Lineage 2	R5KAP002.Amix.MORLE.LERMA1.Bundulans	Bothrostoma undulans MORLE.LERMA1 R5	100	Methanobacterium ASV 1	0.993255					0.993255	0.00674494
21	Tropidoatractidae	AmixMORLE	Tropidoatractus levanderi (MORETES)	Bothrostoma undulans (LERMA1)	5 months	15	Not starved	No data	T06	No data	mixMORLE_MORETES_TlevanderiNS_16S_F22_E	Arc915F + ArcR1326	Methanoregula	Mr Lineage 6	No data	No data	100	Methanoregula ASV 17						0	1
22	Tropidoatractidae	AmixMORLE	Tropidoatractus levanderi (MORETES)	Bothrostoma undulans (LERMA1)	7 months	15	02:00:00	No data	No data	No data	mixMORLE_MORETES_Tlevanderi2_16S_F23_E	Arc915F + ArcR1326	Methanoregula	Mr Lineage 6	No data	No data	100	Methanoregula ASV 17						0	1
23	Metopidae BoPl (HAC-clade)	AmixMORLE	Bothrostoma undulans (LERMA1)	Tropidoatractus levanderi (MORETES)	5 months	20, fat cells, dark brown, choby after 3.5 hours, near to explosion	Not starved	RUN4	T07	KAP025	Not obtained	NA	Not obtained	Not obtained	R4KAP025.Amix.MORLE.LERMA1.Bundulans	Bothrostoma undulans MORLE.LERMA1 R4	NA	Methanospirillum ASV 2	0.371299	Methanobacterium ASV 1	0.198816			0.570115	0.429885
24	Tropidoatractidae	AmixMORLE	Tropidoatractus levanderi (MORETES)	Bothrostoma undulans (LERMA1)	5 months	20	03:00:00	RUN4	T05	KAP023	mixMORLE_MORETES_Tlevanderi_16S_F22_E	Arc915F + ArcR1326	Methanoregula	Mr Lineage 6	R4KAP023.Amix.MORLE.MORETES.Tlevanderi	Tropidoatractus levanderi MORLE.MORETES R4	100	Methanoregula ASV 17	0.886841					0.886841	0.113159
25	Metopidae, Metopus es-clade	AmixRAGEDU	Metopus es (GDUKABAM)	Heterometopus palaeformis (RAJCA)	5 months	5	Not starved	RUN03	T07	KAP024	mixRAGEDU_GDUKABAS_MesNS_16S_F15_E	Arc915F + ArcR1326	Methanobacterium	Mb Lineage 3	R3KAP024.Amix.RAGEDU.GDUKABAS.Mes	Metopus es RAGEDU.GDUKABAM	100	Methanobacterium ASV 5	0.981875					0.981875	0.0181249
26	Metopidae HAC	AmixRAGEDU	Heterometopus palaeformis (RAJCA)	Metopus es (GDUKABAM)	11 months	15	03:30:00	RUN4	T16	KAP015	mixRAGEDU_RAJCA_Hpalaeformis_16S_F22_E	Arc915F + ArcR1326	Methanobacterium	Mb Lineage 5	R4KAP015.Amix.RAGEDU.RAJCA.Hpalaeformis	Heterometopus palaeformis RAGEDU.RAJCA	100	Methanobacterium ASV 5	0.869778					0.869778	0.130222
27	Metopidae, Metopus es-clade	AmixRAGEDU	Metopus es (GDUKABAM)	Heterometopus palaeformis (RAJCA)	5 months	25	04:00:00	No data	No data	No data	mixRAGEDU_GDUKABAS_Mes_16S_F15_E	Arc915F + ArcR1326	Methanobacterium	Mb Lineage 3	No data	No data	100	Methanobacterium ASV 5						0	1
28	Metopidae HAC	AmixRAGEDU	Heterometopus palaeformis (RAJCA)	Metopus es (GDUKABAM)	5 months	30	04:00:00	No data	No data	No data	mixRAGEDU_RAJCA_Hpalaeformis_16S_F15_E	Arc915F + ArcR1326	Methanobacterium	Mb Lineage 5	No data	No data	100	Methanobacterium ASV 5						0	1
29	Metopidae HAC	AmixRAGEDU	Heterometopus palaeformis (RAJCA)	Metopus es (GDUKABAM)	11 months	20	Not starved	No data	T17	No data	mixRAGEDU_RAJCA_HpalaeformisNS_16S_F22_c	Arc915F + ArcR1326	Methanobacterium	Mb Lineage 5	No data	No data	100	Methanobacterium ASV 5						0	1
30	Metopidae HAC	AmixRAGEDU	Heterometopus palaeformis (RAJCA)	Metopus es (GDUKABAM)	5 months	5	Not starved	RUN03	T08	KAP025	mixRAGEDU_RAJCA_HpalaeformisNS_16S_F15_E	Arc915F + ArcR1326	Methanobacterium	Mb Lineage 5	No data	No data	100	Methanobacterium ASV 5						0
31	Tropidoatractidae	AmixRIOTKU	Tropidoatractus levanderi (RIOT)	Metopus es (KUNRAMET)	4 months	15	Not starved	No data	No data	No data	mixRIOTKU_RIOT_TlevanderiNS_16S_F19_E	Arc915F + ArcR1326	Methanoregula	Mr Lineage 11	No data	No data	100	Methanoregula ASV 12						0	1
32	Metopidae, Metopus es-clade	AmixRIOTKU	Metopus es (KUNRAMET)	Tropidoatractus levanderi (RIOT)	4 months	5	Not starved	No data	No data	No data	mixRIOTKU_KUNRA_MesNS_16S_F19_E	Arc915F + ArcR1326	Methanobacterium	Mb Lineage 4	No data	No data	100	Methanobacterium ASV 5						0	1
33	Metopidae, Metopus es-clade	AmixRIOTKU	Metopus es (KUNRAMET)	Tropidoatractus levanderi (RIOT)	4 months	10	03:30:00	RUN4	T03	KAP002	mixRIOTKU_KUNRA_Mes_16S_F19_c	Arc915F + ArcR1326	Methanobacterium	Mb Lineage 4	R4KAP002.Amix.RIOTKU.KUNRA.Mes	Metopus es RIOTKU.KUNRAMET	100	Methanobacterium ASV 5	0.871198					0.871198	0.128802
34	Tropidoatractidae	AmixRIOTKU	Tropidoatractus levanderi (RIOT)	Metopus es (KUNRAMET)	4 months	15	03:30:00	RUN4	T02	KAP001	mixRIOTKU_RIOT_Tlevanderi_16S_F19_E	Arc915F + ArcR1326	Methanoregula	Mr Lineage 11	R4KAP001.Amix.RIOTKU.RIOT.Tlevanderi	Tropidoatractus levanderi RIOTKU.RIOT	100	Methanoregula ASV 12	0.96877					0.96877	0.0312299
35	Metopidae, Metopus es-clade	AmixTRISUS	Metopus es (TRIANGLE)	Urostomides denarius (SUSBARB)	1 year 4 weeks	10	02:00:00	No data	No data	No data	mixTRISUS_TRIANGLE_MesII_16S_F25_E	Arc915F + ArcR1326	Methanobacterium	Mb Lineage 4	No data	No data	100	Methanobacterium ASV 5						0	1
36	Metopidae, Metopus es-clade	AmixTRISUS	Metopus es (TRIANGLE)	Urostomides denarius (SUSBARB)	1 year 4 weeks	8	02:00:00	RUN5	T12	KAP010	mixTRISUS_TRIANGLE_MesI_16S_F25_E	Arc915F + ArcR1326	Methanobacterium	Mb Lineage 4	R5KAP010.Amix.TRISUS.TRIANGLE.Mes	Metopus es TRISUS.TRIANGLE R5	100	Methanobacterium ASV 5	0.962569					0.962569	0.0374313
37	Apometopidae	AmixTRISUS	Urostomides denarius (SUSBARB)	Metopus es (TRIANGLE)	1 year 4 weeks	24	03:00:00	RUN4	T18	KAP017	Not obtained	NA	Not obtained	Not obtained	R4KAP017.Amix.TRISUS.SUSBARB.Udenarius	Urostomides denarius TRISUS.SUSBARB R4	NA	Methanobacterium ASV 5	0.7163	Methanomethylophilaceae ASV 1	0.107195			0.823495	0.176505
38	Apometopidae	AmixTRISUS	Urostomides denarius (SUSBARB)	Metopus es (TRIANGLE)	7 months	16	04:00:00	RUN03	T04	KAP021	mixTRISUS_SUSBARB_Udenarius_16S_F15_E	Arc915F + ArcR1326	Methanobacterium	Mb Lineage 5	R3KAP021.Amix.TRISUS.SUSBARB.Udenarius	Urostomides denarius TRISUS.SUSBARB R3	100	Methanobacterium ASV 5	0.978777					0.978777	0.0212235
39	Metopidae, Metopus es-clade	AmixTRISUS	Metopus es (TRIANGLE)	Urostomides denarius (SUSBARB)	7 months	30	03:40:00	RUN03	T05	KAP022	mixTRISUS_TRIANGLE_Mes_16S_F15_E	Arc915F + ArcR1326	Methanobacterium	Mb Lineage 4	R3KAP022.Amix.TRISUS.TRIANGLE.Mes	Metopus es TRISUS.TRIANGLE R3	100	Methanobacterium ASV 5	0.966195					0.966195	0.0338048
40	Metopidae, Metopus es-clade	AmixTRISUS	Metopus es (TRIANGLE)	Urostomides denarius (SUSBARB)	7 months	NS	Not starved	No data	No data	No data	mixTRISUS_TRIANGLE_MesNS_16S_F15_c	Arc915F + ArcR1326	Methanobacterium	Mb Lineage 4	No data	No data	100	Methanobacterium ASV 5						0	1
41	Metopidae, Metopus es-clade	AmixTRISUS	Metopus es (TRIANGLE)	Urostomides denarius (SUSBARB)	2 months	25	05:30:00	No data	No data	No data	mixTRISUS_TRIANGLE_Mes1_16S_F9_E	Arc915F + ArcR1326	Methanobacterium	Mb Lineage 4	No data	No data	100	Methanobacterium ASV 5						0	1
42	Metopidae, Metopus es-clade	AmixTRISUS	Metopus es (TRIANGLE)	Urostomides denarius (SUSBARB)	2 months	10	05:30:00	No data	No data	No data	mixTRISUS_TRIANGLE_Mes2_16S_F9_E	Arc915F + ArcR1326	Methanobacterium	Mb Lineage 4	No data	No data	100	Methanobacterium ASV 5						0	1
43	Metopidae, marine-clade	BI27A	Marine Metopid sp4	No mixed	NA	8	02:00:00	No data	No data	No data	BI27A_MarineMetopidsp	Arc915F + ArcR1326	Methanocorpusculum	Mc Lineage 5	No data	No data	?							0	1
44	Metopidae, marine-clade	BLAME	Marine metopid	No mixed	NA	5	02:00:00	No data	No data	No data	BLME_MarineMetopid_16S_F38	Arc915F + ArcR1326	Methanocorpusculum	Mc Lineage 5	No data	No data	100	Methanocorpusculum ASV 1						0	1
45	Metopidae, Brachonella-clade	BOPAT	Brachonella pulchra	Urostomides bacillatus	NA	15	02:00:00	RUN4	T12	KAP030	BOPAT_Bpulchra_16S_F19_E	Arc915F + ArcR1326	Methanoregula	Mr Lineage 14	R4KAP030.Nmix.BOPAT.Bpulchra	Brachonella pulchra BOPAT	100	Methanoregula ASV 15	0.904053					0.904053	0.0959467
46	Apometopidae	BOPAT	Urostomides bacillatus	Brachonella pulchra	NA	5	Not starved	RUN5	T10	KAP008	Not obtained	NA	Not obtained	Not obtained	R5KAP008.Nmix.BOPAT.Ubacillatus	Urostomides bacillatus BOPAT R5	NA	Methanobacterium ASV 5	0.846361	Methanoregula ASV 17	0.119272			0.965633	0.0343666
47	Apometopidae	BOPAT	Urostomides bacillatus	Brachonella pulchra	NA	7 non-starved cells underwent encystation forming a mucus layer during the washing and starvation. The final cyst stage was not achieved.	01:00:00	RUN4	T03	KAP021	Not obtained	NA	Not obtained	Not obtained	R4KAP021.Nmix.BOPAT.Ubacillatus	Urostomides bacillatus BOPAT R4	NA	Methanomethylophilaceae ASV 1	0.269393	Methanobacterium ASV 5	0.195031	Methanobacterium ASV 3	0.100051	0.564475	0.435525
48	Metopidae, Brachonella-clade	BOPAT	Brachonella pulchra	Urostomides bacillatus	NA	20	02:00:00	No data	No data	No data	BOPAT_Bpulchra_16S_F18_E	Arc915F + ArcR1326	Methanoregula	Mr Lineage 14	No data	No data	100	Methanoregula ASV 15						0	1
49	Metopidae, Brachonella-clade	BOPAT	Brachonella pulchra	Urostomides bacillatus	NA	5	Not starved	No data	No data	No data	BOPAT_BpulchraNS_16S_F19_E	Arc915F + ArcR1326	Methanoregula	Mr Lineage 14	No data	No data	100	Methanoregula ASV 15						0	1
50	Metopidae, Brachonella-clade	BOPAT	Brachonella pulchra	Urostomides bacillatus	NA	15	05:00:00	No data	No data	No data	BOPAT_Bpulchra_16S_F24_E	Arc915F + ArcR1326	Methanoregula	Mr Lineage 14	No data	No data	100	Methanoregula ASV 15						0	1
51	Apometopidae	CKMOCBO	Urostomides pullus	No mixed	NA	21	05:30:00	RUN03	T05	KAP004	CKMOCBO_Upullus_16S_F11_E	Arc915F + ArcR1326	Methanoregula	Mr Lineage 14	R3KAP004.CKMOCBO.Upullus	Urostomides pullus CKMOCBO	100	Methanoregula ASV 15	0.958309					0.958309	0.0416907
52	Metopidae, Brachonella-clade	DERMI IV	Brachonella pulchra	No mixed	NA	5	Not starved	No data	No data	No data	DERMI_LgibbaIV_16S_F10_G	Arc915F + ArcR1326	Methanoregula	Mr Lineage 2	No data	No data	?							0	1
53	Metopidae IAC (HAC-clade)	ELJAD1	Metopid IAC sp1	No mixed	NA	22	01:30:00	RUN4	T09	KAP027	Not obtained	NA	Not obtained	Not obtained	R4KAP027.ELJAD1.MarineMetopid	Metopid sp. 4 ELJAD1	NA	Methanocorpusculum ASV 1	0.430203	Methanocorpusculum ASV 3	0.1186	Woesearchaeales ASV 1	0.117127	0.66593	0.33407
54	Metopidae, marine-clade	F26	Marine Metopid sp4	No mixed	NA	?	?	No data	No data	No data	F26_Marine_Metopidsp4_16S_BL	Met86F + Arc1340R	Methanocorpusculum	Mc Lineage 3	No data	No data	?							0	1
55	Metopidae, marine-clade	FAMO1	Marine Metopid sp4	No mixed	NA	4	02:00:00	No data	No data	No data	FAMO1_Marine_Metopidaesp4_16S_BL	Met86F + Arc1340R	Methanocorpusculum	Mc Lineage 4	No data	No data	?							0	1
56	Metopidae, Metopus es-clade	GDUKABAS	Metopus es	Not mixed	NA	1	02:30:00	RUN03	515F Barcode 181	KAP038	GDUKABAS_Mes_16S_F11_E	Arc915F + ArcR1326	Methanobacterium	Mb Lineage 3	No data	No data	100	Methanobacterium ASV 5						0
57	Metopidae, Metopus es-clade	GDUKABAS	Metopus es	No mixed	NA	5	Not starved	No data	No data	No data	GDUKABAS_MesNS_16S_F12_E	Arc915F + ArcR1326	Methanobacterium	Mb Lineage 3	No data	No data	100	Methanobacterium ASV 5						0	1
58	Metopidae, marine-clade	GOOSE2B	Marine Metopid sp3	No mixed	NA	3	02:00:00	No data	No data	No data	GOOSE2B_Marine_Metopidaesp3_16S_BL	Met86F + Arc1340R	Methanocorpusculum	Mc Lineage 2	No data	No data	?							0	1
59	Metopidae, Brachonella-clade	GRANCA	Brachonella contorta	Not mixed	NA	22	04:30:00	RUN03	T02	KAP001	GRANCA_Bcontorta_16S_F11_E	Arc915F + ArcR1326	Methanoregula	Mr Lineage 9	R3KAP001.GRANCA.Bcontorta	Brachonella contorta GRANCA	100	Methanoregula ASV 8	0.998982					0.998982	0.00101805
60	Metopidae IAC (HAC-clade)	GRIDI	Metopid IAC sp4	No mixed	NA	20	02:00:00	No data	No data	No data	GRIDI_MetopidIACsp4_16S_F12_E	Arc915F + ArcR1326	Methanobacterium	Mb Lineage 4	No data	No data	100	Methanobacterium ASV 5						0	1
61	Caenomorphidae	GROSERDU	Caenomorpha medusula	No mixed	NA	5	01:30:00	No data	No data	No data	GROSERDU_Cmedusula1_16S_F27_E	Arc915F + ArcR1326	Methanoregula	Mr Lineage 1	No data	No data	100	Methanoregula ASV 2						0	1
62	Caenomorphidae	GROSERDU	Caenomorpha medusula	No mixed	NA	5	01:30:00	No data	No data	No data	GROSERDU_Cmedusula2_16S_F27_E	Arc915F + ArcR1326	Methanoregula	Mr Lineage 1	No data	No data	100	Methanoregula ASV 2						0	1
63	Caenomorphidae	GROSERDU	Caenomorpha medusula	No mixed	NA	6	Not starved	No data	No data	No data	GROSERDU_CmedusulaNS_16S_F27_E	Arc915F + ArcR1326	Methanoregula	Mr Lineage 1	No data	No data	100	Methanoregula ASV 2						0	1
64	Metopidae, Brachonella-clade	JACO	Brachonella contorta	Not mixed	NA	20	04:00:00	RUN03	T03	KAP002	JACO_Bcontorta_16S_F29_E	Arc915F + ArcR1326	Methanoregula	Mr Lineage 7	R3KAP002.JACO.Bcontorta	Brachonella contorta JACO	100	Methanoregula ASV 10	0.998236					0.998236	0.00176401
65	Metopidae, marine-clade	JUD82	Metopid	Not mixed	NA	3	02:00:00	No data	No data	No data	JUD82_Metopus_915F1326R	Arc915F + ArcR1326	Methanocorpusculum	Mc Lineage 5	No data	No data	100	Methanocorpusculum ASV 1						0	1
66	Tropidoatractidae	KAENG	Tropidoatractus levanderi	No mixed	NA	25	02:30:00	RUN03	T19	KAP036	KAENG_Tlevanderi_16S_F17_E	Arc915F + ArcR1326	Methanoregula	Mr Lineage 8	R3KAP036.KAENG.Tlevanderi	Tropidoatractus levanderi KAENG	100	Methanoregula ASV 16	0.743265	Methanoregula ASV 11	0.198562			0.941827	0.0581732
67	Plagiopylea	KLAN2BC	Trimyema finlayi	Urostomides pullus	NA	10	Not starved	No data	No data	No data	KLAN25B_TfinlayiNS_16S_F18_E	Arc915F + ArcR1326	Methanocorpusculum	Mc Lineage 1	No data	No data	100	Methanocorpusculum ASV 2						0	1
68	Apometopidae	KLAN2BC	Urostomides pullus	Trimyema finlayi	NA	5	02:00:00	No data	No data	No data	KLAN25B_Upullus_16S_F11_E	Arc915F + ArcR1326	Methanoregula	Mr Lineage 14	No data	No data	100	Methanoregula ASV 15						0	1
69	Tropidoatractidae	KUCR13	Tropidoatractus ariella	No mixed	NA	52	04:00:00	RUN03	T06	KAP005	KU13_Tariela_16S_F11_E	Arc915F + ArcR1326	Methanoregula	Mr Lineage 4	R3KAP005.KU13.Tlevanderi	Tropidoatractus ariella KUCR13	100	Methanoregula ASV 17	0.982086					0.982086	0.017914
70	Metopidae BoPl (HAC-clade)	KUNRA	Bothrostoma bimicronucleatum	No mixed	NA	1	Not starved	No data	No data	No data	KUNRA_Bbimicronucleatum_C_FKUNRA_E	Arc915F + ArcR1326	Methanobacterium	Mb Lineage 8	No data	No data	?							0	1
71	Metopidae, Metopus es-clade	KUNRAMET	Metopus es	No mixed	NA	10	02:00:00	RUN03	T13	KAP012	KUNRAMET_Mes_16S_F9_E	Arc915F + ArcR1326	Methanobacterium	Mb Lineage 4	R3KAP012.KUNRA.Mes	Metopus es KUNRAMET	100	Methanobacterium ASV 5	1					1	0
72	Metopidae PiCa (HAC-clade)	LEDY	Castula specialis	B contorta, H palaeformis	NA	10	03:00:00	No data	No data	No data	LEDY_Castulasp2II_16S_F24_E	Arc915F + ArcR1326	Methanobacterium	Mb Lineage 5	No data	No data	100	Methanobacterium ASV 5						0	1
73	Metopidae, Brachonella-clade	LEDY	Brachonella contorta	Castula specialis, H palaeformis	NA	5	02:00:00	No data	No data	No data	LEDY_Bcontorta_16S_F11_E	Arc915F + ArcR1326	Methanoregula	Mr Lineage 13	No data	No data	100	Methanoregula ASV 11						0	1
74	Metopidae PiCa (HAC-clade)	LEDY	Castula specialis	B contorta, H palaeformis	NA	12	Not starved	RUN4	T05	KAP004	LEDY_Castulasp2NS1_16S_F19_E	Arc915F + ArcR1326	Methanobacterium	Mb Lineage 5	R4KAP004.Nmix.LEDY.Mes	Castula specialis LEDY R4	100	Methanobacterium ASV 5	0.828433					0.828433	0.171567
75	Metopidae, Brachonella-clade	LEDY	Brachonella contorta	Castula specialis, H palaeformis	NA	6	04:00:00	RUN4	T06	KAP005	LEDY_Bcontorta_16S_F19_E	Arc915F + ArcR1326	Methanoregula	Mr Lineage 13	R4KAP005.Nmix.LEDY.Bcontorta	Brachonella contorta LEDY R4	100	Methanoregula ASV 11	0.32355	Methanoregula ASV 10	0.243055	Methanomethylophilaceae ASV 1	0.125659	0.692264	0.307736
76	Metopidae HAC	LEDY	Heterometopus palaeformis	Castula specialis, Brachonella contorta	NA	10	Not starved	No data	No data	No data	LEDY_HpalaeformisNS_16S_F19_E	Arc915F + ArcR1326	Methanobacterium	Mb Lineage 5	No data	No data	100	Methanobacterium ASV 5						0	1
77	Metopidae HAC	LEDY	Heterometopus palaeformis	Castula specialis, Brachonella contorta	NA	10	02:30:00	No data	No data	No data	LEDY_HpalaeformisII_16S_F24_E	Arc915F + ArcR1326	Methanobacterium	Mb Lineage 5	No data	No data	100	Methanobacterium ASV 5						0	1
78	Metopidae HAC	LEDY	Heterometopus palaeformis	Castula specialis, Brachonella contorta	NA	20	04:00:00	RUN4	T07	KAP006	LEDY_Hpalaeformis_16S_F19_c	Arc915F + ArcR1326	Methanobacterium	Mb Lineage 5	R4KAP006.Nmix.LEDY.Hpalaeformis	Heterometopus palaeformis LEDY R4	100	Methanobacterium ASV 5	0.966836					0.966836	0.033164
79	Metopidae HAC	LEDY	Heterometopus palaeformis	Castula specialis, Brachonella contorta	NA	10	02:30:00	RUN5	T06	KAP005	LEDY_Hpalaeformis_16S_F24_E	Arc915F + ArcR1326	Methanobacterium	Mb Lineage 5	R5KAP005.Nmix.LEDY.Hpalaeformis	Heterometopus palaeformis LEDY R5	100	Methanobacterium ASV 5	0.976728					0.976728	0.023272
80	Metopidae PiCa (HAC-clade)	LEDY	Castula specialis	B contorta, H palaeformis	NA	10	03:00:00	RUN5	T07	KAP006	LEDY_Castulasp2I_16S_F24_E	Arc915F + ArcR1326	Methanobacterium	Mb Lineage 5	R5KAP006.Nmix.LEDY.Mes	Castula specialis LEDY R5	100	Methanobacterium ASV 5	0.922003					0.922003	0.0779966
81	Metopidae, Brachonella-clade	LEDY	Brachonella contorta	Castula sp2, H palaeformis	NA	1	02:30:00	RUN5	T08	KAP007	LEDY_Bcontorta_16S_F24_E	Arc915F + ArcR1326	Methanoregula	Mr Lineage 13	R5KAP007.Nmix.LEDY.Bcontorta	Brachonella contorta LEDY R5	100	Methanoregula ASV 11	0.886317					0.886317	0.113683
82	Metopidae PiCa (HAC-clade)	LERM10C	Castula sp. 1	Bothrostoma undulans	NA	11	Not starved	No data	No data	No data	LERM10C_Csetosa_16S_F27_E	Arc915F + ArcR1326	Methanobacterium	Mb Lineage 7	No data	No data	?	Methanobacterium ASV 5						0	1
83	Metopidae PiCa (HAC-clade)	LERM10C	Castula sp. 1	Bothrostoma undulans	NA	14	Not starved	RUN4	T10	KAP009	LERM10C_CsetosaNS_16S_F19_c	Arc915F + ArcR1326	Methanobacterium	Mb Lineage 7	No data	No data	?	Methanobacterium ASV 5						0
84	Metopidae BoPl (HAC-clade)	LERM10C	Bothrostoma undulans	Castula sp. 1	NA	14	04:00:00	RUN4	T11	KAP010	LERM10C_Bundulans_16S_F19_E	Arc915F + ArcR1326	Methanobacterium	Mb Lineage 2	R4KAP010.Nmix.LERMA1II.Bundulans	Bothrostoma undulans LERMA10C	100	Methanobacterium ASV 1	0.901221					0.901221	0.0987791
85	Metopidae BoPl (HAC-clade)	LERMA1	Bothrostoma undulans	No mixed	NA	20	03:30:00	RUN03	T11	KAP010	LERMA1_Bundulans_16S_F12_E	Arc915F + ArcR1326	Methanobacterium	Mb Lineage 2	R3KAP010.LERMA1.Bundulans	Bothrostoma undulans LERMA1	100	Methanobacterium ASV 1	0.970495					0.970495	0.0295045
86	Tropidoatractidae	LERMA5	Tropidoatractidae_botellita	Metopus laminarius	NA	10	02:00:00	No data	No data	No data	LERMA5_Tropidoatractidae_16S_F25_E	Arc915F + ArcR1326	Methanoregula	Mr Lineage 5	No data	No data	100	Methanoregula ASV 17						0	1
87	Metopidae IAC (HAC-clade)	LERMA5	Metopid IAC sp2	Botellita	NA	15	Not starved	No data	No data	No data	LERMA5_MetopidIACsp2NS_16S_F25_E	Arc915F + ArcR1326	Methanobacterium	Mb Lineage 5	No data	No data	100	Methanobacterium ASV 5						0	1
88	Metopidae IAC (HAC-clade)	LERMA5	Metopid IAC sp2	Botellita	NA	2	02:00:00	RUN5	T20	KAP014	LERMA5_MetopidIACsp2_16S_F25_E	Arc915F + ArcR1326	Methanobacterium	Mb Lineage 5	R5KAP014.Nmix.LERMA5.Mlaminarius	Metopid sp. 6 LERMA5	100	Methanobacterium ASV 5	1					1	0
89	Tropidoatractidae	LERMA5	Tropidoatractidae_botellita	Metopus laminarius	NA	15	Not starved	RUN5	T02	KAP015	LERMA5_TropidoatractidaeNS_16S_F25_E	Arc915F + ArcR1326	Methanoregula	Mr Lineage 5	R5KAP015.Nmix.LERMA5.Tropidoatractidae	Tropidoatractus sp. LERMA5	100	Methanoregula ASV 17	0.98081					0.98081	0.0191898
90	Metopidae BoPl (HAC-clade)	LERMA7	Bothrostoma nasutum I	Heterometopus palaeformis	NA	10	03:00:00	RUN03	T15	KAP014	LERMA7_Bnasutum_16S_F9_c	Arc915F + ArcR1326	Methanobacterium	Mb Lineage 10	R3KAP014.DMS7.Bnasutum	Bothrostoma nasutum LERMA7	100	Methanobacterium ASV 1	0.579907	Methanoregula ASV 10	0.280989			0.860896	0.139104
91	Metopidae PiCa (HAC-clade)	LERMETZ	Castula specialis	No mixed	NA	20	02:00:00	No data	No data	No data	LERMETZ_Castulasp2_16S_F11_E	Arc915F + ArcR1326	Methanobacterium	Mb Lineage 6	No data	No data	100	Methanobacterium ASV 5						0	1
92	Metopidae PiCa (HAC-clade)	LERMONSTR	Castula fusca	No mixed	NA	20	02:00:00	No data	No data	No data	LERMONSTR_Cfusca_16S_F12_E	Arc915F + ArcR1326	Methanobacterium	Mb Lineage 9	No data	No data	?							0	1
93	Apometopidae	LIBL	Urostomides striatus	Bothrostoma robustum	NA	14	03:30:00	RUN4	T12	KAP011	Not obtained	NA	Not obtained	Not obtained	R4KAP011.Nmix.3LIBL1.Ustriatus	Urostomides striatus LIBL R4	NA	Methanobacterium ASV 5	0.377903	Methanosaeta ASV 1	0.270909	Methanoregula ASV 5	0.20929	0.858102	0.141898
94	Apometopidae	LIBL	Urostomides striatus	Bothrostoma robustum	NA	11	02:20:00	RUN5	T04	KAP003	LIBL1_Ustriatus_16S_F23_E	Arc915F + ArcR1326	Methanobacterium	Mb Lineage 4	R5KAP003.Nmix.3LIBL1.Ustriatus	Urostomides striatus LIBL R5	100	Methanobacterium ASV 5	0.940396					0.940396	0.0596041
95	Metopidae BoPl (HAC-clade)	LIBL	Bothrostoma robustum	Urostomides striatus	NA	25 encysted cells after 1.5 hours	Not starved	RUN4	T14	KAP013	Not obtained	NA	Not obtained	Not obtained	R4KAP013.Nmix.3LIBL1.Brobustum	Bothrostoma robustum LIBL R4	NA	Methanobacterium ASV 5	0.321808	Methanoregula ASV 3	0.310047	Methanoregula ASV 13	0.139294	0.771149	0.228851
96	Metopidae BoPl (HAC-clade)	LIBL	Bothrostoma robustum	Urostomides striatus	NA	10	02:20:00	RUN5	T05	KAP004	LIBL1_Brobustum_16S_F23_c	Arc915F + ArcR1326	Methanobacterium	Mb Lineage 5	R5KAP004.Nmix.3LIBL1.Brobustum	Bothrostoma robustum LIBL R5	100	Methanobacterium ASV 5	0.802182					0.802182	0.197818
97	Apometopidae	LIBL	Urostomides striatus	Bothrostoma robustum	NA	20	Not starved	No data	T13	No data	LIBL1_Ustriatus_16S_F22_c	Arc915F + ArcR1326	Methanobacterium	Mb Lineage 4	No data	No data	100	Methanobacterium ASV 5						0	1
98	Tropidoatractidae	LUKIFOREST	Tropidoatractus levanderi	No mixed	NA	30	04:00:00	RUN02	?	JOR009	LUKIFOREST_Tlevanderi_16S_JR	Arc915F + ArcR1326	Methanoregula	Mr Lineage 7	R2JOR009.LUKIFOREST.Tlevanderi	Tropidoatractus levanderi LUKIFOREST	100	Methanoregula ASV 10	1					1	0
99	Tropidoatractidae	LUKIFOREST	Tropidoatractus levanderi	No mixed	NA	10	Not starved	No data	No data	No data	LK_TlevanderiNS_16S_F16_E	Arc915F + ArcR1326	Methanoregula	Mr Lineage 7	No data	No data	100	Methanoregula ASV 10						0	1
100	Tropidoatractidae	LUKIFOREST	Tropidoatractus levanderi	No mixed	NA	25	04:30:00	No data	No data	No data	LK_Tlevanderi_16S_F16_E	Arc915F + ArcR1326	Methanoregula	Mr Lineage 7	No data	No data	100	Methanoregula ASV 10						0	1
101	Metopidae, Metopus es-clade	MALKAL	Metopus es	No mixed	NA	7	Not starved	No data	No data	No data	MALKAL_MesNS_16S_F20_E	Arc915F + ArcR1326	Methanoregula	Mr Lineage 15	No data	No data	100	Methanoregula ASV 4						0	1
102	Metopidae, Metopus es-clade	MALKAL	Metopus es	No mixed	NA	11	04:00:00	RUN03	T12	KAP011	MALKAL_Mes_16S_F12_E	Arc915F + ArcR1326	Methanoregula	Mr Lineage 15	R3KAP011.MALKAL.Mes	Metopus es MALKAL	100	Methanoregula ASV 4	0.875427					0.875427	0.124573
103	Metopidae HAC	MEJONA	Heterometopus palaeformis	No mixed	NA	100	04:00:00	RUN02	?	JOR002	MEJONA_Hpalaeformis_16S_R_E_F38	Arc915F + ArcR1326	Methanobacterium	Mb Lineage 5	R2JOR002.MEJONA.Hpalaeformis	Heterometopus palaeformis MEJONA	100	Methanobacterium ASV 5	0.993905					0.993905	0.00609455
104	Tropidoatractidae	MORETES	Tropidoatractus levanderi	Not mixed	NA	10	04:00:00	RUN03	T09	KAP008	MORETES_Tlevanderi_16S_F11_E	Arc915F + ArcR1326	Methanoregula	Mr Lineage 6	No data	No data	100	Methanoregula AVS 17						0
105	Tropidoatractidae	MORETES	Tropidoatractus levanderi	No mixed	NA	15	02:00:00	RUN5	T17	KAP013	MORETES_Tlevanderi_16S_F25_E	Arc915F + ArcR1326	Methanoregula	Mr Lineage 6	R5KAP013.MORETES.Tlevanderi	Tropidoatractus levanderi MORETES	100	Methanoregula ASV 17	1					1	0
106	Metopidae, marine-clade	NARROWRIVER	Marine Metopid sp1	No mixed	NA	30	02:30:00	RUN4	T10	KAP028	NARROWRIVER_MarinieMetopidsp1_16S_R_E_F38	Arc915F + ArcR1326	Methanoregula	Mr Lineage 13	R4KAP028.NARROWRIVER.MarineMetopid	Metopid sp. 1 NARROWRIVER	100	Methanoregula ASV 11	0.865546					0.865546	0.134454
107	Metopidae BoPl (HAC-clade)	PRAKBOT	Bothrostoma kovalyovi lll	Cyrtolophosis	NA	30	02:00:00	RUN03	T10	KAP009	PRAKBOT_BkovalyoviIII_16S_F26_E	Arc915F + ArcR1326	Methanobacterium	Mb Lineage 4	R3KAP009.PRAKBOT.Bkovalyovi	Bothrostoma kovalyovi PRAKBOT	100	Methanobacterium ASV 5	0.931577					0.931577	0.0684228
108	Metopidae BoPl (HAC-clade)	PRAKBOT	Bothrostoma kovalyovi	Cyrtolophosis	NA	25	02:00:00	No data	No data	No data	PRAKBOT_Bkovalyovi_16S_F26_E	Arc915F + ArcR1326	Methanobacterium	Mb Lineage 4	No data	No data	100	Methanobacterium ASV 5						0	1
109	Metopidae, marine-clade	QDUF	Marine Metopid sp2	No mixed	NA	5	02:00:00	No data	No data	No data	QDUF_Marine_Metopidaesp2_16S_BL_C	Arc915F + ArcR1326	Methanobacterium	Mb Lineage 11	No data	No data	100	Methanobacterium ASV 5						0	1
110	Metopidae, marine-clade	QDUF	Marine Metopid sp2	No mixed	NA	40	Not starved	RUN4	T11	KAP029	QDUF_Marine_Metopidaesp2_16S_FQDUF_R	Arc915F + ArcR1326	Methanobacterium	Mb Lineage 11	R4KAP029.QDUF.MarineMetopid	Metopid sp. 2 QDUF	100	Methanobacterium ASV 5	0.836075					0.836075	0.163925
111	Tropidoatractidae	RAJ	Tropidoatractus ariella	No mixed	NA	20	Not starved	No data	No data	No data	RAJ_TarielaNS_16S_F17_E	Arc915F + ArcR1326	Methanoregula	Mr Lineage 5	No data	No data	100	Methanoregula ASV 17						0	1
112	Tropidoatractidae	RAJ	Tropidoatractus ariella	No mixed	NA	50	02:30:00	RUN03	T20	KAP037	RAJ_Tariela_16S_F17_E	Arc915F + ArcR1326	Methanoregula	Mr Lineage 5	R3KAP037.RAJ.Tariella	Tropidoatractus ariella RAJ	100	Methanoregula ASV 17	0.947212					0.947212	0.0527882
113	Metopidae HAC	RAJCA	Heterometopus palaeformis	No mixed	NA	25	04:00:00	RUN03	T14	KAP013	RAJCA_Hpalaeformis_16S_F16_E	Arc915F + ArcR1326	Methanobacterium	Mb Lineage 5	R3KAP013.RAJCA.Hpalaeformis	Heterometopus palaeformis RAJCA R3	100	Methanobacterium ASV 5	0.993742					0.993742	0.00625765
114	Metopidae HAC	RAJCA	Heterometopus palaeformis	No mixed	NA	15	06:00:00	RUN02	?	JOR001	RAJCA_Hpalaeformis_16S_JR	Arc915F + ArcR1326	Methanobacterium	Mb Lineage 5	R2JOR001.RAJCA.Hpalaeformis	Heterometopus palaeformis RAJCA R2	100	Methanobacterium ASV 5	1					1	0
115	Metopidae HAC	RAJCA	Heterometopus palaeformis	No mixed	NA	27	04:30:00	No data	No data	No data	RAJCA_HpalaeformissNS_16S_F16_E	Arc915F + ArcR1326	Methanobacterium	Mb Lineage 5	No data	No data	100	Methanobacterium ASV 5						0	1
116	Tropidoatractidae	RIOT	Tropidoatractus levanderi	No mixed	NA	15	08:00:00	RUN03	T07	KAP006	RIOT_Tlevanderi_16S_F11_E	Arc915F + ArcR1326	Methanoregula	Mr Lineage 11	R3KAP006.RIOT.Tlevanderi	Tropidoatractus levanderi RIOT	100	Methanoregula ASV 12	0.992686					0.992686	0.00731358
117	Tropidoatractidae	RIOZ	Tropidoatractus levanderi	No mixed	NA	100	one day	RUN02	?	JOR010	RIOZ_Tlevanderi_16S_JR	Arc915F + ArcR1326	Methanoregula	Mr Lineage 10	R2JOR010.RIOZ.Tlevanderi	Tropidoatractus levanderi RIOZ	100	Methanoregula ASV 8	1					1	0
118	Metopidae, marine-clade	SALT15A	Marine metopid	No mixed	NA	5	02:00:00	No data	No data	No data	SALT15A_MarineMetopidaesp	Arc915F + ArcR1326	Methanocorpusculum	Mc Lineage 6	No data	No data	?							0	1
119	Apometopidae	SUSBARB	Urostomides denarius	No mixed	NA	35	Not starved	No data	No data	No data	SUSBARB_UdenariusNS_16S_F9_E	Arc915F + ArcR1326	Methanobacterium	Mb Lineage 5	No data	No data	100	Methanobacterium ASV 5						0	1
120	Apometopidae	SUSBARB	Urostomides denarius	No mixed	NA	13	04:30:00	RUN03	T04	KAP003	SUSBARB_Udenarius_16S_F9_E	Arc915F + ArcR1326	Methanobacterium	Mb Lineage 5	R3KAP003.SUSBARB.Udenarius	Urostomides denarius SUSBARB	100	Methanobacterium ASV 5	0.759286					0.759286	0.240714
121	Apometopidae	SUSBARB	Urostomides denarius	No mixed	NA	26	04:30:00	No data	No data	No data	SUSBABR_Udenarius2_16S_F9_E	Arc915F + ArcR1326	Methanobacterium	Mb Lineage 5	No data	No data	100	Methanobacterium ASV 5						0	1
122	Apometopidae	SUSBARB	Urostomides denarius	No mixed	NA	26	04:30:00	No data	No data	No data	SUSBARB_UdenariusII_16S_F26_E	Arc915F + ArcR1326	Methanobacterium	Mb Lineage 5	No data	No data	100	Methanobacterium ASV 5						0	1
123	Metopidae, Metopus es-clade	TRIANGLE	Metopus es	Not mixed	NA	10	05:00:00	RUN03	T08	KAP007	TRIANGLE_Mes_16S_F11_E	Arc915F + ArcR1326	Methanobacterium	Mb Lineage 4	No data	No data	100	Methanobacterium ASV 5						0
124	Metopidae, Brachonella-clade	VELKAL	Brachonella contorta	No mixed	NA	18	03:00:00	RUN03	T16	KAP015	VELKAL_Bcontorta_16S_F17_E	Arc915F + ArcR1326	Methanoregula	Mr Lineage 12	R3KAP015.VELKAL.Bcontorta	Brachonella contorta VELKAL	100	Methanoregula ASV 14	0.968585					0.968585	0.0314148
125	Metopidae, Brachonella-clade	VELKAL	Brachonella contorta	No mixed	NA	5	Not starved	No data	No data	No data	VELKAL_BcontortaNS_16S_F17_c	Arc915F + ArcR1326	Methanoregula	Mr Lineage 12	No data	No data	100	Methanoregula ASV 14						0	1
126	Tropidoatractidae	VERNON	Tropidoatractus levanderi	No mixed	NA	50	02:30:00	RUN03	T18	KAP035	VERNON_Tlevanderi_16S_F17_E	Arc915F + ArcR1326	Methanoregula	Mr Lineage 3	R3KAP035.VERNON.Tlevanderi	Tropidoatractus levanderi VERNON	100	Methanoregula ASV 9	0.898628					0.898628	0.101372
127	Tropidoatractidae	VERNON	Tropidoatractus levanderi	No mixed	NA	80	Not starved	No data	No data	No data	VERNON_TlevanderiNS_16S_F17_E	Arc915F + ArcR1326	Methanoregula	Mr Lineage 3	No data	No data	100	Methanoregula ASV 9						0	1
128	Metopidae, Metopus es-clade	VYSLU2	Metopus es	No mixed	NA	50	02:30:00	RUN03	T17	KAP034	VYSLU2_Mes_16S_F17_E	Arc915F + ArcR1326	Methanobacterium	Mb Lineage 4	R3KAP034.VYSLU2.Mes	Metopus es VYSLU2	100	Methanobacterium ASV 5	0.932214					0.932214	0.0677864
129	Metopidae, Metopus es-clade	VYSLU2	Metopus es	No mixed	NA	50	Not starved	No data	No data	No data	VYSLU2_MesNS_16S_F17_E	Arc915F + ArcR1326	Methanobacterium	Mb Lineage 4	No data	No data	100	Methanobacterium ASV 5						0	1
130	Metopidae, Brachonella-clade	BOPAT	Brachonella pulchra	Urostomides bacillatus died	NA	6	Not starved	No data	No data	No data	BOPAT_Bpulchra_NS_16S_R	Met86F + Arc1340R	Methanoregula	Mr Lineage 14	No data	No data	100	Methanoregula ASV 15
131	Metopidae, Brachonella-clade	JACO	Brachonella contorta	No mixed	NA	10	Not starved	No data	No data	No data	JACO_Bcontorta_10NS_16S_Met86F+Arc1340R_R	Met86F + Arc1340R	Methanoregula	Mr Lineage 7	No data	No data	100
132	Tropidoatractidae	KAENG	Tropidoatractus levanderi	No mixed	NA	5	Not starved	No data	No data	No data	KAENG_Tlevanderi_5NS_16S_R	Met86F + Arc1340R	Methanoregula	Mr Lineage 8	No data	No data	100	Methanoregula ASV 16
133	Tropidoatractidae	KAENG	Tropidoatractus levanderi	No mixed	NA	5	02:00:00	No data	No data	No data	KAENG_Tlevanderi_5S_16S_R	Met86F + Arc1340R	Methanoregula	Mr Lineage 8	No data	No data	100	Methanoregula ASV 16
134	Plagiopylea	KLAN2BC	Trimyema finlayi	Urostomides pullus	NA	5	Not starved	No data	No data	No data	KLAN2BC_Trimyema_5NS_16S_R	Met86F + Arc1340R	Methanocorpusculum	Mc Lineage 1	No data	No data	100
135	Apometopidae	KLAN2BC	Urostomides pullus	Trimyema finlayi	NA	4	02:00:00	No data	No data	No data	KLAN2BC_Upullus_4starved_16S_R	Met86F + Arc1340R	Methanoregula	Mr Lineage 14	No data	No data	100	Methanoregula ASV 15
136	Apometopidae	KLAN2BC	Urostomides pullus	Trimyema finlayi	NA	5	Not starved	No data	No data	No data	KLAN2BC_Upullus_5NS_16S_R	Met86F + Arc1340R	Methanoregula	Mr Lineage 14	No data	No data	100	Methanoregula ASV 15
137	Metopidae BoPl (HAC-clade)	LERM10C	Bothrostoma undulans	Castula sp. 1 died	NA	12	02:00:00	No data	No data	No data	LERM10C_Bundulans_12_16S_MEt86F_Met1340R_R	Met86F + Arc1340R	Methanobacterium	Mb Lineage 2	No data	No data	100
138	Metopidae IAC (HAC-clade)	ALOOA1	Metopid IAC sp3	No mixed	NA	5	01:30:00	No data	No data	No data	Metopid_sp._ALOOA1-2_2_R	Met86F + Arc1340R	Methanobacterium	Mb Lineage 1	No data	No data	100	Methanobacterium ASV 2
139	Metopidae IAC (HAC-clade)	ALOOA1	Metopid IAC sp3	No mixed	NA	4	Not starved	No data	No data	No data	Metopid_sp._ALOOA1-4NS_2_R	Met86F + Arc1340R	Methanobacterium	Mb Lineage 1	No data	No data	100	Methanobacterium ASV 2
140	Tropidoatractidae	WH5	Palmarella salina	No mixed	NA	1	NS	No data	No data	No data	Not obtained	Arc915F + ArcR1326	Not obtained	Not obtained	No data	No data	No data	No data
141	Tropidoatractidae	WH5	Palmarella salina	No mixed	NA	6	NS	No data	No data	No data	Not obtained	Met86F + Arc1340R	Not obtained	Not obtained	No data	No data	No data	No data
142	Tropidoatractidae	WH5	Palmarella salina	No mixed	NA	5	NS	No data	No data	No data	Not obtained	Arc915F + ArcR1326	Not obtained	Not obtained	No data	No data	No data	No data
143	Tropidoatractidae	WH5	Palmarella salina	No mixed	NA	4	04:00:00	No data	No data	No data	Not obtained	Met86F + Arc1340R	Not obtained	Not obtained	No data	No data	No data	No data
144	Tropidoatractidae	WH5	Palmarella salina	No mixed	NA	30	NS	No data	No data	No data	Not obtained	Arc915F + ArcR1326	Not obtained	Not obtained	No data	No data	No data	No data

## Sheet: Table S3. Sample Metadata
Table S3. Sample metadata utilized during analyses in PHYLOSEQ.
IlluminaID	SampleID	BarplotID	culture_name	strain_name	Run	ciliate_strain	ciliate_genus	ciliate_grouping	mix_type	mix_group	mix_time
R2JOR001	R2JOR001.RAJCA.Hpalaeformis	Heterometopus palaeformis RAJCA R2	RAJCA	RAJCA	2	Heterometopus palaeformis	Heterometopus	HAC	NA	NA	NA
R2JOR002	R2JOR002.MEJONA.Hpalaeformis	Heterometopus palaeformis MEJONA	MEJONA	MEJONA	2	Heterometopus palaeformis	Heterometopus	HAC	NA	NA	NA
R2JOR003	R2JOR003.Amix.KUTRI.KU13.Tariella	Tropidoatractus ariella KUTRI.KUCR13 R2	KUTRI.KU13	KU13	2	Tropidoatractus ariella	Tropidoatractus	HAC	Artificial	KUTRI	after
R2JOR006	R2JOR006.ALOOA1.Mlaminarius	Metopid sp. 7 ALOOA1	ALOOA1	ALOOA1	2	Metopid sp.	Metopid	HAC	NA	NA	NA
R2JOR007	R2JOR007.Amix.KUTRI.MEDIA	KUTRI media R2	KUTRI	KUTRI	2	NA	Media	NA	Artificial	KUTRI	NA
R2JOR009	R2JOR009.LUKIFOREST.Tlevanderi	Tropidoatractus levanderi LUKIFOREST	LUKIFOREST	LUKIFOREST	2	Tropidoatractus levanderi	Tropidoatractus	Tropidoatractidae	NA	NA	NA
R2JOR010	R2JOR010.RIOZ.Tlevanderi	Tropidoatractus levanderi RIOZ	RIOZ	RIOZ	2	Tropidoatractus levanderi	Tropidoatractus	Tropidoatractidae	NA	NA	NA
KAP001-GRANCA-BCONT	R3KAP001.GRANCA.Bcontorta	Brachonella contorta GRANCA	GRANCA	GRANCA	3A	Brachonella contorta	Brachonella	Brachonella	NA	NA	NA
KAP002-JACO-BCONT	R3KAP002.JACO.Bcontorta	Brachonella contorta JACO	JACO	JACO	3A	Brachonella contorta	Brachonella	Brachonella	NA	NA	NA
KAP003-SUSBARB-UDEN	R3KAP003.SUSBARB.Udenarius	Urostomides denarius SUSBARB	SUSBARB	SUSBARB	3A	Urostomides denarius	Urostomides	Apometopidae	NA	TRISUS	before
KAP004-CKMOCBO-UBAC	R3KAP004.CKMOCBO.Upullus	Urostomides pullus CKMOCBO	CKMOCBO	CKMOCBO	3A	Urostomides pullus	Urostomides	Apometopidae	NA	NA	NA
KAP005-KU13-TARI	R3KAP005.KU13.Tariella	Tropidoatractus ariella KUCR13	KU13	KU13	3A	Tropidoatractus ariella	Tropidoatractus	Tropidoatractidae	NA	KU13	before
KAP006-RIOT-TLEV	R3KAP006.RIOT.Tlevanderi	Tropidoatractus levanderi RIOT	RIOT	RIOT	3A	Tropidoatractus levanderi	Tropidoatractus	Tropidoatractidae	NA	RIOT	before
KAP009-PRAKBOT-BOTHRO	R3KAP009.PRAKBOT.Bkovalyovi	Bothrostoma kovalyovi PRAKBOT	PRAKBOT	PRAKBOT	3A	Bothrostoma kovalyovi	Bothrostoma	HAC	NA	NA	NA
KAP010-LERBOTRO1-BUND	R3KAP010.LERMA1.Bundulans	Bothrostoma undulans LERMA1	LERMA1	LERMA1	3A	Bothrostoma undulans	Bothrostoma	HAC	NA	MORLE	before
KAP011-MALKAL-MES	R3KAP011.MALKAL.Mes	Metopus es MALKAL	MALKAL	MALKAL	3A	Metopus es	Metopus es	Metopus es	NA	NA	NA
KAP012-KUNRA-MES	R3KAP012.KUNRA.Mes	Metopus es KUNRAMET	KUNRA	KUNRA	3A	Metopus es	Metopus es	Metopus es	NA	RIOTKU	before
KAP013-RAJCA-HPAL	R3KAP013.RAJCA.Hpalaeformis	Heterometopus palaeformis RAJCA R3	RAJCA	RAJCA	3A	Heterometopus palaeformis	Heterometopus	HAC	NA	RAJCA	before
KAP014-DMS7-BNAS	R3KAP014.DMS7.Bnasutum	Bothrostoma nasutum LERMA7	LERMA7	LERMA7	3A	Bothrostoma nasutum	Bothrostoma	HAC	NA	NA	NA
KAP015-VELKAL-BCONT	R3KAP015.VELKAL.Bcontorta	Brachonella contorta VELKAL	VELKAL	VELKAL	3A	Brachonella contorta	Brachonella	Brachonella	NA	NA	NA
KAP016-KUTRI-TARI	R3KAP016.Amix.KUTRI.KU13.Tariella	Tropidoatractus ariella KUTRI.KUCR13 R3	KUTRI.KU13	KU13	3A	Tropidoatractus ariella	Tropidoatractus	Tropidoatractidae	Artificial	KUTRI	after
KAP017-KUTRI-MES	R3KAP017.Amix.KUTRI.TRIANGLE.Mes	Metopus es KUTRI.TRIANGLE	KUTRI.TRIANGLE	TRIANGLE	3A	Metopus es	Metopus es	Metopus es	Artificial	KUTRI	after
KAP018-KUTRI-MEDIA	R3KAP018.Amix.KUTRI.MEDIA	KUTRI media R3	KUTRI	KUTRI	3A	NA	Media	NA	Artificial	KUTRI	NA
KAP019-KUSUSKU13-TARI	R3KAP019.Amix.KUSUS.KU13.Tariella	Tropidoatractus ariella KUSUS.KUCR13 R3	KUSUS.KU13	KU13	3A	Tropidoatractus ariella	Tropidoatractus	Tropidoatractidae	Artificial	KUSUS	after
KAP020-KUSUS-MEDIA	R3KAP020.Amix.KUSUS.MEDIA	KUSUS media	KUSUS	KUSUS	3B	NA	Media	NA	Artificial	KUSUS	NA
KAP021-TRISUSSUSBARB-UDEN	R3KAP021.Amix.TRISUS.SUSBARB.Udenarius	Urostomides denarius TRISUS.SUSBARB R3	TRISUS.SUSBARB	SUSBARB	3B	Urostomides denarius	Urostomides	Apometopidae	Artificial	TRISUS	after
KAP022-TRISUSTRIANGLE-MES	R3KAP022.Amix.TRISUS.TRIANGLE.Mes	Metopus es TRISUS.TRIANGLE R3	TRISUS.TRIANGLE	TRIANGLE	3B	Metopus es	Metopus es	Metopus es	Artificial	TRISUS	after
KAP023-TRISUS-MEDIA	R3KAP023.Amix.TRISUS.MEDIA	TRISUS media	TRISUS	TRISUS	3B	NA	Media	NA	Artificial	TRISUS	NA
KAP024-RAGEDUGDUKUBAS-MES	R3KAP024.Amix.RAGEDU.GDUKABAS.Mes	Metopus es RAGEDU.GDUKABAM	GDUKABAS	GDUKABAS	3B	Metopus es	Metopus es	Metopus es	Artificial	RAGEDU	before
KAP026-RAGEDU-MEDIA	R3KAP026.Amix.RAGEDU.MEDIA	RAGEDU media	RAGEDU	RAGEDU	3B	NA	Media	NA	Artificial	RAGEDU	NA
KAP034-VYSLU2-MES	R3KAP034.VYSLU2.Mes	Metopus es VYSLU2	VYSLU2	VYSLU2	3B	Metopus es	Metopus es	Metopus es	NA	NA	NA
KAP035-VERNON-TLEV	R3KAP035.VERNON.Tlevanderi	Tropidoatractus levanderi VERNON	VERNON	VERNON	3B	Tropidoatractus levanderi	Tropidoatractus	Tropidoatractidae	NA	NA	NA
KAP036-KAENG-TLEV	R3KAP036.KAENG.Tlevanderi	Tropidoatractus levanderi KAENG	KAENG	KAENG	3B	Tropidoatractus levanderi	Tropidoatractus	Tropidoatractidae	NA	NA	NA
KAP037-RAJ-HPAL	R3KAP037.RAJ.Tariella	Tropidoatractus ariella RAJ	RAJ	RAJ	3B	Tropidoatractus ariella	Tropidoatractus	Tropidoatractidae	NA	NA	NA
KAP001-RIOTKURIOT-TLEV	R4KAP001.Amix.RIOTKU.RIOT.Tlevanderi	Tropidoatractus levanderi RIOTKU.RIOT	RIOTKU.RIOT	RIOT	4A	Tropidoatractus levanderi	Tropidoatractus	Tropidoatractidae	Artificial	RIOTKU	after
KAP002-RIOTKUKUNRA-MES	R4KAP002.Amix.RIOTKU.KUNRA.Mes	Metopus es RIOTKU.KUNRAMET	RIOTKU.KUNRA	KUNRA	4A	Metopus es	Metopus es	Metopus es	Artificial	RIOTKU	after
KAP003-RIOTKU-MEDIA	R4KAP003.Amix.RIOTKU.MEDIA	RIOTKU media	RIOTKU	RIOTKU	4A	NA	Media	NA	Artificial	RIOTKU	NA
KAP004-LEDY-MES	R4KAP004.Nmix.LEDY.Mes	Castula specialis LEDY R4	LEDY	LEDY	4A	Castula specialis	Metopus es	HAC	Natural	NA	NA
KAP005-LEDY-BCONT	R4KAP005.Nmix.LEDY.Bcontorta	Brachonella contorta LEDY R4	LEDY	LEDY	4A	Brachonella contorta	Brachonella	Brachonella	Natural	NA	NA
KAP006-LEDY-HPAL	R4KAP006.Nmix.LEDY.Hpalaeformis	Heterometopus palaeformis LEDY R4	LEDY	LEDY	4A	Heterometopus palaeformis	Heterometopus	HAC	Natural	NA	NA
KAP008-LERMA1II-MEDIA	R4KAP008.Nmix.LERMA1II.MEDIA	LERMA1II media	LERMA1II	LERMA1II	4A	NA	Media	NA	Natural	NA	NA
KAP010-LERMA1II-BUND	R4KAP010.Nmix.LERMA1II.Bundulans	Bothrostoma undulans LERMA10C	LERMA1II	LERMA1II	4A	Bothrostoma undulans	Bothrostoma	HAC	Natural	NA	NA
KAP011-3LIBL1-USTR	R4KAP011.Nmix.3LIBL1.Ustriatus	Urostomides striatus LIBL R4	3LIBL1	3LIBL1	4A	Urostomides striatus	Urostomides	Apometopidae	Natural	NA	NA
KAP012-3LIBL1-MEDIA	R4KAP012.Nmix.3LIBL1.Media	3LIBL1 media	3LIBL1	3LIBL1	4A	NA	Media	NA	Natural	NA	NA
KAP013-3LIBL1-BUND	R4KAP013.Nmix.3LIBL1.Brobustum	Bothrostoma robustum LIBL R4	3LIBL1	3LIBL1	4A	Bothrostoma robustum	Bothrostoma	HAC	Natural	NA	NA
KAP015-RAGEDU-HPAL	R4KAP015.Amix.RAGEDU.RAJCA.Hpalaeformis	Heterometopus palaeformis RAGEDU.RAJCA	RAGEDU.RAJCA	RAJCA	4A	Heterometopus palaeformis	Heterometopus	HAC	Artificial	RAGEDU	after
KAP016-MIX7-TRIMYEMA	R4KAP016.Amix.MIX7.KLAN25B.Trimyema	Trimyema finlayi MIX7.KLAN2BC	MIX7.KLAN25B	KLAN25B	4A	Trimyema finlayi	Trimyema	Plagiopylea	Artificial	MIX7	before
KAP017-TRISUSSUSBARB-UDEN	R4KAP017.Amix.TRISUS.SUSBARB.Udenarius	Urostomides denarius TRISUS.SUSBARB R4	TRISUS.SUSBARB	SUSBARB	4A	Urostomides denarius	Urostomides	Apometopidae	Artificial	TRISUS	after
KAP018-MIX7-HPAL	R4KAP018.Amix.MIX7.RAJCA.Hpalaeformis	Heterometopus palaeformis MIX7.RAJCA	MIX7.RAJCA	RAJCA	4A	Heterometopus palaeformis	Heterometopus	HAC	Artificial	MIX7	after
KAP020-BOPAT-MEDIA	R4KAP020.Nmix.BOPAT.MEDIA	BOPAT media	BOPAT	BOPAT	4B	NA	Media	NA	Natural	NA	NA
KAP021-BOPAT-USTR	R4KAP021.Nmix.BOPAT.Ubacillatus	Urostomides bacillatus BOPAT R4	BOPAT	BOPAT	4B	Urostomides bacillatus	Urostomides	Apometopidae	Natural	NA	NA
KAP022-MORLE-MEDIA	R4KAP022.Amix.MORLE.MEDIA	MORLE media	MORLE	MORLE	4B	NA	Media	NA	Artificial	MORLE	NA
KAP023-MORLE-TLEV	R4KAP023.Amix.MORLE.MORETES.Tlevanderi	Tropidoatractus levanderi MORLE.MORETES R4	MORLE.MORETES	MORETES	4B	Tropidoatractus levanderi	Tropidoatractus	Tropidoatractidae	Artificial	MORLE	after
KAP025-MORLE-BUND	R4KAP025.Amix.MORLE.LERMA1.Bundulans	Bothrostoma undulans MORLE.LERMA1 R4	MORLE.LERMA1	LERMA1	4B	Bothrostoma undulans	Bothrostoma	HAC	Artificial	MORLE	after
KAP027-ELJAD1	R4KAP027.ELJAD1.MarineMetopid	Metopid sp. 4 ELJAD1	ELJAD1	ELJAD1	4B	Metopid sp.	Metopid	HAC	NA	NA	NA
KAP028-NARROW	R4KAP028.NARROWRIVER.MarineMetopid	Metopid sp. 1 NARROWRIVER	NARROWRIVER	NARROWRIVER	4B	Metopus sp.	Metopid	Marine metopid	NA	NA	NA
KAP029-QDUF	R4KAP029.QDUF.MarineMetopid	Metopid sp. 2 QDUF	QDUF	QDUF	4B	Metopus cf nivaaensis	Metopid	Marine metopid	NA	NA	NA
KAP030-BOPAT-BPUL	R4KAP030.Nmix.BOPAT.Bpulchra	Brachonella pulchra BOPAT	BOPAT	BOPAT	4B	Brachonella pulchra	Brachonella	Brachonella	Natural	NA	NA
KAP001-mixMORLEMORETES-TLEV	R5KAP001.Amix.MORLE.MORETES.Tlevanderi	Tropidoatractus levanderi MORLE.MORETES R5	MORLE.MORETES	MORETES	5A	Tropidoatractus levanderi	Tropidoatractus	Tropidoatractidae	Artificial	MORLE	after
KAP002-mixMORLELERMA1-BUND	R5KAP002.Amix.MORLE.LERMA1.Bundulans	Bothrostoma undulans MORLE.LERMA1 R5	MORLE.LERMA1	LERMA1	5A	Bothrostoma undulans	Bothrostoma	HAC	Artificial	MORLE	after
KAP003-mix3LIBL1-USTR	R5KAP003.Nmix.3LIBL1.Ustriatus	Urostomides striatus LIBL R5	3LIBL1	3LIBL1	5A	Urostomides striatus	Urostomides	Apometopidae	Natural	NA	NA
KAP004-mix3LIBL1-BROB	R5KAP004.Nmix.3LIBL1.Brobustum	Bothrostoma robustum LIBL R5	3LIBL1	3LIBL1	5A	Bothrostoma robustum	Bothrostoma	HAC	Natural	NA	NA
KAP005-mixLEDY-HPAL	R5KAP005.Nmix.LEDY.Hpalaeformis	Heterometopus palaeformis LEDY R5	LEDY	LEDY	5A	Heterometopus palaeformis	Heterometopus	HAC	Natural	NA	NA
KAP006-mixLEDY-MES	R5KAP006.Nmix.LEDY.Mes	Castula specialis LEDY R5	LEDY	LEDY	5A	Metopus es	Metopus es	HAC	Natural	NA	NA
KAP007-mixLEDY-BCONT	R5KAP007.Nmix.LEDY.Bcontorta	Brachonella contorta LEDY R5	LEDY	LEDY	5A	Brachonella contorta	Brachonella	Brachonella	Natural	NA	NA
KAP008-mixBOPAT-UROST	R5KAP008.Nmix.BOPAT.Ubacillatus	Urostomides bacillatus BOPAT R5	BOPAT	BOPAT	5A	Urostomides bacillatus	Urostomides	Apometopidae	Natural	NA	NA
KAP010-mixTRISUSTRIANGLE-MES	R5KAP010.Amix.TRISUS.TRIANGLE.Mes	Metopus es TRISUS.TRIANGLE R5	TRISUS.TRIANGLE	TRIANGLE	5A	Metopus es	Metopus es	Metopus es	Artificial	TRISUS	after
KAP011-mixKUSUSSUSBARB-UDEN	R5KAP011.Amix.KUSUS.SUSBARB.Udenarius	Urostomides denarius KUSUS.SUSBARB	KUSUS.SUSBARB	SUSBARB	5A	Urostomides denarius	Urostomides	Apometopidae	Artificial	KUSUS	after
KAP012-mixKUSUSKU13-TARI	R5KAP012.Amix.KUSUS.KU13.Tariella	Tropidoatractus ariella KUSUS.KUCR13 R5	KUSUS.KU13	KU13	5A	Tropidoatractus ariella	Tropidoatractus	Tropidoatractidae	Artificial	KUSUS	after
KAP013-MORETES-TLEV	R5KAP013.MORETES.Tlevanderi	Tropidoatractus levanderi MORETES	MORETES	MORETES	5A	Tropidioatractus levanderi	Tropidoatractus	Tropidoatractidae	NA	MORLE	before
KAP014-mixLERMA5-MLAM	R5KAP014.Nmix.LERMA5.Mlaminarius	Metopid sp. 6 LERMA5	LERMA5	LERMA5	5A	Metopid sp.	Metopid	HAC	Natural	NA	NA
KAP015-mixLERMA5-TROPIDO	R5KAP015.Nmix.LERMA5.Tropidoatractidae	Tropidoatractus sp. LERMA5	LERMA5	LERMA5	5B	Tropidoatractus sp.	Tropidoatractus	Tropidoatractidae	Natural	NA	NA
KAP016-mixLERMA5-MEDIA	R5KAP016.Nmix.LERMA5.MEDIA	LERMA5 media	LERMA5	LERMA5	5B	NA	Media	NA	Natural	NA	NA

## Sheet: Table S4. Count table (absolute
Table S4. Absolute count table with contaminants removed and ASVs renamed as described in the Methods.
	R2JOR001	R2JOR002	R2JOR003	R2JOR006	R2JOR007	R2JOR009	R2JOR010	KAP001.GRANCA.BCONT	KAP002.JACO.BCONT	KAP003.SUSBARB.UDEN	KAP004.CKMOCBO.UBAC	KAP005.KU13.TARI	KAP006.RIOT.TLEV	KAP009.PRAKBOT.BOTHRO	KAP010.LERBOTRO1.BUND	KAP011.MALKAL.MES	KAP012.KUNRA.MES	KAP013.RAJCA.HPAL	KAP014.DMS7.BNAS	KAP015.VELKAL.BCONT	KAP016.KUTRI.TARI	KAP017.KUTRI.MES	KAP018.KUTRI.MEDIA	KAP019.KUSUSKU13.TARI	KAP020.KUSUS.MEDIA	KAP021.TRISUSSUSBARB.UDEN	KAP022.TRISUSTRIANGLE.MES	KAP023.TRISUS.MEDIA	KAP024.RAGEDUGDUKUBAS.MES	KAP026.RAGEDU.MEDIA	KAP034.VYSLU2.MES	KAP035.VERNON.TLEV	KAP036.KAENG.TLEV	KAP037.RAJ.HPAL	KAP001.RIOTKURIOT.TLEV	KAP002.RIOTKUKUNRA.MES	KAP003.RIOTKU.MEDIA	KAP004.LEDY.MES	KAP005.LEDY.BCONT	KAP006.LEDY.HPAL	KAP008.LERMA1II.MEDIA	KAP010.LERMA1II.BUND	KAP011.3LIBL1.USTR	KAP012.3LIBL1.MEDIA	KAP013.3LIBL1.BUND	KAP015.RAGEDU.HPAL	KAP016.MIX7.TRIMYEMA	KAP017.TRISUSSUSBARB.UDEN	KAP018.MIX7.HPAL
02881d5062e9589c62eb47a62523bf82	0	0	0	0	0	0	0	0	0	0	0	0	0	0	0	0	0	0	168	0	0	0	0	0	0	0	0	0	0	0	0	0	0	0	0	0	0	0	0	0	0	0	0	0	0	0	0	0	0
Methanomethylovorans ASV 1	0	0	0	0	12	0	0	0	0	0	0	0	0	0	0	0	0	0	0	65	0	0	62	0	0	0	0	0	0	0	0	0	0	0	0	0	0	0	0	0	0	0	190	115	0	19	0	0	0
Methanoregula ASV 18	0	0	0	0	0	0	0	0	0	0	0	0	0	335	0	0	0	0	0	0	0	0	0	0	0	0	0	0	0	55	0	0	0	0	0	0	0	0	0	0	0	0	0	83	108	0	0	0	0
Methanoregula ASV 1	0	0	0	0	0	0	0	0	0	0	0	0	0	0	0	0	0	0	0	0	0	0	0	0	0	0	0	0	0	79	179	309	287	0	0	0	0	0	0	0	0	0	0	0	0	0	0	0	0
Methanoregula ASV 2	0	0	0	0	0	0	0	0	0	0	56	0	0	475	0	314	0	0	0	128	0	0	33	0	221	0	0	52	0	155	363	0	0	36	0	0	0	248	145	0	0	0	0	0	574	99	0	0	0
Methanospirillum ASV 3	0	0	0	0	0	0	0	0	0	0	0	0	0	0	0	268	0	0	0	0	0	0	0	0	0	0	0	0	0	0	0	0	0	0	0	0	0	0	0	0	0	0	0	192	0	0	0	0	0
Methanoregula ASV 3	0	0	0	0	0	0	0	0	0	0	0	0	0	0	0	0	0	0	0	0	0	0	0	0	128	85	809	56	83	0	0	0	0	0	0	0	0	0	0	0	0	0	0	0	4376	0	0	0	0
Methanospirillum ASV 1	0	0	0	0	0	0	0	0	0	0	0	0	0	0	0	0	0	0	0	0	0	0	0	0	0	0	0	0	0	0	0	0	0	0	0	0	0	0	0	0	0	0	0	0	329	0	0	0	0
Methanoregula ASV 4	0	0	0	0	0	0	0	0	0	0	0	0	0	0	0	13057	0	0	0	0	0	0	0	0	0	0	0	0	0	0	0	0	0	0	0	0	0	0	0	0	0	0	0	0	0	0	0	0	0
Methanosaeta ASV 1	0	0	0	0	0	0	0	0	0	0	0	0	0	0	0	0	0	0	0	0	0	0	0	0	0	0	0	47	0	0	0	25	0	0	0	0	54	184	160	13	218	48	2018	130	182	0	86	0	0
Methanoregula ASV 5	0	0	0	0	0	0	0	0	0	0	0	0	0	0	0	0	0	0	0	0	0	0	0	0	6365	0	55	10745	0	0	0	0	0	0	0	0	0	0	0	0	0	62	1559	0	0	0	0	0	0
Methanoregula ASV 6	0	0	0	0	0	0	0	0	0	0	0	0	0	0	0	191	0	0	0	0	0	0	0	0	0	0	0	0	0	0	0	0	0	41	0	0	226	466	0	146	51	0	0	0	34	0	0	0	0
Methanoregula ASV 7	0	0	0	0	0	0	0	0	0	0	0	0	0	0	0	0	0	0	0	0	0	0	0	0	0	0	0	0	0	0	61	0	0	0	0	0	0	0	0	0	24	0	0	0	0	0	0	0	0
Methanobacterium ASV 1	0	0	0	0	0	0	0	0	0	0	0	0	0	0	25229	0	0	0	1876	0	0	0	0	0	0	0	0	0	0	0	0	0	0	0	0	0	0	0	0	0	28	3248	0	0	0	0	0	0	0
Methanomethylophilaceae ASV 1	0	0	0	0	0	0	0	0	0	0	0	0	0	0	0	0	0	0	0	0	0	0	0	0	0	0	0	0	0	0	0	81	28	0	0	0	0	0	882	0	0	0	126	0	229	121	0	365	0
Methanoregula ASV 8	0	0	0	0	0	0	3386	25513	0	0	0	0	0	0	0	0	0	0	0	0	0	0	0	0	0	0	0	0	0	0	0	0	0	0	0	0	0	0	0	0	0	0	0	0	0	0	0	0	0
Methanoregula ASV 9	0	0	0	0	0	0	0	0	0	0	0	0	0	0	0	0	0	0	0	0	0	0	0	0	0	0	0	0	0	0	0	5239	1850	0	0	0	0	0	0	0	0	0	0	0	0	0	0	0	0
Methanospirillum ASV 2	0	0	0	0	141	0	0	0	0	0	0	0	0	0	0	0	0	0	0	0	0	0	785	0	0	0	0	912	0	0	0	0	0	0	0	0	0	0	0	0	0	0	18	0	71	96	0	97	0
Methanobacterium ASV 2	0	0	0	2143	0	0	0	0	0	0	0	0	0	0	0	0	0	0	0	0	0	0	0	0	0	0	0	0	0	0	0	0	0	0	0	0	0	0	0	0	0	0	0	0	0	0	0	0	0
Methanoregula ASV 10	0	0	0	0	0	6504	0	0	25465	0	0	0	0	0	0	0	0	0	909	0	0	0	0	0	0	0	0	0	0	0	39	121	80	0	0	0	0	0	1706	0	42	0	20	0	0	72	0	36	0
4a8f97109207a7e85f2a852e48a2c7d2	0	0	0	0	0	0	0	0	0	0	0	0	0	0	0	0	0	0	0	0	0	0	0	0	0	0	0	0	0	0	0	0	0	0	0	0	0	0	0	0	0	0	0	135	0	0	0	0	0
Methanobacterium ASV 3	0	0	0	0	0	0	0	0	0	0	0	0	0	0	0	0	0	0	0	0	0	0	0	0	0	0	0	78	0	0	0	0	0	0	0	0	3875	0	28	0	0	0	9	0	0	0	0	0	0
Methanobacterium ASV 4	0	0	66	0	29	0	0	0	0	0	0	283	0	0	0	0	0	0	0	0	328	0	70	0	0	0	0	133	0	0	0	10	23	0	0	0	0	0	0	0	0	0	0	0	78	38	0	0	0
Methanocorpusculum ASV 1	0	0	0	0	0	0	0	0	0	0	0	0	0	0	0	0	0	0	0	0	0	0	0	0	0	0	0	0	0	0	0	0	0	0	0	0	0	0	0	0	0	0	0	0	0	0	0	0	0
658c5f3904b63c35811e9084fc2b9b86	0	0	0	0	0	0	0	0	0	0	0	0	0	0	0	0	0	0	0	0	0	0	0	0	0	0	0	0	0	0	0	0	0	0	0	0	0	0	0	0	0	0	0	0	0	0	0	0	0
Methanocorpusculum ASV 2	0	0	0	0	0	0	0	0	0	0	0	0	0	0	0	0	0	0	0	0	0	0	0	0	0	0	0	0	0	0	0	0	0	0	0	0	0	0	0	0	0	0	0	0	5	0	6911	0	0
7030fa750a14064b56d695552609c848	0	0	0	0	0	0	0	0	0	0	0	0	0	0	0	0	0	0	0	0	0	0	0	0	6516	0	0	1257	0	0	0	0	0	0	0	0	0	0	0	0	0	0	0	0	0	0	0	0	0
Methanospirillum ASV 4	0	0	0	0	0	0	0	0	0	0	0	0	0	0	0	25	0	0	0	0	0	0	0	0	0	0	0	0	0	0	0	0	0	0	0	0	285	0	0	0	0	0	0	0	0	0	0	0	0
82f937d8efe57ab55cb109c01b191ade	0	0	0	0	0	0	0	0	0	0	0	0	0	0	0	0	0	0	0	0	0	0	0	0	0	0	0	0	0	0	0	0	0	0	0	0	0	0	0	0	0	0	0	0	0	0	0	0	0
846e2614c593185d5db3a7bf9d340670	0	0	0	0	0	0	0	0	0	0	0	0	0	0	0	0	0	0	0	0	0	0	0	0	0	0	0	0	0	0	0	0	0	0	0	0	0	0	0	0	0	0	0	0	0	0	0	0	0
Methanoregula ASV 11	0	0	0	0	0	0	0	0	0	0	0	0	0	0	0	0	0	0	0	0	0	0	0	0	0	0	0	0	0	0	0	0	0	0	0	0	0	0	2271	0	0	0	0	0	0	117	0	0	0
Methanocorpusculum ASV 3	0	0	0	0	0	0	0	0	0	0	0	0	0	0	0	0	0	0	0	0	0	0	0	0	0	0	0	0	0	0	0	0	0	0	0	0	0	0	0	0	0	0	0	0	0	0	0	0	0
9ae177e81f94833e9ac509f50f987821	0	0	0	0	0	0	0	0	0	0	0	0	0	0	0	0	0	0	0	0	0	0	0	0	0	0	0	0	0	0	0	0	0	0	0	0	0	0	0	0	0	0	0	0	0	0	0	0	0
Methanobacterium ASV 5	10071	12088	0	0	51	0	0	0	0	3189	0	0	2	11069	0	0	6431	21915	0	0	0	46181	167	0	182	3920	26095	10296	22915	32071	9269	10	0	0	0	5614	59	5833	0	6472	155	103	2815	169	4542	5517	0	2439	10237
Methanoregula ASV 12	0	0	0	0	0	0	0	0	0	0	0	0	20767	0	0	296	0	0	0	0	0	0	0	0	0	0	0	0	0	0	0	0	0	0	4529	0	66	90	0	0	0	0	0	0	0	0	0	70	0
Methanoregula ASV 13	0	0	0	0	0	0	0	0	0	0	0	0	0	0	0	0	0	0	0	0	0	0	0	0	0	0	0	0	0	0	0	0	0	0	0	0	0	0	0	0	0	0	0	110	1966	0	0	0	0
b5b3305d45eac1be9ad45a08bd0d2624	0	0	0	0	0	0	0	0	0	0	0	0	0	0	0	0	0	0	282	0	0	0	0	0	0	0	0	0	0	0	0	0	0	0	0	0	0	0	0	0	0	0	0	0	0	0	0	0	0
Methanoregula ASV 14	0	0	0	0	0	0	0	0	0	0	0	0	0	0	0	0	0	0	0	8448	0	0	0	0	0	0	0	0	0	0	0	0	0	0	0	0	0	0	0	0	0	0	0	0	0	0	0	0	0
Methanoregula ASV 15	0	0	0	0	0	0	0	0	0	0	4988	0	0	0	0	0	0	0	0	0	0	0	0	0	0	0	0	0	0	0	32	0	0	0	0	0	0	0	0	0	0	0	0	0	0	0	0	0	0
Methanomassiliicoccaceae ASV 1	0	0	0	0	0	0	0	0	0	0	0	0	0	0	0	0	0	0	0	0	0	0	0	0	202	0	0	1387	0	0	0	0	0	0	0	0	0	0	0	0	0	0	36	0	45	0	0	119	0
Methanoregula ASV 16	0	0	0	0	0	0	0	0	0	0	0	0	0	0	0	0	0	0	0	0	0	0	0	0	0	0	0	0	0	0	0	0	6925	537	38	0	0	0	0	0	0	0	0	0	0	0	0	0	0
Methanoregula ASV 17	0	0	9415	0	606	0	0	26	0	0	0	19736	0	0	181	0	0	0	0	0	32400	0	2158	17404	3022	0	0	0	0	0	0	35	16	11143	59	0	0	0	86	0	0	0	0	93	153	0	0	0	0
Methanosaeta ASV 2	0	0	59	0	7545	0	0	0	0	0	0	0	126	0	0	0	0	0	0	0	0	59	27643	0	180	0	0	427	185	287	0	0	0	0	0	62	234	59	289	0	1978	0	0	129	157	0	0	15	0
d0b017c14e562bedf12b96fa3c9ee2e8	0	0	0	0	0	0	0	0	0	0	0	0	0	0	0	0	0	0	0	0	0	0	0	0	0	0	0	0	0	0	0	0	0	0	0	0	0	0	0	0	0	0	0	0	0	0	0	0	0
Methanosaeta ASV 3	0	0	0	0	0	0	0	0	0	0	0	0	0	0	0	0	0	0	0	0	0	0	0	0	0	0	0	0	0	0	0	0	0	0	0	70	0	0	608	0	0	0	0	0	0	0	0	0	0
d35f3ec910ce575eac72484ae6083a83	0	0	0	0	0	0	0	0	0	0	0	0	0	0	0	0	0	0	0	0	0	0	0	0	0	0	0	0	0	0	0	0	0	0	0	0	0	0	0	0	0	0	0	0	0	0	0	0	0
d5fab2e35a83de9be1c0f10e4dff732b	0	0	0	0	0	0	0	0	0	0	0	0	0	0	0	0	0	0	0	0	0	0	0	0	0	0	0	0	0	0	0	0	0	0	0	0	0	0	0	0	0	0	0	0	0	0	0	0	0
Methanospirillum ASV 5	0	0	0	0	0	0	0	0	0	0	0	0	0	0	0	0	0	0	0	0	0	0	0	0	0	0	0	0	0	0	0	0	0	0	0	0	1027	0	0	0	0	0	0	190	440	0	0	0	0
Methanosaeta ASV 6	0	0	0	0	0	0	0	0	0	0	0	0	0	0	0	0	0	0	0	0	0	0	0	0	0	0	0	0	0	0	0	0	49	0	49	0	0	0	0	0	0	0	0	0	0	0	0	0	0
Methanosaeta ASV 5	0	0	0	0	0	0	0	0	0	0	0	0	0	0	0	0	0	0	0	0	0	0	0	0	0	0	0	0	0	0	0	0	0	0	0	0	0	0	0	0	0	0	0	0	0	0	0	0	0
e204a5ea98e9989702b73a921bc29f9b	0	0	0	0	79	0	0	0	0	0	0	0	0	0	0	0	0	0	0	0	0	0	246	0	0	0	0	65	0	0	0	0	0	0	0	0	0	0	238	0	0	0	0	0	0	0	0	0	0
Methanosaeta ASV 4	0	0	0	0	0	0	0	0	0	0	0	0	0	0	0	0	0	0	0	0	0	0	0	0	0	0	0	0	0	0	0	0	0	0	0	0	0	0	0	0	0	0	0	0	0	0	0	0	0
Methanomicrobiales ASV 1	0	0	0	0	0	0	0	0	0	0	0	0	0	0	0	0	0	0	0	0	0	0	0	0	102	0	0	1169	0	0	0	0	0	0	0	0	0	0	0	0	0	0	0	0	0	0	0	0	0
e741e6884e4bd5b7cd02848df2ebeecc	0	0	0	0	0	0	0	0	0	0	0	0	0	0	0	0	0	0	0	0	0	0	0	0	0	0	0	0	0	0	0	0	0	0	0	0	516	0	0	0	0	0	0	0	0	0	0	0	0
e7ae82a51ecee7f218d058e432968e89	0	0	0	0	0	0	0	0	0	0	0	0	0	0	0	0	0	0	0	0	0	0	0	0	0	0	0	0	0	0	0	0	0	0	0	0	0	0	0	0	0	0	0	0	0	0	0	0	0
fb29e197688717bf6536fc26173e2552	0	0	0	0	0	0	0	0	0	938	0	0	0	0	0	0	0	0	0	0	0	0	0	0	0	0	0	0	0	0	0	0	0	0	0	0	0	0	0	0	0	0	0	0	0	0	0	0	0
																																															0	0	0
																																															0	0	0
																																															0	0	0
																																															96	0	97
																																															0	0	0
																																															39	0	0
																																															0	0	0
																																															0	0	0
																																															72	0	36
																																															0	0	0
																																															0	0	0
																																															0	0	0
																																															0	0	0
																																															0	0	0
																																															0	0	0
																																															0	0	0
																																															0	0	0
																																															0	0	0
																																															0	0	0
																																															0	0	0
																																															0	0	0
																																															0	0	0
																																															0	0	0
																																															0	0	0
																																															0	0	0
																																															0	0	0
																																															38	0	0
																																															0	0	0
																																															0	0	0
																																															0	0	0
																																															0	0	0
																																															0	0	18
																																															0	0	0
																																															0	0	0
																																															0	0	0
																																															0	0	0
																																															0	0	0
																																															0	0	0
																																															0	0	0
																																															0	0	0
																																															0	0	0
																																															0	0	0
																																															0	0	0
																																															0	0	0
																																															0	0	0
																																															0	6911	0
																																															0	0	0
																																															0	0	0
																																															0	0	0
																																															0	0	13
																																															0	0	0
																																															0	0	0
																																															0	0	0
																																															0	0	0
																																															0	0	0
																																															0	0	26
																																															0	0	0
																																															0	0	0
																																															0	0	0
																																															0	0	0
																																															0	0	0
																																															0	0	0
																																															0	0	0
																																															0	0	0
																																															0	0	0
																																															117	0	0
																																															0	0	0
																																															0	0	0
																																															0	0	0
																																															0	0	0
																																															0	0	0
																																															0	0	0
																																															0	0	0
																																															0	0	0
																																															18	0	0
																																															0	0	0
																																															0	0	0
																																															0	0	0
																																															0	0	0
																																															0	0	0
																																															0	0	0
																																															0	0	0
																																															0	0	0
																																															0	0	0
																																															5517	0	2439
																																															0	0	0
																																															0	0	0
																																															0	0	0
																																															0	0	0
																																															0	0	0
																																															0	0	0
																																															0	0	0
																																															0	0	0
																																															0	0	0
																																															0	0	0
																																															0	0	0
																																															0	0	0
																																															0	0	70
																																															0	0	0
																																															0	0	0
																																															0	0	0
																																															0	0	0
																																															0	0	0
																																															0	0	0
																																															0	0	0
																																															0	0	0
																																															0	0	0
																																															32	0	0
																																															0	0	0
																																															0	0	0
																																															0	0	0
																																															0	0	0
																																															0	0	0
																																															0	0	0
																																															0	0	0
																																															0	0	0
																																															164	0	0
																																															0	0	0
																																															0	0	0
																																															0	0	0
																																															0	0	0
																																															0	0	0
																																															0	0	119
																																															0	0	0
																																															0	0	0
																																															0	0	0
																																															0	0	0
																																															0	0	0
																																															0	0	0
																																															0	0	15
																																															0	0	0
																																															0	0	0
																																															0	0	0
																																															0	0	0
																																															0	0	0
																																															0	0	0
																																															0	0	4
																																															0	0	0
																																															0	0	0
																																															0	0	0
																																															0	0	30
																																															0	0	0
																																															0	0	0
																																															0	0	0
																																															0	0	0
																																															0	0	0
																																															0	0	0
																																															0	0	0
																																															0	0	0
																																															0	0	0
																																															0	0	0
																																															0	0	0
																																															0	0	0
																																															0	0	0
																																															0	0	0
																																															0	0	0
																																															0	0	0
																																															0	0	0
																																															0	0	0
																																															0	0	0
																																															0	0	0
																																															0	0	0
																																															0	0	0
																																															0	0	0
																																															0	0	0
																																															0	0	0
																																															0	0	0
																																															0	0	0
																																															0	0	0
																																															0	0	0
																																															0	0	0
																																															0	0	0
																																															0	0	0
																																															0	0	0
																																															0	0	0
																																															0	0	120
																																															0	0	0
																																															0	0	0
																																															0	0	0
																																															0	0	0
																																															0	0	0
																																															0	0	0
[truncated: 26 more columns]

## Sheet: Table S5. Count table (relative
Table S5. Relative abundance count table with contaminants removed and ASVs renamed as described in the Methods.
	R2JOR001	R2JOR002	R2JOR003	R2JOR006	R2JOR007	R2JOR009	R2JOR010	KAP001.GRANCA.BCONT	KAP002.JACO.BCONT	KAP003.SUSBARB.UDEN	KAP004.CKMOCBO.UBAC	KAP005.KU13.TARI	KAP006.RIOT.TLEV	KAP009.PRAKBOT.BOTHRO	KAP010.LERBOTRO1.BUND	KAP011.MALKAL.MES	KAP012.KUNRA.MES	KAP013.RAJCA.HPAL	KAP014.DMS7.BNAS	KAP015.VELKAL.BCONT	KAP016.KUTRI.TARI	KAP017.KUTRI.MES	KAP018.KUTRI.MEDIA	KAP019.KUSUSKU13.TARI	KAP020.KUSUS.MEDIA	KAP021.TRISUSSUSBARB.UDEN	KAP022.TRISUSTRIANGLE.MES	KAP023.TRISUS.MEDIA	KAP024.RAGEDUGDUKUBAS.MES	KAP026.RAGEDU.MEDIA	KAP034.VYSLU2.MES	KAP035.VERNON.TLEV	KAP036.KAENG.TLEV	KAP037.RAJ.HPAL	KAP001.RIOTKURIOT.TLEV	KAP002.RIOTKUKUNRA.MES	KAP003.RIOTKU.MEDIA	KAP004.LEDY.MES	KAP005.LEDY.BCONT	KAP006.LEDY.HPAL	KAP008.LERMA1II.MEDIA	KAP010.LERMA1II.BUND	KAP011.3LIBL1.USTR	KAP012.3LIBL1.MEDIA	KAP013.3LIBL1.BUND	KAP015.RAGEDU.HPAL	KAP016.MIX7.TRIMYEMA	KAP017.TRISUSSUSBARB.UDEN	KAP018.MIX7.HPAL
02881d5062e9589c62eb47a62523bf82	0	0	0	0	0	0	0	0	0	0	0	0	0	0	0	0	0	0	0.051932	0	0	0	0	0	0	0	0	0	0	0	0	0	0	0	0	0	0	0	0	0	0	0	0	0	0	0	0	0	0
Methanomethylovorans ASV 1	0	0	0	0	0.00141794	0	0	0	0	0	0	0	0	0	0	0	0	0	0	0.00752228	0	0	0.00198948	0	0	0	0	0	0	0	0	0	0	0	0	0	0	0	0	0	0	0	0.0279782	0.0854383	0	0.00312551	0	0	0
Methanoregula ASV 18	0	0	0	0	0	0	0	0	0	0	0	0	0	0.028201	0	0	0	0	0	0	0	0	0	0	0	0	0	0	0	0.00168469	0	0	0	0	0	0	0	0	0	0	0	0	0	0.0616642	0.00812702	0	0	0	0
Methanoregula ASV 1	0	0	0	0	0	0	0	0	0	0	0	0	0	0	0	0	0	0	0	0	0	0	0	0	0	0	0	0	0	0.00241982	0.0180026	0.0530017	0.0310002	0	0	0	0	0	0	0	0	0	0	0	0	0	0	0	0
Methanoregula ASV 2	0	0	0	0	0	0	0	0	0	0	0.0111023	0	0	0.0399865	0	0.0221892	0	0	0	0.0148131	0	0	0.00105891	0	0.013063	0	0	0.00195313	0	0.00474776	0.0365081	0	0	0.00306201	0	0	0	0.0360465	0.0226103	0	0	0	0	0	0.0431936	0.0162856	0	0	0
Methanospirillum ASV 3	0	0	0	0	0	0	0	0	0	0	0	0	0	0	0	0.0189386	0	0	0	0	0	0	0	0	0	0	0	0	0	0	0	0	0	0	0	0	0	0	0	0	0	0	0	0.142645	0	0	0	0	0
Methanoregula ASV 3	0	0	0	0	0	0	0	0	0	0	0	0	0	0	0	0	0	0	0	0	0	0	0	0	0.00756591	0.0212235	0.0300085	0.00210337	0.00358021	0	0	0	0	0	0	0	0	0	0	0	0	0	0	0	0.329295	0	0	0	0
Methanospirillum ASV 1	0	0	0	0	0	0	0	0	0	0	0	0	0	0	0	0	0	0	0	0	0	0	0	0	0	0	0	0	0	0	0	0	0	0	0	0	0	0	0	0	0	0	0	0	0.0247573	0	0	0	0
Methanoregula ASV 4	0	0	0	0	0	0	0	0	0	0	0	0	0	0	0	0.922691	0	0	0	0	0	0	0	0	0	0	0	0	0	0	0	0	0	0	0	0	0	0	0	0	0	0	0	0	0	0	0	0	0
Methanosaeta ASV 1	0	0	0	0	0	0	0	0	0	0	0	0	0	0	0	0	0	0	0	0	0	0	0	0	0	0	0	0.00176532	0	0	0	0.00428816	0	0	0	0	0.00851466	0.0267442	0.0249493	0.00196049	0.0873397	0.0138688	0.297158	0.0965825	0.0136955	0	0.012291	0	0
Methanoregula ASV 5	0	0	0	0	0	0	0	0	0	0	0	0	0	0	0	0	0	0	0	0	0	0	0	0	0.376227	0	0.00204014	0.403583	0	0	0	0	0	0	0	0	0	0	0	0	0	0.0179139	0.229569	0	0	0	0	0	0
Methanoregula ASV 6	0	0	0	0	0	0	0	0	0	0	0	0	0	0	0	0.0134973	0	0	0	0	0	0	0	0	0	0	0	0	0	0	0	0	0	0.00348728	0	0	0.0356354	0.0677326	0	0.0220178	0.0204327	0	0	0	0.00255851	0	0	0	0
Methanoregula ASV 7	0	0	0	0	0	0	0	0	0	0	0	0	0	0	0	0	0	0	0	0	0	0	0	0	0	0	0	0	0	0	0.00613497	0	0	0	0	0	0	0	0	0	0.00961538	0	0	0	0	0	0	0	0
Methanobacterium ASV 1	0	0	0	0	0	0	0	0	0	0	0	0	0	0	0.992877	0	0	0	0.579907	0	0	0	0	0	0	0	0	0	0	0	0	0	0	0	0	0	0	0	0	0	0.011218	0.938457	0	0	0	0	0	0	0
Methanomethylophilaceae ASV 1	0	0	0	0	0	0	0	0	0	0	0	0	0	0	0	0	0	0	0	0	0	0	0	0	0	0	0	0	0	0	0	0.0138937	0.00302441	0	0	0	0	0	0.137533	0	0	0	0.018554	0	0.0172323	0.0199046	0	0.116205	0
Methanoregula ASV 8	0	0	0	0	0	0	1	0.998982	0	0	0	0	0	0	0	0	0	0	0	0	0	0	0	0	0	0	0	0	0	0	0	0	0	0	0	0	0	0	0	0	0	0	0	0	0	0	0	0	0
Methanoregula ASV 9	0	0	0	0	0	0	0	0	0	0	0	0	0	0	0	0	0	0	0	0	0	0	0	0	0	0	0	0	0	0	0	0.898628	0.199827	0	0	0	0	0	0	0	0	0	0	0	0	0	0	0	0
Methanospirillum ASV 2	0	0	0	0	0.0166608	0	0	0	0	0	0	0	0	0	0	0	0	0	0	0	0	0	0.0251893	0	0	0	0	0.0342548	0	0	0	0	0	0	0	0	0	0	0	0	0	0	0.00265057	0	0.00534276	0.0157921	0	0.0308819	0
Methanobacterium ASV 2	0	0	0	1	0	0	0	0	0	0	0	0	0	0	0	0	0	0	0	0	0	0	0	0	0	0	0	0	0	0	0	0	0	0	0	0	0	0	0	0	0	0	0	0	0	0	0	0	0
Methanoregula ASV 10	0	0	0	0	0	1	0	0	1	0	0	0	0	0	0	0	0	0	0.280989	0	0	0	0	0	0	0	0	0	0	0	0.00392236	0.0207547	0.00864118	0	0	0	0	0	0.266022	0	0.0168269	0	0.00294507	0	0	0.0118441	0	0.0114613	0
4a8f97109207a7e85f2a852e48a2c7d2	0	0	0	0	0	0	0	0	0	0	0	0	0	0	0	0	0	0	0	0	0	0	0	0	0	0	0	0	0	0	0	0	0	0	0	0	0	0	0	0	0	0	0	0.100297	0	0	0	0	0
Methanobacterium ASV 3	0	0	0	0	0	0	0	0	0	0	0	0	0	0	0	0	0	0	0	0	0	0	0	0	0	0	0	0.00292969	0	0	0	0	0	0	0	0	0.611006	0	0.00436613	0	0	0	0.00132528	0	0	0	0	0	0
Methanobacterium ASV 4	0	0	0.00691824	0	0.00342668	0	0	0	0	0	0	0.0141366	0	0	0	0	0	0	0	0	0.010022	0	0.00224618	0	0	0	0	0.00499549	0	0	0	0.00171527	0.00248434	0	0	0	0	0	0	0	0	0	0	0	0.00586952	0.00625103	0	0	0
Methanocorpusculum ASV 1	0	0	0	0	0	0	0	0	0	0	0	0	0	0	0	0	0	0	0	0	0	0	0	0	0	0	0	0	0	0	0	0	0	0	0	0	0	0	0	0	0	0	0	0	0	0	0	0	0
658c5f3904b63c35811e9084fc2b9b86	0	0	0	0	0	0	0	0	0	0	0	0	0	0	0	0	0	0	0	0	0	0	0	0	0	0	0	0	0	0	0	0	0	0	0	0	0	0	0	0	0	0	0	0	0	0	0	0	0
Methanocorpusculum ASV 2	0	0	0	0	0	0	0	0	0	0	0	0	0	0	0	0	0	0	0	0	0	0	0	0	0	0	0	0	0	0	0	0	0	0	0	0	0	0	0	0	0	0	0	0	0.00037625	0	0.987709	0	0
7030fa750a14064b56d695552609c848	0	0	0	0	0	0	0	0	0	0	0	0	0	0	0	0	0	0	0	0	0	0	0	0	0.385152	0	0	0.047213	0	0	0	0	0	0	0	0	0	0	0	0	0	0	0	0	0	0	0	0	0
Methanospirillum ASV 4	0	0	0	0	0	0	0	0	0	0	0	0	0	0	0	0.00176666	0	0	0	0	0	0	0	0	0	0	0	0	0	0	0	0	0	0	0	0	0.0449385	0	0	0	0	0	0	0	0	0	0	0	0
82f937d8efe57ab55cb109c01b191ade	0	0	0	0	0	0	0	0	0	0	0	0	0	0	0	0	0	0	0	0	0	0	0	0	0	0	0	0	0	0	0	0	0	0	0	0	0	0	0	0	0	0	0	0	0	0	0	0	0
846e2614c593185d5db3a7bf9d340670	0	0	0	0	0	0	0	0	0	0	0	0	0	0	0	0	0	0	0	0	0	0	0	0	0	0	0	0	0	0	0	0	0	0	0	0	0	0	0	0	0	0	0	0	0	0	0	0	0
Methanoregula ASV 11	0	0	0	0	0	0	0	0	0	0	0	0	0	0	0	0	0	0	0	0	0	0	0	0	0	0	0	0	0	0	0	0	0	0	0	0	0	0	0.354124	0	0	0	0	0	0	0.0192466	0	0	0
Methanocorpusculum ASV 3	0	0	0	0	0	0	0	0	0	0	0	0	0	0	0	0	0	0	0	0	0	0	0	0	0	0	0	0	0	0	0	0	0	0	0	0	0	0	0	0	0	0	0	0	0	0	0	0	0
9ae177e81f94833e9ac509f50f987821	0	0	0	0	0	0	0	0	0	0	0	0	0	0	0	0	0	0	0	0	0	0	0	0	0	0	0	0	0	0	0	0	0	0	0	0	0	0	0	0	0	0	0	0	0	0	0	0	0
Methanobacterium ASV 5	1	1	0	0	0.00602623	0	0	0	0	0.772716	0	0	9.57167e-05	0.931812	0	0	1	1	0	0	0	0.998724	0.00535875	0	0.0107578	0.978777	0.967951	0.386719	0.98844	0.982357	0.932214	0.00171527	0	0	0	0.977028	0.00930306	0.84782	0	0.976022	0.0620994	0.0297602	0.414519	0.125557	0.341786	0.907551	0	0.776504	1
Methanoregula ASV 12	0	0	0	0	0	0	0	0	0	0	0	0	0.993874	0	0	0.0209172	0	0	0	0	0	0	0	0	0	0	0	0	0	0	0	0	0	0	0.96877	0	0.0104068	0.0130814	0	0	0	0	0	0	0	0	0	0.0222859	0
Methanoregula ASV 13	0	0	0	0	0	0	0	0	0	0	0	0	0	0	0	0	0	0	0	0	0	0	0	0	0	0	0	0	0	0	0	0	0	0	0	0	0	0	0	0	0	0	0	0.0817236	0.147942	0	0	0	0
b5b3305d45eac1be9ad45a08bd0d2624	0	0	0	0	0	0	0	0	0	0	0	0	0	0	0	0	0	0	0.0871716	0	0	0	0	0	0	0	0	0	0	0	0	0	0	0	0	0	0	0	0	0	0	0	0	0	0	0	0	0	0
Methanoregula ASV 14	0	0	0	0	0	0	0	0	0	0	0	0	0	0	0	0	0	0	0	0.977665	0	0	0	0	0	0	0	0	0	0	0	0	0	0	0	0	0	0	0	0	0	0	0	0	0	0	0	0	0
Methanoregula ASV 15	0	0	0	0	0	0	0	0	0	0	0.988898	0	0	0	0	0	0	0	0	0	0	0	0	0	0	0	0	0	0	0	0.00321834	0	0	0	0	0	0	0	0	0	0	0	0	0	0	0	0	0	0
Methanomassiliicoccaceae ASV 1	0	0	0	0	0	0	0	0	0	0	0	0	0	0	0	0	0	0	0	0	0	0	0	0	0.0119399	0	0	0.0520958	0	0	0	0	0	0	0	0	0	0	0	0	0	0	0.00530113	0	0.00338626	0	0	0.037886	0
Methanoregula ASV 16	0	0	0	0	0	0	0	0	0	0	0	0	0	0	0	0	0	0	0	0	0	0	0	0	0	0	0	0	0	0	0	0	0.748002	0.0456749	0.00812834	0	0	0	0	0	0	0	0	0	0	0	0	0	0
Methanoregula ASV 17	0	0	0.986897	0	0.0716058	0	0	0.00101805	0	0	0	0.985863	0	0	0.00712318	0	0	0	0	0	0.989978	0	0.0692466	1	0.178626	0	0	0	0	0	0	0.00600343	0.00172824	0.947776	0.0126203	0	0	0	0.0134103	0	0	0	0	0.0690936	0.0115133	0	0	0	0
Methanosaeta ASV 2	0	0	0.00618449	0	0.891528	0	0	0	0	0	0	0	0.00603015	0	0	0	0	0	0	0	0	0.00127595	0.887017	0	0.0106396	0	0	0.0160382	0.00797999	0.00879101	0	0	0	0	0	0.0107901	0.0368969	0.00857558	0.0450647	0	0.792468	0	0	0.0958395	0.0118143	0	0	0.00477555	0
d0b017c14e562bedf12b96fa3c9ee2e8	0	0	0	0	0	0	0	0	0	0	0	0	0	0	0	0	0	0	0	0	0	0	0	0	0	0	0	0	0	0	0	0	0	0	0	0	0	0	0	0	0	0	0	0	0	0	0	0	0
Methanosaeta ASV 3	0	0	0	0	0	0	0	0	0	0	0	0	0	0	0	0	0	0	0	0	0	0	0	0	0	0	0	0	0	0	0	0	0	0	0	0.0121824	0	0	0.0948074	0	0	0	0	0	0	0	0	0	0
d35f3ec910ce575eac72484ae6083a83	0	0	0	0	0	0	0	0	0	0	0	0	0	0	0	0	0	0	0	0	0	0	0	0	0	0	0	0	0	0	0	0	0	0	0	0	0	0	0	0	0	0	0	0	0	0	0	0	0
d5fab2e35a83de9be1c0f10e4dff732b	0	0	0	0	0	0	0	0	0	0	0	0	0	0	0	0	0	0	0	0	0	0	0	0	0	0	0	0	0	0	0	0	0	0	0	0	0	0	0	0	0	0	0	0	0	0	0	0	0
Methanospirillum ASV 5	0	0	0	0	0	0	0	0	0	0	0	0	0	0	0	0	0	0	0	0	0	0	0	0	0	0	0	0	0	0	0	0	0	0	0	0	0.161936	0	0	0	0	0	0	0.141159	0.0331101	0	0	0	0
Methanosaeta ASV 6	0	0	0	0	0	0	0	0	0	0	0	0	0	0	0	0	0	0	0	0	0	0	0	0	0	0	0	0	0	0	0	0	0.00529272	0	0.0104813	0	0	0	0	0	0	0	0	0	0	0	0	0	0
Methanosaeta ASV 5	0	0	0	0	0	0	0	0	0	0	0	0	0	0	0	0	0	0	0	0	0	0	0	0	0	0	0	0	0	0	0	0	0	0	0	0	0	0	0	0	0	0	0	0	0	0	0	0	0
e204a5ea98e9989702b73a921bc29f9b	0	0	0	0	0.00933475	0	0	0	0	0	0	0	0	0	0	0	0	0	0	0	0	0	0.00789372	0	0	0	0	0.00244141	0	0	0	0	0	0	0	0	0	0	0.0371121	0	0	0	0	0	0	0	0	0	0
Methanosaeta ASV 4	0	0	0	0	0	0	0	0	0	0	0	0	0	0	0	0	0	0	0	0	0	0	0	0	0	0	0	0	0	0	0	0	0	0	0	0	0	0	0	0	0	0	0	0	0	0	0	0	0
Methanomicrobiales ASV 1	0	0	0	0	0	0	0	0	0	0	0	0	0	0	0	0	0	0	0	0	0	0	0	0	0.00602908	0	0	0.0439078	0	0	0	0	0	0	0	0	0	0	0	0	0	0	0	0	0	0	0	0	0
e741e6884e4bd5b7cd02848df2ebeecc	0	0	0	0	0	0	0	0	0	0	0	0	0	0	0	0	0	0	0	0	0	0	0	0	0	0	0	0	0	0	0	0	0	0	0	0	0.0813623	0	0	0	0	0	0	0	0	0	0	0	0
e7ae82a51ecee7f218d058e432968e89	0	0	0	0	0	0	0	0	0	0	0	0	0	0	0	0	0	0	0	0	0	0	0	0	0	0	0	0	0	0	0	0	0	0	0	0	0	0	0	0	0	0	0	0	0	0	0	0	0
fb29e197688717bf6536fc26173e2552	0	0	0	0	0	0	0	0	0	0.227284	0	0	0	0	0	0	0	0	0	0	0	0	0	0	0	0	0	0	0	0	0	0	0	0	0	0	0	0	0	0	0	0	0	0	0	0	0	0	0
[truncated: 24 more columns]

## Sheet: Table S6. Taxonomic assignments
Table S6. Taxonomic assignments of ASVs retained after contaminant removal, with ASVs renamed as described in the Methods.
	Kingdom	Phylum	Class	Order	Family	Genus	Species
02881d5062e9589c62eb47a62523bf82	Archaea	Nanoarchaeota	Nanoarchaeia	Woesearchaeales	Woesearchaeales	Woesearchaeales	Other
Methanomethylovorans ASV 1	Archaea	Halobacterota	Methanosarcinia	Methanosarciniales	Methanosarcinaceae	Methanomethylovorans	Methanomethylovorans ASV 1
Methanoregula ASV 18	Archaea	Halobacterota	Methanomicrobia	Methanomicrobiales	Methanoregulaceae	Methanoregula	Methanoregula ASV 18
Methanoregula ASV 1	Archaea	Halobacterota	Methanomicrobia	Methanomicrobiales	Methanoregulaceae	Methanoregula	Methanoregula ASV 1
Methanoregula ASV 2	Archaea	Halobacterota	Methanomicrobia	Methanomicrobiales	Methanoregulaceae	Methanoregula	Methanoregula ASV 2
Methanospirillum ASV 3	Archaea	Halobacterota	Methanomicrobia	Methanomicrobiales	Methanospirillaceae	Methanospirillum	Methanospirillum ASV 3
Methanoregula ASV 3	Archaea	Halobacterota	Methanomicrobia	Methanomicrobiales	Methanoregulaceae	Methanoregula	Methanoregula ASV 3
Methanospirillum ASV 1	Archaea	Halobacterota	Methanomicrobia	Methanomicrobiales	Methanospirillaceae	Methanospirillum	Methanospirillum ASV 1
Methanoregula ASV 4	Archaea	Halobacterota	Methanomicrobia	Methanomicrobiales	Methanoregulaceae	Methanoregula	Methanoregula ASV 4
Methanosaeta ASV 1	Archaea	Halobacterota	Methanosarcinia	Methanosarciniales	Methanosaetaceae	Methanosaeta	Methanosaeta ASV 1
Methanoregula ASV 5	Archaea	Halobacterota	Methanomicrobia	Methanomicrobiales	Methanoregulaceae	Methanoregula	Methanoregula ASV 5
Methanoregula ASV 6	Archaea	Halobacterota	Methanomicrobia	Methanomicrobiales	Methanoregulaceae	Methanoregula	Methanoregula ASV 6
Methanoregula ASV 7	Archaea	Halobacterota	Methanomicrobia	Methanomicrobiales	Methanoregulaceae	Methanoregula	Methanoregula ASV 7
Methanobacterium ASV 1	Archaea	Euryarchaeota	Methanobacteria	Methanobacteriales	Methanobacteriaceae	Methanobacterium	Methanobacterium ASV 1
Methanomethylophilaceae ASV 1	Archaea	Thermoplasmatota	Thermoplasmata	Methanomassiliicoccales	Methanomethylophilaceae	Methanomethylophilaceae	Methanomethylophilaceae ASV 1
Methanoregula ASV 8	Archaea	Halobacterota	Methanomicrobia	Methanomicrobiales	Methanoregulaceae	Methanoregula	Methanoregula ASV 8
Methanoregula ASV 9	Archaea	Halobacterota	Methanomicrobia	Methanomicrobiales	Methanoregulaceae	Methanoregula	Methanoregula ASV 9
Methanospirillum ASV 2	Archaea	Halobacterota	Methanomicrobia	Methanomicrobiales	Methanospirillaceae	Methanospirillum	Methanospirillum ASV 2
Methanobacterium ASV 2	Archaea	Euryarchaeota	Methanobacteria	Methanobacteriales	Methanobacteriaceae	Methanobacterium	Methanobacterium ASV 2
Methanoregula ASV 10	Archaea	Halobacterota	Methanomicrobia	Methanomicrobiales	Methanoregulaceae	Methanoregula	Methanoregula ASV 10
4a8f97109207a7e85f2a852e48a2c7d2	Archaea	Halobacterota	Methanomicrobia	Methanomicrobiales	Methanoregulaceae	Methanoregula	Other
Methanobacterium ASV 3	Archaea	Euryarchaeota	Methanobacteria	Methanobacteriales	Methanobacteriaceae	Methanobacterium	Methanobacterium ASV 3
Methanobacterium ASV 4	Archaea	Euryarchaeota	Methanobacteria	Methanobacteriales	Methanobacteriaceae	Methanobacterium	Methanobacterium ASV 4
Methanocorpusculum ASV 1	Archaea	Halobacterota	Methanomicrobia	Methanomicrobiales	Methanocorpusculaceae	Methanocorpusculum	Methanocorpusculum ASV 1
658c5f3904b63c35811e9084fc2b9b86	Archaea	Nanoarchaeota	Nanoarchaeia	Woesearchaeales	Woesearchaeales	Woesearchaeales	Other
Methanocorpusculum ASV 2	Archaea	Halobacterota	Methanomicrobia	Methanomicrobiales	Methanocorpusculaceae	Methanocorpusculum	Methanocorpusculum ASV 2
7030fa750a14064b56d695552609c848	Archaea	Crenarchaeota	Bathyarchaeia	Bathyarchaeia	Bathyarchaeia	Bathyarchaeia	Other
Methanospirillum ASV 4	Archaea	Halobacterota	Methanomicrobia	Methanomicrobiales	Methanospirillaceae	Methanospirillum	Methanospirillum ASV 4
82f937d8efe57ab55cb109c01b191ade	Archaea	Halobacterota	Methanosarcinia	Methanosarciniales	Methanosarcinaceae	Methanomethylovorans	Other
846e2614c593185d5db3a7bf9d340670	Archaea	Euryarchaeota	Methanobacteria	Methanobacteriales	Methanobacteriaceae	Methanobacterium	Other
Methanoregula ASV 11	Archaea	Halobacterota	Methanomicrobia	Methanomicrobiales	Methanoregulaceae	Methanoregula	Methanoregula ASV 11
Methanocorpusculum ASV 3	Archaea	Halobacterota	Methanomicrobia	Methanomicrobiales	Methanocorpusculaceae	Methanocorpusculum	Methanocorpusculum ASV 3
9ae177e81f94833e9ac509f50f987821	Archaea	Thermoplasmatota	Thermoplasmata	Marine_Benthic_Group_D_and_DHVEG-1	Marine_Benthic_Group_D_and_DHVEG-1	Marine_Benthic_Group_D_and_DHVEG-1	Other
Methanobacterium ASV 5	Archaea	Euryarchaeota	Methanobacteria	Methanobacteriales	Methanobacteriaceae	Methanobacterium	Methanobacterium ASV 5
Methanoregula ASV 12	Archaea	Halobacterota	Methanomicrobia	Methanomicrobiales	Methanoregulaceae	Methanoregula	Methanoregula ASV 12
Methanoregula ASV 13	Archaea	Halobacterota	Methanomicrobia	Methanomicrobiales	Methanoregulaceae	Methanoregula	Methanoregula ASV 13
b5b3305d45eac1be9ad45a08bd0d2624	Archaea	Nanoarchaeota	Nanoarchaeia	Woesearchaeales	Woesearchaeales	Woesearchaeales	Other
Methanoregula ASV 14	Archaea	Halobacterota	Methanomicrobia	Methanomicrobiales	Methanoregulaceae	Methanoregula	Methanoregula ASV 14
Methanoregula ASV 15	Archaea	Halobacterota	Methanomicrobia	Methanomicrobiales	Methanoregulaceae	Methanoregula	Methanoregula ASV 15
Methanomassiliicoccaceae ASV 1	Archaea	Thermoplasmatota	Thermoplasmata	Methanomassiliicoccales	Methanomassiliicoccaceae	Methanomassiliicoccaceae	Methanomassiliicoccaceae ASV 1
Methanoregula ASV 16	Archaea	Halobacterota	Methanomicrobia	Methanomicrobiales	Methanoregulaceae	Methanoregula	Methanoregula ASV 16
Methanoregula ASV 17	Archaea	Halobacterota	Methanomicrobia	Methanomicrobiales	Methanoregulaceae	Methanoregula	Methanoregula ASV 17
Methanosaeta ASV 2	Archaea	Halobacterota	Methanosarcinia	Methanosarciniales	Methanosaetaceae	Methanosaeta	Methanosaeta ASV 2
d0b017c14e562bedf12b96fa3c9ee2e8	Archaea	Micrarchaeota	Micrarchaeia	Micrarchaeales	Micrarchaeales	Micrarchaeales	Other
Methanosaeta ASV 3	Archaea	Halobacterota	Methanosarcinia	Methanosarciniales	Methanosaetaceae	Methanosaeta	Methanosaeta ASV 3
d35f3ec910ce575eac72484ae6083a83	Archaea	Nanoarchaeota	Nanoarchaeia	Woesearchaeales	Woesearchaeales	Woesearchaeales	Other
d5fab2e35a83de9be1c0f10e4dff732b	Archaea	Halobacterota	Methanosarcinia	Methanosarciniales	Methanosaetaceae	Methanosaeta	Other
Methanospirillum ASV 5	Archaea	Halobacterota	Methanomicrobia	Methanomicrobiales	Methanospirillaceae	Methanospirillum	Methanospirillum ASV 5
Methanosaeta ASV 6	Archaea	Halobacterota	Methanosarcinia	Methanosarciniales	Methanosaetaceae	Methanosaeta	Methanosaeta ASV 6
Methanosaeta ASV 5	Archaea	Halobacterota	Methanosarcinia	Methanosarciniales	Methanosaetaceae	Methanosaeta	Methanosaeta ASV 5
e204a5ea98e9989702b73a921bc29f9b	Archaea	Crenarchaeota	Bathyarchaeia	Bathyarchaeia	Bathyarchaeia	Bathyarchaeia	Other
Methanosaeta ASV 4	Archaea	Halobacterota	Methanosarcinia	Methanosarciniales	Methanosaetaceae	Methanosaeta	Methanosaeta ASV 4
Methanomicrobiales ASV 1	Archaea	Halobacterota	Methanomicrobia	Methanomicrobiales	Methanomicrobiales	Methanomicrobiales	Methanomicrobiales ASV 1
e741e6884e4bd5b7cd02848df2ebeecc	Archaea	Halobacterota	Methanomicrobia	Methanomicrobiales	Methanomicrobiaceae	Methanomicrobiaceae	Other
e7ae82a51ecee7f218d058e432968e89	Archaea	Halobacterota	Methanosarcinia	Methanosarciniales	Methanosaetaceae	Methanosaeta	Other
fb29e197688717bf6536fc26173e2552	Archaea	Crenarchaeota	Nitrososphaeria	Nitrososphaerales	Nitrososphaeraceae	Nitrososphaeraceae	Other

## Sheet: Table S7. Sanger vs ASV
Table S7. Pairwise distance matrix of the identified symbiotic methanogen lineages and the identified dominant ASVs.
METHANOBACTERIUM	Methanobacterium ASV 6	Methanobacterium ASV 3	Methanobacterium ASV 4	Methanobacterium symbiont lineage 1	Methanobacterium ASV 2	Methanobacterium symbiont lineage 9	Methanobacterium symbiont lineage 10	Methanobacterium symbiont lineage 2	Methanobacterium ASV 1	Methanobacterium symbiont lineage 11	Methanobacterium symbiont lineage 8	Methanobacterium symbiont lineage 7	Methanobacterium symbiont lineage 6	Methanobacterium symbiont lineage 5	Methanobacterium symbiont lineage 4	Methanobacterium symbiont lineage 3	Methanobacterium ASV 5
Methanobacterium ASV 6		95	94	96	96	94	94.5	94.5	94.5	94	94	94	94.5	94.5	94.5	94.5	94.5
Methanobacterium ASV 3	95		99	95	95	97	96.5	96.5	96.5	97	97	97	97.5	97.5	97.5	97.5	97.5
Methanobacterium ASV 4	94	99		94	94	96	95.5	95.5	95.5	96	96	96	96.5	96.5	96.5	96.5	96.5
Methanobacterium symbiont lineage 1	96	95	94		100	97.17	97.41	97.17	96.5	92.9	95.77	95.77	96	96.01	96.24	96.01	96.5
Methanobacterium ASV 2	96	95	94	100		97	96.5	96.5	96.5	96	96	96	96.5	96.5	96.5	96.5	96.5
Methanobacterium symbiont lineage 9	94	97	96	97.17	97		99.35	99.13	99.5	93.99	97.84	97.84	98.05	98.05	98.27	98.05	98.5
Methanobacterium symbiont lineage 10	94.5	96.5	95.5	97.41	96.5	99.35		99.78	100	94.21	98.05	98.05	98.26	98.27	98.48	98.27	99
Methanobacterium symbiont lineage 2	94.5	96.5	95.5	97.17	96.5	99.13	99.78		100	93.99	97.84	97.84	98.05	98.05	98.27	98.05	99
Methanobacterium ASV 1	94.5	96.5	95.5	96.5	96.5	99.5	100	100		98.5	98.5	98.5	99	99	99	99	99
Methanobacterium symbiont lineage 11	94	97	96	92.9	96	93.99	94.21	93.99	98.5		95.29	95.29	95.5	95.51	95.73	95.51	99.5
Methanobacterium symbiont lineage 8	94	97	96	95.77	96	97.84	98.05	97.84	98.5	95.29		99.13	99.35	99.35	99.57	99.35	99.5
Methanobacterium symbiont lineage 7	94	97	96	95.77	96	97.84	98.05	97.84	98.5	95.29	99.13		99.78	99.57	99.57	99.35	99.5
Methanobacterium symbiont lineage 6	94.5	97.5	96.5	96	96.5	98.05	98.26	98.05	99	95.5	99.35	99.78		99.78	99.78	99.57	100
Methanobacterium symbiont lineage 5	94.5	97.5	96.5	96.01	96.5	98.05	98.27	98.05	99	95.51	99.35	99.57	99.78		99.78	99.57	100
Methanobacterium symbiont lineage 4	94.5	97.5	96.5	96.24	96.5	98.27	98.48	98.27	99	95.73	99.57	99.57	99.78	99.78		99.78	100
Methanobacterium symbiont lineage 3	94.5	97.5	96.5	96.01	96.5	98.05	98.27	98.05	99	95.51	99.35	99.35	99.57	99.57	99.78		100
Methanobacterium ASV 5	94.5	97.5	96.5	96.5	96.5	98.5	99	99	99	99.5	99.5	99.5	100	100	100	100
METHANOCORPUSCULUM	Methanocorpusculum symbiont lineage 1	Methanocorpusculum ASV 2	Methanocorpusculum symbiont lineage 5	Methanocorpusculum ASV 1	Methanocorpusculum symbiont lineage 6	Methanocorpusculum symbiont lineage 2	Methanocorpusculum symbiont lineage 4	Methanocorpusculum symbiont lineage 3	Methanocorpusculum ASV 3
Methanocorpusculum symbiont lineage 1		100	98.7	98.5	99.08	98.48	98.7	95.65	99
Methanocorpusculum ASV 2	100		98.5	98.5	99.42	98.5	98.5	98.5	99
Methanocorpusculum symbiont lineage 5	98.7	98.5		100	99.39	98.91	99.13	96.09	99.5
Methanocorpusculum ASV 1	98.5	98.5	100		98.26	99	99	99	99.5
Methanocorpusculum symbiont lineage 6	99.08	99.42	99.39	98.26		99.08	99.39	95.11	99.42
Methanocorpusculum symbiont lineage 2	98.48	98.5	98.91	99	99.08		99.78	96.96	99.5
Methanocorpusculum symbiont lineage 4	98.7	98.5	99.13	99	99.39	99.78		96.96	99.5
Methanocorpusculum symbiont lineage 3	95.65	98.5	96.09	99	95.11	96.96	96.96		99.5
Methanocorpusculum ASV 3	99	99	99.5	99.5	99.42	99.5	99.5	99.5
METHANOREGULA	Methanoregula symbiont lineage 3	Methanoregula ASV 19	Methanoregula symbiont lineage 11	Methanoregula ASV 4	Methanoregula ASV 15	Methanoregula ASV 11	Methanoregula symbiont lineage 13	Methanoregula ASV 3	Methanoregula ASV 1	Methanoregula symbiont lineage 14	Methanoregula ASV 7	Methanoregula symbiont lineage 15	Methanoregula ASV 14	Methanoregula symbiont lineage 12	Methanoregula ASV 6	Methanoregula ASV 10	Methanoregula ASV 17	Methanoregula symbiont lineage 8	Methanoregula ASV 8	Methanoregula symbiont lineage 10	Methanoregula symbiont lineage 9	Methanoregula ASV 18	Methanoregula ASV 16	Methanoregula symbiont lineage 7	Methanoregula ASV 2	Methanoregula symbiont lineage 2	Methanoregula symbiont lineage 1	Methanoregula ASV 12	Methanoregula ASV 5	Methanoregula symbiont lineage 6	Methanoregula symbiont lineage 5	Methanoregula symbiont lineage 4	Methanoregula ASV 9	Methanoregula ASV 13
Methanoregula symbiont lineage 3		100	99.12	99	99.5	98	99.13	98.5	98	98.69	98.5	98.91	99	99.13	98.5	99	96	97.82	97.5	96.65	98.04	98	96.5	98.04	97	98.26	98.26	97.5	97	98.47	98.47	98.04	98	97.5
Methanoregula ASV 19	100		99	99	99.5	98	98.5	98.5	98	98.5	98.5	99	99	98.5	98.5	99	96	97.5	97.5	98	98	98	96.5	97	97	97	97.5	97.5	97	98	98	98	98	97.5
Methanoregula symbiont lineage 11	99.12	99		100	99.5	98	98.69	98.5	98	98.69	99	98.91	99.5	98.69	98.5	99	96.5	98.25	98.5	97.12	98.47	99	97	98.47	98	98.25	98.25	98	98	98.91	98.91	98.47	99	98.5
Methanoregula ASV 4	99	99	100		99.5	98	98.5	98.5	98	99	99	99.5	99.5	98.5	98.5	99	96.5	98.5	98.5	99	99	99	97	98	98	97.5	98	98	98	99	99	99	99	98.5
Methanoregula ASV 15	99.5	99.5	99.5	99.5		98.5	99	99	98.5	99	99	99.5	99.5	99	99	99.5	96.5	98	98	98.5	98.5	98.5	97	97.5	97.5	97.5	98	98	97.5	98.5	98.5	98.5	98.5	98
Methanoregula ASV 11	98	98	98	98	98.5		98.5	98.5	98	98.5	98.5	98	98	98.5	98.5	99	96	97.5	97.5	98	98	98	96.5	96	96	97	97.5	97.5	97	97	97	97	97	97.5
Methanoregula symbiont lineage 13	99.13	98.5	98.69	98.5	99	98.5		100	99.5	98.7	99	98.48	98.5	99.57	99	99.5	96.5	97.82	98	96.65	98.04	98.5	97	97.61	96.5	98.7	98.7	98	97.5	98.04	98.48	98.04	97.5	98
Methanoregula ASV 3	98.5	98.5	98.5	98.5	99	98.5	100		99.5	99	99	98.5	98.5	99	99	99.5	96.5	98	98	98.5	98.5	98.5	97	96.5	96.5	97.5	98	98	97.5	97.5	97.5	97.5	97.5	98
Methanoregula ASV 1	98	98	98	98	98.5	98	99.5	99.5		98.5	98.5	98	98	98.5	98.5	99	96	97.5	97.5	98	98	98	96.5	96	96	97	97.5	97.5	97	97	97	97	97	97.5
Methanoregula symbiont lineage 14	98.69	98.5	98.69	99	99	98.5	98.7	99	98.5		100	99.78	99.5	98.7	99	99.5	97.5	97.82	98.5	96.65	98.04	99	98	97.61	97	98.7	98.7	99	98	98.04	98.04	97.61	98	98.5
Methanoregula ASV 7	98.5	98.5	99	99	99	98.5	99	99	98.5	100		99.5	99.5	99	99	99.5	97.5	98.5	98.5	99	99	99	98	97	97	98.5	99	99	98	98	98	98	98	98.5
Methanoregula symbiont lineage 15	98.91	99	98.91	99.5	99.5	98	98.48	98.5	98	99.78	99.5		100	98.48	98.5	99	97	97.6	98	96.41	97.83	98.5	97.5	97.83	97.5	98.48	98.48	98.5	97.5	98.26	98.26	97.83	98.5	98
Methanoregula ASV 14	99	99	99.5	99.5	99.5	98	98.5	98.5	98	99.5	99.5	100		98.5	98.5	99	97	98	98	98.5	98.5	98.5	97.5	97.5	97.5	98	98.5	98.5	97.5	98.5	98.5	98.5	98.5	98
Methanoregula symbiont lineage 12	99.13	98.5	98.69	98.5	99	98.5	99.57	99	98.5	98.7	99	98.48	98.5		100	99.5	96.5	97.82	98	96.65	98.04	98.5	97	97.61	96.5	98.7	98.7	98	97.5	98.04	98.48	98.04	97.5	98
Methanoregula ASV 6	98.5	98.5	98.5	98.5	99	98.5	99	99	98.5	99	99	98.5	98.5	100		99.5	96.5	98	98	98.5	98.5	98.5	97	96.5	96.5	97.5	98	98	97.5	97.5	97.5	97.5	97.5	98
Methanoregula ASV 10	99	99	99	99	99.5	99	99.5	99.5	99	99.5	99.5	99	99	99.5	99.5		97	98.5	98.5	99	99	99	97.5	97	97	98	98.5	98.5	98	98	98	98	98	98.5
Methanoregula ASV 17	96	96	96.5	96.5	96.5	96	96.5	96.5	96	97.5	97.5	97	97	96.5	96.5	97		97	97	97.5	97.5	97.5	98.5	97.5	97.5	98	98.5	98.5	98.5	97.5	97.5	97.5	97.5	98
Methanoregula symbiont lineage 8	97.82	97.5	98.25	98.5	98	97.5	97.82	98	97.5	97.82	98.5	97.6	98	97.82	98	98.5	97		100	98.32	99.78	99.5	97.5	98.04	97.5	97.39	97.39	97.5	98.5	97.6	97.6	97.17	97.5	98
Methanoregula ASV 8	97.5	97.5	98.5	98.5	98	97.5	98	98	97.5	98.5	98.5	98	98	98	98	98.5	97	100		99.5	99.5	99.5	97.5	97.5	97.5	97	97.5	97.5	98.5	97.5	97.5	97.5	97.5	98
Methanoregula symbiont lineage 10	96.65	98	97.12	99	98.5	98	96.65	98.5	98	96.65	99	96.41	98.5	96.65	98.5	99	97.5	98.32	99.5		98.56	100	98	96.65	98	96.17	96.17	98	99	96.41	96.41	95.93	98	98.5
Methanoregula symbiont lineage 9	98.04	98	98.47	99	98.5	98	98.04	98.5	98	98.04	99	97.83	98.5	98.04	98.5	99	97.5	99.78	99.5	98.56		100	98	98.26	98	97.61	97.61	98	99	97.83	97.83	97.39	98	98.5
Methanoregula ASV 18	98	98	99	99	98.5	98	98.5	98.5	98	99	99	98.5	98.5	98.5	98.5	99	97.5	99.5	99.5	100	100		98	98	98	97.5	98	98	99	98	98	98	98	98.5
Methanoregula ASV 16	96.5	96.5	97	97	97	96.5	97	97	96.5	98	98	97.5	97.5	97	97	97.5	98.5	97.5	97.5	98	98	98		99	99	98.5	99	99	99	98	98	98	98	98.5
Methanoregula symbiont lineage 7	98.04	97	98.47	98	97.5	96	97.61	96.5	96	97.61	97	97.83	97.5	97.61	96.5	97	97.5	98.04	97.5	96.65	98.26	98	99		100	98.04	98.48	98	99	98.7	98.7	98.26	99	98.5
Methanoregula ASV 2	97	97	98	98	97.5	96	96.5	96.5	96	97	97	97.5	97.5	96.5	96.5	97	97.5	97.5	97.5	98	98	98	99	100		97.5	98	98	99	99	99	99	99	98.5
Methanoregula symbiont lineage 2	98.26	97	98.25	97.5	97.5	97	98.7	97.5	97	98.7	98.5	98.48	98	98.7	97.5	98	98	97.39	97	96.17	97.61	97.5	98.5	98.04	97.5		99.57	99.5	98.5	98.48	98.91	98.48	98.5	99
Methanoregula symbiont lineage 1	98.26	97.5	98.25	98	98	97.5	98.7	98	97.5	98.7	99	98.48	98.5	98.7	98	98.5	98.5	97.39	97.5	96.17	97.61	98	99	98.48	98	99.57		100	99	98.48	98.91	98.48	99	99.5
Methanoregula ASV 12	97.5	97.5	98	98	98	97.5	98	98	97.5	99	99	98.5	98.5	98	98	98.5	98.5	97.5	97.5	98	98	98	99	98	98	99.5	100		99	99	99	99	99	99.5
Methanoregula ASV 5	97	97	98	98	97.5	97	97.5	97.5	97	98	98	97.5	97.5	97.5	97.5	98	98.5	98.5	98.5	99	99	99	99	99	99	98.5	99	99		99	99	99	99	99.5
Methanoregula symbiont lineage 6	98.47	98	98.91	99	98.5	97	98.04	97.5	97	98.04	98	98.26	98.5	98.04	97.5	98	97.5	97.6	97.5	96.41	97.83	98	98	98.7	99	98.48	98.48	99	99		99.57	99.13	100	99.5
Methanoregula symbiont lineage 5	98.47	98	98.91	99	98.5	97	98.48	97.5	97	98.04	98	98.26	98.5	98.48	97.5	98	97.5	97.6	97.5	96.41	97.83	98	98	98.7	99	98.91	98.91	99	99	99.57		99.57	100	99.5
Methanoregula symbiont lineage 4	98.04	98	98.47	99	98.5	97	98.04	97.5	97	97.61	98	97.83	98.5	98.04	97.5	98	97.5	97.17	97.5	95.93	97.39	98	98	98.26	99	98.48	98.48	99	99	99.13	99.57		100	99.5
Methanoregula ASV 9	98	98	99	99	98.5	97	97.5	97.5	97	98	98	98.5	98.5	97.5	97.5	98	97.5	97.5	97.5	98	98	98	98	99	99	98.5	99	99	99	100	100	100		99.5
Methanoregula ASV 13	97.5	97.5	98.5	98.5	98	97.5	98	98	97.5	98.5	98.5	98	98	98	98	98.5	98	98	98	98.5	98.5	98.5	98.5	98.5	98.5	99	99.5	99.5	99.5	99.5	99.5	99.5	99.5

## Sheet: Table S8. Methanobacteriales
Table S8. Percentage identity of the identified symbiotic methanogen lineages and related sequences from GenBank for Methanobacteriales.
	NR028175_Methanobacterium_congolense/1-1453	AF276958_Methanobacterium_curvum/1-1486	NR135896_Methanobacterium_aggregansE0/1-1411	NR_133895_Methanobacteriumpaludis/1-1486	Methanobacterium symbiont lineage 7	Methanobacterium symbiont lineage 6	Methanobacterium symbiont lineage 11	Methanobacterium_ASV5_BOPATUbacillatus	Methanobacterium symbiont lineage 5	MF972900_SymbiontHeterometopusspCSSMF959934/1-1487	AY350742_Methanobacteriumbeijingense/1-1416	NR117917_Methanobacterium_lacus/1-1351	Methanobacterium symbiont lineage 3	Methanobacterium symbiont lineage 4	Methanobacterium symbiont lineage 8	NR133779_Methanobacterium_movilense/1-1347	NR113044_Methanobacterium_petrolearium/1-1392	NR112749_Methanobacterium_kanagiense/1-1465	AMPO01000020_Symbiont_Pelomyxa_Methanobacteriumformicicum/1-1295	NR114485_Methanobacterium_palustre/1-1433	NR_113045_Methanobacteriumferruginis/1-1412	NR025028_Methanobacterium_formicicum/1-1376	NR028247_Methanobacterium_subterraneum/1-1436	NR028171_Methanobacterium_oryzae/1-1446	AY386124_Methanobacterium_aarhusense	Methanobacterium symbiont lineage 1	M59124_Methanobacteriumbryantii/1-1480	EF016285_Methanobacteriumveterum/1-1347	NR_104983_Methanobacteriumespanolae/1-1405	NR115811_Methanobacterium_arcticum/1-1434	NR116276_Methanobacterium_flexile/1-1444	NR028228_Methanobacterium_alcaliphilum/1-1413	NR116289_Methanobacterium_movens/1-1443	AB104858_Methanothermobacter_wolfeii/1-1446	HQ828065_Methanothermobacter_crinale/1-1195	AY196660_Methanothermobacter_thermautotrophicus/1-1265	OQ843028_Uncultured_Methanobacterium_Legendrea/1-460	Methanobacterium symbiont lineage 9	Methanobacterium symbiont lineage 2	Methanobacterium symbiont lineage 10	AY196673_Methanobrevibacter_millerae/1-1262	U55233_Methanobrevibacter_smithii/1-1343	AB118591_Endosymbiont_Trimyema_compressum/1-1404	NIZT01000063_Symbiont_Nycotherus_Lind_Methanobrevibacter/1-1474
NR028175_Methanobacterium_congolense/1-1453		99.13	99.13	97.84	97.4	97.61	94.22	98.5	97.4	97.4	95.68	97.4	97.19	97.4	96.97	96.1	96.75	96.54	97.19	93.89	96.75	96.97	95.89	95.67	95.67	95.08	94.59	95.13	95.45	95.45	96.1	96.98	97.4	94.82	92.95	94.82	96.97	96.97	96.54	96.75	92.64	93.51	95.24	95.24
AF276958_Methanobacterium_curvum/1-1486	99.13		99.13	97.84	97.4	97.61	94.22	98	97.4	97.4	95.68	97.4	97.19	97.4	96.97	96.1	96.75	96.54	97.19	93.89	96.75	96.97	95.89	95.67	95.67	95.08	94.59	95.13	95.45	95.45	96.1	96.98	97.4	94.82	92.95	94.82	96.97	96.97	96.54	96.75	92.64	93.51	95.24	95.24
NR135896_Methanobacterium_aggregansE0/1-1411	99.13	99.13		98.27	98.27	98.48	95.09	99	98.27	98.27	96.33	98.27	98.05	98.27	97.84	96.54	97.19	96.97	97.62	94.32	97.19	97.4	96.32	96.54	96.32	95.55	95.02	95.56	95.89	95.89	96.32	97.62	97.62	95.03	93.18	95.03	97.4	97.4	96.97	97.19	93.07	93.94	96.1	95.67
NR_133895_Methanobacteriumpaludis/1-1486	97.84	97.84	98.27		97.84	98.05	95.09	100	98.27	98.27	96.97	98.05	97.84	98.05	97.62	97.61	98.04	97.83	98.04	95.38	98.04	98.26	97.17	96.32	96.31	96.71	95.87	96.41	96.74	96.74	96.96	96.54	96.97	94.81	93.61	94.81	98.48	98.48	98.04	98.26	92.42	93.29	95.66	95.65
Methanobacterium symbiont lineage 7	97.4	97.4	98.27	97.84		99.78	96.38	99.5	99.57	99.57	97.41	99.57	99.35	99.57	99.13	97.4	97.4	97.19	97.4	94.1	96.97	97.19	96.1	97.84	97.19	96.49	95.67	96.21	96.54	96.54	96.1	96.98	96.97	95.03	93.18	95.03	97.84	97.84	97.84	98.05	93.72	94.16	96.54	95.89
Methanobacterium symbiont lineage 6	97.61	97.61	98.48	98.05	99.78		96.59	100	99.78	99.78	97.62	99.78	99.57	99.78	99.35	97.61	97.61	97.4	97.61	94.31	97.18	97.4	96.31	98.05	97.4	96.71	95.88	96.42	96.75	96.75	96.31	97.19	97.18	95.24	93.4	95.24	98.05	98.05	98.05	98.26	93.49	93.93	96.75	96.1
Methanobacterium symbiont lineage 11	94.22	94.22	95.09	95.09	96.38	96.59		99.5	96.6	96.6	94.45	96.81	96.6	96.81	96.38	94.87	94.65	94.44	94.65	91.52	94.22	94.44	93.36	95.09	94.44	93.93	92.93	93.47	93.79	93.79	92.93	93.8	93.79	91.86	90.12	91.86	95.09	95.09	95.09	95.3	90.12	90.55	93.36	92.93
Methanobacterium_ASV5_BOPATUbacillatus	98.5	98	99	100	99.5	100	99.5		100	100	98	100	100	100	99.5	98	98	97.5	97.5	94.88	98	97.5	96.5	96	95.5	96.5	94.63	94.75	95.5	95.5	95	96	96	93.5	91.75	94	98.5	98.5	99	99	91.5	92	95	93.5
Methanobacterium symbiont lineage 5	97.4	97.4	98.27	98.27	99.57	99.78	96.6	100		100	97.84	99.78	99.57	99.78	99.35	97.62	97.62	97.4	97.62	94.32	97.19	97.4	96.32	98.05	97.4	96.72	95.89	96.43	96.75	96.75	96.1	96.98	96.97	95.03	93.62	95.03	98.05	98.05	98.05	98.27	93.29	93.72	96.54	96.1
MF972900_SymbiontHeterometopusspCSSMF959934/1-1487	97.4	97.4	98.27	98.27	99.57	99.78	96.6	100	100		97.84	99.78	99.57	99.78	99.35	97.62	97.62	97.4	97.62	94.32	97.19	97.4	96.32	98.05	97.4	96.72	95.89	96.43	96.75	96.75	96.1	96.98	96.97	95.03	93.62	95.03	98.05	98.05	98.05	98.27	93.29	93.72	96.54	96.1
AY350742_Methanobacteriumbeijingense/1-1416	95.68	95.68	96.33	96.97	97.41	97.62	94.45	98	97.84	97.84		97.62	97.41	97.62	97.19	97.62	97.62	97.4	97.4	94.32	96.32	96.54	96.32	97.19	96.97	96.25	95.89	96	96.32	96.32	95.67	95.47	95.68	94.18	92.75	93.75	97.19	97.19	96.75	96.97	91.58	92.01	95.68	95.67
NR117917_Methanobacterium_lacus/1-1351	97.4	97.4	98.27	98.05	99.57	99.78	96.81	100	99.78	99.78	97.62		99.78	100	99.57	97.84	97.84	97.62	97.84	94.53	97.4	97.62	96.54	98.27	97.62	96.96	96.1	96.65	96.97	96.97	96.1	96.98	96.97	95.03	93.4	95.03	98.27	98.27	98.27	98.48	93.29	93.72	96.54	96.1
Methanobacterium symbiont lineage 3	97.19	97.19	98.05	97.84	99.35	99.57	96.6	100	99.57	99.57	97.41	99.78		99.78	99.35	97.62	97.62	97.4	97.62	94.32	97.19	97.4	96.32	98.05	97.4	96.72	95.89	96.43	96.75	96.75	95.89	96.76	96.75	94.82	93.18	94.82	98.05	98.05	98.05	98.27	93.51	93.94	96.75	95.89
Methanobacterium symbiont lineage 4	97.4	97.4	98.27	98.05	99.57	99.78	96.81	100	99.78	99.78	97.62	100	99.78		99.57	97.84	97.84	97.62	97.84	94.53	97.4	97.62	96.54	98.27	97.62	96.96	96.1	96.65	96.97	96.97	96.1	96.98	96.97	95.03	93.4	95.03	98.27	98.27	98.27	98.48	93.29	93.72	96.54	96.1
Methanobacterium symbiont lineage 8	96.97	96.97	97.84	97.62	99.13	99.35	96.38	99.5	99.35	99.35	97.19	99.57	99.35	99.57		97.4	97.4	97.19	97.4	94.1	96.97	97.19	96.1	97.84	97.19	96.49	95.67	96.21	96.54	96.54	95.67	96.54	96.54	94.6	92.95	94.6	97.84	97.84	97.84	98.05	92.86	93.29	96.1	95.67
NR133779_Methanobacterium_movilense/1-1347	96.1	96.1	96.54	97.61	97.4	97.61	94.87	98	97.62	97.62	97.62	97.84	97.62	97.84	97.4		99.13	98.91	98.26	95.38	97.83	97.61	97.39	97.4	96.96	97.88	97.39	97.5	97.83	97.83	96.96	95.25	95.67	94.59	92.94	94.16	98.7	98.7	98.7	98.91	91.34	91.77	95.66	95.65
NR113044_Methanobacterium_petrolearium/1-1392	96.75	96.75	97.19	98.04	97.4	97.61	94.65	98	97.62	97.62	97.62	97.84	97.62	97.84	97.4	99.13		99.78	99.13	96.25	98.7	98.48	98.26	96.97	96.96	97.41	97.39	97.5	97.83	97.83	97.39	96.11	96.54	95.45	93.61	95.02	98.7	98.7	98.26	98.48	92.21	92.64	96.53	96.09
NR112749_Methanobacterium_kanagiense/1-1465	96.54	96.54	96.97	97.83	97.19	97.4	94.44	97.5	97.4	97.4	97.4	97.62	97.4	97.62	97.19	98.91	99.78		99.35	96.47	98.91	98.7	98.48	96.75	96.75	97.18	97.17	97.28	97.61	97.61	97.17	95.9	96.32	95.24	93.39	94.81	98.48	98.48	98.04	98.26	91.99	92.42	96.31	95.87
AMPO01000020_Symbiont_Pelomyxa_Methanobacteriumformicicum/1-1295	97.19	97.19	97.62	98.04	97.4	97.61	94.65	97.5	97.62	97.62	97.4	97.84	97.62	97.84	97.4	98.26	99.13	99.35		96.68	98.7	98.91	98.7	96.97	96.96	96.47	96.52	96.63	96.96	96.96	96.96	96.54	96.97	95.24	93.16	94.81	98.26	98.26	97.39	97.61	92.21	93.07	96.53	96.09
NR114485_Methanobacterium_palustre/1-1433	93.89	93.89	94.32	95.38	94.1	94.31	91.52	94.88	94.32	94.32	94.32	94.53	94.32	94.53	94.1	95.38	96.25	96.47	96.68		95.82	96.03	95.82	93.89	93.66	93.94	94.13	93.75	94.08	94.08	94.08	93.25	93.67	92.15	90.36	91.72	95.38	95.38	94.51	94.73	89.34	90.21	93.44	92.99
NR_113045_Methanobacteriumferruginis/1-1412	96.75	96.75	97.19	98.04	96.97	97.18	94.22	98	97.19	97.19	96.32	97.4	97.19	97.4	96.97	97.83	98.7	98.91	98.7	95.82		98.91	98.26	96.1	96.53	96.94	96.52	96.63	96.96	96.96	96.96	96.11	96.54	94.59	93.16	94.59	98.26	98.26	97.83	98.04	91.77	92.64	95.23	95.22
NR025028_Methanobacterium_formicicum/1-1376	96.97	96.97	97.4	98.26	97.19	97.4	94.44	97.5	97.4	97.4	96.54	97.62	97.4	97.62	97.19	97.61	98.48	98.7	98.91	96.03	98.91		98.91	96.32	96.31	96.24	96.3	96.85	97.17	97.17	97.17	96.33	96.75	95.45	93.61	95.02	98.04	98.04	97.61	97.83	91.99	92.86	95.88	95.87
NR028247_Methanobacterium_subterraneum/1-1436	95.89	95.89	96.32	97.17	96.1	96.31	93.36	96.5	96.32	96.32	96.32	96.54	96.32	96.54	96.1	97.39	98.26	98.48	98.7	95.82	98.26	98.91		95.67	95.66	95.76	95.82	95.76	96.09	96.09	96.09	95.25	95.67	94.37	92.49	93.94	97.39	97.39	96.52	96.74	90.91	91.77	95.23	94.78
NR028171_Methanobacterium_oryzae/1-1446	95.67	95.67	96.54	96.32	97.84	98.05	95.09	96	98.05	98.05	97.19	98.27	98.05	98.27	97.84	97.4	96.97	96.75	96.97	93.89	96.1	96.32	95.67		98.48	98.36	97.4	97.51	97.84	97.84	96.97	96.98	96.97	95.9	94.07	95.46	97.4	97.4	96.97	97.19	92.86	93.29	96.1	96.1
AY386124_Methanobacterium_aarhusense	95.67	95.67	96.32	96.31	97.19	97.4	94.44	95.5	97.4	97.4	96.97	97.62	97.4	97.62	97.19	96.96	96.96	96.75	96.96	93.66	96.53	96.31	95.66	98.48		97.89	97.4	97.51	97.83	97.83	97.4	97.41	97.62	95.68	94.3	95.68	97.4	97.4	96.96	97.18	92.64	93.07	95.45	95.88
Methanobacterium symbiont lineage 1	95.08	95.08	95.55	96.71	96.49	96.71	93.93	96.5	96.72	96.72	96.25	96.96	96.72	96.96	96.49	97.88	97.41	97.18	96.47	93.94	96.94	96.24	95.76	98.36	97.89		98.06	98	98.35	98.35	97.41	96.03	96.49	95.55	94.04	95.32	97.88	97.88	97.88	98.12	91.33	91.8	94.6	95.06
M59124_Methanobacteriumbryantii/1-1480	94.59	94.59	95.02	95.87	95.67	95.88	92.93	94.63	95.89	95.89	95.89	96.1	95.89	96.1	95.67	97.39	97.39	97.17	96.52	94.13	96.52	96.3	95.82	97.4	97.4	98.06		98.8	99.13	99.13	97.39	95.68	96.1	95.02	93.39	94.59	96.96	96.96	96.96	97.17	91.34	91.77	94.79	95.22
EF016285_Methanobacteriumveterum/1-1347	95.13	95.13	95.56	96.41	96.21	96.42	93.47	94.75	96.43	96.43	96	96.65	96.43	96.65	96.21	97.5	97.5	97.28	96.63	93.75	96.63	96.85	95.76	97.51	97.51	98	98.8		99.67	99.67	97.93	96.22	96.65	95.56	93.95	95.13	97.07	97.07	97.5	97.72	92.1	92.53	95.34	95.76
NR_104983_Methanobacteriumespanolae/1-1405	95.45	95.45	95.89	96.74	96.54	96.75	93.79	95.5	96.75	96.75	96.32	96.97	96.75	96.97	96.54	97.83	97.83	97.61	96.96	94.08	96.96	97.17	96.09	97.84	97.83	98.35	99.13	99.67		100	98.26	96.54	96.97	95.89	94.28	95.45	97.39	97.39	97.83	98.04	92.21	92.64	95.66	96.09
NR115811_Methanobacterium_arcticum/1-1434	95.45	95.45	95.89	96.74	96.54	96.75	93.79	95.5	96.75	96.75	96.32	96.97	96.75	96.97	96.54	97.83	97.83	97.61	96.96	94.08	96.96	97.17	96.09	97.84	97.83	98.35	99.13	99.67	100		98.26	96.54	96.97	95.89	94.28	95.45	97.39	97.39	97.83	98.04	92.21	92.64	95.66	96.09
NR116276_Methanobacterium_flexile/1-1444	96.1	96.1	96.32	96.96	96.1	96.31	92.93	95	96.1	96.1	95.67	96.1	95.89	96.1	95.67	96.96	97.39	97.17	96.96	94.08	96.96	97.17	96.09	96.97	97.4	97.41	97.39	97.93	98.26	98.26		98.27	98.7	97.19	95.4	96.75	96.96	96.96	96.96	97.17	92.42	93.29	95.66	96.09
NR028228_Methanobacterium_alcaliphilum/1-1413	96.98	96.98	97.62	96.54	96.98	97.19	93.8	96	96.98	96.98	95.47	96.98	96.76	96.98	96.54	95.25	96.11	95.9	96.54	93.25	96.11	96.33	95.25	96.98	97.41	96.03	95.68	96.22	96.54	96.54	98.27		99.57	96.98	95.2	96.98	96.11	96.11	95.68	95.9	93.3	94.17	95.9	95.68
NR116289_Methanobacterium_movens/1-1443	97.4	97.4	97.62	96.97	96.97	97.18	93.79	96	96.97	96.97	95.68	96.97	96.75	96.97	96.54	95.67	96.54	96.32	96.97	93.67	96.54	96.75	95.67	96.97	97.62	96.49	96.1	96.65	96.97	96.97	98.7	99.57		97.41	95.64	97.41	96.54	96.54	96.1	96.32	93.29	94.16	95.89	95.67
AB104858_Methanothermobacter_wolfeii/1-1446	94.82	94.82	95.03	94.81	95.03	95.24	91.86	93.5	95.03	95.03	94.18	95.03	94.82	95.03	94.6	94.59	95.45	95.24	95.24	92.15	94.59	95.45	94.37	95.9	95.68	95.55	95.02	95.56	95.89	95.89	97.19	96.98	97.41		97.2	99.13	94.81	94.81	94.59	94.81	92.22	92.22	95.02	94.81
HQ828065_Methanothermobacter_crinale/1-1195	92.95	92.95	93.18	93.61	93.18	93.4	90.12	91.75	93.62	93.62	92.75	93.4	93.18	93.4	92.95	92.94	93.61	93.39	93.16	90.36	93.16	93.61	92.49	94.07	94.3	94.04	93.39	93.95	94.28	94.28	95.4	95.2	95.64	97.2		97.42	93.61	93.61	93.39	93.61	90.27	90.27	92.71	92.94
AY196660_Methanothermobacter_thermautotrophicus/1-1265	94.82	94.82	95.03	94.81	95.03	95.24	91.86	94	95.03	95.03	93.75	95.03	94.82	95.03	94.6	94.16	95.02	94.81	94.81	91.72	94.59	95.02	93.94	95.46	95.68	95.32	94.59	95.13	95.45	95.45	96.75	96.98	97.41	99.13	97.42		94.81	94.81	94.59	94.81	92.44	92.44	94.59	94.37
OQ843028_Uncultured_Methanobacterium_Legendrea/1-460	96.97	96.97	97.4	98.48	97.84	98.05	95.09	98.5	98.05	98.05	97.19	98.27	98.05	98.27	97.84	98.7	98.7	98.48	98.26	95.38	98.26	98.04	97.39	97.4	97.4	97.88	96.96	97.07	97.39	97.39	96.96	96.11	96.54	94.81	93.61	94.81		100	99.13	99.35	92.21	92.64	95.66	96.09
Methanobacterium symbiont lineage 9	96.97	96.97	97.4	98.48	97.84	98.05	95.09	98.5	98.05	98.05	97.19	98.27	98.05	98.27	97.84	98.7	98.7	98.48	98.26	95.38	98.26	98.04	97.39	97.4	97.4	97.88	96.96	97.07	97.39	97.39	96.96	96.11	96.54	94.81	93.61	94.81	100		99.13	99.35	92.21	92.64	95.66	96.09
Methanobacterium symbiont lineage 2	96.54	96.54	96.97	98.04	97.84	98.05	95.09	99	98.05	98.05	96.75	98.27	98.05	98.27	97.84	98.7	98.26	98.04	97.39	94.51	97.83	97.61	96.52	96.97	96.96	97.88	96.96	97.5	97.83	97.83	96.96	95.68	96.1	94.59	93.39	94.59	99.13	99.13		99.78	91.77	92.21	95.23	95.65
Methanobacterium symbiont lineage 10	96.75	96.75	97.19	98.26	98.05	98.26	95.3	99	98.27	98.27	96.97	98.48	98.27	98.48	98.05	98.91	98.48	98.26	97.61	94.73	98.04	97.83	96.74	97.19	97.18	98.12	97.17	97.72	98.04	98.04	97.17	95.9	96.32	94.81	93.61	94.81	99.35	99.35	99.78		91.99	92.42	95.44	95.87
AY196673_Methanobrevibacter_millerae/1-1262	92.64	92.64	93.07	92.42	93.72	93.49	90.12	91.5	93.29	93.29	91.58	93.29	93.51	93.29	92.86	91.34	92.21	91.99	92.21	89.34	91.77	91.99	90.91	92.86	92.64	91.33	91.34	92.1	92.21	92.21	92.42	93.3	93.29	92.22	90.27	92.44	92.21	92.21	91.77	91.99		97.84	94.81	93.72
U55233_Methanobrevibacter_smithii/1-1343	93.51	93.51	93.94	93.29	94.16	93.93	90.55	92	93.72	93.72	92.01	93.72	93.94	93.72	93.29	91.77	92.64	92.42	93.07	90.21	92.64	92.86	91.77	93.29	93.07	91.8	91.77	92.53	92.64	92.64	93.29	94.17	94.16	92.22	90.27	92.44	92.64	92.64	92.21	92.42	97.84		95.24	94.16
AB118591_Endosymbiont_Trimyema_compressum/1-1404	95.24	95.24	96.1	95.66	96.54	96.75	93.36	95	96.54	96.54	95.68	96.54	96.75	96.54	96.1	95.66	96.53	96.31	96.53	93.44	95.23	95.88	95.23	96.1	95.45	94.6	94.79	95.34	95.66	95.66	95.66	95.9	95.89	95.02	92.71	94.59	95.66	95.66	95.23	95.44	94.81	95.24		97.61
NIZT01000063_Symbiont_Nycotherus_Lind_Methanobrevibacter/1-1474	95.24	95.24	95.67	95.65	95.89	96.1	92.93	93.5	96.1	96.1	95.67	96.1	95.89	96.1	95.67	95.65	96.09	95.87	96.09	92.99	95.22	95.87	94.78	96.1	95.88	95.06	95.22	95.76	96.09	96.09	96.09	95.68	95.67	94.81	92.94	94.37	96.09	96.09	95.65	95.87	93.72	94.16	97.61

## Sheet: Table S9. Methanomicrobiales
Table S9. Percentage identity of the identified symbiotic methanogen lineages and related sequences from GenBank for Methanomicrobiales.
	NR028254Methanofollisliminatans4140G	NR028253Methanoculleuspalmolei	NR_028856_Methanoculleus_submarinus	NR_028225_Methanogenium_marinum	NR_044727Methanoplanuslimicola	NR_152660_Methanomicrobium_antiquum	EU721752_Methanoplanus_D003024F01	EU721746_Methanoplanus_spD003011I02	KX787709_MethanomicrobiumMC40	NR044726_Methanomicrobium_mobil	NR074177MethanospirillumhungateiJF1	NR112799_Methanolinea_mesophila	NR074180_Methanoregula_boonei6A8	JX462514_Methanoregula_NSArc2	Methanoregula symbiont lineage 1	JF789587_Methanoregula_TS1A275	Methanoregula symbiont lineage 2	LC466985_ScuticociliatiaGW7	Methanoregula symbiont lineage 4	Methanoregula symbiont lineage 5	Methanoregula symbiont lineage 6	Methanoregula symbiont lineage 7	CP121470_Methanoregula_pelomyxae	Methanoregula symbiont lineage 11	NR102441_Methanoregulaformicica_SMSP	Methanoregula symbiont lineage 8	Methanoregula symbiont lineage 10	Methanoregula symbiont lineage 9	Methanoregula symbiont lineage 3	Methanoregula symbiont lineage 12	Methanoregula symbiont lineage 13	KJ955705_Methanoregula_BEMA12D3C1	Methanoregula symbiont lineage 14	Methanoregula symbiont lineage 15	NR118529MethanocalculusnatronophilusZ	MF074216_Symbiont_Trimyemafinlayi	Methanocorpusculum symbiont lineage 1	Methanocorpusculum symbiont lineage 2	Methanocorpusculum symbiont lineage 3	Methanocorpusculum symbiont lineage 4	NR_044728_Methanocorpusculum_parvum	NR_074173_Methanocorpusculum_labreanum	AY260434_Methanocorpusculum_spMSP	NIZU01000045_Symbiont_Methanocorpusculum_Brachonellacontorta_Lind	Methanocorpusculum symbiont lineage 5	Methanocorpusculum_ASV1_ELJAD1	Methanocorpusculum symbiont lineage 6
NR028254Methanofollisliminatans4140G		94.35	93.48	93.26	91.96	91.74	91.52	91.74	92.83	92.83	91.3	93.7	92.61	93.04	91.74	91.74	91.3	91.09	91.09	91.52	91.52	91.96	91.96	90.83	92.17	92.16	91.67	92.39	91.29	91.74	91.3	91.3	90.87	90.65	93.91	90.11	90.22	89.35	88.91	89.35	87.72	89.78	89.57	89.35	89.35	90.5	89.6
NR028253Methanoculleuspalmolei	94.35		98.7	95.87	93.91	93.7	93.48	93.7	93.91	93.91	92.83	94.78	93.91	94.35	92.61	92.61	92.61	92.39	91.96	92.39	92.39	92.83	92.39	92.14	92.61	93.03	92.62	93.26	92.59	91.74	91.74	92.61	92.17	92.39	93.7	92.31	90.22	89.35	88.7	89.35	87.72	89.78	90	89.35	89.35	87.5	91.44
NR_028856_Methanoculleus_submarinus	93.48	98.7		95.43	93.7	93.48	93.26	93.48	93.7	93.7	92.39	94.78	93.04	93.48	92.61	92.61	92.61	92.39	91.96	92.39	92.39	91.96	91.52	92.14	92.61	92.16	91.9	92.39	92.59	91.74	91.74	92.61	92.17	92.39	92.83	92.31	90.87	90	89.35	90	88.37	90.43	90.65	90	90	88	92.05
NR_028225_Methanogenium_marinum	93.26	95.87	95.43		95.65	93.91	93.7	93.91	94.57	94.57	92.17	94.13	94.13	94.57	93.26	93.26	93.26	92.61	91.74	92.17	92.17	93.26	92.83	91.92	91.52	91.94	91.43	92.17	91.94	91.96	91.96	92.83	92.39	92.17	92.39	89.56	88.48	87.61	86.96	87.61	85.98	88.04	88.26	87.61	87.61	88	88.69
NR_044727Methanoplanuslimicola	91.96	93.91	93.7	95.65		97.17	96.96	97.17	96.74	96.74	91.52	92.61	91.09	91.52	90.22	90.22	89.78	89.57	88.91	89.35	89.35	90.43	90	89.08	89.78	90.2	89.52	90.43	89.11	88.91	88.91	89.78	89.35	89.35	91.52	90.11	89.35	88.48	87.83	88.48	86.85	88.91	88.91	88.48	88.48	87.5	90.21
NR_152660_Methanomicrobium_antiquum	91.74	93.7	93.48	93.91	97.17		99.78	100	97.61	97.61	90.87	92.39	90.87	91.3	90	90	89.57	89.35	88.7	89.13	89.13	90	89.57	88.86	89.57	89.98	89.29	90.22	88.89	88.7	88.7	89.57	89.13	89.13	91.52	90.11	88.48	87.61	87.17	87.61	85.98	88.04	88.04	87.61	87.61	85.5	89.6
EU721752_Methanoplanus_D003024F01	91.52	93.48	93.26	93.7	96.96	99.78		99.78	97.39	97.39	90.65	92.17	90.65	91.09	89.78	89.78	89.35	89.13	88.48	88.91	88.91	89.78	89.35	88.65	89.35	89.76	89.05	90	88.67	88.48	88.48	89.35	88.91	88.91	91.3	89.56	88.26	87.39	86.96	87.39	85.76	87.83	87.83	87.39	87.39	85.5	89.3
EU721746_Methanoplanus_spD003011I02	91.74	93.7	93.48	93.91	97.17	100	99.78		97.61	97.61	90.87	92.39	90.87	91.3	90	90	89.57	89.35	88.7	89.13	89.13	90	89.57	88.86	89.57	89.98	89.29	90.22	88.89	88.7	88.7	89.57	89.13	89.13	91.52	90.11	88.48	87.61	87.17	87.61	85.98	88.04	88.04	87.61	87.61	85.5	89.6
KX787709_MethanomicrobiumMC40	92.83	93.91	93.7	94.57	96.74	97.61	97.39	97.61		100	90.22	91.96	92.17	92.61	90.87	90.87	90.87	90.65	90	90.43	90.43	90.87	90.87	90.17	90	90.41	89.76	90.65	90.2	90	90	90.87	90.43	90.43	91.74	89.01	88.48	87.61	87.17	87.61	85.98	88.04	88.04	87.61	87.61	87.5	88.69
NR044726_Methanomicrobium_mobil	92.83	93.91	93.7	94.57	96.74	97.61	97.39	97.61	100		90.22	91.96	92.17	92.61	90.87	90.87	90.87	90.65	90	90.43	90.43	90.87	90.87	90.17	90	90.41	89.76	90.65	90.2	90	90	90.87	90.43	90.43	91.74	89.01	88.48	87.61	87.17	87.61	85.98	88.04	88.04	87.61	87.61	87.5	88.69
NR074177MethanospirillumhungateiJF1	91.3	92.83	92.39	92.17	91.52	90.87	90.65	90.87	90.22	90.22		92.39	91.52	91.96	90.65	90.65	90.22	90.87	89.57	90	90	91.09	90.65	90.61	91.09	91.5	90.71	91.74	90.63	90.22	90.22	90.22	90.65	90.87	91.52	91.21	88.7	88.26	87.61	88.26	86.85	88.7	88.48	88.26	88.26	88.5	89.3
NR112799_Methanolinea_mesophila	93.7	94.78	94.78	94.13	92.61	92.39	92.17	92.39	91.96	91.96	92.39		94.57	95	95.43	95.43	95	94.78	93.91	94.35	94.35	94.57	94.13	94.1	95.43	94.55	94.29	94.78	94.55	94.57	94.13	95	94.57	94.35	92.83	91.21	89.35	88.7	88.26	88.7	87.28	89.13	88.91	88.7	88.7	89	89.91
NR074180_Methanoregula_boonei6A8	92.61	93.91	93.04	94.13	91.09	90.87	90.65	90.87	92.17	92.17	91.52	94.57		99.57	97.83	97.83	97.83	97.61	96.74	97.17	97.17	97.61	97.17	96.94	96.52	96.95	96.43	97.17	96.95	96.96	96.96	97.83	97.39	97.17	91.96	90.66	88.48	87.61	86.96	87.61	86.2	88.04	88.26	87.61	87.61	88	88.38
JX462514_Methanoregula_NSArc2	93.04	94.35	93.48	94.57	91.52	91.3	91.09	91.3	92.61	92.61	91.96	95	99.57		98.26	98.26	98.26	98.04	97.17	97.61	97.61	98.04	97.61	97.38	96.96	97.39	96.9	97.61	97.39	97.39	97.39	98.26	97.83	97.61	92.39	91.21	88.91	88.04	87.39	88.04	86.63	88.48	88.7	88.04	88.04	88.5	88.99
Methanoregula symbiont lineage 1	91.74	92.61	92.61	93.26	90.22	90	89.78	90	90.87	90.87	90.65	95.43	97.83	98.26		100	99.57	98.91	98.48	98.91	98.48	98.48	98.04	98.25	97.83	97.39	97.14	97.61	98.26	98.7	98.7	99.13	98.7	98.48	91.96	91.76	88.48	87.61	86.96	87.61	86.2	88.04	88.26	87.61	87.61	87.5	88.99
JF789587_Methanoregula_TS1A275	91.74	92.61	92.61	93.26	90.22	90	89.78	90	90.87	90.87	90.65	95.43	97.83	98.26	100		99.57	98.91	98.48	98.91	98.48	98.48	98.04	98.25	97.83	97.39	97.14	97.61	98.26	98.7	98.7	99.13	98.7	98.48	91.96	91.76	88.48	87.61	86.96	87.61	86.2	88.04	88.26	87.61	87.61	87.5	88.99
Methanoregula symbiont lineage 2	91.3	92.61	92.61	93.26	89.78	89.57	89.35	89.57	90.87	90.87	90.22	95	97.83	98.26	99.57	99.57		98.91	98.48	98.91	98.48	98.04	97.61	98.25	97.83	97.39	97.14	97.61	98.26	98.7	98.7	99.13	98.7	98.48	91.52	91.21	88.04	87.17	86.52	87.17	85.76	87.61	87.83	87.17	87.17	87	88.69
LC466985_ScuticociliatiaGW7	91.09	92.39	92.39	92.61	89.57	89.35	89.13	89.35	90.65	90.65	90.87	94.78	97.61	98.04	98.91	98.91	98.91		97.83	98.26	98.26	97.83	97.39	98.91	98.48	98.04	97.86	98.26	98.91	98.91	98.91	98.91	99.35	99.13	91.3	91.21	88.7	87.83	87.17	87.83	86.41	88.26	88.48	87.83	87.83	88	88.69
Methanoregula symbiont lineage 4	91.09	91.96	91.96	91.74	88.91	88.7	88.48	88.7	90	90	89.57	93.91	96.74	97.17	98.48	98.48	98.48	97.83		99.57	99.13	98.26	97.83	98.47	97.61	97.17	96.9	97.39	98.04	98.04	98.04	98.04	97.61	97.83	90.87	90.11	87.17	86.3	85.65	86.3	84.89	86.74	86.96	86.3	86.3	86.5	87.46
Methanoregula symbiont lineage 5	91.52	92.39	92.39	92.17	89.35	89.13	88.91	89.13	90.43	90.43	90	94.35	97.17	97.61	98.91	98.91	98.91	98.26	99.57		99.57	98.7	98.26	98.91	98.04	97.6	97.38	97.83	98.47	98.48	98.48	98.48	98.04	98.26	91.3	90.66	87.61	86.74	86.09	86.74	85.33	87.17	87.39	86.74	86.74	86.5	88.07
Methanoregula symbiont lineage 6	91.52	92.39	92.39	92.17	89.35	89.13	88.91	89.13	90.43	90.43	90	94.35	97.17	97.61	98.48	98.48	98.48	98.26	99.13	99.57		98.7	98.7	98.91	98.04	97.6	97.38	97.83	98.47	98.04	98.04	98.48	98.04	98.26	91.3	90.66	87.61	86.74	86.09	86.74	85.33	87.17	87.39	86.74	86.74	86.5	88.07
Methanoregula symbiont lineage 7	91.96	92.83	91.96	93.26	90.43	90	89.78	90	90.87	90.87	91.09	94.57	97.61	98.04	98.48	98.48	98.04	97.83	98.26	98.7	98.7		99.57	98.47	97.61	98.04	97.62	98.26	98.04	97.61	97.61	98.04	97.61	97.83	92.39	90.66	87.83	86.96	86.3	86.96	85.54	87.39	87.61	86.96	86.96	86.5	88.38
CP121470_Methanoregula_pelomyxae	91.96	92.39	91.52	92.83	90	89.57	89.35	89.57	90.87	90.87	90.65	94.13	97.17	97.61	98.04	98.04	97.61	97.39	97.83	98.26	98.7	99.57		98.03	97.17	97.6	97.14	97.83	97.6	97.17	97.17	97.61	97.17	97.39	92.17	90.11	87.39	86.52	85.87	86.52	85.11	86.96	87.17	86.52	86.52	86.5	87.77
Methanoregula symbiont lineage 11	90.83	92.14	92.14	91.92	89.08	88.86	88.65	88.86	90.17	90.17	90.61	94.1	96.94	97.38	98.25	98.25	98.25	98.91	98.47	98.91	98.91	98.47	98.03		98.69	98.25	98.09	98.47	99.12	98.69	98.69	98.25	98.69	98.91	91.05	90.66	87.99	87.12	86.46	87.12	85.86	87.55	87.77	87.12	87.12	87.5	88.07
NR102441_Methanoregulaformicica_SMSP	92.17	92.61	92.61	91.52	89.78	89.57	89.35	89.57	90	90	91.09	95.43	96.52	96.96	97.83	97.83	97.83	98.48	97.61	98.04	98.04	97.61	97.17	98.69		99.13	99.05	99.35	98.26	98.7	98.26	97.83	98.26	98.04	91.96	90.66	88.91	88.48	87.83	88.48	87.07	88.91	89.13	88.48	88.48	88.5	89.3
Methanoregula symbiont lineage 8	92.16	93.03	92.16	91.94	90.2	89.98	89.76	89.98	90.41	90.41	91.5	94.55	96.95	97.39	97.39	97.39	97.39	98.04	97.17	97.6	97.6	98.04	97.6	98.25	99.13		99.28	99.78	97.82	97.82	97.82	97.39	97.82	97.6	91.94	90.11	88.45	87.58	86.93	87.58	86.33	88.02	88.24	87.58	87.58	87	88.99
Methanoregula symbiont lineage 10	91.67	92.62	91.9	91.43	89.52	89.29	89.05	89.29	89.76	89.76	90.71	94.29	96.43	96.9	97.14	97.14	97.14	97.86	96.9	97.38	97.38	97.62	97.14	98.09	99.05	99.28		99.52	97.62	97.62	97.62	97.14	97.62	97.38	91.43	88.73	88.1	87.14	86.87	87.14	87.26	87.62	87.86	87.14	87.14	87.5	88.63
Methanoregula symbiont lineage 9	92.39	93.26	92.39	92.17	90.43	90.22	90	90.22	90.65	90.65	91.74	94.78	97.17	97.61	97.61	97.61	97.61	98.26	97.39	97.83	97.83	98.26	97.83	98.47	99.35	99.78	99.52		98.04	98.04	98.04	97.61	98.04	97.83	92.17	90.11	88.7	87.83	87.17	87.83	86.41	88.26	88.48	87.83	87.83	87.5	88.99
Methanoregula symbiont lineage 3	91.29	92.59	92.59	91.94	89.11	88.89	88.67	88.89	90.2	90.2	90.63	94.55	96.95	97.39	98.26	98.26	98.26	98.91	98.04	98.47	98.47	98.04	97.6	99.12	98.26	97.82	97.62	98.04		99.13	99.13	98.26	98.69	98.91	91.07	90.61	88.02	87.15	86.49	87.15	85.73	87.58	87.8	87.15	87.15	87	88.38
Methanoregula symbiont lineage 12	91.74	91.74	91.74	91.96	88.91	88.7	88.48	88.7	90	90	90.22	94.57	96.96	97.39	98.7	98.7	98.7	98.91	98.04	98.48	98.04	97.61	97.17	98.69	98.7	97.82	97.62	98.04	99.13		99.57	98.26	98.7	98.48	91.09	90.66	88.04	87.61	86.96	87.61	86.2	88.04	88.26	87.61	87.61	88.5	88.07
Methanoregula symbiont lineage 13	91.3	91.74	91.74	91.96	88.91	88.7	88.48	88.7	90	90	90.22	94.13	96.96	97.39	98.7	98.7	98.7	98.91	98.04	98.48	98.04	97.61	97.17	98.69	98.26	97.82	97.62	98.04	99.13	99.57		98.26	98.7	98.48	90.65	90.66	88.04	87.17	86.52	87.17	85.76	87.61	87.83	87.17	87.17	87.5	87.77
KJ955705_Methanoregula_BEMA12D3C1	91.3	92.61	92.61	92.83	89.78	89.57	89.35	89.57	90.87	90.87	90.22	95	97.83	98.26	99.13	99.13	99.13	98.91	98.04	98.48	98.48	98.04	97.61	98.25	97.83	97.39	97.14	97.61	98.26	98.26	98.26		99.57	99.35	91.52	91.21	88.91	88.04	87.39	88.04	86.63	88.48	88.7	88.04	88.04	87.5	89.6
Methanoregula symbiont lineage 14	90.87	92.17	92.17	92.39	89.35	89.13	88.91	89.13	90.43	90.43	90.65	94.57	97.39	97.83	98.7	98.7	98.7	99.35	97.61	98.04	98.04	97.61	97.17	98.69	98.26	97.82	97.62	98.04	98.69	98.7	98.7	99.57		99.78	91.09	91.21	89.35	88.48	87.83	88.48	87.07	88.91	89.13	88.48	88.48	88.5	89.6
Methanoregula symbiont lineage 15	90.65	92.39	92.39	92.17	89.35	89.13	88.91	89.13	90.43	90.43	90.87	94.35	97.17	97.61	98.48	98.48	98.48	99.13	97.83	98.26	98.26	97.83	97.39	98.91	98.04	97.6	97.38	97.83	98.91	98.48	98.48	99.35	99.78		91.3	91.21	89.13	88.26	87.61	88.26	86.85	88.7	88.91	88.26	88.26	88	89.6
NR118529MethanocalculusnatronophilusZ	93.91	93.7	92.83	92.39	91.52	91.52	91.3	91.52	91.74	91.74	91.52	92.83	91.96	92.39	91.96	91.96	91.52	91.3	90.87	91.3	91.3	92.39	92.17	91.05	91.96	91.94	91.43	92.17	91.07	91.09	90.65	91.52	91.09	91.3		90.11	89.78	89.78	89.13	89.78	87.93	90.22	90	89.78	89.78	90	90.52
MF074216_Symbiont_Trimyemafinlayi	90.11	92.31	92.31	89.56	90.11	90.11	89.56	90.11	89.01	89.01	91.21	91.21	90.66	91.21	91.76	91.76	91.21	91.21	90.11	90.66	90.66	90.66	90.11	90.66	90.66	90.11	88.73	90.11	90.61	90.66	90.66	91.21	91.21	91.21	90.11		99.45	97.8	96.7	98.35	93.54	98.9	98.9	98.9	98.9	0	98.82
Methanocorpusculum symbiont lineage 1	90.22	90.22	90.87	88.48	89.35	88.48	88.26	88.48	88.48	88.48	88.7	89.35	88.48	88.91	88.48	88.48	88.04	88.7	87.17	87.61	87.61	87.83	87.39	87.99	88.91	88.45	88.1	88.7	88.02	88.04	88.04	88.91	89.35	89.13	89.78	99.45		98.48	98.04	98.7	96.85	99.13	98.91	98.7	98.7	98.5	99.08
Methanocorpusculum symbiont lineage 2	89.35	89.35	90	87.61	88.48	87.61	87.39	87.61	87.61	87.61	88.26	88.7	87.61	88.04	87.61	87.61	87.17	87.83	86.3	86.74	86.74	86.96	86.52	87.12	88.48	87.58	87.14	87.83	87.15	87.61	87.17	88.04	88.48	88.26	89.78	97.8	98.48		99.35	99.78	97.07	99.35	99.13	98.91	98.91	99	99.08
Methanocorpusculum symbiont lineage 3	88.91	88.7	89.35	86.96	87.83	87.17	86.96	87.17	87.17	87.17	87.61	88.26	86.96	87.39	86.96	86.96	86.52	87.17	85.65	86.09	86.09	86.3	85.87	86.46	87.83	86.93	86.87	87.17	86.49	86.96	86.52	87.39	87.83	87.61	89.13	96.7	98.04	99.35		99.13	96.41	98.7	98.48	98.26	98.26	99	98.17
Methanocorpusculum symbiont lineage 4	89.35	89.35	90	87.61	88.48	87.61	87.39	87.61	87.61	87.61	88.26	88.7	87.61	88.04	87.61	87.61	87.17	87.83	86.3	86.74	86.74	86.96	86.52	87.12	88.48	87.58	87.14	87.83	87.15	87.61	87.17	88.04	88.48	88.26	89.78	98.35	98.7	99.78	99.13		97.28	99.57	99.35	99.13	99.13	99	99.39
NR_044728_Methanocorpusculum_parvum	87.72	87.72	88.37	85.98	86.85	85.98	85.76	85.98	85.98	85.98	86.85	87.28	86.2	86.63	86.2	86.2	85.76	86.41	84.89	85.33	85.33	85.54	85.11	85.86	87.07	86.33	87.26	86.41	85.73	86.2	85.76	86.63	87.07	86.85	87.93	93.54	96.85	97.07	96.41	97.28		97.72	97.5	97.28	97.28	99.5	96.71
NR_074173_Methanocorpusculum_labreanum	89.78	89.78	90.43	88.04	88.91	88.04	87.83	88.04	88.04	88.04	88.7	89.13	88.04	88.48	88.04	88.04	87.61	88.26	86.74	87.17	87.17	87.39	86.96	87.55	88.91	88.02	87.62	88.26	87.58	88.04	87.61	88.48	88.91	88.7	90.22	98.9	99.13	99.35	98.7	99.57	97.72		99.78	99.57	99.57	99.5	99.69
AY260434_Methanocorpusculum_spMSP	89.57	90	90.65	88.26	88.91	88.04	87.83	88.04	88.04	88.04	88.48	88.91	88.26	88.7	88.26	88.26	87.83	88.48	86.96	87.39	87.39	87.61	87.17	87.77	89.13	88.24	87.86	88.48	87.8	88.26	87.83	88.7	89.13	88.91	90	98.9	98.91	99.13	98.48	99.35	97.5	99.78		99.35	99.35	99	99.39
NIZU01000045_Symbiont_Methanocorpusculum_Brachonellacontorta_Lind	89.35	89.35	90	87.61	88.48	87.61	87.39	87.61	87.61	87.61	88.26	88.7	87.61	88.04	87.61	87.61	87.17	87.83	86.3	86.74	86.74	86.96	86.52	87.12	88.48	87.58	87.14	87.83	87.15	87.61	87.17	88.04	88.48	88.26	89.78	98.9	98.7	98.91	98.26	99.13	97.28	99.57	99.35		100	100	99.39
Methanocorpusculum symbiont lineage 5	89.35	89.35	90	87.61	88.48	87.61	87.39	87.61	87.61	87.61	88.26	88.7	87.61	88.04	87.61	87.61	87.17	87.83	86.3	86.74	86.74	86.96	86.52	87.12	88.48	87.58	87.14	87.83	87.15	87.61	87.17	88.04	88.48	88.26	89.78	98.9	98.7	98.91	98.26	99.13	97.28	99.57	99.35	100		100	99.39
Methanocorpusculum_ASV1_ELJAD1	90.5	87.5	88	88	87.5	85.5	85.5	85.5	87.5	87.5	88.5	89	88	88.5	87.5	87.5	87	88	86.5	86.5	86.5	86.5	86.5	87.5	88.5	87	87.5	87.5	87	88.5	87.5	87.5	88.5	88	90	0	98.5	99	99	99	99.5	99.5	99	100	100		98.26
Methanocorpusculum symbiont lineage 6	89.6	91.44	92.05	88.69	90.21	89.6	89.3	89.6	88.69	88.69	89.3	89.91	88.38	88.99	88.99	88.99	88.69	88.69	87.46	88.07	88.07	88.38	87.77	88.07	89.3	88.99	88.63	88.99	88.38	88.07	87.77	89.6	89.6	89.6	90.52	98.82	99.08	99.08	98.17	99.39	96.71	99.69	99.39	99.39	99.39	98.26

## Sheet: Table S10. Autofluorescence
Table S10. Characterization of methanogens under autofluorescence microscopy.
Number	STRAIN	Family/Clade	Host	Autofluorescen methanogens	Notes
1	ALOOA1	Metopidae HAC-clade	Metopid IAC sp. 1	Positive signal, clear visible rods	About 800 methanogens, roughly counts from one focal point in autofluorescence images.
2	BI27A	Marine metopid-clade	Marine metopid sp. 1	Positive signal
3	BLAME	Marine metopid-clade	Marine metopid sp. 1	Positive signal
4	BOPAT	Brachonella-clade	Brachonella pulchra	Positive signal, clear visible rods	More than a thousand methanogens, roughly counts from one focal point in autofluorescence images.
5	BOPAT	Apometopidae	Urostomides bacillatus	Positive signal, clear visible rods
6	CKMOCBO	Apometopidae	Urostomides pullus	Positive signal, clear visible rods
7	DERMI	Metopidae HAC-clade	Longitaenia gibba	Positive signal, clear visible rods
8	ELJAD1	Metopidae HAC-clade	Metopid IAC sp. 2	Positive signal, clear visible rods	More than 600 methanogens, roughly counts from one focal point in autofluorescence images.
9	F26	Marine metopid-clade	Metopus cf. paravestitus	Positive signal
10	FAMO1	Marine metopid-clade	Metopus cf. paravestitus	Positive signal
11	GDUKABAM	Metopus es-clade	Metopus es	Positive signal, clear visible rods	More than two thousand methanogens, roughly counts from one focal point in autofluorescence images.
12	GOOSE2B	Marine metopid-clade	Metopus cf. paraes	Not examined
13	GRANCA	Brachonella-clade	Brachonella contorta	Positive signal, clear visible rods
14	GRIDI	Metopidae HAC-clade	Metopid IAC sp. 3	Positive signal
15	GROSERDU	Caenomorphidae	Caenomorpha medusula	Positive signal, clear visible rods
16	JACO	Brachonella-clade	Brachonella contorta	Positive signal, clear visible rods
17	JUD82	Marine metopid-clade	Marine metopid sp. 2	Positive signal
18	KAENG	Tropidoatractidae	Tropidoatractus levanderi	Positive signal, clear visible rods	More than a thousand methanogens, roughly counts from one focal point in autofluorescence images.
19	KLAN2BC	Plagiopylea	Trimyema finlayi	Positive signal	More than a hundred methanogens, roughly counts from one focal point in autofluorescence images.
20	KLAN2BC	Apometopidae	Urostomides pullus	Positive signal, clear visible rods
21	KUCR13	Tropidoatractidae	Tropidoatractus ariella	Positive signal, clear visible rods	More than 500 methanogens, roughly counts from one focal point in autofluorescence images.
22	KUNRA	Metopidae HAC-clade	Bothrostoma bimicronucleatum	Positive signal, clear visible rods
23	KUNRAMET	Metopus es-clade	Metopus es	Positive signal
24	LEDY	Brachonella-clade	Brachonella contorta	Positive signal, clear visible rods
25	LEDY	Metopidae HAC-clade	Castula specialis	Positive signal, clear visible rods
26	LEDY	Metopidae HAC-clade	Heterometopus palaeformis	Positive signal, clear visible rods
27	LERM10C	Metopidae HAC-clade	Bothrostoma undulans	Positive signal, clear visible rods
28	LERM10C	Metopidae HAC-clade	Castula sp.	Not examined
29	LERMA1	Metopidae HAC-clade	Bothrostoma undulans	Positive signal, clear visible rods	More than a thousand methanogens, roughly counts from one focal point in autofluorescence images.
30	LERMA5	Metopidae HAC-clade	Metopid IAC sp. 4	Positive signal, clear visible rods	More than two thousand methanogens, roughly counts from one focal point in autofluorescence images.
31	LERMA5	Tropidoatractidae	Tropidoatractus sp.	Positive signal, clear visible rods	More than a hundred methanogens, roughly counts from one focal point in autofluorescence images.
32	LERMA7	Metopidae HAC-clade	Bothrostoma nasutum	Positive signal, clear visible rods	More than 700 methanogens, roughly counts from one focal point in autofluorescence images.
33	LERMETZ	Metopidae HAC-clade	Castula specialis	Positive signal, clear visible rods	More than 700 methanogens, roughly counts from one focal point in autofluorescence images.
34	LERMONSTR	Metopidae HAC-clade	Castula fusca	Not examined
35	LIBL	Metopidae HAC-clade	Bothrostoma robustum	Positive signal, clear visible rods	More than a thousand methanogens, roughly counts from one focal point in autofluorescence images.
36	LIBL	Apometopidae	Urostomides striatus	Positive signal, clear visible rods
37	LUKIFOREST	Tropidoatractidae	Tropidoatractus levanderi	Positive signal, clear visible rods
38	MALKAL	Metopus es-clade	Metopus es	Positive signal, clear visible rods
39	MEJONA	Metopidae HAC-clade	Heterometopus palaeformis	Positive signal, clear visible rods	More than a thousand methanogens, roughly counts from one focal point in autofluorescence images.
40	MORETES	Tropidoatractidae	Tropidoatractus levanderi	Positive signal, clear visible rods
41	NARROWRIVER	Marine metopid-clade	Marine metopid sp. 3	Positive signal, but not many
42	PRAKBOT	Metopidae HAC-clade	Bothrostoma kovalyovi	Positive signal, clear visible rods
43	QDUF	Marine metopid-clade	Marine metopid sp. 4	Positive signal
44	RAJ	Tropidoatractidae	Tropidoatractus ariella	Positive signal, clear visible rods
45	RAJCA	Metopidae HAC-clade	Heterometopus palaeformis	Positive signal, clear visible rods	More than a thousand methanogens, roughly counts from one focal point in autofluorescence images.
46	RIOT	Tropidoatractidae	Tropidoatractus levanderi	Positive signal, clear visible rods	More than a hundred methanogens, roughly counts from one focal point in autofluorescence images.
47	RIOZ	Tropidoatractidae	Tropidoatractus levanderi	Positive signal, clear visible rods
48	SALT15A	Marine metopid-clade	Marine metopid sp. 2	Positive signal
49	SUSBARB	Apometopidae	Urostomides denarius	Positive signal, clear visible rods	More than a thousand methanogens, roughly counts from one focal point in autofluorescence images.
50	TRIANGLE	Metopus es-clade	Metopus es	Positive signal, clear visible rods	More than a thousand methanogens, roughly counts from one focal point in autofluorescence images.
51	VELKAL	Brachonella-clade	Brachonella contorta	Positive signal, clear visible rods
52	VERNON	Tropidoatractidae	Tropidoatractus levanderi	Positive signal, clear visible rods
53	VYSLU2	Metopus es-clade	Metopus es	Positive signal, clear visible rods
54	WH5	Tropidoatractidae	Palmarella salina	No signal

[truncated: 3 more sheets: Table S11. Control medium, Table S12. Distances Sanger 16S, Table S13. Mantel test]
