# Supplementary material for: Methanogenic symbionts of anaerobic ciliates are host and habitat specific
Source: ISME J. 2024 Aug 20;18(1):wrae164. doi: 10.1093/ismejo/wrae164 (PMC11378729; doi:10.1093/ismejo/wrae164)
Supplement: Supplementary_material [file supplementary_material.zip › TableS10_Autofluorescence.xlsx]

## Sheet: Table S10. Autofluorescence
Table S10. Characterization of methanogens under autofluorescence microscopy.
Number	STRAIN	Family/Clade	Host	Autofluorescen methanogens	Notes
1	ALOOA1	Metopidae HAC-clade	Metopid IAC sp. 1	Positive signal, clear visible rods	About 800 methanogens, roughly counts from one focal point in autofluorescence images.
2	BI27A	Marine metopid-clade	Marine metopid sp. 1	Positive signal
3	BLAME	Marine metopid-clade	Marine metopid sp. 1	Positive signal
4	BOPAT	Brachonella-clade	Brachonella pulchra	Positive signal, clear visible rods	More than a thousand methanogens, roughly counts from one focal point in autofluorescence images.
5	BOPAT	Apometopidae	Urostomides bacillatus	Positive signal, clear visible rods
6	CKMOCBO	Apometopidae	Urostomides pullus	Positive signal, clear visible rods
7	DERMI	Metopidae HAC-clade	Longitaenia gibba	Positive signal, clear visible rods
8	ELJAD1	Metopidae HAC-clade	Metopid IAC sp. 2	Positive signal, clear visible rods	More than 600 methanogens, roughly counts from one focal point in autofluorescence images.
9	F26	Marine metopid-clade	Metopus cf. paravestitus	Positive signal
10	FAMO1	Marine metopid-clade	Metopus cf. paravestitus	Positive signal
11	GDUKABAM	Metopus es-clade	Metopus es	Positive signal, clear visible rods	More than two thousand methanogens, roughly counts from one focal point in autofluorescence images.
12	GOOSE2B	Marine metopid-clade	Metopus cf. paraes	Not examined
13	GRANCA	Brachonella-clade	Brachonella contorta	Positive signal, clear visible rods
14	GRIDI	Metopidae HAC-clade	Metopid IAC sp. 3	Positive signal
15	GROSERDU	Caenomorphidae	Caenomorpha medusula	Positive signal, clear visible rods
16	JACO	Brachonella-clade	Brachonella contorta	Positive signal, clear visible rods
17	JUD82	Marine metopid-clade	Marine metopid sp. 2	Positive signal
18	KAENG	Tropidoatractidae	Tropidoatractus levanderi	Positive signal, clear visible rods	More than a thousand methanogens, roughly counts from one focal point in autofluorescence images.
19	KLAN2BC	Plagiopylea	Trimyema finlayi	Positive signal	More than a hundred methanogens, roughly counts from one focal point in autofluorescence images.
20	KLAN2BC	Apometopidae	Urostomides pullus	Positive signal, clear visible rods
21	KUCR13	Tropidoatractidae	Tropidoatractus ariella	Positive signal, clear visible rods	More than 500 methanogens, roughly counts from one focal point in autofluorescence images.
22	KUNRA	Metopidae HAC-clade	Bothrostoma bimicronucleatum	Positive signal, clear visible rods
23	KUNRAMET	Metopus es-clade	Metopus es	Positive signal
24	LEDY	Brachonella-clade	Brachonella contorta	Positive signal, clear visible rods
25	LEDY	Metopidae HAC-clade	Castula specialis	Positive signal, clear visible rods
26	LEDY	Metopidae HAC-clade	Heterometopus palaeformis	Positive signal, clear visible rods
27	LERM10C	Metopidae HAC-clade	Bothrostoma undulans	Positive signal, clear visible rods
28	LERM10C	Metopidae HAC-clade	Castula sp.	Not examined
29	LERMA1	Metopidae HAC-clade	Bothrostoma undulans	Positive signal, clear visible rods	More than a thousand methanogens, roughly counts from one focal point in autofluorescence images.
30	LERMA5	Metopidae HAC-clade	Metopid IAC sp. 4	Positive signal, clear visible rods	More than two thousand methanogens, roughly counts from one focal point in autofluorescence images.
31	LERMA5	Tropidoatractidae	Tropidoatractus sp.	Positive signal, clear visible rods	More than a hundred methanogens, roughly counts from one focal point in autofluorescence images.
32	LERMA7	Metopidae HAC-clade	Bothrostoma nasutum	Positive signal, clear visible rods	More than 700 methanogens, roughly counts from one focal point in autofluorescence images.
33	LERMETZ	Metopidae HAC-clade	Castula specialis	Positive signal, clear visible rods	More than 700 methanogens, roughly counts from one focal point in autofluorescence images.
34	LERMONSTR	Metopidae HAC-clade	Castula fusca	Not examined
35	LIBL	Metopidae HAC-clade	Bothrostoma robustum	Positive signal, clear visible rods	More than a thousand methanogens, roughly counts from one focal point in autofluorescence images.
36	LIBL	Apometopidae	Urostomides striatus	Positive signal, clear visible rods
37	LUKIFOREST	Tropidoatractidae	Tropidoatractus levanderi	Positive signal, clear visible rods
38	MALKAL	Metopus es-clade	Metopus es	Positive signal, clear visible rods
39	MEJONA	Metopidae HAC-clade	Heterometopus palaeformis	Positive signal, clear visible rods	More than a thousand methanogens, roughly counts from one focal point in autofluorescence images.
40	MORETES	Tropidoatractidae	Tropidoatractus levanderi	Positive signal, clear visible rods
41	NARROWRIVER	Marine metopid-clade	Marine metopid sp. 3	Positive signal, but not many
42	PRAKBOT	Metopidae HAC-clade	Bothrostoma kovalyovi	Positive signal, clear visible rods
43	QDUF	Marine metopid-clade	Marine metopid sp. 4	Positive signal
44	RAJ	Tropidoatractidae	Tropidoatractus ariella	Positive signal, clear visible rods
45	RAJCA	Metopidae HAC-clade	Heterometopus palaeformis	Positive signal, clear visible rods	More than a thousand methanogens, roughly counts from one focal point in autofluorescence images.
46	RIOT	Tropidoatractidae	Tropidoatractus levanderi	Positive signal, clear visible rods	More than a hundred methanogens, roughly counts from one focal point in autofluorescence images.
47	RIOZ	Tropidoatractidae	Tropidoatractus levanderi	Positive signal, clear visible rods
48	SALT15A	Marine metopid-clade	Marine metopid sp. 2	Positive signal
49	SUSBARB	Apometopidae	Urostomides denarius	Positive signal, clear visible rods	More than a thousand methanogens, roughly counts from one focal point in autofluorescence images.
50	TRIANGLE	Metopus es-clade	Metopus es	Positive signal, clear visible rods	More than a thousand methanogens, roughly counts from one focal point in autofluorescence images.
51	VELKAL	Brachonella-clade	Brachonella contorta	Positive signal, clear visible rods
52	VERNON	Tropidoatractidae	Tropidoatractus levanderi	Positive signal, clear visible rods
53	VYSLU2	Metopus es-clade	Metopus es	Positive signal, clear visible rods
54	WH5	Tropidoatractidae	Palmarella salina	No signal
