# Supplementary material for: Methanogenic symbionts of anaerobic ciliates are host and habitat specific
Source: ISME J. 2024 Aug 20;18(1):wrae164. doi: 10.1093/ismejo/wrae164 (PMC11378729; doi:10.1093/ismejo/wrae164)
Supplement: Supplementary_material [file supplementary_material.zip › TableS11_ControlMedium.xlsx]

## Sheet: Table S11. Control medium
Table S11. Sequencing results of control medium.
ID	STRAIN	Quality	Sequence name	Illumina sequencing run	Barcoded primers	ID Illumina
1	ALOOA1	Noisy background and ambiguous bases	ALOOA1_Media1	NO DATA	NO DATA	NO DATA
2	ALOOA1	Noisy background and ambiguous bases	ALOOA1_Media2	NO DATA	NO DATA	NO DATA
3	BOPAT	Noisy background and ambiguous bases	BOPAT_MEDIA_16S_F18_fC	NO DATA	NO DATA	NO DATA
4	BOPAT	Noisy background and ambiguous bases	BOPAT_MEDIA_16S_F19_fC	NO DATA	NO DATA	NO DATA
5	BOPAT	Noisy background and ambiguous bases	BOPAT_Media	RUN4_KAP020	T02	R4KAP020.Nmix.BOPAT.MEDIA
6	CKMOCBO	Noisy background and ambiguous bases	CKMOCBO_MEDIA_16S_F18_fC	NO DATA	NO DATA	NO DATA
7	DERMI	Noisy background and ambiguous bases	DERMI_Media_16s_F10	NO DATA	NO DATA	NO DATA
8	GDUKABAM	Noisy background and ambiguous bases	GDUKABAM_MEDIA_16S_F17_fC	NO DATA	NO DATA	NO DATA
9	GRIDI	Noisy background and ambiguous bases	GRIDI_Media1	NO DATA	NO DATA	NO DATA
10	GRIDI	Noisy background and ambiguous bases	GRIDI_Media2	NO DATA	NO DATA	NO DATA
11	KAENG	Noisy background and ambiguous bases, impossible to assemble with the forward/reverse sequence	KAENG_MEDIA_ARC1326_F17	NO DATA	NO DATA	NO DATA
12	KAENG	Noisy background and ambiguous bases, impossible to assemble with the forward/reverse sequence	KAENG_MEDIA_ARC915_F17	NO DATA	NO DATA	NO DATA
13	KAENG	Noisy background and ambiguous bases	KAENG_Media	NO DATA	NO DATA	NO DATA
14	KLAN2BC	Noisy background and ambiguous bases	KLAN2BC_MEDIA_16S_F18_fC	NO DATA	NO DATA	NO DATA
15	KLAN2BC	Noisy background and ambiguous bases	KLAN2BC_Media	NO DATA	NO DATA	NO DATA
16	KUCR13	Clean sequence	KUCR13_MEDIA_16S_F17_1n	NO DATA	NO DATA	NO DATA
17	KUNRAMET	Noisy background and ambiguous bases	KUNRAMET_MEDIA_16S_F16_fC	NO DATA	NO DATA	NO DATA
18	AmixKUSUS	Noisy background and ambiguous bases	KUSUS_MEDIA_16S_F15_fC	RUN03_KAP020	T03	R3KAP020.Amix.KUSUS.MEDIA
19	AmixKUTRI	Clean sequence, Sequenced with primers Met86F and Arc915R	KUTRI_Media_16S_Met86	RUN02_JOR007	T09	R2JOR007.Amix.KUTRI.MEDIA
20	AmixKUTRI	Noisy background and ambiguous bases	KUTRI_Media_16S_F21_1n	NO DATA	NO DATA	NO DATA
21	LEDY	Clean sequence	LEDY_MEDIA_16S_F19_nn	RUN4_ KAP007	T08	NO DATA
22	LERM10C	Noisy background and ambiguous bases, impossible to assemble with the forward/reverse sequence	LERM10C_MEDIA_16S_ARC1326_F25	NO DATA	NO DATA	NO DATA
23	LERM10C	Noisy background and ambiguous bases, impossible to assemble with the forward/reverse sequence	LERM10C_MEDIA_16S_ARC915_F25	NO DATA	NO DATA	NO DATA
24	LERMA1	Noisy background and ambiguous bases	LERMA1II_MEDIA_16S_F19_fC	NO DATA	NO DATA	NO DATA
25	LERMA1	Noisy background and ambiguous bases	LERMA1_MEDIA_16S_F16_fC	RUN4_KAP008	T09	R4KAP008.Nmix.LERMA1II.MEDIA
26	LERMA5	Noisy background and ambiguous bases, impossible to assemble with the forward/reverse sequence	LERMA5_MEDIA_16S_Arc91326_F20	NO DATA	NO DATA	NO DATA
27	LERMA5	Noisy background and ambiguous bases, impossible to assemble with the forward/reverse sequence	LERMA5_MEDIA_16S_Arc915F_F20	NO DATA	NO DATA	NO DATA
28	LERMA5	Noisy background and ambiguous bases	LERMA5_MEDIA_16S_F18_Bad	NO DATA	NO DATA	NO DATA
29	LERMA5	Noisy background and ambiguous bases	LERMA5_MEDIA_16S_F25_fC	RUN5_KAP016	T03	R5KAP016.Nmix.LERMA5.MEDIA
30	LERMA5	Noisy background and ambiguous bases, impossible to assemble with the forward/reverse sequence	LERMA5_MEDIA_Arc915_16S_F18	NO DATA	NO DATA	NO DATA
31	LIBL	Noisy background and ambiguous bases	LIBL_MEDIA_16S_F20_fC	RUN4_KAP012	T13	R4KAP012.Nmix.3LIBL1.MEDIA
32	LUKIFOREST	Clean sequence	LUKIFOREST_MEDIA_16S_F16_E	NO DATA	NO DATA	NO DATA
33	LUKIFOREST	Noisy background and ambiguous bases	LUKIFOREST_MEDIA_16S_F21_E	NO DATA	NO DATA	NO DATA
34	MALKAL	Noisy background and ambiguous bases, impossible to assemble with the forward/reverse sequence	MALKAL_MEDIA_Arc1326_16S_F20	NO DATA	NO DATA	NO DATA
35	MALKAL	Noisy background and ambiguous bases, impossible to assemble with the forward/reverse sequence	MALKAL_MEDIA_Arc915_16S_F18	NO DATA	NO DATA	NO DATA
36	MALKAL	Noisy background and ambiguous bases, impossible to assemble with the forward/reverse sequence	MALKAL_MEDIA_Arc915_16S_F20	NO DATA	NO DATA	NO DATA
37	MEJONA	Clean sequence	MEJONA_Media_16S	NO DATA	NO DATA	NO DATA
38	AmixMIX7	Clean sequence	MIX7_MEDIA_16S_F20_1n	RUN4_KAP014	T15	NO DATA
39	MORETES	Clean sequence	MORETES_MEDIA_16S_F16_nn	NO DATA	NO DATA	NO DATA
40	AmixMORLE	Clean sequence	MORLE_MEDIA_16S_F20_E	RUN4_KAP022	T04	R4KAP022.Amix.MORLE.MEDIA
41	AmixKUTRI	NA	NA	RUN03_KAP018	T19	R3KAP018.Amix.KUTRI.MEDIA
42	PRAKBOT	Noisy background and ambiguous bases	PRAKBOT_Media_16S_F20	NO DATA	NO DATA	NO DATA
43	AmixRAGEDU	Noisy background and ambiguous bases	RAGEDU_MEDIA_16S_F15_fC	RUN03_KAP026	T09	R3KAP026.Amix.RAGEDU.MEDIA
44	RAJCA	Noisy background and ambiguous bases, impossible to assemble with the forward/reverse sequence	RAJCA_MEDIA_Arc1326_F16	NO DATA	NO DATA	NO DATA
45	RAJCA	Noisy background and ambiguous bases, impossible to assemble with the forward/reverse sequence	RAJCA_MEDIA_Arc915F_F16	NO DATA	NO DATA	NO DATA
46	RAJ	Clean sequence	RAJ_MEDIA_16S_F17_E	NO DATA	NO DATA	NO DATA
47	RIOT	Noisy background and ambiguous bases	RIOTKU_MEDIA_16S_F19_fC	NO DATA	NO DATA	NO DATA
48	RIOT	Noisy background and ambiguous bases	RIOT_MEDIA_16S_F16_fC	NO DATA	NO DATA	NO DATA
49	AmixRIOTKU	Noisy background and ambiguous bases	RIOT_MEDIA_16S_F21_fC	RUN4_KAP003	T04	R4KAP003.Amix.RIOTKU.MEDIA
50	SUSBARB	Noisy background and ambiguous bases	SUSBARB_MEDIA_16S_F17_fC	NO DATA	NO DATA	NO DATA
51	TRIANGLE	Clean sequence	TRIANGLE_MEDIA_16S_F17_nn	NO DATA	NO DATA	NO DATA
52	AmixTRISUS	Noisy background and ambiguous bases, impossible to assemble with the forward/reverse sequence	TRISUS_MEDIA_16S_arc1326_F15	RUN03_KAP023	T06	R3KAP023.Amix.TRISUS.MEDIA
53	AmixTRISUS	Noisy background and ambiguous bases, impossible to assemble with the forward/reverse sequence	TRISUS_MEDIA_16S_arc915_F15	NO DATA	NO DATA	NO DATA
54	VELKAL	Noisy background and ambiguous bases	VELKAL_MEDIA_16S_F17_mapped	NO DATA	NO DATA	NO DATA
55	VERNON	Clean sequence	VERNON_MEDIA_16S_F17_E	NO DATA	NO DATA	NO DATA
56	VYSLU2	Noisy background and ambiguous bases	VYSLU2_MEDIA_16S_flg_F17_1n	NO DATA	NO DATA	NO DATA
57	VYSLU2	Clean sequence	VYSLU2_MediaFlag_16S_F17_E	NO DATA	NO DATA	NO DATA
