# Supplementary material for: Methanogenic symbionts of anaerobic ciliates are host and habitat specific
Source: ISME J. 2024 Aug 20;18(1):wrae164. doi: 10.1093/ismejo/wrae164 (PMC11378729; doi:10.1093/ismejo/wrae164)
Supplement: Supplementary_material [file supplementary_material.zip › TableS12_UncorrectedPDistances_allSamples.xlsx]

## Sheet: Table S12. Distances Sanger 16S
Table S12. Uncorrected P-distances of the obtained 16S rRNA gene sequences (Sanger) of the symbionts.
	Seq10_Methanogenic_endosymbiont_of_Brachonella_contorta_GRANCA	Seq81_Methanogenic_endosymbiont_of_Tropidoatractus_levanderi_KAENG	KAENG_Tlevanderi_5NS_16S_R	KAENG_Tlevanderi_5S_16S_R	Seq11_Methanogenic_endosymbiont_of_Brachonella_contorta_JACO	JACO_Bcontorta_10NS_16S_Met86F+Arc1340R_R	Seq83_Methanogenic_endosymbiont_of_Tropidoatractus_levanderi_LUKIFOREST-2	Seq84_Methanogenic_endosymbiont_of_Tropidoatractus_levanderi_LUKIFOREST-NS	Seq82_Methanogenic_endosymbiont_of_Tropidoatractus_levanderi_LUKIFOREST-1	Seq12_Methanogenic_endosymbiont_of_Brachonella_contorta_LEDY-1	Seq13_Methanogenic_endosymbiont_of_Brachonella_contorta_LEDY-2	Seq14_Methanogenic_endosymbiont_of_Brachonella_contorta_LEDY-3	Seq15_Methanogenic_endosymbiont_of_Brachonella_contorta_VELKAL	Seq16_Methanogenic_endosymbiont_of_Brachonella_contorta_VELKAL-NS	Seq17_Methanogenic_endosymbiont_of_Brachonella_pulchra_BOPAT-1	Seq18_Methanogenic_endosymbiont_of_Brachonella_pulchra_BOPAT-2	Seq19_Methanogenic_endosymbiont_of_Brachonella_pulchra_BOPAT-3	BOPAT_Bpulchra_NS_16S_R	Seq20_Methanogenic_endosymbiont_of_Brachonella_pulchra_BOPAT-NS	Seq105_Methanogenic_endosymbiont_of_Urostomides_pullus_CKMOCBO	Seq52_Methanogenic_endosymbiont_of_Metopus_es_MALKAL	Seq53_Methanogenic_endosymbiont_of_Metopus_es_MALKAL-NS	Seq21_Methanogenic_endosymbiont_of_Caenomorpha_medusula_GROSERDU-NS	Seq22_Methanogenic_endosymbiont_of_Caenomorpha_medusula_GROSERDU_1	Seq23_Methanogenic_endosymbiont_of_Caenomorpha_medusula_GROSERDU_2	Seq44_Methanogenic_endosymbiont_of_Longitaenia_gibba_DERMI-NS	Seq69_Methanogenic_endosymbiont_of_Tropidoatractus_ariella_KUCR13	Seq70_Methanogenic_endosymbiont_of_Tropidoatractus_ariella_KUCR13mixKUSUS-1	Seq71_Methanogenic_endosymbiont_of_Tropidoatractus_ariella_KUCR13mixKUSUS-2	Seq72_Methanogenic_endosymbiont_of_Tropidoatractus_ariella_KUCR13mixKUSUS-3	Seq73_Methanogenic_endosymbiont_of_Tropidoatractus_ariella_KUCR13mixKUSUS-4	Seq74_Methanogenic_endosymbiont_of_Tropidoatractus_ariella_KUCR13mixKUSUS-NS	Seq75_Methanogenic_endosymbiont_of_Tropidoatractus_ariella_KUCR13mixKUTRI-1	Seq76_Methanogenic_endosymbiont_of_Tropidoatractus_ariella_KUCR13mixKUTRI-2	Seq77_Methanogenic_endosymbiont_of_Tropidoatractus_ariella_KUCR13mixKUTRI-3	Seq78_Methanogenic_endosymbiont_of_Tropidoatractus_ariella_KUCR13mixKUTRI-NS	Seq97_Methanogenic_endosymbiont_of_Tropidoatractus_sp._LERMA5	Seq98_Methanogenic_endosymbiont_of_Tropidoatractus_sp._LERMA5-NS	Seq85_Methanogenic_endosymbiont_of_Tropidoatractus_levanderi_MORETES-1	Seq86_Methanogenic_endosymbiont_of_Tropidoatractus_levanderi_MORETES-2	Seq87_Methanogenic_endosymbiont_of_Tropidoatractus_levanderi_MORETESmixMORLE-1	Seq88_Methanogenic_endosymbiont_of_Tropidoatractus_levanderi_MORETESmixMORLE-2	Seq89_Methanogenic_endosymbiont_of_Tropidoatractus_levanderi_MORETESmixMORLE-3	Seq90_Methanogenic_endosymbiont_of_Tropidoatractus_levanderi_MORETESmixMORLE-NS	Seq92_Methanogenic_endosymbiont_of_Tropidoatractus_levanderi_RIOTmixRIOTKU-1	Seq93_Methanogenic_endosymbiont_of_Tropidoatractus_levanderi_RIOTmixRIOTKU-NS	Seq91_Methanogenic_endosymbiont_of_Tropidoatractus_levanderi_RIOT	Seq106_Methanogenic_endosymbiont_of_Urostomides_pullus_KLAN2BC	KLAN2BC_Upullus_4starved_16S_R
Seq10_Methanogenic_endosymbiont_of_Brachonella_contorta_GRANCA		99.77	99.76	99.76	98.16	98.31	98.16	98.16	98.15	97.93	97.93	97.93	97.93	97.93	97.93	97.93	97.93	97.83	97.93	97.93	97.7	97.7	97.47	97.47	97.47	97.47	97.24	97.24	97.24	97.24	97.24	97.24	97.24	97.24	97.24	97.24	97.7	97.7	97.7	97.7	97.7	97.7	97.7	97.7	98.39	98.39	98.39	97.93	97.83
Seq81_Methanogenic_endosymbiont_of_Tropidoatractus_levanderi_KAENG	99.77		100	100	97.93	98.07	97.93	97.93	98.15	97.7	97.7	97.7	97.7	97.7	97.7	97.7	97.7	97.59	97.7	97.7	97.47	97.47	97.24	97.24	97.24	97.24	97	97	97	97	97	97	97	97	97	97	97.47	97.47	97.47	97.47	97.47	97.47	97.47	97.47	98.16	98.16	98.16	97.7	97.59
KAENG_Tlevanderi_5NS_16S_R	99.76	100		100	98.07	98.07	98.07	98.07	98.15	97.59	97.59	97.59	97.59	97.59	97.59	97.59	97.59	97.59	97.59	97.59	97.35	97.35	97.11	97.11	97.11	97.11	96.87	96.87	96.87	96.87	96.87	96.87	96.87	96.87	96.87	96.87	97.35	97.35	97.35	97.35	97.35	97.35	97.35	97.35	98.07	98.07	98.07	97.59	97.59
KAENG_Tlevanderi_5S_16S_R	99.76	100	100		98.07	98.07	98.07	98.07	98.15	97.59	97.59	97.59	97.59	97.59	97.59	97.59	97.59	97.59	97.59	97.59	97.35	97.35	97.11	97.11	97.11	97.11	96.87	96.87	96.87	96.87	96.87	96.87	96.87	96.87	96.87	96.87	97.35	97.35	97.35	97.35	97.35	97.35	97.35	97.35	98.07	98.07	98.07	97.59	97.59
Seq11_Methanogenic_endosymbiont_of_Brachonella_contorta_JACO	98.16	97.93	98.07	98.07		100	100	100	100	97.47	97.47	97.47	97.47	97.47	97.47	97.47	97.47	97.59	97.47	97.47	97.7	97.7	98.39	98.39	98.39	97.93	98.16	98.16	98.16	98.16	98.16	98.16	98.16	98.16	98.16	98.16	98.62	98.62	98.62	98.62	98.62	98.62	98.62	98.62	98.39	98.39	98.39	97.47	97.59
JACO_Bcontorta_10NS_16S_Met86F+Arc1340R_R	98.31	98.07	98.07	98.07	100		100	100	100	97.59	97.59	97.59	97.59	97.59	97.59	97.59	97.59	97.59	97.59	97.59	97.83	97.83	98.55	98.55	98.55	98.07	98.31	98.31	98.31	98.31	98.31	98.31	98.31	98.31	98.31	98.31	98.8	98.8	98.8	98.8	98.8	98.8	98.8	98.8	98.55	98.55	98.55	97.59	97.59
Seq83_Methanogenic_endosymbiont_of_Tropidoatractus_levanderi_LUKIFOREST-2	98.16	97.93	98.07	98.07	100	100		100	100	97.47	97.47	97.47	97.47	97.47	97.47	97.47	97.47	97.59	97.47	97.47	97.7	97.7	98.39	98.39	98.39	97.93	98.16	98.16	98.16	98.16	98.16	98.16	98.16	98.16	98.16	98.16	98.62	98.62	98.62	98.62	98.62	98.62	98.62	98.62	98.39	98.39	98.39	97.47	97.59
Seq84_Methanogenic_endosymbiont_of_Tropidoatractus_levanderi_LUKIFOREST-NS	98.16	97.93	98.07	98.07	100	100	100		100	97.47	97.47	97.47	97.47	97.47	97.47	97.47	97.47	97.59	97.47	97.47	97.7	97.7	98.39	98.39	98.39	97.93	98.16	98.16	98.16	98.16	98.16	98.16	98.16	98.16	98.16	98.16	98.62	98.62	98.62	98.62	98.62	98.62	98.62	98.62	98.39	98.39	98.39	97.47	97.59
Seq82_Methanogenic_endosymbiont_of_Tropidoatractus_levanderi_LUKIFOREST-1	98.15	98.15	98.15	98.15	100	100	100	100		98.15	98.15	98.15	98.15	98.15	98.15	98.15	98.15	98.15	98.15	98.15	98.61	98.61	98.61	98.61	98.61	98.15	98.61	98.61	98.61	98.61	98.61	98.61	98.61	98.61	98.61	98.61	99.07	99.07	99.07	99.07	99.07	99.07	99.07	99.07	99.54	99.54	99.54	98.15	98.15
Seq12_Methanogenic_endosymbiont_of_Brachonella_contorta_LEDY-1	97.93	97.7	97.59	97.59	97.47	97.59	97.47	97.47	98.15		100	100	99.54	99.54	98.62	98.62	98.62	98.55	98.62	98.62	98.39	98.39	98.62	98.62	98.62	98.62	97.93	97.93	97.93	97.93	97.93	97.93	97.93	97.93	97.93	97.93	98.39	98.39	97.93	97.93	97.93	97.93	97.93	97.93	98.62	98.62	98.62	98.62	98.55
Seq13_Methanogenic_endosymbiont_of_Brachonella_contorta_LEDY-2	97.93	97.7	97.59	97.59	97.47	97.59	97.47	97.47	98.15	100		100	99.54	99.54	98.62	98.62	98.62	98.55	98.62	98.62	98.39	98.39	98.62	98.62	98.62	98.62	97.93	97.93	97.93	97.93	97.93	97.93	97.93	97.93	97.93	97.93	98.39	98.39	97.93	97.93	97.93	97.93	97.93	97.93	98.62	98.62	98.62	98.62	98.55
Seq14_Methanogenic_endosymbiont_of_Brachonella_contorta_LEDY-3	97.93	97.7	97.59	97.59	97.47	97.59	97.47	97.47	98.15	100	100		99.54	99.54	98.62	98.62	98.62	98.55	98.62	98.62	98.39	98.39	98.62	98.62	98.62	98.62	97.93	97.93	97.93	97.93	97.93	97.93	97.93	97.93	97.93	97.93	98.39	98.39	97.93	97.93	97.93	97.93	97.93	97.93	98.62	98.62	98.62	98.62	98.55
Seq15_Methanogenic_endosymbiont_of_Brachonella_contorta_VELKAL	97.93	97.7	97.59	97.59	97.47	97.59	97.47	97.47	98.15	99.54	99.54	99.54		100	98.62	98.62	98.62	98.55	98.62	98.62	98.39	98.39	98.62	98.62	98.62	98.62	97.93	97.93	97.93	97.93	97.93	97.93	97.93	97.93	97.93	97.93	98.39	98.39	97.93	97.93	97.93	97.93	97.93	97.93	98.62	98.62	98.62	98.62	98.55
Seq16_Methanogenic_endosymbiont_of_Brachonella_contorta_VELKAL-NS	97.93	97.7	97.59	97.59	97.47	97.59	97.47	97.47	98.15	99.54	99.54	99.54	100		98.62	98.62	98.62	98.55	98.62	98.62	98.39	98.39	98.62	98.62	98.62	98.62	97.93	97.93	97.93	97.93	97.93	97.93	97.93	97.93	97.93	97.93	98.39	98.39	97.93	97.93	97.93	97.93	97.93	97.93	98.62	98.62	98.62	98.62	98.55
Seq17_Methanogenic_endosymbiont_of_Brachonella_pulchra_BOPAT-1	97.93	97.7	97.59	97.59	97.47	97.59	97.47	97.47	98.15	98.62	98.62	98.62	98.62	98.62		100	100	100	100	100	99.77	99.77	98.62	98.62	98.62	98.62	97.47	97.47	97.47	97.47	97.47	97.47	97.47	97.47	97.47	97.47	97.93	97.93	97.93	97.93	97.93	97.93	97.93	97.93	98.62	98.62	98.62	100	100
Seq18_Methanogenic_endosymbiont_of_Brachonella_pulchra_BOPAT-2	97.93	97.7	97.59	97.59	97.47	97.59	97.47	97.47	98.15	98.62	98.62	98.62	98.62	98.62	100		100	100	100	100	99.77	99.77	98.62	98.62	98.62	98.62	97.47	97.47	97.47	97.47	97.47	97.47	97.47	97.47	97.47	97.47	97.93	97.93	97.93	97.93	97.93	97.93	97.93	97.93	98.62	98.62	98.62	100	100
Seq19_Methanogenic_endosymbiont_of_Brachonella_pulchra_BOPAT-3	97.93	97.7	97.59	97.59	97.47	97.59	97.47	97.47	98.15	98.62	98.62	98.62	98.62	98.62	100	100		100	100	100	99.77	99.77	98.62	98.62	98.62	98.62	97.47	97.47	97.47	97.47	97.47	97.47	97.47	97.47	97.47	97.47	97.93	97.93	97.93	97.93	97.93	97.93	97.93	97.93	98.62	98.62	98.62	100	100
BOPAT_Bpulchra_NS_16S_R	97.83	97.59	97.59	97.59	97.59	97.59	97.59	97.59	98.15	98.55	98.55	98.55	98.55	98.55	100	100	100		100	100	99.76	99.76	98.55	98.55	98.55	98.55	97.35	97.35	97.35	97.35	97.35	97.35	97.35	97.35	97.35	97.35	97.83	97.83	97.83	97.83	97.83	97.83	97.83	97.83	98.55	98.55	98.55	100	100
Seq20_Methanogenic_endosymbiont_of_Brachonella_pulchra_BOPAT-NS	97.93	97.7	97.59	97.59	97.47	97.59	97.47	97.47	98.15	98.62	98.62	98.62	98.62	98.62	100	100	100	100		100	99.77	99.77	98.62	98.62	98.62	98.62	97.47	97.47	97.47	97.47	97.47	97.47	97.47	97.47	97.47	97.47	97.93	97.93	97.93	97.93	97.93	97.93	97.93	97.93	98.62	98.62	98.62	100	100
Seq105_Methanogenic_endosymbiont_of_Urostomides_pullus_CKMOCBO	97.93	97.7	97.59	97.59	97.47	97.59	97.47	97.47	98.15	98.62	98.62	98.62	98.62	98.62	100	100	100	100	100		99.77	99.77	98.62	98.62	98.62	98.62	97.47	97.47	97.47	97.47	97.47	97.47	97.47	97.47	97.47	97.47	97.93	97.93	97.93	97.93	97.93	97.93	97.93	97.93	98.62	98.62	98.62	100	100
Seq52_Methanogenic_endosymbiont_of_Metopus_es_MALKAL	97.7	97.47	97.35	97.35	97.7	97.83	97.7	97.7	98.61	98.39	98.39	98.39	98.39	98.39	99.77	99.77	99.77	99.76	99.77	99.77		100	98.39	98.39	98.39	98.39	97.7	97.7	97.7	97.7	97.7	97.7	97.7	97.7	97.7	97.7	98.16	98.16	98.16	98.16	98.16	98.16	98.16	98.16	98.85	98.85	98.85	99.77	99.76
Seq53_Methanogenic_endosymbiont_of_Metopus_es_MALKAL-NS	97.7	97.47	97.35	97.35	97.7	97.83	97.7	97.7	98.61	98.39	98.39	98.39	98.39	98.39	99.77	99.77	99.77	99.76	99.77	99.77	100		98.39	98.39	98.39	98.39	97.7	97.7	97.7	97.7	97.7	97.7	97.7	97.7	97.7	97.7	98.16	98.16	98.16	98.16	98.16	98.16	98.16	98.16	98.85	98.85	98.85	99.77	99.76
Seq21_Methanogenic_endosymbiont_of_Caenomorpha_medusula_GROSERDU-NS	97.47	97.24	97.11	97.11	98.39	98.55	98.39	98.39	98.61	98.62	98.62	98.62	98.62	98.62	98.62	98.62	98.62	98.55	98.62	98.62	98.39	98.39		100	100	99.54	98.39	98.39	98.39	98.39	98.39	98.39	98.39	98.39	98.39	98.39	98.85	98.85	98.39	98.39	98.39	98.39	98.39	98.39	98.16	98.16	98.16	98.62	98.55
Seq22_Methanogenic_endosymbiont_of_Caenomorpha_medusula_GROSERDU_1	97.47	97.24	97.11	97.11	98.39	98.55	98.39	98.39	98.61	98.62	98.62	98.62	98.62	98.62	98.62	98.62	98.62	98.55	98.62	98.62	98.39	98.39	100		100	99.54	98.39	98.39	98.39	98.39	98.39	98.39	98.39	98.39	98.39	98.39	98.85	98.85	98.39	98.39	98.39	98.39	98.39	98.39	98.16	98.16	98.16	98.62	98.55
Seq23_Methanogenic_endosymbiont_of_Caenomorpha_medusula_GROSERDU_2	97.47	97.24	97.11	97.11	98.39	98.55	98.39	98.39	98.61	98.62	98.62	98.62	98.62	98.62	98.62	98.62	98.62	98.55	98.62	98.62	98.39	98.39	100	100		99.54	98.39	98.39	98.39	98.39	98.39	98.39	98.39	98.39	98.39	98.39	98.85	98.85	98.39	98.39	98.39	98.39	98.39	98.39	98.16	98.16	98.16	98.62	98.55
Seq44_Methanogenic_endosymbiont_of_Longitaenia_gibba_DERMI-NS	97.47	97.24	97.11	97.11	97.93	98.07	97.93	97.93	98.15	98.62	98.62	98.62	98.62	98.62	98.62	98.62	98.62	98.55	98.62	98.62	98.39	98.39	99.54	99.54	99.54		98.39	98.39	98.39	98.39	98.39	98.39	98.39	98.39	98.39	98.39	98.85	98.85	98.39	98.39	98.39	98.39	98.39	98.39	98.16	98.16	98.16	98.62	98.55
Seq69_Methanogenic_endosymbiont_of_Tropidoatractus_ariella_KUCR13	97.24	97	96.87	96.87	98.16	98.31	98.16	98.16	98.61	97.93	97.93	97.93	97.93	97.93	97.47	97.47	97.47	97.35	97.47	97.47	97.7	97.7	98.39	98.39	98.39	98.39		100	100	100	100	100	100	100	100	100	99.54	99.54	99.08	99.08	99.08	99.08	99.08	99.08	98.39	98.39	98.39	97.47	97.35
Seq70_Methanogenic_endosymbiont_of_Tropidoatractus_ariella_KUCR13mixKUSUS-1	97.24	97	96.87	96.87	98.16	98.31	98.16	98.16	98.61	97.93	97.93	97.93	97.93	97.93	97.47	97.47	97.47	97.35	97.47	97.47	97.7	97.7	98.39	98.39	98.39	98.39	100		100	100	100	100	100	100	100	100	99.54	99.54	99.08	99.08	99.08	99.08	99.08	99.08	98.39	98.39	98.39	97.47	97.35
Seq71_Methanogenic_endosymbiont_of_Tropidoatractus_ariella_KUCR13mixKUSUS-2	97.24	97	96.87	96.87	98.16	98.31	98.16	98.16	98.61	97.93	97.93	97.93	97.93	97.93	97.47	97.47	97.47	97.35	97.47	97.47	97.7	97.7	98.39	98.39	98.39	98.39	100	100		100	100	100	100	100	100	100	99.54	99.54	99.08	99.08	99.08	99.08	99.08	99.08	98.39	98.39	98.39	97.47	97.35
Seq72_Methanogenic_endosymbiont_of_Tropidoatractus_ariella_KUCR13mixKUSUS-3	97.24	97	96.87	96.87	98.16	98.31	98.16	98.16	98.61	97.93	97.93	97.93	97.93	97.93	97.47	97.47	97.47	97.35	97.47	97.47	97.7	97.7	98.39	98.39	98.39	98.39	100	100	100		100	100	100	100	100	100	99.54	99.54	99.08	99.08	99.08	99.08	99.08	99.08	98.39	98.39	98.39	97.47	97.35
Seq73_Methanogenic_endosymbiont_of_Tropidoatractus_ariella_KUCR13mixKUSUS-4	97.24	97	96.87	96.87	98.16	98.31	98.16	98.16	98.61	97.93	97.93	97.93	97.93	97.93	97.47	97.47	97.47	97.35	97.47	97.47	97.7	97.7	98.39	98.39	98.39	98.39	100	100	100	100		100	100	100	100	100	99.54	99.54	99.08	99.08	99.08	99.08	99.08	99.08	98.39	98.39	98.39	97.47	97.35
Seq74_Methanogenic_endosymbiont_of_Tropidoatractus_ariella_KUCR13mixKUSUS-NS	97.24	97	96.87	96.87	98.16	98.31	98.16	98.16	98.61	97.93	97.93	97.93	97.93	97.93	97.47	97.47	97.47	97.35	97.47	97.47	97.7	97.7	98.39	98.39	98.39	98.39	100	100	100	100	100		100	100	100	100	99.54	99.54	99.08	99.08	99.08	99.08	99.08	99.08	98.39	98.39	98.39	97.47	97.35
Seq75_Methanogenic_endosymbiont_of_Tropidoatractus_ariella_KUCR13mixKUTRI-1	97.24	97	96.87	96.87	98.16	98.31	98.16	98.16	98.61	97.93	97.93	97.93	97.93	97.93	97.47	97.47	97.47	97.35	97.47	97.47	97.7	97.7	98.39	98.39	98.39	98.39	100	100	100	100	100	100		100	100	100	99.54	99.54	99.08	99.08	99.08	99.08	99.08	99.08	98.39	98.39	98.39	97.47	97.35
Seq76_Methanogenic_endosymbiont_of_Tropidoatractus_ariella_KUCR13mixKUTRI-2	97.24	97	96.87	96.87	98.16	98.31	98.16	98.16	98.61	97.93	97.93	97.93	97.93	97.93	97.47	97.47	97.47	97.35	97.47	97.47	97.7	97.7	98.39	98.39	98.39	98.39	100	100	100	100	100	100	100		100	100	99.54	99.54	99.08	99.08	99.08	99.08	99.08	99.08	98.39	98.39	98.39	97.47	97.35
Seq77_Methanogenic_endosymbiont_of_Tropidoatractus_ariella_KUCR13mixKUTRI-3	97.24	97	96.87	96.87	98.16	98.31	98.16	98.16	98.61	97.93	97.93	97.93	97.93	97.93	97.47	97.47	97.47	97.35	97.47	97.47	97.7	97.7	98.39	98.39	98.39	98.39	100	100	100	100	100	100	100	100		100	99.54	99.54	99.08	99.08	99.08	99.08	99.08	99.08	98.39	98.39	98.39	97.47	97.35
Seq78_Methanogenic_endosymbiont_of_Tropidoatractus_ariella_KUCR13mixKUTRI-NS	97.24	97	96.87	96.87	98.16	98.31	98.16	98.16	98.61	97.93	97.93	97.93	97.93	97.93	97.47	97.47	97.47	97.35	97.47	97.47	97.7	97.7	98.39	98.39	98.39	98.39	100	100	100	100	100	100	100	100	100		99.54	99.54	99.08	99.08	99.08	99.08	99.08	99.08	98.39	98.39	98.39	97.47	97.35
Seq97_Methanogenic_endosymbiont_of_Tropidoatractus_sp._LERMA5	97.7	97.47	97.35	97.35	98.62	98.8	98.62	98.62	99.07	98.39	98.39	98.39	98.39	98.39	97.93	97.93	97.93	97.83	97.93	97.93	98.16	98.16	98.85	98.85	98.85	98.85	99.54	99.54	99.54	99.54	99.54	99.54	99.54	99.54	99.54	99.54		100	99.54	99.54	99.54	99.54	99.54	99.54	98.85	98.85	98.85	97.93	97.83
Seq98_Methanogenic_endosymbiont_of_Tropidoatractus_sp._LERMA5-NS	97.7	97.47	97.35	97.35	98.62	98.8	98.62	98.62	99.07	98.39	98.39	98.39	98.39	98.39	97.93	97.93	97.93	97.83	97.93	97.93	98.16	98.16	98.85	98.85	98.85	98.85	99.54	99.54	99.54	99.54	99.54	99.54	99.54	99.54	99.54	99.54	100		99.54	99.54	99.54	99.54	99.54	99.54	98.85	98.85	98.85	97.93	97.83
Seq85_Methanogenic_endosymbiont_of_Tropidoatractus_levanderi_MORETES-1	97.7	97.47	97.35	97.35	98.62	98.8	98.62	98.62	99.07	97.93	97.93	97.93	97.93	97.93	97.93	97.93	97.93	97.83	97.93	97.93	98.16	98.16	98.39	98.39	98.39	98.39	99.08	99.08	99.08	99.08	99.08	99.08	99.08	99.08	99.08	99.08	99.54	99.54		100	100	100	100	100	98.85	98.85	98.85	97.93	97.83
Seq86_Methanogenic_endosymbiont_of_Tropidoatractus_levanderi_MORETES-2	97.7	97.47	97.35	97.35	98.62	98.8	98.62	98.62	99.07	97.93	97.93	97.93	97.93	97.93	97.93	97.93	97.93	97.83	97.93	97.93	98.16	98.16	98.39	98.39	98.39	98.39	99.08	99.08	99.08	99.08	99.08	99.08	99.08	99.08	99.08	99.08	99.54	99.54	100		100	100	100	100	98.85	98.85	98.85	97.93	97.83
Seq87_Methanogenic_endosymbiont_of_Tropidoatractus_levanderi_MORETESmixMORLE-1	97.7	97.47	97.35	97.35	98.62	98.8	98.62	98.62	99.07	97.93	97.93	97.93	97.93	97.93	97.93	97.93	97.93	97.83	97.93	97.93	98.16	98.16	98.39	98.39	98.39	98.39	99.08	99.08	99.08	99.08	99.08	99.08	99.08	99.08	99.08	99.08	99.54	99.54	100	100		100	100	100	98.85	98.85	98.85	97.93	97.83
Seq88_Methanogenic_endosymbiont_of_Tropidoatractus_levanderi_MORETESmixMORLE-2	97.7	97.47	97.35	97.35	98.62	98.8	98.62	98.62	99.07	97.93	97.93	97.93	97.93	97.93	97.93	97.93	97.93	97.83	97.93	97.93	98.16	98.16	98.39	98.39	98.39	98.39	99.08	99.08	99.08	99.08	99.08	99.08	99.08	99.08	99.08	99.08	99.54	99.54	100	100	100		100	100	98.85	98.85	98.85	97.93	97.83
Seq89_Methanogenic_endosymbiont_of_Tropidoatractus_levanderi_MORETESmixMORLE-3	97.7	97.47	97.35	97.35	98.62	98.8	98.62	98.62	99.07	97.93	97.93	97.93	97.93	97.93	97.93	97.93	97.93	97.83	97.93	97.93	98.16	98.16	98.39	98.39	98.39	98.39	99.08	99.08	99.08	99.08	99.08	99.08	99.08	99.08	99.08	99.08	99.54	99.54	100	100	100	100		100	98.85	98.85	98.85	97.93	97.83
Seq90_Methanogenic_endosymbiont_of_Tropidoatractus_levanderi_MORETESmixMORLE-NS	97.7	97.47	97.35	97.35	98.62	98.8	98.62	98.62	99.07	97.93	97.93	97.93	97.93	97.93	97.93	97.93	97.93	97.83	97.93	97.93	98.16	98.16	98.39	98.39	98.39	98.39	99.08	99.08	99.08	99.08	99.08	99.08	99.08	99.08	99.08	99.08	99.54	99.54	100	100	100	100	100		98.85	98.85	98.85	97.93	97.83
Seq92_Methanogenic_endosymbiont_of_Tropidoatractus_levanderi_RIOTmixRIOTKU-1	98.39	98.16	98.07	98.07	98.39	98.55	98.39	98.39	99.54	98.62	98.62	98.62	98.62	98.62	98.62	98.62	98.62	98.55	98.62	98.62	98.85	98.85	98.16	98.16	98.16	98.16	98.39	98.39	98.39	98.39	98.39	98.39	98.39	98.39	98.39	98.39	98.85	98.85	98.85	98.85	98.85	98.85	98.85	98.85		100	100	98.62	98.55
Seq93_Methanogenic_endosymbiont_of_Tropidoatractus_levanderi_RIOTmixRIOTKU-NS	98.39	98.16	98.07	98.07	98.39	98.55	98.39	98.39	99.54	98.62	98.62	98.62	98.62	98.62	98.62	98.62	98.62	98.55	98.62	98.62	98.85	98.85	98.16	98.16	98.16	98.16	98.39	98.39	98.39	98.39	98.39	98.39	98.39	98.39	98.39	98.39	98.85	98.85	98.85	98.85	98.85	98.85	98.85	98.85	100		100	98.62	98.55
Seq91_Methanogenic_endosymbiont_of_Tropidoatractus_levanderi_RIOT	98.39	98.16	98.07	98.07	98.39	98.55	98.39	98.39	99.54	98.62	98.62	98.62	98.62	98.62	98.62	98.62	98.62	98.55	98.62	98.62	98.85	98.85	98.16	98.16	98.16	98.16	98.39	98.39	98.39	98.39	98.39	98.39	98.39	98.39	98.39	98.39	98.85	98.85	98.85	98.85	98.85	98.85	98.85	98.85	100	100		98.62	98.55
Seq106_Methanogenic_endosymbiont_of_Urostomides_pullus_KLAN2BC	97.93	97.7	97.59	97.59	97.47	97.59	97.47	97.47	98.15	98.62	98.62	98.62	98.62	98.62	100	100	100	100	100	100	99.77	99.77	98.62	98.62	98.62	98.62	97.47	97.47	97.47	97.47	97.47	97.47	97.47	97.47	97.47	97.47	97.93	97.93	97.93	97.93	97.93	97.93	97.93	97.93	98.62	98.62	98.62		100
KLAN2BC_Upullus_4starved_16S_R	97.83	97.59	97.59	97.59	97.59	97.59	97.59	97.59	98.15	98.55	98.55	98.55	98.55	98.55	100	100	100	100	100	100	99.76	99.76	98.55	98.55	98.55	98.55	97.35	97.35	97.35	97.35	97.35	97.35	97.35	97.35	97.35	97.35	97.83	97.83	97.83	97.83	97.83	97.83	97.83	97.83	98.55	98.55	98.55	100
KLAN2BC_Upullus_5NS_16S_R	97.83	97.59	97.59	97.59	97.59	97.59	97.59	97.59	98.15	98.55	98.55	98.55	98.55	98.55	100	100	100	100	100	100	99.76	99.76	98.55	98.55	98.55	98.55	97.35	97.35	97.35	97.35	97.35	97.35	97.35	97.35	97.35	97.35	97.83	97.83	97.83	97.83	97.83	97.83	97.83	97.83	98.55	98.55	98.55	100	100
Seq79_Methanogenic_endosymbiont_of_Tropidoatractus_ariella_RAJ	97.7	97.47	97.35	97.35	98.62	98.8	98.62	98.62	99.07	98.39	98.39	98.39	98.39	98.39	97.93	97.93	97.93	97.83	97.93	97.93	98.16	98.16	98.85	98.85	98.85	98.85	99.54	99.54	99.54	99.54	99.54	99.54	99.54	99.54	99.54	99.54	100	100	99.54	99.54	99.54	99.54	99.54	99.54	98.85	98.85	98.85	97.93	97.83
Seq80_Methanogenic_endosymbiont_of_Tropidoatractus_ariella_RAJ-NS	97.7	97.47	97.35	97.35	98.62	98.8	98.62	98.62	99.07	98.39	98.39	98.39	98.39	98.39	97.93	97.93	97.93	97.83	97.93	97.93	98.16	98.16	98.85	98.85	98.85	98.85	99.54	99.54	99.54	99.54	99.54	99.54	99.54	99.54	99.54	99.54	100	100	99.54	99.54	99.54	99.54	99.54	99.54	98.85	98.85	98.85	97.93	97.83
Seq96_Methanogenic_endosymbiont_of_Tropidoatractus_levanderi_VERNON-NS	97.93	97.7	97.83	97.83	97.93	98.31	97.93	97.93	99.54	99.08	99.08	99.08	99.08	99.08	98.62	98.62	98.62	98.8	98.62	98.62	98.85	98.85	98.16	98.16	98.16	98.16	97.93	97.93	97.93	97.93	97.93	97.93	97.93	97.93	97.93	97.93	98.39	98.39	98.39	98.39	98.39	98.39	98.39	98.39	99.08	99.08	99.08	98.62	98.8
Seq95_Methanogenic_endosymbiont_of_Tropidoatractus_levanderi_VERNON	97.93	97.7	97.83	97.83	97.93	98.31	97.93	97.93	99.54	99.08	99.08	99.08	99.08	99.08	98.62	98.62	98.62	98.8	98.62	98.62	98.85	98.85	98.16	98.16	98.16	98.16	97.93	97.93	97.93	97.93	97.93	97.93	97.93	97.93	97.93	97.93	98.39	98.39	98.39	98.39	98.39	98.39	98.39	98.39	99.08	99.08	99.08	98.62	98.8
Seq94_Methanogenic_endosymbiont_of_Tropidoatractus_levanderi_RIOZ	99.51	99.26	99.23	99.23	97.54	97.68	97.54	97.54	98.15	97.54	97.54	97.54	97.54	97.54	97.54	97.54	97.54	97.42	97.54	97.54	97.3	97.3	97.05	97.05	97.05	97.05	96.81	96.81	96.81	96.81	96.81	96.81	96.81	96.81	96.81	96.81	97.3	97.3	97.3	97.3	97.3	97.3	97.3	97.3	98.03	98.03	98.03	97.54	97.42
Seq113_Methanogenic_endosymbiont_of_marine_Metopidae_sp._NARROWRIVER	97.54	97.18	96.98	96.98	97.18	97.36	97.18	97.18	98.15	100	100	100	99.3	99.3	98.24	98.24	98.24	98.11	98.24	98.24	97.89	97.89	98.59	98.59	98.59	98.24	97.54	97.54	97.54	97.54	97.54	97.54	97.54	97.54	97.54	97.54	97.89	97.89	97.18	97.18	97.18	97.18	97.18	97.18	98.24	98.24	98.24	98.24	98.11
Seq116_Methanogenic_endosymbiont_of_Metopus_cf_paravestitus_FAMO1	87.33	87.1	88.19	88.19	86.41	87.23	86.41	86.41	85.65	86.64	86.64	86.64	87.1	87.1	88.02	88.02	88.02	89.16	88.02	88.02	87.79	87.79	87.1	87.1	87.1	86.64	85.71	85.71	85.71	85.71	85.71	85.71	85.71	85.71	85.71	85.71	86.18	86.18	86.18	86.18	86.18	86.18	86.18	86.18	86.64	86.64	86.64	88.02	89.16
Seq117_Methanogenic_endosymbiont_of_Metopus_paraes_GOOSE2B	87.33	87.1	88.19	88.19	86.41	87.23	86.41	86.41	85.65	86.64	86.64	86.64	87.1	87.1	88.02	88.02	88.02	89.16	88.02	88.02	87.79	87.79	87.1	87.1	87.1	86.64	85.71	85.71	85.71	85.71	85.71	85.71	85.71	85.71	85.71	85.71	86.18	86.18	86.18	86.18	86.18	86.18	86.18	86.18	86.64	86.64	86.64	88.02	89.16
Seq67_Methanogenic_endosymbiont_of_Trimyema_finlayi_KLAN2BC-NS	88.25	88.02	88.92	88.92	87.33	87.95	87.33	87.33	87.04	87.56	87.56	87.56	87.56	87.56	88.94	88.94	88.94	89.88	88.94	88.94	88.71	88.71	88.02	88.02	88.02	87.56	86.64	86.64	86.64	86.64	86.64	86.64	86.64	86.64	86.64	86.64	87.1	87.1	87.1	87.1	87.1	87.1	87.1	87.1	87.56	87.56	87.56	88.94	89.88
KLAN2BC_Trimyema_5NS_16S_R	89	88.76	88.92	88.92	87.8	87.95	87.8	87.8	87.04	88.28	88.28	88.28	88.28	88.28	89.71	89.71	89.71	89.88	89.71	89.71	89.47	89.47	88.76	88.76	88.76	88.28	87.32	87.32	87.32	87.32	87.32	87.32	87.32	87.32	87.32	87.32	87.8	87.8	87.8	87.8	87.8	87.8	87.8	87.8	88.28	88.28	88.28	89.71	89.88
Seq68_Methanogenic_endosymbiont_of_Trimyema_finlayi_KLAN2BCmixMIX7-NS	88.25	88.02	88.92	88.92	87.33	87.95	87.33	87.33	87.04	87.56	87.56	87.56	87.56	87.56	88.94	88.94	88.94	89.88	88.94	88.94	88.71	88.71	88.02	88.02	88.02	87.56	86.64	86.64	86.64	86.64	86.64	86.64	86.64	86.64	86.64	86.64	87.1	87.1	87.1	87.1	87.1	87.1	87.1	87.1	87.56	87.56	87.56	88.94	89.88
Seq115_Methanogenic_endosymbiont_of_marine_Metopidae_sp._SALT15A	88.96	88.96	88.96	88.96	88.34	88.34	88.34	88.34	86.55	87.73	87.73	87.73	88.04	88.04	89.57	89.57	89.57	89.57	89.57	89.57	89.57	89.57	88.96	88.96	88.96	88.65	87.42	87.42	87.42	87.42	87.42	87.42	87.42	87.42	87.42	87.42	88.04	88.04	88.04	88.04	88.04	88.04	88.04	88.04	88.04	88.04	88.04	89.57	89.57
Seq110_Methanogenic_endosymbiont_of_marine_Metopidae_sp._BLAME	87.21	86.89	88.11	88.11	85.57	86.36	85.57	85.57	84.72	85.9	85.9	85.9	86.56	86.56	87.54	87.54	87.54	88.81	87.54	87.54	87.21	87.21	85.9	85.9	85.9	85.57	84.92	84.92	84.92	84.92	84.92	84.92	84.92	84.92	84.92	84.92	85.25	85.25	85.25	85.25	85.25	85.25	85.25	85.25	85.9	85.9	85.9	87.54	88.81
Seq109_Methanogenic_endosymbiont_of_marine_Metopidae_sp._BI27A	87.47	87.2	87.2	87.2	86.13	86.13	86.13	86.13	84.38	86.13	86.13	86.13	86.66	86.66	87.73	87.73	87.73	87.73	87.73	87.73	87.47	87.47	86.66	86.66	86.66	86.13	85.05	85.05	85.05	85.05	85.05	85.05	85.05	85.05	85.05	85.05	85.59	85.59	85.59	85.59	85.59	85.59	85.59	85.59	86.13	86.13	86.13	87.73	87.73
Seq112_Methanogenic_endosymbiont_of_marine_Metopidae_sp._JUD82	87.38	87.15	88.08	88.08	86.45	87.1	86.45	86.45	84.72	86.45	86.45	86.45	86.92	86.92	87.85	87.85	87.85	88.81	87.85	87.85	87.62	87.62	86.92	86.92	86.92	86.45	85.51	85.51	85.51	85.51	85.51	85.51	85.51	85.51	85.51	85.51	85.98	85.98	85.98	85.98	85.98	85.98	85.98	85.98	86.45	86.45	86.45	87.85	88.81
Seq111_Methanogenic_endosymbiont_of_Metopus_cf_paravestitus_F26	86.64	86.41	87.47	87.47	85.71	86.51	85.71	85.71	85.65	85.94	85.94	85.94	86.41	86.41	87.33	87.33	87.33	88.43	87.33	87.33	87.1	87.1	86.41	86.41	86.41	85.94	85.02	85.02	85.02	85.02	85.02	85.02	85.02	85.02	85.02	85.02	85.48	85.48	85.48	85.48	85.48	85.48	85.48	85.48	85.94	85.94	85.94	87.33	88.43
QDUF_Marine_Metopidaesp2_16S_FQDUF_R	81.7	81.44	82.11	82.11	81.19	82.11	81.19	81.19	79.82	80.93	80.93	80.93	81.19	81.19	80.93	80.93	80.93	81.57	80.93	80.93	80.67	80.67	81.19	81.19	81.19	80.93	81.19	81.19	81.19	81.19	81.19	81.19	81.19	81.19	81.19	81.19	81.19	81.19	81.44	81.44	81.44	81.44	81.44	81.44	80.41	80.41	80.41	80.93	81.57
QDUF_Marine_Metopidaesp2_16S_BL_C	81.7	81.44	82.11	82.11	81.19	82.11	81.19	81.19	79.82	80.93	80.93	80.93	81.19	81.19	80.93	80.93	80.93	81.57	80.93	80.93	80.67	80.67	81.19	81.19	81.19	80.93	81.19	81.19	81.19	81.19	81.19	81.19	81.19	81.19	81.19	81.19	81.19	81.19	81.44	81.44	81.44	81.44	81.44	81.44	80.41	80.41	80.41	80.93	81.57
KUNRA_Bbimicronucleatum_C_FKUNRA_E	82.11	81.88	82.49	82.49	81.88	82.73	81.88	81.88	79.82	81.19	81.19	81.19	81.42	81.42	81.19	81.19	81.19	81.77	81.19	81.19	80.96	80.96	81.65	81.65	81.65	81.19	81.42	81.42	81.42	81.42	81.42	81.42	81.42	81.42	81.42	81.42	81.42	81.42	81.65	81.65	81.65	81.65	81.65	81.65	80.73	80.73	80.73	81.19	81.77
Seq107_Methanogenic_endosymbiont_of_Urostomides_striatus_LIBL-1	82.11	81.88	82.49	82.49	81.88	82.73	81.88	81.88	79.82	81.19	81.19	81.19	81.42	81.42	81.19	81.19	81.19	81.77	81.19	81.19	80.96	80.96	81.65	81.65	81.65	81.19	81.42	81.42	81.42	81.42	81.42	81.42	81.42	81.42	81.42	81.42	81.42	81.42	81.65	81.65	81.65	81.65	81.65	81.65	80.73	80.73	80.73	81.19	81.77
Seq108_Methanogenic_endosymbiont_of_Urostomides_striatus_LIBL-2	82.11	81.88	82.49	82.49	81.88	82.73	81.88	81.88	79.82	81.19	81.19	81.19	81.42	81.42	81.19	81.19	81.19	81.77	81.19	81.19	80.96	80.96	81.65	81.65	81.65	81.19	81.42	81.42	81.42	81.42	81.42	81.42	81.42	81.42	81.42	81.42	81.42	81.42	81.65	81.65	81.65	81.65	81.65	81.65	80.73	80.73	80.73	81.19	81.77
Seq30_Methanogenic_endosymbiont_of_Castula_specialis_LERMETZ	81.88	81.65	82.25	82.25	81.65	82.49	81.65	81.65	79.82	80.96	80.96	80.96	81.19	81.19	80.96	80.96	80.96	81.53	80.96	80.96	80.73	80.73	81.42	81.42	81.42	80.96	81.19	81.19	81.19	81.19	81.19	81.19	81.19	81.19	81.19	81.19	81.19	81.19	81.42	81.42	81.42	81.42	81.42	81.42	80.5	80.5	80.5	80.96	81.53
Seq2_Methanogenic_endosymbiont_of_Bothrostoma_kovalyovi_PRAKBOT-1	82.11	81.88	82.49	82.49	81.88	82.73	81.88	81.88	79.82	81.19	81.19	81.19	81.42	81.42	81.19	81.19	81.19	81.77	81.19	81.19	80.96	80.96	81.65	81.65	81.65	81.19	81.42	81.42	81.42	81.42	81.42	81.42	81.42	81.42	81.42	81.42	81.42	81.42	81.65	81.65	81.65	81.65	81.65	81.65	80.73	80.73	80.73	81.19	81.77
Seq3_Methanogenic_endosymbiont_of_Bothrostoma_kovalyovi_PRAKBOT-2	82.11	81.88	82.49	82.49	81.88	82.73	81.88	81.88	79.82	81.19	81.19	81.19	81.42	81.42	81.19	81.19	81.19	81.77	81.19	81.19	80.96	80.96	81.65	81.65	81.65	81.19	81.42	81.42	81.42	81.42	81.42	81.42	81.42	81.42	81.42	81.42	81.42	81.42	81.65	81.65	81.65	81.65	81.65	81.65	80.73	80.73	80.73	81.19	81.77
Seq49_Methanogenic_endosymbiont_of_Metopus_es_KUNRAMET	82.11	81.88	82.49	82.49	81.88	82.73	81.88	81.88	79.82	81.19	81.19	81.19	81.42	81.42	81.19	81.19	81.19	81.77	81.19	81.19	80.96	80.96	81.65	81.65	81.65	81.19	81.42	81.42	81.42	81.42	81.42	81.42	81.42	81.42	81.42	81.42	81.42	81.42	81.65	81.65	81.65	81.65	81.65	81.65	80.73	80.73	80.73	81.19	81.77
Seq50_Methanogenic_endosymbiont_of_Metopus_es_KUNRAMETmixRIOTKU	82.11	81.88	82.49	82.49	81.88	82.73	81.88	81.88	79.82	81.19	81.19	81.19	81.42	81.42	81.19	81.19	81.19	81.77	81.19	81.19	80.96	80.96	81.65	81.65	81.65	81.19	81.42	81.42	81.42	81.42	81.42	81.42	81.42	81.42	81.42	81.42	81.42	81.42	81.65	81.65	81.65	81.65	81.65	81.65	80.73	80.73	80.73	81.19	81.77
Seq51_Methanogenic_endosymbiont_of_Metopus_es_KUNRAMETmixRIOTKU-NS	82.11	81.88	82.49	82.49	81.88	82.73	81.88	81.88	79.82	81.19	81.19	81.19	81.42	81.42	81.19	81.19	81.19	81.77	81.19	81.19	80.96	80.96	81.65	81.65	81.65	81.19	81.42	81.42	81.42	81.42	81.42	81.42	81.42	81.42	81.42	81.42	81.42	81.42	81.65	81.65	81.65	81.65	81.65	81.65	80.73	80.73	80.73	81.19	81.77
Seq54_Methanogenic_endosymbiont_of_Metopus_es_TRIANGLE	82.11	81.88	82.49	82.49	81.88	82.73	81.88	81.88	79.82	81.19	81.19	81.19	81.42	81.42	81.19	81.19	81.19	81.77	81.19	81.19	80.96	80.96	81.65	81.65	81.65	81.19	81.42	81.42	81.42	81.42	81.42	81.42	81.42	81.42	81.42	81.42	81.42	81.42	81.65	81.65	81.65	81.65	81.65	81.65	80.73	80.73	80.73	81.19	81.77
Seq55_Methanogenic_endosymbiont_of_Metopus_es_TRIANGLEmixKUTRI-1	82.11	81.88	82.49	82.49	81.88	82.73	81.88	81.88	79.82	81.19	81.19	81.19	81.42	81.42	81.19	81.19	81.19	81.77	81.19	81.19	80.96	80.96	81.65	81.65	81.65	81.19	81.42	81.42	81.42	81.42	81.42	81.42	81.42	81.42	81.42	81.42	81.42	81.42	81.65	81.65	81.65	81.65	81.65	81.65	80.73	80.73	80.73	81.19	81.77
Seq56_Methanogenic_endosymbiont_of_Metopus_es_TRIANGLEmixKUTRI-2	82.11	81.88	82.49	82.49	81.88	82.73	81.88	81.88	79.82	81.19	81.19	81.19	81.42	81.42	81.19	81.19	81.19	81.77	81.19	81.19	80.96	80.96	81.65	81.65	81.65	81.19	81.42	81.42	81.42	81.42	81.42	81.42	81.42	81.42	81.42	81.42	81.42	81.42	81.65	81.65	81.65	81.65	81.65	81.65	80.73	80.73	80.73	81.19	81.77
Seq57_Methanogenic_endosymbiont_of_Metopus_es_TRIANGLEmixKUTRI-3	82.11	81.88	82.49	82.49	81.88	82.73	81.88	81.88	79.82	81.19	81.19	81.19	81.42	81.42	81.19	81.19	81.19	81.77	81.19	81.19	80.96	80.96	81.65	81.65	81.65	81.19	81.42	81.42	81.42	81.42	81.42	81.42	81.42	81.42	81.42	81.42	81.42	81.42	81.65	81.65	81.65	81.65	81.65	81.65	80.73	80.73	80.73	81.19	81.77
Seq58_Methanogenic_endosymbiont_of_Metopus_es_TRIANGLEmixTRISUS-1	82.11	81.88	82.49	82.49	81.88	82.73	81.88	81.88	79.82	81.19	81.19	81.19	81.42	81.42	81.19	81.19	81.19	81.77	81.19	81.19	80.96	80.96	81.65	81.65	81.65	81.19	81.42	81.42	81.42	81.42	81.42	81.42	81.42	81.42	81.42	81.42	81.42	81.42	81.65	81.65	81.65	81.65	81.65	81.65	80.73	80.73	80.73	81.19	81.77
Seq59_Methanogenic_endosymbiont_of_Metopus_es_TRIANGLEmixTRISUS-2	82.11	81.88	82.49	82.49	81.88	82.73	81.88	81.88	79.82	81.19	81.19	81.19	81.42	81.42	81.19	81.19	81.19	81.77	81.19	81.19	80.96	80.96	81.65	81.65	81.65	81.19	81.42	81.42	81.42	81.42	81.42	81.42	81.42	81.42	81.42	81.42	81.42	81.42	81.65	81.65	81.65	81.65	81.65	81.65	80.73	80.73	80.73	81.19	81.77
Seq60_Methanogenic_endosymbiont_of_Metopus_es_TRIANGLEmixTRISUS-3	82.11	81.88	82.49	82.49	81.88	82.73	81.88	81.88	79.82	81.19	81.19	81.19	81.42	81.42	81.19	81.19	81.19	81.77	81.19	81.19	80.96	80.96	81.65	81.65	81.65	81.19	81.42	81.42	81.42	81.42	81.42	81.42	81.42	81.42	81.42	81.42	81.42	81.42	81.65	81.65	81.65	81.65	81.65	81.65	80.73	80.73	80.73	81.19	81.77
Seq63_Methanogenic_endosymbiont_of_Metopus_es_TRIANGLEmixTRISUS-NS	82.11	81.88	82.49	82.49	81.88	82.73	81.88	81.88	79.82	81.19	81.19	81.19	81.42	81.42	81.19	81.19	81.19	81.77	81.19	81.19	80.96	80.96	81.65	81.65	81.65	81.19	81.42	81.42	81.42	81.42	81.42	81.42	81.42	81.42	81.42	81.42	81.42	81.42	81.65	81.65	81.65	81.65	81.65	81.65	80.73	80.73	80.73	81.19	81.77
Seq61_Methanogenic_endosymbiont_of_Metopus_es_TRIANGLEmixTRISUS-4	81.99	81.76	82.49	82.49	81.76	82.73	81.76	81.76	79.82	81.06	81.06	81.06	81.29	81.29	81.06	81.06	81.06	81.77	81.06	81.06	80.83	80.83	81.52	81.52	81.52	81.06	81.29	81.29	81.29	81.29	81.29	81.29	81.29	81.29	81.29	81.29	81.29	81.29	81.52	81.52	81.52	81.52	81.52	81.52	80.6	80.6	80.6	81.06	81.77
Seq62_Methanogenic_endosymbiont_of_Metopus_es_TRIANGLEmixTRISUS-5	82.03	81.77	81.77	81.77	82.03	82.03	82.03	82.03	79.82	81.27	81.27	81.27	81.52	81.52	81.27	81.27	81.27	81.27	81.27	81.27	81.01	81.01	81.77	81.77	81.77	81.27	81.52	81.52	81.52	81.52	81.52	81.52	81.52	81.52	81.52	81.52	81.52	81.52	81.77	81.77	81.77	81.77	81.77	81.77	80.76	80.76	80.76	81.27	81.27
Seq64_Methanogenic_endosymbiont_of_Metopus_es_VYSLU2	82.11	81.88	82.49	82.49	81.88	82.73	81.88	81.88	79.82	81.19	81.19	81.19	81.42	81.42	81.19	81.19	81.19	81.77	81.19	81.19	80.96	80.96	81.65	81.65	81.65	81.19	81.42	81.42	81.42	81.42	81.42	81.42	81.42	81.42	81.42	81.42	81.42	81.42	81.65	81.65	81.65	81.65	81.65	81.65	80.73	80.73	80.73	81.19	81.77
Seq65_Methanogenic_endosymbiont_of_Metopus_es_VYSLU2-NS	82.11	81.88	82.49	82.49	81.88	82.73	81.88	81.88	79.82	81.19	81.19	81.19	81.42	81.42	81.19	81.19	81.19	81.77	81.19	81.19	80.96	80.96	81.65	81.65	81.65	81.19	81.42	81.42	81.42	81.42	81.42	81.42	81.42	81.42	81.42	81.42	81.42	81.42	81.65	81.65	81.65	81.65	81.65	81.65	80.73	80.73	80.73	81.19	81.77
Seq118_Methanogenic_endosymbiont_of_Metopidae_sp._GRIDI	82.11	81.88	82.49	82.49	81.88	82.73	81.88	81.88	79.82	81.19	81.19	81.19	81.42	81.42	81.19	81.19	81.19	81.77	81.19	81.19	80.96	80.96	81.65	81.65	81.65	81.19	81.42	81.42	81.42	81.42	81.42	81.42	81.42	81.42	81.42	81.42	81.42	81.42	81.65	81.65	81.65	81.65	81.65	81.65	80.73	80.73	80.73	81.19	81.77
Seq27_Methanogenic_endosymbiont_of_Castula_specialis_LEDY-1	81.88	81.65	82.25	82.25	81.65	82.49	81.65	81.65	79.82	80.96	80.96	80.96	81.19	81.19	80.96	80.96	80.96	81.53	80.96	80.96	80.73	80.73	81.42	81.42	81.42	80.96	81.19	81.19	81.19	81.19	81.19	81.19	81.19	81.19	81.19	81.19	81.19	81.19	81.42	81.42	81.42	81.42	81.42	81.42	80.5	80.5	80.5	80.96	81.53
Seq28_Methanogenic_endosymbiont_of_Castula_specialis_LEDY-2	81.88	81.65	82.25	82.25	81.65	82.49	81.65	81.65	79.82	80.96	80.96	80.96	81.19	81.19	80.96	80.96	80.96	81.53	80.96	80.96	80.73	80.73	81.42	81.42	81.42	80.96	81.19	81.19	81.19	81.19	81.19	81.19	81.19	81.19	81.19	81.19	81.19	81.19	81.42	81.42	81.42	81.42	81.42	81.42	80.5	80.5	80.5	80.96	81.53
Seq29_Methanogenic_endosymbiont_of_Castula_specialis_LEDY-NS	81.88	81.65	82.25	82.25	81.65	82.49	81.65	81.65	79.82	80.96	80.96	80.96	81.19	81.19	80.96	80.96	80.96	81.53	80.96	80.96	80.73	80.73	81.42	81.42	81.42	80.96	81.19	81.19	81.19	81.19	81.19	81.19	81.19	81.19	81.19	81.19	81.19	81.19	81.42	81.42	81.42	81.42	81.42	81.42	80.5	80.5	80.5	80.96	81.53
Seq31_Methanogenic_endosymbiont_of_Heterometopus_palaeformis_LEDY-1	81.88	81.65	82.25	82.25	81.65	82.49	81.65	81.65	79.82	80.96	80.96	80.96	81.19	81.19	80.96	80.96	80.96	81.53	80.96	80.96	80.73	80.73	81.42	81.42	81.42	80.96	81.19	81.19	81.19	81.19	81.19	81.19	81.19	81.19	81.19	81.19	81.19	81.19	81.42	81.42	81.42	81.42	81.42	81.42	80.5	80.5	80.5	80.96	81.53
Seq32_Methanogenic_endosymbiont_of_Heterometopus_palaeformis_LEDY-2	81.88	81.65	82.25	82.25	81.65	82.49	81.65	81.65	79.82	80.96	80.96	80.96	81.19	81.19	80.96	80.96	80.96	81.53	80.96	80.96	80.73	80.73	81.42	81.42	81.42	80.96	81.19	81.19	81.19	81.19	81.19	81.19	81.19	81.19	81.19	81.19	81.19	81.19	81.42	81.42	81.42	81.42	81.42	81.42	80.5	80.5	80.5	80.96	81.53
Seq33_Methanogenic_endosymbiont_of_Heterometopus_palaeformis_LEDY-3	81.88	81.65	82.25	82.25	81.65	82.49	81.65	81.65	79.82	80.96	80.96	80.96	81.19	81.19	80.96	80.96	80.96	81.53	80.96	80.96	80.73	80.73	81.42	81.42	81.42	80.96	81.19	81.19	81.19	81.19	81.19	81.19	81.19	81.19	81.19	81.19	81.19	81.19	81.42	81.42	81.42	81.42	81.42	81.42	80.5	80.5	80.5	80.96	81.53
Seq34_Methanogenic_endosymbiont_of_Heterometopus_palaeformis_LEDY-NS	81.88	81.65	82.25	82.25	81.65	82.49	81.65	81.65	79.82	80.96	80.96	80.96	81.19	81.19	80.96	80.96	80.96	81.53	80.96	80.96	80.73	80.73	81.42	81.42	81.42	80.96	81.19	81.19	81.19	81.19	81.19	81.19	81.19	81.19	81.19	81.19	81.19	81.19	81.42	81.42	81.42	81.42	81.42	81.42	80.5	80.5	80.5	80.96	81.53
Seq35_Methanogenic_endosymbiont_of_Heterometopus_palaeformis_MEJONA	81.88	81.65	82.25	82.25	81.65	82.49	81.65	81.65	79.82	80.96	80.96	80.96	81.19	81.19	80.96	80.96	80.96	81.53	80.96	80.96	80.73	80.73	81.42	81.42	81.42	80.96	81.19	81.19	81.19	81.19	81.19	81.19	81.19	81.19	81.19	81.19	81.19	81.19	81.42	81.42	81.42	81.42	81.42	81.42	80.5	80.5	80.5	80.96	81.53
Seq37_Methanogenic_endosymbiont_of_Heterometopus_palaeformis_RAJCA-2	81.88	81.65	82.25	82.25	81.65	82.49	81.65	81.65	79.82	80.96	80.96	80.96	81.19	81.19	80.96	80.96	80.96	81.53	80.96	80.96	80.73	80.73	81.42	81.42	81.42	80.96	81.19	81.19	81.19	81.19	81.19	81.19	81.19	81.19	81.19	81.19	81.19	81.19	81.42	81.42	81.42	81.42	81.42	81.42	80.5	80.5	80.5	80.96	81.53
Seq38_Methanogenic_endosymbiont_of_Heterometopus_palaeformis_RAJCA-NS	81.88	81.65	82.25	82.25	81.65	82.49	81.65	81.65	79.82	80.96	80.96	80.96	81.19	81.19	80.96	80.96	80.96	81.53	80.96	80.96	80.73	80.73	81.42	81.42	81.42	80.96	81.19	81.19	81.19	81.19	81.19	81.19	81.19	81.19	81.19	81.19	81.19	81.19	81.42	81.42	81.42	81.42	81.42	81.42	80.5	80.5	80.5	80.96	81.53
Seq39_Methanogenic_endosymbiont_of_Heterometopus_palaeformis_RAJCAmixMIX7	81.88	81.65	82.25	82.25	81.65	82.49	81.65	81.65	79.82	80.96	80.96	80.96	81.19	81.19	80.96	80.96	80.96	81.53	80.96	80.96	80.73	80.73	81.42	81.42	81.42	80.96	81.19	81.19	81.19	81.19	81.19	81.19	81.19	81.19	81.19	81.19	81.19	81.19	81.42	81.42	81.42	81.42	81.42	81.42	80.5	80.5	80.5	80.96	81.53
Seq40_Methanogenic_endosymbiont_of_Heterometopus_palaeformis_RAJCAmixRAGEDU-1	81.88	81.65	82.25	82.25	81.65	82.49	81.65	81.65	79.82	80.96	80.96	80.96	81.19	81.19	80.96	80.96	80.96	81.53	80.96	80.96	80.73	80.73	81.42	81.42	81.42	80.96	81.19	81.19	81.19	81.19	81.19	81.19	81.19	81.19	81.19	81.19	81.19	81.19	81.42	81.42	81.42	81.42	81.42	81.42	80.5	80.5	80.5	80.96	81.53
Seq41_Methanogenic_endosymbiont_of_Heterometopus_palaeformis_RAJCAmixRAGEDU-2	81.88	81.65	82.25	82.25	81.65	82.49	81.65	81.65	79.82	80.96	80.96	80.96	81.19	81.19	80.96	80.96	80.96	81.53	80.96	80.96	80.73	80.73	81.42	81.42	81.42	80.96	81.19	81.19	81.19	81.19	81.19	81.19	81.19	81.19	81.19	81.19	81.19	81.19	81.42	81.42	81.42	81.42	81.42	81.42	80.5	80.5	80.5	80.96	81.53
Seq42_Methanogenic_endosymbiont_of_Heterometopus_palaeformis_RAJCAmixRAGEDU-NS1	81.88	81.65	82.25	82.25	81.65	82.49	81.65	81.65	79.82	80.96	80.96	80.96	81.19	81.19	80.96	80.96	80.96	81.53	80.96	80.96	80.73	80.73	81.42	81.42	81.42	80.96	81.19	81.19	81.19	81.19	81.19	81.19	81.19	81.19	81.19	81.19	81.19	81.19	81.42	81.42	81.42	81.42	81.42	81.42	80.5	80.5	80.5	80.96	81.53
Seq36_Methanogenic_endosymbiont_of_Heterometopus_palaeformis_RAJCA-1	81.88	81.65	82.25	82.25	81.65	82.49	81.65	81.65	79.82	80.96	80.96	80.96	81.19	81.19	80.96	80.96	80.96	81.53	80.96	80.96	80.73	80.73	81.42	81.42	81.42	80.96	81.19	81.19	81.19	81.19	81.19	81.19	81.19	81.19	81.19	81.19	81.19	81.19	81.42	81.42	81.42	81.42	81.42	81.42	80.5	80.5	80.5	80.96	81.53
Seq43_Methanogenic_endosymbiont_of_Heterometopus_palaeformis_RAJCAmixRAGEDU-NS2	81.88	81.65	82.25	82.25	81.65	82.49	81.65	81.65	79.82	80.96	80.96	80.96	81.19	81.19	80.96	80.96	80.96	81.53	80.96	80.96	80.73	80.73	81.42	81.42	81.42	80.96	81.19	81.19	81.19	81.19	81.19	81.19	81.19	81.19	81.19	81.19	81.19	81.19	81.42	81.42	81.42	81.42	81.42	81.42	80.5	80.5	80.5	80.96	81.53
Seq99_Methanogenic_endosymbiont_of_Urostomides_denarius_SUSBARB-1	81.88	81.65	82.25	82.25	81.65	82.49	81.65	81.65	79.82	80.96	80.96	80.96	81.19	81.19	80.96	80.96	80.96	81.53	80.96	80.96	80.73	80.73	81.42	81.42	81.42	80.96	81.19	81.19	81.19	81.19	81.19	81.19	81.19	81.19	81.19	81.19	81.19	81.19	81.42	81.42	81.42	81.42	81.42	81.42	80.5	80.5	80.5	80.96	81.53
Seq100_Methanogenic_endosymbiont_of_Urostomides_denarius_SUSBARB-2	81.88	81.65	82.25	82.25	81.65	82.49	81.65	81.65	79.82	80.96	80.96	80.96	81.19	81.19	80.96	80.96	80.96	81.53	80.96	80.96	80.73	80.73	81.42	81.42	81.42	80.96	81.19	81.19	81.19	81.19	81.19	81.19	81.19	81.19	81.19	81.19	81.19	81.19	81.42	81.42	81.42	81.42	81.42	81.42	80.5	80.5	80.5	80.96	81.53
Seq103_Methanogenic_endosymbiont_of_Urostomides_denarius_SUSBARBmixKUSUS	81.88	81.65	82.25	82.25	81.65	82.49	81.65	81.65	79.82	80.96	80.96	80.96	81.19	81.19	80.96	80.96	80.96	81.53	80.96	80.96	80.73	80.73	81.42	81.42	81.42	80.96	81.19	81.19	81.19	81.19	81.19	81.19	81.19	81.19	81.19	81.19	81.19	81.19	81.42	81.42	81.42	81.42	81.42	81.42	80.5	80.5	80.5	80.96	81.53
Seq104_Methanogenic_endosymbiont_of_Urostomides_denarius_SUSBARBmixTRISUS	81.88	81.65	82.25	82.25	81.65	82.49	81.65	81.65	79.82	80.96	80.96	80.96	81.19	81.19	80.96	80.96	80.96	81.53	80.96	80.96	80.73	80.73	81.42	81.42	81.42	80.96	81.19	81.19	81.19	81.19	81.19	81.19	81.19	81.19	81.19	81.19	81.19	81.19	81.42	81.42	81.42	81.42	81.42	81.42	80.5	80.5	80.5	80.96	81.53
Seq101_Methanogenic_endosymbiont_of_Urostomides_denarius_SUSBARB-3	82.11	81.88	82.49	82.49	81.88	82.73	81.88	81.88	79.82	81.19	81.19	81.19	81.42	81.42	81.19	81.19	81.19	81.77	81.19	81.19	80.96	80.96	81.65	81.65	81.65	81.19	81.42	81.42	81.42	81.42	81.42	81.42	81.42	81.42	81.42	81.42	81.42	81.42	81.65	81.65	81.65	81.65	81.65	81.65	80.73	80.73	80.73	81.19	81.77
Seq102_Methanogenic_endosymbiont_of_Urostomides_denarius_SUSBARB-NS	81.33	81.08	81.7	81.7	81.08	81.96	81.08	81.08	79.82	80.59	80.59	80.59	80.84	80.84	80.59	80.59	80.59	81.19	80.59	80.59	80.34	80.34	81.08	81.08	81.08	80.59	80.84	80.84	80.84	80.84	80.84	80.84	80.84	80.84	80.84	80.84	80.84	80.84	81.08	81.08	81.08	81.08	81.08	81.08	80.1	80.1	80.1	80.59	81.19
Seq119_Methanogenic_endosymbiont_of_Metopidae_sp._LERMA5	81.88	81.65	82.25	82.25	81.65	82.49	81.65	81.65	79.82	80.96	80.96	80.96	81.19	81.19	80.96	80.96	80.96	81.53	80.96	80.96	80.73	80.73	81.42	81.42	81.42	80.96	81.19	81.19	81.19	81.19	81.19	81.19	81.19	81.19	81.19	81.19	81.19	81.19	81.42	81.42	81.42	81.42	81.42	81.42	80.5	80.5	80.5	80.96	81.53
Seq120_Methanogenic_endosymbiont_of_Metopidae_sp._LERMA5-NS	81.88	81.65	82.25	82.25	81.65	82.49	81.65	81.65	79.82	80.96	80.96	80.96	81.19	81.19	80.96	80.96	80.96	81.53	80.96	80.96	80.73	80.73	81.42	81.42	81.42	80.96	81.19	81.19	81.19	81.19	81.19	81.19	81.19	81.19	81.19	81.19	81.19	81.19	81.42	81.42	81.42	81.42	81.42	81.42	80.5	80.5	80.5	80.96	81.53
Seq45_Methanogenic_endosymbiont_of_Metopus_es_GDUKABAS	82.34	82.11	82.73	82.73	82.11	82.97	82.11	82.11	79.82	81.42	81.42	81.42	81.65	81.65	81.42	81.42	81.42	82.01	81.42	81.42	81.19	81.19	81.88	81.88	81.88	81.42	81.65	81.65	81.65	81.65	81.65	81.65	81.65	81.65	81.65	81.65	81.65	81.65	81.88	81.88	81.88	81.88	81.88	81.88	80.96	80.96	80.96	81.42	82.01
Seq46_Methanogenic_endosymbiont_of_Metopus_es_GDUKABAS-NS	82.34	82.11	82.73	82.73	82.11	82.97	82.11	82.11	79.82	81.42	81.42	81.42	81.65	81.65	81.42	81.42	81.42	82.01	81.42	81.42	81.19	81.19	81.88	81.88	81.88	81.42	81.65	81.65	81.65	81.65	81.65	81.65	81.65	81.65	81.65	81.65	81.65	81.65	81.88	81.88	81.88	81.88	81.88	81.88	80.96	80.96	80.96	81.42	82.01
Seq47_Methanogenic_endosymbiont_of_Metopus_es_GDUKABASmixRAGEDU	82.34	82.11	82.73	82.73	82.11	82.97	82.11	82.11	79.82	81.42	81.42	81.42	81.65	81.65	81.42	81.42	81.42	82.01	81.42	81.42	81.19	81.19	81.88	81.88	81.88	81.42	81.65	81.65	81.65	81.65	81.65	81.65	81.65	81.65	81.65	81.65	81.65	81.65	81.88	81.88	81.88	81.88	81.88	81.88	80.96	80.96	80.96	81.42	82.01
Seq48_Methanogenic_endosymbiont_of_Metopus_es_GDUKABASmixRAGEDU-NS	82.34	82.11	82.73	82.73	82.11	82.97	82.11	82.11	79.82	81.42	81.42	81.42	81.65	81.65	81.42	81.42	81.42	82.01	81.42	81.42	81.19	81.19	81.88	81.88	81.88	81.42	81.65	81.65	81.65	81.65	81.65	81.65	81.65	81.65	81.65	81.65	81.65	81.65	81.88	81.88	81.88	81.88	81.88	81.88	80.96	80.96	80.96	81.42	82.01
Seq25_Methanogenic_endosymbiont_of_Castula_sp._LERM10C	81.65	81.42	82.01	82.01	81.42	82.25	81.42	81.42	79.82	80.73	80.73	80.73	80.96	80.96	80.73	80.73	80.73	81.29	80.73	80.73	80.5	80.5	81.19	81.19	81.19	80.73	80.96	80.96	80.96	80.96	80.96	80.96	80.96	80.96	80.96	80.96	80.96	80.96	81.19	81.19	81.19	81.19	81.19	81.19	80.28	80.28	80.28	80.73	81.29
Seq26_Methanogenic_endosymbiont_of_Castula_sp._LERM10C-NS	81.65	81.42	82.01	82.01	81.42	82.25	81.42	81.42	79.82	80.73	80.73	80.73	80.96	80.96	80.73	80.73	80.73	81.29	80.73	80.73	80.5	80.5	81.19	81.19	81.19	80.73	80.96	80.96	80.96	80.96	80.96	80.96	80.96	80.96	80.96	80.96	80.96	80.96	81.19	81.19	81.19	81.19	81.19	81.19	80.28	80.28	80.28	80.73	81.29
Seq5_Methanogenic_endosymbiont_of_Bothrostoma_robustum_LIBL	81.88	81.65	82.25	82.25	81.65	82.49	81.65	81.65	79.82	80.96	80.96	80.96	81.19	81.19	80.96	80.96	80.96	81.53	80.96	80.96	80.73	80.73	81.42	81.42	81.42	80.96	81.19	81.19	81.19	81.19	81.19	81.19	81.19	81.19	81.19	81.19	81.19	81.19	81.42	81.42	81.42	81.42	81.42	81.42	80.5	80.5	80.5	80.96	81.53
Seq4_Methanogenic_endosymbiont_of_Bothrostoma_nasutum_LERMA7	82.72	82.49	83.13	83.13	82.49	83.37	82.49	82.49	81.48	81.8	81.8	81.8	82.03	82.03	81.8	81.8	81.8	82.41	81.8	81.8	81.57	81.57	82.26	82.26	82.26	81.8	82.03	82.03	82.03	82.03	82.03	82.03	82.03	82.03	82.03	82.03	82.03	82.03	82.03	82.03	82.03	82.03	82.03	82.03	81.34	81.34	81.34	81.8	82.41
Seq6_Methanogenic_endosymbiont_of_Bothrostoma_undulans_LERM10C	82.49	82.26	82.89	82.89	82.72	83.61	82.72	82.72	81.94	82.03	82.03	82.03	82.26	82.26	82.03	82.03	82.03	82.65	82.03	82.03	81.8	81.8	82.49	82.49	82.49	82.03	82.26	82.26	82.26	82.26	82.26	82.26	82.26	82.26	82.26	82.26	82.26	82.26	82.26	82.26	82.26	82.26	82.26	82.26	81.57	81.57	81.57	82.03	82.65
Seq7_Methanogenic_endosymbiont_of_Bothrostoma_undulans_LERMA1	82.49	82.26	82.89	82.89	82.72	83.61	82.72	82.72	81.94	82.03	82.03	82.03	82.26	82.26	82.03	82.03	82.03	82.65	82.03	82.03	81.8	81.8	82.49	82.49	82.49	82.03	82.26	82.26	82.26	82.26	82.26	82.26	82.26	82.26	82.26	82.26	82.26	82.26	82.26	82.26	82.26	82.26	82.26	82.26	81.57	81.57	81.57	82.03	82.65
LERMA1_Bundulans_12_16S_MEt86F_Met1340R_R	83.09	82.85	82.85	82.85	83.57	83.57	83.57	83.57	81.94	82.61	82.61	82.61	82.85	82.85	82.61	82.61	82.61	82.61	82.61	82.61	82.37	82.37	83.09	83.09	83.09	82.61	82.85	82.85	82.85	82.85	82.85	82.85	82.85	82.85	82.85	82.85	82.85	82.85	82.85	82.85	82.85	82.85	82.85	82.85	82.13	82.13	82.13	82.61	82.61
Seq8_Methanogenic_endosymbiont_of_Bothrostoma_undulans_LERMA1mixMORLE-1	82.49	82.26	82.89	82.89	82.72	83.61	82.72	82.72	81.94	82.03	82.03	82.03	82.26	82.26	82.03	82.03	82.03	82.65	82.03	82.03	81.8	81.8	82.49	82.49	82.49	82.03	82.26	82.26	82.26	82.26	82.26	82.26	82.26	82.26	82.26	82.26	82.26	82.26	82.26	82.26	82.26	82.26	82.26	82.26	81.57	81.57	81.57	82.03	82.65
Seq9_Methanogenic_endosymbiont_of_Bothrostoma_undulans_LERMA1mixMORLE-2	82.49	82.26	82.89	82.89	82.72	83.61	82.72	82.72	81.94	82.03	82.03	82.03	82.26	82.26	82.03	82.03	82.03	82.65	82.03	82.03	81.8	81.8	82.49	82.49	82.49	82.03	82.26	82.26	82.26	82.26	82.26	82.26	82.26	82.26	82.26	82.26	82.26	82.26	82.26	82.26	82.26	82.26	82.26	82.26	81.57	81.57	81.57	82.03	82.65
Seq24_Methanogenic_endosymbiont_of_Castula_fusca_LERMONSTR	82.72	82.49	83.13	83.13	82.49	83.37	82.49	82.49	81.48	81.8	81.8	81.8	82.03	82.03	81.8	81.8	81.8	82.41	81.8	81.8	81.57	81.57	82.26	82.26	82.26	81.8	82.03	82.03	82.03	82.03	82.03	82.03	82.03	82.03	82.03	82.03	82.03	82.03	82.03	82.03	82.03	82.03	82.03	82.03	81.34	81.34	81.34	81.8	82.41
Seq121_Methanogenic_endosymbiont_of_Metopidae_sp._ALOOA1	81.8	81.55	81.93	81.93	82.04	82.7	82.04	82.04	81.94	81.07	81.07	81.07	81.31	81.31	81.07	81.07	81.07	81.42	81.07	81.07	81.31	81.31	81.55	81.55	81.55	81.07	81.8	81.8	81.8	81.8	81.8	81.8	81.8	81.8	81.8	81.8	81.8	81.8	81.8	81.8	81.8	81.8	81.8	81.8	81.07	81.07	81.07	81.07	81.42
Metopid_sp._ALOOA1-2_2_R	82.68	82.44	82.44	82.44	83.17	83.17	83.17	83.17	81.94	81.71	81.71	81.71	81.95	81.95	81.71	81.71	81.71	81.71	81.71	81.71	81.95	81.95	82.2	82.2	82.2	81.71	82.44	82.44	82.44	82.44	82.44	82.44	82.44	82.44	82.44	82.44	82.44	82.44	82.44	82.44	82.44	82.44	82.44	82.44	81.71	81.71	81.71	81.71	81.71
Metopid_sp._ALOOA1-4NS_2_R	82.73	82.48	82.48	82.48	83.21	83.21	83.21	83.21	81.94	81.75	81.75	81.75	82	82	81.75	81.75	81.75	81.75	81.75	81.75	82	82	82.24	82.24	82.24	81.75	82.48	82.48	82.48	82.48	82.48	82.48	82.48	82.48	82.48	82.48	82.48	82.48	82.48	82.48	82.48	82.48	82.48	82.48	81.75	81.75	81.75	81.75	81.75
[truncated: 82 more columns]
