# Supplementary material for: Methanogenic symbionts of anaerobic ciliates are host and habitat specific
Source: ISME J. 2024 Aug 20;18(1):wrae164. doi: 10.1093/ismejo/wrae164 (PMC11378729; doi:10.1093/ismejo/wrae164)
Supplement: Supplementary_material [file supplementary_material.zip › TableS1_Strains.xlsx]

## Sheet: Sheet1
Table S1. Origin of the ciliate strains used in this study.
Culture tube ID	STRAIN	Family Group	Host	Country	Locality	Coordinates	Habitat	Cultivation medium	Collection Year	GenBank accession number of the 18S rRNA	Identified by	Lat Long
1	ALOOA1	Metopidae HAC-clade	Metopid IAC sp. 1	Indonesia	Alooa, Nias	1°27'20.8"N 97°29'19.6"E	Soil from swamp in rain forest	Cerophyl	ND	PP274949	This study	1.455778, 97.488778
2	BI27A	Marine metopid-clade	Marine metopid sp. 1	USA	Great Salt Pond, Block Island, Rhode Island	41°10'49.692" N, 71°34'5.808" W	Brackish to marine sediment	Sea water cerophyl	2020	PP274950	This study	41.180470, -71.568280
3	BLAME	Marine metopid-clade	Marine metopid sp. 1	USA	Black Point Trail, Narragansett, Rhode Island	41°23'58.4"N, 71°27'47.1"W	Tidal tub sediment	Sea water cerophyl	2020	PP274951	This study	41.399556, -71.463083
4	BOPAT	Brachonella-clade	Brachonella pulchra	Czech Republic	Smíchousův pond, Bohemian Paradise area,	50°33′12.2″N, 15°10′59.2″E	Freshwater pond sediment	Cerophyl	2020	PP274952	This study	50.553389, 15.183111
4	BOPAT	Apometopidae	Urostomides bacillatus	Czech Republic	Smíchousův pond, Bohemian Paradise area,	50°33′12.2″N, 15°10′59.2″E	Freshwater pond sediment	Cerophyl	2020	PP274953	This study	50.553389, 15.183111
5	CKMOCBO	Apometopidae	Urostomides pullus	Czech Republic	Český Krumlov	48°48'55.6"N, 14°18'01.9"E	Temporary wetland sediment	Cerophyl	2019	PP274954	This study	48.815444, 14.300528
6	DERMI	Metopidae HAC-clade	Longitaenia gibba	North Macedonia	Demir Kapija, Vardar	41°24'19.6"N, 22°15'35.0"E	Freshwater river sediment	Cerophyl	2013	PP274955	Bourland et al. 2020 https://doi.org/10.1016/j.protis.2020.125740	41.405444, 22.259722
7	ELJAD1	Metopidae HAC-clade	Metopid IAC sp. 2	Morocco	Sidi Moussa Lagoon, Nature Reserve	32°59'03.9"N, 8°44'51.9"W	Salt marsch lagoon sediment	Sea water cerophyl	ND	PP274956	This study	32.984417, -8.747750
8	F26	Marine metopid-clade	Metopus cf. paravestitus	USA	Fresh River, Falmouth, Massachusetts	41°32'31.056"N, 70°37'19.92"W	Brackish river sediment	Sea water cerophyl	ND	PP274957	This study	41.541960, -70.622200
9	FAMO1	Marine metopid-clade	Metopus cf. paravestitus	Portugal	Faro	37°00'51.5"N 7°59'16.1"W	Brackish wetland sediment	Sea water cerophyl	ND	PP274958	This study	37.014306, -7.987806
10	GDUKABAM	Metopus es-clade	Metopus es	India	Bhangan, Rajasthan	27°05′42.1”N 76°17′16.9”E	Freshwater pond sediment	Cerophyl	2011	PP274959	Bourland et al. 2017, https://doi.org/10.1016/j.ejop.2016.11.002	27.095028, 76.288028
11	GOOSE2B	Marine metopid-clade	Metopus cf. paraes	USA	Goose Neck Cove, Newport, RI,	41°27'38.1"N 71°19'40.1"W	Brackish sediment	Sea water cerophyl	ND	PP274960	This study	41.460583, -71.327806
12	GRANCA	Brachonella-clade	Brachonella contorta	Spain	Gran Canaria, LOCALITY IS UNKNOWN	27° 58′ 0″ N, 15° 36′ 0″ W	Freshwater sediment	Cerophyl	2018	PP274961	This study	27.9666, -15.6
13	GRIDI	Metopidae HAC-clade	Metopid IAC sp. 3	Azerbaijan	Maçaxı	40°43'42.3''N 48°17'44.2'' E	Vulcanic lake sediment	Cerophyl	2019	PP274962	This study	40.728417, 48.295611
14	GROSERDU	Caenomorphidae	Caenomorpha medusula	Germany	Grosser Dutzendteich, Nuremberg,	49°25'44.7"N, 11°07'03.7"E	Freshwater pond sediment	Cerophyl	2021	PP274963	This study	49.429083, 11.117694
15	JACO	Brachonella-clade	Brachonella contorta	Costa Rica	Bijagual, Puntarenas Province,	9°44'51.9"N, 84°35'37.3"W	Freshwater pond sediment	Cerophyl	2017	PP274964	This study	9.747750, -84.593694
16	JUD82	Marine metopid-clade	Marine metopid sp. 2	USA	Aguntang Brook, Judith Point Pond, Narragansett, RI	41°22'50.2"N, 71°30'01.4"W	Saltmarh sediment - brackish wetland	Sea water cerophyl	2019	PP274965	This study	41.380611, -71.500389
17	KAENG	Tropidoatractidae	Tropidoatractus levanderi	Unknown	Unknown	Unknown	Freshwater sediment	Cerophyl	ND	PP274966	This study	Unknown
18	KLAN2BC	Plagiopylea	Trimyema finlayi	Czech Republic	Freshwater stream by a road, Klanocive	50°05'31.6"N, 14°39'26.5"E	Freshwater stream sediment	Cerophyl	ND	PP274967	This study	50.092111, 14.657361
18	KLAN2BC	Apometopidae	Urostomides pullus	Czech Republic	Freshwater stream by a road, Klanocive	50°05'31.6"N, 14°39'26.5"E	Freshwater stream sediment	Cerophyl	ND	KY025572	Bourland et al. 2017; https://doi.org/10.1016/j.ejop.2017.07.003	50.092111, 14.657361
19	KUCR13	Tropidoatractidae	Tropidoatractus ariella	Czech Republic	Červená Řečice, Dolní rybník,	49˚30’ 37.60”N, 15˚10’ 34.24”E	Freshwater pond sediment	Cerophyl	2015	PP274968	Rotterová et al. 2018, https://doi.org/10.1016/j.protis.2018.04.003	49.510444, 15.176178
20	KUNRA	Metopidae HAC-clade	Bothrostoma bimicronucleatum	Czech Republic	Kunrantický les, Prague,	50°01′15″N, 14°28′46″E	Freshwater pond sediment	Cerophyl	2020	MZ054202	Méndez-Sánchez et al. 2022; https://doi.org/10.1016/j.protis.2022.125887	50.020833, 14.479444
21	KUNRAMET	Metopus es-clade	Metopus es	Czech Republic	Kunrantický les, Prague,	50°01′15″N, 14°28′46″E	Freshwater pond sediment	Cerophyl	2020	PP274969	This study	50.020833, 14.479444
22	LEDY	Brachonella-clade	Brachonella contorta	Czech Republic	Lednice	48°48'27.5"N, 16°48'42.0"E	Freshwater stream sediment	Cerophyl	2019	PP274970	This study	48.807639, 16.811667
22	LEDY	Metopidae HAC-clade	Castula specialis	Czech Republic	Lednice	48°48'27.5"N, 16°48'42.0"E	Freshwater stream sediment	Cerophyl	2019	PP274971	This study	48.807639, 16.811667
22	LEDY	Metopidae HAC-clade	Heterometopus palaeformis	Czech Republic	Lednice	48°48'27.5"N, 16°48'42.0"E	Freshwater stream sediment	Cerophyl	2019	PP274972	This study	48.807639, 16.811667
23	LERM10C	Metopidae HAC-clade	Bothrostoma undulans	Mexico	Atarasquillo, Lerma, State of Mexico	19°20'37" N, 99°30'09" W	Freshwater marsh sediment	Cerophyl	2019	PP274973	Méndez-Sánchez et al. 2022; https://doi.org/10.1016/j.protis.2022.125887	19.343611, -99.502500
23	LERM10C	Metopidae HAC-clade	Castula sp.	Mexico	Atarasquillo, Lerma, State of Mexico	19°20'37" N, 99°30'09" W	Freshwater marsh sediment	Cerophyl	2019	OP034704	Feng et al. 2024; https://doi.org/10.1111/jeu.13014	19.343611, -99.502500
24	LERMA1	Metopidae HAC-clade	Bothrostoma undulans	Mexico	Atarasquillo, Lerma, State of Mexico	19°20'37" N, 99°30'09" W	Freshwater marsh sediment	Cerophyl	2019	MZ054197	Méndez-Sánchez et al. 2022; https://doi.org/10.1016/j.protis.2022.125887	19.343611, -99.502500
25	LERMA5	Metopidae HAC-clade	Metopid IAC sp. 4	Mexico	Atarasquillo, Lerma, State of Mexico	19°20'37" N, 99°30'09" W	Freshwater marsh sediment	Cerophyl	2019	PP274974	This study	19.343611, -99.502500
25	LERMA5	Tropidoatractidae	Tropidoatractus sp.	Mexico	Atarasquillo, Lerma, State of Mexico	19°20'37" N, 99°30'09" W	Freshwater marsh sediment	Cerophyl	2019	PP274975	This study	19.343611, -99.502500
26	LERMA7	Metopidae HAC-clade	Bothrostoma nasutum	Mexico	Atarasquillo, Lerma, State of Mexico	19°20'37" N, 99°30'09" W	Freshwater marsh sediment	Cerophyl	2019	MZ054191	Méndez-Sánchez et al. 2022; https://doi.org/10.1016/j.protis.2022.125887	19.343611, -99.502500
27	LERMETZ	Metopidae HAC-clade	Castula specialis	Mexico	Atarasquillo, Lerma, State of Mexico	19°20'37" N, 99°30'09" W	Freshwater marsh sediment	Cerophyl	2019	OP034700	Feng et al. 2024; https://doi.org/10.1111/jeu.13014	19.343611, -99.502500
28	LERMONSTR	Metopidae HAC-clade	Castula fusca	Mexico	Atarasquillo, Lerma, State of Mexico	19°20'37" N, 99°30'09" W	Freshwater marsh sediment	Cerophyl	2019	OP034702	Feng et al. 2024; https://doi.org/10.1111/jeu.13014	19.343611, -99.502500
29	LIBL	Metopidae HAC-clade	Bothrostoma robustum	Czech Republic	Libický luh	50°06′15.2″ N, 15°10′08.4″ E	Floodplain puddle sediment	Cerophyl	2020	MZ054205	Méndez-Sánchez et al. 2022; https://doi.org/10.1016/j.protis.2022.125887	50.104222, 15.169000
29	LIBL	Apometopidae	Urostomides striatus	Czech Republic	Libický luh	50°06′15.2″ N, 15°10′08.4″ E	Floodplain puddle sediment	Cerophyl	2020	PP274976	This study	50.104222, 15.169000
30	LUKIFOREST	Tropidoatractidae	Tropidoatractus levanderi	Democratic Republic of the Congo	Luki	5°38'59.5"S 13°03'58.0"E	Freshwater sediment	Cerophyl	2013	PP274977	Rotterová et al. 2018, https://doi.org/10.1016/j.protis.2018.04.003	-5.649861, 13.066111
31	MALKAL	Metopus es-clade	Metopus es	Czech Republic	Kaly pond, Hostivice	50°04'18.7"N 14°15'06.8"E	Freshwater pond sediment	Cerophyl	ND	PP274978	This study	50.071861, 14.251889
32	MEJONA	Metopidae HAC-clade	Heterometopus palaeformis	Unknown	Unknown	Unknown	Freshwater sediment	Cerophyl	ND	PP274979	This study	Unknown
33	MORETES	Tropidoatractidae	Tropidoatractus levanderi	Brazil	Morretes	25°28'45.8"S 48°49'31.2"W	Freshwater pond sediment	Cerophyl	ND	MG896713	Rotterová et al. 2018, https://doi.org/10.1016/j.protis.2018.04.003	-25.479389, -48.825333
34	NARROWRIVER	Marine metopid-clade	Marine metopid sp. 3	USA	Narrow River, Rhode Island,	41°29'31.8"N 71°26'47.7"W	Brackish river	Sea water cerophyl	2019	PP274980	This study	41.492167, -71.446583
35	PRAKBOT	Metopidae HAC-clade	Bothrostoma kovalyovi	Czech Republic	Botanical Garden, Prague	50°04′20″ N, 14°25′24″ E	Pond, Sediment	Cerophyl	ND	MZ054193	Méndez-Sánchez et al. 2022; https://doi.org/10.1016/j.protis.2022.125887	50.072222, 14.423333
36	QDUF	Marine metopid-clade	Marine metopid sp. 4	Germany	Baltic Sea	54°08'25.7"N 13°43'41.0"E	Brackish sediment	Sea water cerophyl	ND	PP274981	This study	54.140472, 13.728056
37	RAJ	Tropidoatractidae	Tropidoatractus ariella	Czech Republic	Český ráj	50°30'57.80'' N 15°03'48.15'' E	Freshwater pond sediment	Cerophyl	2016	MG896726	Rotterová et al. 2018, https://doi.org/10.1016/j.protis.2018.04.003	50.516056, 15.063375
38	RAJCA	Metopidae HAC-clade	Heterometopus palaeformis	Croatia	Rajča Vas, HR,	45°25'36.9"N 14°05'44.3"E	Freshwater pond sediment	Cerophyl	2013	PP274982	This study	45.426917, 14.095639
39	RIOT	Tropidoatractidae	Tropidoatractus levanderi	Brazil	Lago Frei Leandro, Jardim Botánico Rio de Janeiro,	22°58'06.0"S 43°13'31.4"W	Freshwater pond sediment	Cerophyl	2013	MG896728	Rotterová et al. 2018, https://doi.org/10.1016/j.protis.2018.04.003	-22.968333, -43.225389
40	RIOZ	Tropidoatractidae	Tropidoatractus levanderi	Brazil	Lago Frei Leandro, Jardim Botánico Rio de Janeiro,	22°58'06.0"S 43°13'31.4"W	Freshwater pond sediment	Cerophyl	2013	MG896702	Rotterová et al. 2018, https://doi.org/10.1016/j.protis.2018.04.003	-22.968333, -43.225389
41	SALT15A	Marine metopid-clade	Marine metopid sp. 2	USA	Salt Pond, Woods Hole, MA	41°32'26.3"N 70°37'50.2"W	saltmarsh sediment	Sea water cerophyl	2019	PP274983	This study	41.540639, -70.630611
42	SUSBARB	Apometopidae	Urostomides denarius	Malaysa	Bako, Sarawak, Borneo,	1°43′00.0″ N, 110°28′00.0″ E	Freshwater pond sediment	Cerophyl	2011	KY025575	Bourland et al. 2017; https://doi.org/10.1016/j.ejop.2017.07.003	1.716667, 110.466667
43	TRIANGLE	Metopus es-clade	Metopus es	Czech Republic	Triangl	50°03'40.9"N 14°31'06.6"E	Freshwater pond sediment	Cerophyl	2019	PP274984	This study	50.061361, 14.518500
44	VELKAL	Brachonella-clade	Brachonella contorta	Czech Republic	Kaly pond, Hostivice	50°04'18.7"N 14°15'06.8"E	Freshwater pond sediment	Cerophyl	ND	PP274985	This study	50.071861, 14.251889
45	VERNON	Tropidoatractidae	Tropidoatractus levanderi	South Africa	KwaZulu Natal, Vernon Crookes,	30°16'41.8"S 30°35'42.4"E	Freshwater stream sediemtn	Cerophyl	2015	PP274986	This study	-30.278278, 30.595111
46	VYSLU2	Metopus es-clade	Metopus es	Czech Republic	Vysluni, Ústí nad Labem	50°28'09.8"N 13°13'35.7"E	Freshwater pond sediment	Cerophyl	2019	PP274987	This study	50.469389, 13.226583
47	WH5	Tropidoatractidae	Palmarella salina	USA	Saltpond, Woods Hole, Fallmouth area, MA,	41°32'24.1"N 70°37'49.4"W	Brackish sediment	Sea water cerophyl	ND	PP274988	This study	41.540028, -70.630389
Culture tube ID	ARTIFICIAL CO-CULTURE EXPERIMENTS					First examination after cocultivation	Second examination after cocultivation
	Culture		Species (strain)	Species (strain)	Establishment year
48	KUSUS	artificial mix	Urostomides denarius (SUSBARB)	Tropidoatractus ariela (KU13)	2020	6 months and 3 weeks
49	KUTRI	artificial mix	Metopus es (TRIANGLE)	Tropidoatractus ariella (KU13)	2020	2 months and 1 week
50	MIX7	artificial mix	Trimyema (KLAN25B)	Heterometopus palaeformis (RAJCA)	2020	1 year and 4 weeks
51	MORLE	artificial mix	Tropidoatractus levanderi (MORETES)	Bothrostoma undulans (LERMA1)	2020	5 months	7 months
52	RAGEDU	artificial mix	Heterometopus palaeformis (RAJCA)	Metopus es (GDUKABAS)	2020	5 months	11 months
53	RIOTKU	artificial mix	Metopus es (KUNRA)	Tropidoatractus levanderi (RIOT)	2020	4 months
54	TRISUS	artificial mix	Urostomides denarius (SUSBARB)	Metopus es (TRIANGLE)	2020	7 months	1 year and 4 weeks
