# Supplementary material for: Methanogenic symbionts of anaerobic ciliates are host and habitat specific
Source: ISME J. 2024 Aug 20;18(1):wrae164. doi: 10.1093/ismejo/wrae164 (PMC11378729; doi:10.1093/ismejo/wrae164)
Supplement: Supplementary_material [file supplementary_material.zip › TableS2_SamplePreparation.xlsx]

## Sheet: Table S2. Sample preparation
Table S2. Sample preparation.
ID	Taxonomy	STRAIN	Host	Mixed with	Mixing time	# Survived cells	Starvation time	Illumina Run	16S_ARCA BARCODING PRIMERS	ID Seq	Sanger sequence name	Primers for amplification	Blast NCBI	Methanogenic symbiotic lineage	ID Illumina	Illumina sequence name	id% Sanger vs Illumina	Dominant ASV	rel abundance	next most abundant ASV	rel abundance	next most abundant ASV	rel abundance	next most abundant ASV	Other	rel abundance
1	Metopidae IAC (HAC-clade)	ALOOA1	Metopid IAC sp3	No mixed	NA	50	overnight	RUN02	?	JOR006	ALOOA1_MetopidIACsp3_16S_JR	Arc915F + ArcR1326	Methanobacterium	Mb Lineage 1	R2JOR006.ALOOA1.Mlaminarius	Metopid sp. 7 ALOOA1	100	Methanobacterium ASV 2	0.997667					0.997667	0.00233318
2	Apometopidae	AmixKUSUS	Urostomides denarius (SUSBARB)	Tropidoatractus ariella (KUCR13)	27 weeks	5	04:30:00	No data	No data	No data	mixKUSUS_SUSBARB_Udenarius_16S_F27_E	Arc915F + ArcR1326	Methanobacterium	Mb Lineage 5	No data	No data	100	Methanobacterium ASV 5						0	1
3	Apometopidae	AmixKUSUS	Urostomides denarius (SUSBARB)	Tropidoatractus ariella (KUCR13)	27 weeks	5	04:30:00	RUN5	T14	KAP011	Not obtained	NA	Not obtained	Not obtained	R5KAP011.Amix.KUSUS.SUSBARB.Udenarius	Urostomides denarius KUSUS.SUSBARB	NA	Methanobacterium ASV 5	0.641791	Methanoregula ASV 8	0.156716	Methanosaeta ASV 5	0.11194	0.910448	0.0895522
4	Tropidoatractidae	AmixKUSUS	Tropidoatractus ariella (KUCR13)	Urostomides denarius (SUSBARB)	27 weeks	30	02:30:00	No data	No data	No data	mixKUSUS_KU13_Tariela_16S_F12_E	Arc915F + ArcR1326	Methanoregula	Mr Lineage 4	No data	No data	100	Methanoregula ASV 17						0
5	Tropidoatractidae	AmixKUSUS	Tropidoatractus ariella (KUCR13)	Urostomides denarius (SUSBARB)	27 weeks	5	Not starved	No data	No data	No data	mixKUSUS_KU13_TarielaNS_16S_F15_E	Arc915F + ArcR1326	Methanoregula	Mr Lineage 4	No data	No data	100	Methanoregula ASV 17						0
6	Tropidoatractidae	AmixKUSUS	Tropidoatractus ariella (KUCR13)	Urostomides denarius (SUSBARB)	27 weeks	30	02:30:00	RUN03	T20	KAP019	mixKUSUS_KU13_Tariela_16S_F15_E	Arc915F + ArcR1326	Methanoregula	Mr Lineage 4	R3KAP019.Amix.KUSUS.KU13.Tariella	Tropidoatractus ariella KUSUS.KUCR13 R3	100	Methanoregula ASV 17	0.99725					0.99725	0.0027504
7	Tropidoatractidae	AmixKUSUS	Tropidoatractus ariella (KUCR13)	Urostomides denarius (SUSBARB)	27 weeks	15	02:00:00	RUN5	T15	KAP012	mixKUSUS_KU13_TarielaII_16S_F25_E	Arc915F + ArcR1326	Methanoregula	Mr Lineage 4	R5KAP012.Amix.KUSUS.KU13.Tariella	Tropidoatractus ariella KUSUS.KUCR13 R5	100	Methanoregula ASV 17	0.973114					0.973114	0.0268863
8	Tropidoatractidae	AmixKUSUS	Tropidoatractus ariella (KUCR13)	Urostomides denarius (SUSBARB)	27 weeks	15	02:00:00	No data	No data	No data	mixKUSUS_KU13_Tariela_16S_F25_E	Arc915F + ArcR1326	Methanoregula	Mr Lineage 4	No data	No data	100	Methanoregula ASV 17						0
9	Metopidae, Metopus es-clade	AmixKUTRI	Metopus es (TRIANGLE)	Tropidoatractus ariella (KUCR13)	9 weeks	20	02:30:00	No data	T09	No data	mixKUTRI_TRIANGLE_Mes_16ST09_F10_E	Arc915F + ArcR1326	Methanobacterium	Mb Lineage 4	No data	No data	100	Methanobacterium ASV 5						0	1
10	Metopidae, Metopus es-clade	AmixKUTRI	Metopus es (TRIANGLE)	Tropidoatractus ariella (KUCR13)	9 weeks	20	02:30:00	No data	T09	No data	mixKUTRI_TRIANGLE_MesVIII_16ST09_F10_E	Arc915F + ArcR1326	Methanobacterium	Mb Lineage 4	No data	No data	100	Methanobacterium ASV 5						0	1
11	Tropidoatractidae	AmixKUTRI	Tropidoatractus ariella (KUCR13)	Metopus es (TRIANGLE)	2 weeks	10	05:00:00	RUN02	T04	JOR003	mixKUTRI_KU13_Tariella_R_E_F38	Arc915F + ArcR1326	Methanoregula	Mr Lineage 4	R2JOR003.Amix.KUTRI.KU13.Tariella	Tropidoatractus ariella KUTRI.KUCR13 R2	100	Methanoregula ASV 17	0.962917					0.962917	0.0370827
12	Metopidae, Metopus es-clade	AmixKUTRI	Metopus es (TRIANGLE)	Tropidoatractus ariella (KUCR13)	9 weeks	25	02:00:00	RUN03	T18	KAP017	mixKUTRI_TRIANGLE_Mes_16S_F10_E	Arc915F + ArcR1326	Methanobacterium	Mb Lineage 4	R3KAP017.Amix.KUTRI.TRIANGLE.Mes	Metopus es KUTRI.TRIANGLE	100	Methanobacterium ASV 5	0.996397					0.996397	0.00360318
13	Tropidoatractidae	AmixKUTRI	Tropidoatractus ariella (KUCR13)	Metopus es (TRIANGLE)	9 weeks	40	02:00:00	No data	T04	No data	mixKUTRI_KU13_Tariela1_16ST04_F9_E	Arc915F + ArcR1326	Methanoregula	Mr Lineage 4	No data	No data	100	Methanoregula ASV 17						0	1
14	Tropidoatractidae	AmixKUTRI	Tropidoatractus ariella (KUCR13)	Metopus es (TRIANGLE)	9 weeks	10	02:00:00	RUN03	T17	KAP016	mixKUTRI_KU13_Tariela2_16ST04_F9_E	Arc915F + ArcR1326	Methanoregula	Mr Lineage 4	R3KAP016.Amix.KUTRI.KU13.Tariella	Tropidoatractus ariella KUTRI.KUCR13 R3	100	Methanoregula ASV 17	0.96094					0.96094	0.0390604
15	Tropidoatractidae	AmixKUTRI	Tropidoatractus ariella (KUCR13)	Metopus es (TRIANGLE)	9 weeks	5	Not starved	No data	T04	No data	mixKUTRI_KU13_TarielaNS_16S_F9_c	Arc915F + ArcR1326	Methanoregula	Mr Lineage 4	No data	No data	100	Methanoregula ASV 17						0	1
16	Metopidae HAC	AmixMIX7	Heterometopus palaeformis (RAJCA)	Trimyema finlayi (KLAN25B)	1 year 4 weeks	8	05:00:00	RUN4	T19	KAP018	mixMIX7_Hpalaeformis_16S_R_E_F38	Arc915F + ArcR1326	Methanobacterium	Mb Lineage 5	R4KAP018.Amix.MIX7.RAJCA.Hpalaeformis	Heterometopus palaeformis MIX7.RAJCA	100	Methanobacterium ASV 5	0.97644					0.97644	0.0235597
17	Plagiopylea	AmixMIX7	Trimyema finlayi (KLAN25B)	Heterometopus palaeformis (RAJCA)	1 year 4 weeks	20	Not starved	RUN4	T17	KAP016	mixMIX7_KLAN25B_TfinlayiNS_16S_F20_E	Arc915F + ArcR1326	Methanocorpusculum	Mc Lineage 1	R4KAP016.Amix.MIX7.KLAN25B.Trimyema	Trimyema finlayi MIX7.KLAN2BC	100	Methanocorpusculum ASV 2	0.97682					0.97682	0.0231802
18	Tropidoatractidae	AmixMORLE	Tropidoatractus levanderi (MORETES)	Bothrostoma undulans (LERMA1)	7 months	20	02:00:00	RUN5	T02	KAP001	mixMORLE_MORETES_Tlvenaderi_16S_F23_E	Arc915F + ArcR1326	Methanoregula	Mr Lineage 6	R5KAP001.Amix.MORLE.MORETES.Tlevanderi	Tropidoatractus levanderi MORLE.MORETES R5	100	Methanoregula ASV 17	0.982379					0.982379	0.0176211
19	Metopidae BoPl (HAC-clade)	AmixMORLE	Bothrostoma undulans (LERMA1)	Tropidoatractus levanderi (MORETES)	4 months	10	02:20:00	No data	No data	No data	mixMORLE_LERMA1_Bundulans_clone_16S_F27_E	Arc915F + ArcR1326	Methanobacterium	Mb Lineage 2	No data	No data	100	Methanobacterium ASV 1						0	1
20	Metopidae BoPl (HAC-clade)	AmixMORLE	Bothrostoma undulans (LERMA1)	Tropidoatractus levanderi (MORETES)	7 months	15	07:30:00	RUN5	T03	KAP002	mixMORLE_LERMA1_Bundulans_16S_F23_E	Arc915F + ArcR1326	Methanobacterium	Mb Lineage 2	R5KAP002.Amix.MORLE.LERMA1.Bundulans	Bothrostoma undulans MORLE.LERMA1 R5	100	Methanobacterium ASV 1	0.993255					0.993255	0.00674494
21	Tropidoatractidae	AmixMORLE	Tropidoatractus levanderi (MORETES)	Bothrostoma undulans (LERMA1)	5 months	15	Not starved	No data	T06	No data	mixMORLE_MORETES_TlevanderiNS_16S_F22_E	Arc915F + ArcR1326	Methanoregula	Mr Lineage 6	No data	No data	100	Methanoregula ASV 17						0	1
22	Tropidoatractidae	AmixMORLE	Tropidoatractus levanderi (MORETES)	Bothrostoma undulans (LERMA1)	7 months	15	02:00:00	No data	No data	No data	mixMORLE_MORETES_Tlevanderi2_16S_F23_E	Arc915F + ArcR1326	Methanoregula	Mr Lineage 6	No data	No data	100	Methanoregula ASV 17						0	1
23	Metopidae BoPl (HAC-clade)	AmixMORLE	Bothrostoma undulans (LERMA1)	Tropidoatractus levanderi (MORETES)	5 months	20, fat cells, dark brown, choby after 3.5 hours, near to explosion	Not starved	RUN4	T07	KAP025	Not obtained	NA	Not obtained	Not obtained	R4KAP025.Amix.MORLE.LERMA1.Bundulans	Bothrostoma undulans MORLE.LERMA1 R4	NA	Methanospirillum ASV 2	0.371299	Methanobacterium ASV 1	0.198816			0.570115	0.429885
24	Tropidoatractidae	AmixMORLE	Tropidoatractus levanderi (MORETES)	Bothrostoma undulans (LERMA1)	5 months	20	03:00:00	RUN4	T05	KAP023	mixMORLE_MORETES_Tlevanderi_16S_F22_E	Arc915F + ArcR1326	Methanoregula	Mr Lineage 6	R4KAP023.Amix.MORLE.MORETES.Tlevanderi	Tropidoatractus levanderi MORLE.MORETES R4	100	Methanoregula ASV 17	0.886841					0.886841	0.113159
25	Metopidae, Metopus es-clade	AmixRAGEDU	Metopus es (GDUKABAM)	Heterometopus palaeformis (RAJCA)	5 months	5	Not starved	RUN03	T07	KAP024	mixRAGEDU_GDUKABAS_MesNS_16S_F15_E	Arc915F + ArcR1326	Methanobacterium	Mb Lineage 3	R3KAP024.Amix.RAGEDU.GDUKABAS.Mes	Metopus es RAGEDU.GDUKABAM	100	Methanobacterium ASV 5	0.981875					0.981875	0.0181249
26	Metopidae HAC	AmixRAGEDU	Heterometopus palaeformis (RAJCA)	Metopus es (GDUKABAM)	11 months	15	03:30:00	RUN4	T16	KAP015	mixRAGEDU_RAJCA_Hpalaeformis_16S_F22_E	Arc915F + ArcR1326	Methanobacterium	Mb Lineage 5	R4KAP015.Amix.RAGEDU.RAJCA.Hpalaeformis	Heterometopus palaeformis RAGEDU.RAJCA	100	Methanobacterium ASV 5	0.869778					0.869778	0.130222
27	Metopidae, Metopus es-clade	AmixRAGEDU	Metopus es (GDUKABAM)	Heterometopus palaeformis (RAJCA)	5 months	25	04:00:00	No data	No data	No data	mixRAGEDU_GDUKABAS_Mes_16S_F15_E	Arc915F + ArcR1326	Methanobacterium	Mb Lineage 3	No data	No data	100	Methanobacterium ASV 5						0	1
28	Metopidae HAC	AmixRAGEDU	Heterometopus palaeformis (RAJCA)	Metopus es (GDUKABAM)	5 months	30	04:00:00	No data	No data	No data	mixRAGEDU_RAJCA_Hpalaeformis_16S_F15_E	Arc915F + ArcR1326	Methanobacterium	Mb Lineage 5	No data	No data	100	Methanobacterium ASV 5						0	1
29	Metopidae HAC	AmixRAGEDU	Heterometopus palaeformis (RAJCA)	Metopus es (GDUKABAM)	11 months	20	Not starved	No data	T17	No data	mixRAGEDU_RAJCA_HpalaeformisNS_16S_F22_c	Arc915F + ArcR1326	Methanobacterium	Mb Lineage 5	No data	No data	100	Methanobacterium ASV 5						0	1
30	Metopidae HAC	AmixRAGEDU	Heterometopus palaeformis (RAJCA)	Metopus es (GDUKABAM)	5 months	5	Not starved	RUN03	T08	KAP025	mixRAGEDU_RAJCA_HpalaeformisNS_16S_F15_E	Arc915F + ArcR1326	Methanobacterium	Mb Lineage 5	No data	No data	100	Methanobacterium ASV 5						0
31	Tropidoatractidae	AmixRIOTKU	Tropidoatractus levanderi (RIOT)	Metopus es (KUNRAMET)	4 months	15	Not starved	No data	No data	No data	mixRIOTKU_RIOT_TlevanderiNS_16S_F19_E	Arc915F + ArcR1326	Methanoregula	Mr Lineage 11	No data	No data	100	Methanoregula ASV 12						0	1
32	Metopidae, Metopus es-clade	AmixRIOTKU	Metopus es (KUNRAMET)	Tropidoatractus levanderi (RIOT)	4 months	5	Not starved	No data	No data	No data	mixRIOTKU_KUNRA_MesNS_16S_F19_E	Arc915F + ArcR1326	Methanobacterium	Mb Lineage 4	No data	No data	100	Methanobacterium ASV 5						0	1
33	Metopidae, Metopus es-clade	AmixRIOTKU	Metopus es (KUNRAMET)	Tropidoatractus levanderi (RIOT)	4 months	10	03:30:00	RUN4	T03	KAP002	mixRIOTKU_KUNRA_Mes_16S_F19_c	Arc915F + ArcR1326	Methanobacterium	Mb Lineage 4	R4KAP002.Amix.RIOTKU.KUNRA.Mes	Metopus es RIOTKU.KUNRAMET	100	Methanobacterium ASV 5	0.871198					0.871198	0.128802
34	Tropidoatractidae	AmixRIOTKU	Tropidoatractus levanderi (RIOT)	Metopus es (KUNRAMET)	4 months	15	03:30:00	RUN4	T02	KAP001	mixRIOTKU_RIOT_Tlevanderi_16S_F19_E	Arc915F + ArcR1326	Methanoregula	Mr Lineage 11	R4KAP001.Amix.RIOTKU.RIOT.Tlevanderi	Tropidoatractus levanderi RIOTKU.RIOT	100	Methanoregula ASV 12	0.96877					0.96877	0.0312299
35	Metopidae, Metopus es-clade	AmixTRISUS	Metopus es (TRIANGLE)	Urostomides denarius (SUSBARB)	1 year 4 weeks	10	02:00:00	No data	No data	No data	mixTRISUS_TRIANGLE_MesII_16S_F25_E	Arc915F + ArcR1326	Methanobacterium	Mb Lineage 4	No data	No data	100	Methanobacterium ASV 5						0	1
36	Metopidae, Metopus es-clade	AmixTRISUS	Metopus es (TRIANGLE)	Urostomides denarius (SUSBARB)	1 year 4 weeks	8	02:00:00	RUN5	T12	KAP010	mixTRISUS_TRIANGLE_MesI_16S_F25_E	Arc915F + ArcR1326	Methanobacterium	Mb Lineage 4	R5KAP010.Amix.TRISUS.TRIANGLE.Mes	Metopus es TRISUS.TRIANGLE R5	100	Methanobacterium ASV 5	0.962569					0.962569	0.0374313
37	Apometopidae	AmixTRISUS	Urostomides denarius (SUSBARB)	Metopus es (TRIANGLE)	1 year 4 weeks	24	03:00:00	RUN4	T18	KAP017	Not obtained	NA	Not obtained	Not obtained	R4KAP017.Amix.TRISUS.SUSBARB.Udenarius	Urostomides denarius TRISUS.SUSBARB R4	NA	Methanobacterium ASV 5	0.7163	Methanomethylophilaceae ASV 1	0.107195			0.823495	0.176505
38	Apometopidae	AmixTRISUS	Urostomides denarius (SUSBARB)	Metopus es (TRIANGLE)	7 months	16	04:00:00	RUN03	T04	KAP021	mixTRISUS_SUSBARB_Udenarius_16S_F15_E	Arc915F + ArcR1326	Methanobacterium	Mb Lineage 5	R3KAP021.Amix.TRISUS.SUSBARB.Udenarius	Urostomides denarius TRISUS.SUSBARB R3	100	Methanobacterium ASV 5	0.978777					0.978777	0.0212235
39	Metopidae, Metopus es-clade	AmixTRISUS	Metopus es (TRIANGLE)	Urostomides denarius (SUSBARB)	7 months	30	03:40:00	RUN03	T05	KAP022	mixTRISUS_TRIANGLE_Mes_16S_F15_E	Arc915F + ArcR1326	Methanobacterium	Mb Lineage 4	R3KAP022.Amix.TRISUS.TRIANGLE.Mes	Metopus es TRISUS.TRIANGLE R3	100	Methanobacterium ASV 5	0.966195					0.966195	0.0338048
40	Metopidae, Metopus es-clade	AmixTRISUS	Metopus es (TRIANGLE)	Urostomides denarius (SUSBARB)	7 months	NS	Not starved	No data	No data	No data	mixTRISUS_TRIANGLE_MesNS_16S_F15_c	Arc915F + ArcR1326	Methanobacterium	Mb Lineage 4	No data	No data	100	Methanobacterium ASV 5						0	1
41	Metopidae, Metopus es-clade	AmixTRISUS	Metopus es (TRIANGLE)	Urostomides denarius (SUSBARB)	2 months	25	05:30:00	No data	No data	No data	mixTRISUS_TRIANGLE_Mes1_16S_F9_E	Arc915F + ArcR1326	Methanobacterium	Mb Lineage 4	No data	No data	100	Methanobacterium ASV 5						0	1
42	Metopidae, Metopus es-clade	AmixTRISUS	Metopus es (TRIANGLE)	Urostomides denarius (SUSBARB)	2 months	10	05:30:00	No data	No data	No data	mixTRISUS_TRIANGLE_Mes2_16S_F9_E	Arc915F + ArcR1326	Methanobacterium	Mb Lineage 4	No data	No data	100	Methanobacterium ASV 5						0	1
43	Metopidae, marine-clade	BI27A	Marine Metopid sp4	No mixed	NA	8	02:00:00	No data	No data	No data	BI27A_MarineMetopidsp	Arc915F + ArcR1326	Methanocorpusculum	Mc Lineage 5	No data	No data	?							0	1
44	Metopidae, marine-clade	BLAME	Marine metopid	No mixed	NA	5	02:00:00	No data	No data	No data	BLME_MarineMetopid_16S_F38	Arc915F + ArcR1326	Methanocorpusculum	Mc Lineage 5	No data	No data	100	Methanocorpusculum ASV 1						0	1
45	Metopidae, Brachonella-clade	BOPAT	Brachonella pulchra	Urostomides bacillatus	NA	15	02:00:00	RUN4	T12	KAP030	BOPAT_Bpulchra_16S_F19_E	Arc915F + ArcR1326	Methanoregula	Mr Lineage 14	R4KAP030.Nmix.BOPAT.Bpulchra	Brachonella pulchra BOPAT	100	Methanoregula ASV 15	0.904053					0.904053	0.0959467
46	Apometopidae	BOPAT	Urostomides bacillatus	Brachonella pulchra	NA	5	Not starved	RUN5	T10	KAP008	Not obtained	NA	Not obtained	Not obtained	R5KAP008.Nmix.BOPAT.Ubacillatus	Urostomides bacillatus BOPAT R5	NA	Methanobacterium ASV 5	0.846361	Methanoregula ASV 17	0.119272			0.965633	0.0343666
47	Apometopidae	BOPAT	Urostomides bacillatus	Brachonella pulchra	NA	7 non-starved cells underwent encystation forming a mucus layer during the washing and starvation. The final cyst stage was not achieved.	01:00:00	RUN4	T03	KAP021	Not obtained	NA	Not obtained	Not obtained	R4KAP021.Nmix.BOPAT.Ubacillatus	Urostomides bacillatus BOPAT R4	NA	Methanomethylophilaceae ASV 1	0.269393	Methanobacterium ASV 5	0.195031	Methanobacterium ASV 3	0.100051	0.564475	0.435525
48	Metopidae, Brachonella-clade	BOPAT	Brachonella pulchra	Urostomides bacillatus	NA	20	02:00:00	No data	No data	No data	BOPAT_Bpulchra_16S_F18_E	Arc915F + ArcR1326	Methanoregula	Mr Lineage 14	No data	No data	100	Methanoregula ASV 15						0	1
49	Metopidae, Brachonella-clade	BOPAT	Brachonella pulchra	Urostomides bacillatus	NA	5	Not starved	No data	No data	No data	BOPAT_BpulchraNS_16S_F19_E	Arc915F + ArcR1326	Methanoregula	Mr Lineage 14	No data	No data	100	Methanoregula ASV 15						0	1
50	Metopidae, Brachonella-clade	BOPAT	Brachonella pulchra	Urostomides bacillatus	NA	15	05:00:00	No data	No data	No data	BOPAT_Bpulchra_16S_F24_E	Arc915F + ArcR1326	Methanoregula	Mr Lineage 14	No data	No data	100	Methanoregula ASV 15						0	1
51	Apometopidae	CKMOCBO	Urostomides pullus	No mixed	NA	21	05:30:00	RUN03	T05	KAP004	CKMOCBO_Upullus_16S_F11_E	Arc915F + ArcR1326	Methanoregula	Mr Lineage 14	R3KAP004.CKMOCBO.Upullus	Urostomides pullus CKMOCBO	100	Methanoregula ASV 15	0.958309					0.958309	0.0416907
52	Metopidae, Brachonella-clade	DERMI IV	Brachonella pulchra	No mixed	NA	5	Not starved	No data	No data	No data	DERMI_LgibbaIV_16S_F10_G	Arc915F + ArcR1326	Methanoregula	Mr Lineage 2	No data	No data	?							0	1
53	Metopidae IAC (HAC-clade)	ELJAD1	Metopid IAC sp1	No mixed	NA	22	01:30:00	RUN4	T09	KAP027	Not obtained	NA	Not obtained	Not obtained	R4KAP027.ELJAD1.MarineMetopid	Metopid sp. 4 ELJAD1	NA	Methanocorpusculum ASV 1	0.430203	Methanocorpusculum ASV 3	0.1186	Woesearchaeales ASV 1	0.117127	0.66593	0.33407
54	Metopidae, marine-clade	F26	Marine Metopid sp4	No mixed	NA	?	?	No data	No data	No data	F26_Marine_Metopidsp4_16S_BL	Met86F + Arc1340R	Methanocorpusculum	Mc Lineage 3	No data	No data	?							0	1
55	Metopidae, marine-clade	FAMO1	Marine Metopid sp4	No mixed	NA	4	02:00:00	No data	No data	No data	FAMO1_Marine_Metopidaesp4_16S_BL	Met86F + Arc1340R	Methanocorpusculum	Mc Lineage 4	No data	No data	?							0	1
56	Metopidae, Metopus es-clade	GDUKABAS	Metopus es	Not mixed	NA	1	02:30:00	RUN03	515F Barcode 181	KAP038	GDUKABAS_Mes_16S_F11_E	Arc915F + ArcR1326	Methanobacterium	Mb Lineage 3	No data	No data	100	Methanobacterium ASV 5						0
57	Metopidae, Metopus es-clade	GDUKABAS	Metopus es	No mixed	NA	5	Not starved	No data	No data	No data	GDUKABAS_MesNS_16S_F12_E	Arc915F + ArcR1326	Methanobacterium	Mb Lineage 3	No data	No data	100	Methanobacterium ASV 5						0	1
58	Metopidae, marine-clade	GOOSE2B	Marine Metopid sp3	No mixed	NA	3	02:00:00	No data	No data	No data	GOOSE2B_Marine_Metopidaesp3_16S_BL	Met86F + Arc1340R	Methanocorpusculum	Mc Lineage 2	No data	No data	?							0	1
59	Metopidae, Brachonella-clade	GRANCA	Brachonella contorta	Not mixed	NA	22	04:30:00	RUN03	T02	KAP001	GRANCA_Bcontorta_16S_F11_E	Arc915F + ArcR1326	Methanoregula	Mr Lineage 9	R3KAP001.GRANCA.Bcontorta	Brachonella contorta GRANCA	100	Methanoregula ASV 8	0.998982					0.998982	0.00101805
60	Metopidae IAC (HAC-clade)	GRIDI	Metopid IAC sp4	No mixed	NA	20	02:00:00	No data	No data	No data	GRIDI_MetopidIACsp4_16S_F12_E	Arc915F + ArcR1326	Methanobacterium	Mb Lineage 4	No data	No data	100	Methanobacterium ASV 5						0	1
61	Caenomorphidae	GROSERDU	Caenomorpha medusula	No mixed	NA	5	01:30:00	No data	No data	No data	GROSERDU_Cmedusula1_16S_F27_E	Arc915F + ArcR1326	Methanoregula	Mr Lineage 1	No data	No data	100	Methanoregula ASV 2						0	1
62	Caenomorphidae	GROSERDU	Caenomorpha medusula	No mixed	NA	5	01:30:00	No data	No data	No data	GROSERDU_Cmedusula2_16S_F27_E	Arc915F + ArcR1326	Methanoregula	Mr Lineage 1	No data	No data	100	Methanoregula ASV 2						0	1
63	Caenomorphidae	GROSERDU	Caenomorpha medusula	No mixed	NA	6	Not starved	No data	No data	No data	GROSERDU_CmedusulaNS_16S_F27_E	Arc915F + ArcR1326	Methanoregula	Mr Lineage 1	No data	No data	100	Methanoregula ASV 2						0	1
64	Metopidae, Brachonella-clade	JACO	Brachonella contorta	Not mixed	NA	20	04:00:00	RUN03	T03	KAP002	JACO_Bcontorta_16S_F29_E	Arc915F + ArcR1326	Methanoregula	Mr Lineage 7	R3KAP002.JACO.Bcontorta	Brachonella contorta JACO	100	Methanoregula ASV 10	0.998236					0.998236	0.00176401
65	Metopidae, marine-clade	JUD82	Metopid	Not mixed	NA	3	02:00:00	No data	No data	No data	JUD82_Metopus_915F1326R	Arc915F + ArcR1326	Methanocorpusculum	Mc Lineage 5	No data	No data	100	Methanocorpusculum ASV 1						0	1
66	Tropidoatractidae	KAENG	Tropidoatractus levanderi	No mixed	NA	25	02:30:00	RUN03	T19	KAP036	KAENG_Tlevanderi_16S_F17_E	Arc915F + ArcR1326	Methanoregula	Mr Lineage 8	R3KAP036.KAENG.Tlevanderi	Tropidoatractus levanderi KAENG	100	Methanoregula ASV 16	0.743265	Methanoregula ASV 11	0.198562			0.941827	0.0581732
67	Plagiopylea	KLAN2BC	Trimyema finlayi	Urostomides pullus	NA	10	Not starved	No data	No data	No data	KLAN25B_TfinlayiNS_16S_F18_E	Arc915F + ArcR1326	Methanocorpusculum	Mc Lineage 1	No data	No data	100	Methanocorpusculum ASV 2						0	1
68	Apometopidae	KLAN2BC	Urostomides pullus	Trimyema finlayi	NA	5	02:00:00	No data	No data	No data	KLAN25B_Upullus_16S_F11_E	Arc915F + ArcR1326	Methanoregula	Mr Lineage 14	No data	No data	100	Methanoregula ASV 15						0	1
69	Tropidoatractidae	KUCR13	Tropidoatractus ariella	No mixed	NA	52	04:00:00	RUN03	T06	KAP005	KU13_Tariela_16S_F11_E	Arc915F + ArcR1326	Methanoregula	Mr Lineage 4	R3KAP005.KU13.Tlevanderi	Tropidoatractus ariella KUCR13	100	Methanoregula ASV 17	0.982086					0.982086	0.017914
70	Metopidae BoPl (HAC-clade)	KUNRA	Bothrostoma bimicronucleatum	No mixed	NA	1	Not starved	No data	No data	No data	KUNRA_Bbimicronucleatum_C_FKUNRA_E	Arc915F + ArcR1326	Methanobacterium	Mb Lineage 8	No data	No data	?							0	1
71	Metopidae, Metopus es-clade	KUNRAMET	Metopus es	No mixed	NA	10	02:00:00	RUN03	T13	KAP012	KUNRAMET_Mes_16S_F9_E	Arc915F + ArcR1326	Methanobacterium	Mb Lineage 4	R3KAP012.KUNRA.Mes	Metopus es KUNRAMET	100	Methanobacterium ASV 5	1					1	0
72	Metopidae PiCa (HAC-clade)	LEDY	Castula specialis	B contorta, H palaeformis	NA	10	03:00:00	No data	No data	No data	LEDY_Castulasp2II_16S_F24_E	Arc915F + ArcR1326	Methanobacterium	Mb Lineage 5	No data	No data	100	Methanobacterium ASV 5						0	1
73	Metopidae, Brachonella-clade	LEDY	Brachonella contorta	Castula specialis, H palaeformis	NA	5	02:00:00	No data	No data	No data	LEDY_Bcontorta_16S_F11_E	Arc915F + ArcR1326	Methanoregula	Mr Lineage 13	No data	No data	100	Methanoregula ASV 11						0	1
74	Metopidae PiCa (HAC-clade)	LEDY	Castula specialis	B contorta, H palaeformis	NA	12	Not starved	RUN4	T05	KAP004	LEDY_Castulasp2NS1_16S_F19_E	Arc915F + ArcR1326	Methanobacterium	Mb Lineage 5	R4KAP004.Nmix.LEDY.Mes	Castula specialis LEDY R4	100	Methanobacterium ASV 5	0.828433					0.828433	0.171567
75	Metopidae, Brachonella-clade	LEDY	Brachonella contorta	Castula specialis, H palaeformis	NA	6	04:00:00	RUN4	T06	KAP005	LEDY_Bcontorta_16S_F19_E	Arc915F + ArcR1326	Methanoregula	Mr Lineage 13	R4KAP005.Nmix.LEDY.Bcontorta	Brachonella contorta LEDY R4	100	Methanoregula ASV 11	0.32355	Methanoregula ASV 10	0.243055	Methanomethylophilaceae ASV 1	0.125659	0.692264	0.307736
76	Metopidae HAC	LEDY	Heterometopus palaeformis	Castula specialis, Brachonella contorta	NA	10	Not starved	No data	No data	No data	LEDY_HpalaeformisNS_16S_F19_E	Arc915F + ArcR1326	Methanobacterium	Mb Lineage 5	No data	No data	100	Methanobacterium ASV 5						0	1
77	Metopidae HAC	LEDY	Heterometopus palaeformis	Castula specialis, Brachonella contorta	NA	10	02:30:00	No data	No data	No data	LEDY_HpalaeformisII_16S_F24_E	Arc915F + ArcR1326	Methanobacterium	Mb Lineage 5	No data	No data	100	Methanobacterium ASV 5						0	1
78	Metopidae HAC	LEDY	Heterometopus palaeformis	Castula specialis, Brachonella contorta	NA	20	04:00:00	RUN4	T07	KAP006	LEDY_Hpalaeformis_16S_F19_c	Arc915F + ArcR1326	Methanobacterium	Mb Lineage 5	R4KAP006.Nmix.LEDY.Hpalaeformis	Heterometopus palaeformis LEDY R4	100	Methanobacterium ASV 5	0.966836					0.966836	0.033164
79	Metopidae HAC	LEDY	Heterometopus palaeformis	Castula specialis, Brachonella contorta	NA	10	02:30:00	RUN5	T06	KAP005	LEDY_Hpalaeformis_16S_F24_E	Arc915F + ArcR1326	Methanobacterium	Mb Lineage 5	R5KAP005.Nmix.LEDY.Hpalaeformis	Heterometopus palaeformis LEDY R5	100	Methanobacterium ASV 5	0.976728					0.976728	0.023272
80	Metopidae PiCa (HAC-clade)	LEDY	Castula specialis	B contorta, H palaeformis	NA	10	03:00:00	RUN5	T07	KAP006	LEDY_Castulasp2I_16S_F24_E	Arc915F + ArcR1326	Methanobacterium	Mb Lineage 5	R5KAP006.Nmix.LEDY.Mes	Castula specialis LEDY R5	100	Methanobacterium ASV 5	0.922003					0.922003	0.0779966
81	Metopidae, Brachonella-clade	LEDY	Brachonella contorta	Castula sp2, H palaeformis	NA	1	02:30:00	RUN5	T08	KAP007	LEDY_Bcontorta_16S_F24_E	Arc915F + ArcR1326	Methanoregula	Mr Lineage 13	R5KAP007.Nmix.LEDY.Bcontorta	Brachonella contorta LEDY R5	100	Methanoregula ASV 11	0.886317					0.886317	0.113683
82	Metopidae PiCa (HAC-clade)	LERM10C	Castula sp. 1	Bothrostoma undulans	NA	11	Not starved	No data	No data	No data	LERM10C_Csetosa_16S_F27_E	Arc915F + ArcR1326	Methanobacterium	Mb Lineage 7	No data	No data	?	Methanobacterium ASV 5						0	1
83	Metopidae PiCa (HAC-clade)	LERM10C	Castula sp. 1	Bothrostoma undulans	NA	14	Not starved	RUN4	T10	KAP009	LERM10C_CsetosaNS_16S_F19_c	Arc915F + ArcR1326	Methanobacterium	Mb Lineage 7	No data	No data	?	Methanobacterium ASV 5						0
84	Metopidae BoPl (HAC-clade)	LERM10C	Bothrostoma undulans	Castula sp. 1	NA	14	04:00:00	RUN4	T11	KAP010	LERM10C_Bundulans_16S_F19_E	Arc915F + ArcR1326	Methanobacterium	Mb Lineage 2	R4KAP010.Nmix.LERMA1II.Bundulans	Bothrostoma undulans LERMA10C	100	Methanobacterium ASV 1	0.901221					0.901221	0.0987791
85	Metopidae BoPl (HAC-clade)	LERMA1	Bothrostoma undulans	No mixed	NA	20	03:30:00	RUN03	T11	KAP010	LERMA1_Bundulans_16S_F12_E	Arc915F + ArcR1326	Methanobacterium	Mb Lineage 2	R3KAP010.LERMA1.Bundulans	Bothrostoma undulans LERMA1	100	Methanobacterium ASV 1	0.970495					0.970495	0.0295045
86	Tropidoatractidae	LERMA5	Tropidoatractidae_botellita	Metopus laminarius	NA	10	02:00:00	No data	No data	No data	LERMA5_Tropidoatractidae_16S_F25_E	Arc915F + ArcR1326	Methanoregula	Mr Lineage 5	No data	No data	100	Methanoregula ASV 17						0	1
87	Metopidae IAC (HAC-clade)	LERMA5	Metopid IAC sp2	Botellita	NA	15	Not starved	No data	No data	No data	LERMA5_MetopidIACsp2NS_16S_F25_E	Arc915F + ArcR1326	Methanobacterium	Mb Lineage 5	No data	No data	100	Methanobacterium ASV 5						0	1
88	Metopidae IAC (HAC-clade)	LERMA5	Metopid IAC sp2	Botellita	NA	2	02:00:00	RUN5	T20	KAP014	LERMA5_MetopidIACsp2_16S_F25_E	Arc915F + ArcR1326	Methanobacterium	Mb Lineage 5	R5KAP014.Nmix.LERMA5.Mlaminarius	Metopid sp. 6 LERMA5	100	Methanobacterium ASV 5	1					1	0
89	Tropidoatractidae	LERMA5	Tropidoatractidae_botellita	Metopus laminarius	NA	15	Not starved	RUN5	T02	KAP015	LERMA5_TropidoatractidaeNS_16S_F25_E	Arc915F + ArcR1326	Methanoregula	Mr Lineage 5	R5KAP015.Nmix.LERMA5.Tropidoatractidae	Tropidoatractus sp. LERMA5	100	Methanoregula ASV 17	0.98081					0.98081	0.0191898
90	Metopidae BoPl (HAC-clade)	LERMA7	Bothrostoma nasutum I	Heterometopus palaeformis	NA	10	03:00:00	RUN03	T15	KAP014	LERMA7_Bnasutum_16S_F9_c	Arc915F + ArcR1326	Methanobacterium	Mb Lineage 10	R3KAP014.DMS7.Bnasutum	Bothrostoma nasutum LERMA7	100	Methanobacterium ASV 1	0.579907	Methanoregula ASV 10	0.280989			0.860896	0.139104
91	Metopidae PiCa (HAC-clade)	LERMETZ	Castula specialis	No mixed	NA	20	02:00:00	No data	No data	No data	LERMETZ_Castulasp2_16S_F11_E	Arc915F + ArcR1326	Methanobacterium	Mb Lineage 6	No data	No data	100	Methanobacterium ASV 5						0	1
92	Metopidae PiCa (HAC-clade)	LERMONSTR	Castula fusca	No mixed	NA	20	02:00:00	No data	No data	No data	LERMONSTR_Cfusca_16S_F12_E	Arc915F + ArcR1326	Methanobacterium	Mb Lineage 9	No data	No data	?							0	1
93	Apometopidae	LIBL	Urostomides striatus	Bothrostoma robustum	NA	14	03:30:00	RUN4	T12	KAP011	Not obtained	NA	Not obtained	Not obtained	R4KAP011.Nmix.3LIBL1.Ustriatus	Urostomides striatus LIBL R4	NA	Methanobacterium ASV 5	0.377903	Methanosaeta ASV 1	0.270909	Methanoregula ASV 5	0.20929	0.858102	0.141898
94	Apometopidae	LIBL	Urostomides striatus	Bothrostoma robustum	NA	11	02:20:00	RUN5	T04	KAP003	LIBL1_Ustriatus_16S_F23_E	Arc915F + ArcR1326	Methanobacterium	Mb Lineage 4	R5KAP003.Nmix.3LIBL1.Ustriatus	Urostomides striatus LIBL R5	100	Methanobacterium ASV 5	0.940396					0.940396	0.0596041
95	Metopidae BoPl (HAC-clade)	LIBL	Bothrostoma robustum	Urostomides striatus	NA	25 encysted cells after 1.5 hours	Not starved	RUN4	T14	KAP013	Not obtained	NA	Not obtained	Not obtained	R4KAP013.Nmix.3LIBL1.Brobustum	Bothrostoma robustum LIBL R4	NA	Methanobacterium ASV 5	0.321808	Methanoregula ASV 3	0.310047	Methanoregula ASV 13	0.139294	0.771149	0.228851
96	Metopidae BoPl (HAC-clade)	LIBL	Bothrostoma robustum	Urostomides striatus	NA	10	02:20:00	RUN5	T05	KAP004	LIBL1_Brobustum_16S_F23_c	Arc915F + ArcR1326	Methanobacterium	Mb Lineage 5	R5KAP004.Nmix.3LIBL1.Brobustum	Bothrostoma robustum LIBL R5	100	Methanobacterium ASV 5	0.802182					0.802182	0.197818
97	Apometopidae	LIBL	Urostomides striatus	Bothrostoma robustum	NA	20	Not starved	No data	T13	No data	LIBL1_Ustriatus_16S_F22_c	Arc915F + ArcR1326	Methanobacterium	Mb Lineage 4	No data	No data	100	Methanobacterium ASV 5						0	1
98	Tropidoatractidae	LUKIFOREST	Tropidoatractus levanderi	No mixed	NA	30	04:00:00	RUN02	?	JOR009	LUKIFOREST_Tlevanderi_16S_JR	Arc915F + ArcR1326	Methanoregula	Mr Lineage 7	R2JOR009.LUKIFOREST.Tlevanderi	Tropidoatractus levanderi LUKIFOREST	100	Methanoregula ASV 10	1					1	0
99	Tropidoatractidae	LUKIFOREST	Tropidoatractus levanderi	No mixed	NA	10	Not starved	No data	No data	No data	LK_TlevanderiNS_16S_F16_E	Arc915F + ArcR1326	Methanoregula	Mr Lineage 7	No data	No data	100	Methanoregula ASV 10						0	1
100	Tropidoatractidae	LUKIFOREST	Tropidoatractus levanderi	No mixed	NA	25	04:30:00	No data	No data	No data	LK_Tlevanderi_16S_F16_E	Arc915F + ArcR1326	Methanoregula	Mr Lineage 7	No data	No data	100	Methanoregula ASV 10						0	1
101	Metopidae, Metopus es-clade	MALKAL	Metopus es	No mixed	NA	7	Not starved	No data	No data	No data	MALKAL_MesNS_16S_F20_E	Arc915F + ArcR1326	Methanoregula	Mr Lineage 15	No data	No data	100	Methanoregula ASV 4						0	1
102	Metopidae, Metopus es-clade	MALKAL	Metopus es	No mixed	NA	11	04:00:00	RUN03	T12	KAP011	MALKAL_Mes_16S_F12_E	Arc915F + ArcR1326	Methanoregula	Mr Lineage 15	R3KAP011.MALKAL.Mes	Metopus es MALKAL	100	Methanoregula ASV 4	0.875427					0.875427	0.124573
103	Metopidae HAC	MEJONA	Heterometopus palaeformis	No mixed	NA	100	04:00:00	RUN02	?	JOR002	MEJONA_Hpalaeformis_16S_R_E_F38	Arc915F + ArcR1326	Methanobacterium	Mb Lineage 5	R2JOR002.MEJONA.Hpalaeformis	Heterometopus palaeformis MEJONA	100	Methanobacterium ASV 5	0.993905					0.993905	0.00609455
104	Tropidoatractidae	MORETES	Tropidoatractus levanderi	Not mixed	NA	10	04:00:00	RUN03	T09	KAP008	MORETES_Tlevanderi_16S_F11_E	Arc915F + ArcR1326	Methanoregula	Mr Lineage 6	No data	No data	100	Methanoregula AVS 17						0
105	Tropidoatractidae	MORETES	Tropidoatractus levanderi	No mixed	NA	15	02:00:00	RUN5	T17	KAP013	MORETES_Tlevanderi_16S_F25_E	Arc915F + ArcR1326	Methanoregula	Mr Lineage 6	R5KAP013.MORETES.Tlevanderi	Tropidoatractus levanderi MORETES	100	Methanoregula ASV 17	1					1	0
106	Metopidae, marine-clade	NARROWRIVER	Marine Metopid sp1	No mixed	NA	30	02:30:00	RUN4	T10	KAP028	NARROWRIVER_MarinieMetopidsp1_16S_R_E_F38	Arc915F + ArcR1326	Methanoregula	Mr Lineage 13	R4KAP028.NARROWRIVER.MarineMetopid	Metopid sp. 1 NARROWRIVER	100	Methanoregula ASV 11	0.865546					0.865546	0.134454
107	Metopidae BoPl (HAC-clade)	PRAKBOT	Bothrostoma kovalyovi lll	Cyrtolophosis	NA	30	02:00:00	RUN03	T10	KAP009	PRAKBOT_BkovalyoviIII_16S_F26_E	Arc915F + ArcR1326	Methanobacterium	Mb Lineage 4	R3KAP009.PRAKBOT.Bkovalyovi	Bothrostoma kovalyovi PRAKBOT	100	Methanobacterium ASV 5	0.931577					0.931577	0.0684228
108	Metopidae BoPl (HAC-clade)	PRAKBOT	Bothrostoma kovalyovi	Cyrtolophosis	NA	25	02:00:00	No data	No data	No data	PRAKBOT_Bkovalyovi_16S_F26_E	Arc915F + ArcR1326	Methanobacterium	Mb Lineage 4	No data	No data	100	Methanobacterium ASV 5						0	1
109	Metopidae, marine-clade	QDUF	Marine Metopid sp2	No mixed	NA	5	02:00:00	No data	No data	No data	QDUF_Marine_Metopidaesp2_16S_BL_C	Arc915F + ArcR1326	Methanobacterium	Mb Lineage 11	No data	No data	100	Methanobacterium ASV 5						0	1
110	Metopidae, marine-clade	QDUF	Marine Metopid sp2	No mixed	NA	40	Not starved	RUN4	T11	KAP029	QDUF_Marine_Metopidaesp2_16S_FQDUF_R	Arc915F + ArcR1326	Methanobacterium	Mb Lineage 11	R4KAP029.QDUF.MarineMetopid	Metopid sp. 2 QDUF	100	Methanobacterium ASV 5	0.836075					0.836075	0.163925
111	Tropidoatractidae	RAJ	Tropidoatractus ariella	No mixed	NA	20	Not starved	No data	No data	No data	RAJ_TarielaNS_16S_F17_E	Arc915F + ArcR1326	Methanoregula	Mr Lineage 5	No data	No data	100	Methanoregula ASV 17						0	1
112	Tropidoatractidae	RAJ	Tropidoatractus ariella	No mixed	NA	50	02:30:00	RUN03	T20	KAP037	RAJ_Tariela_16S_F17_E	Arc915F + ArcR1326	Methanoregula	Mr Lineage 5	R3KAP037.RAJ.Tariella	Tropidoatractus ariella RAJ	100	Methanoregula ASV 17	0.947212					0.947212	0.0527882
113	Metopidae HAC	RAJCA	Heterometopus palaeformis	No mixed	NA	25	04:00:00	RUN03	T14	KAP013	RAJCA_Hpalaeformis_16S_F16_E	Arc915F + ArcR1326	Methanobacterium	Mb Lineage 5	R3KAP013.RAJCA.Hpalaeformis	Heterometopus palaeformis RAJCA R3	100	Methanobacterium ASV 5	0.993742					0.993742	0.00625765
114	Metopidae HAC	RAJCA	Heterometopus palaeformis	No mixed	NA	15	06:00:00	RUN02	?	JOR001	RAJCA_Hpalaeformis_16S_JR	Arc915F + ArcR1326	Methanobacterium	Mb Lineage 5	R2JOR001.RAJCA.Hpalaeformis	Heterometopus palaeformis RAJCA R2	100	Methanobacterium ASV 5	1					1	0
115	Metopidae HAC	RAJCA	Heterometopus palaeformis	No mixed	NA	27	04:30:00	No data	No data	No data	RAJCA_HpalaeformissNS_16S_F16_E	Arc915F + ArcR1326	Methanobacterium	Mb Lineage 5	No data	No data	100	Methanobacterium ASV 5						0	1
116	Tropidoatractidae	RIOT	Tropidoatractus levanderi	No mixed	NA	15	08:00:00	RUN03	T07	KAP006	RIOT_Tlevanderi_16S_F11_E	Arc915F + ArcR1326	Methanoregula	Mr Lineage 11	R3KAP006.RIOT.Tlevanderi	Tropidoatractus levanderi RIOT	100	Methanoregula ASV 12	0.992686					0.992686	0.00731358
117	Tropidoatractidae	RIOZ	Tropidoatractus levanderi	No mixed	NA	100	one day	RUN02	?	JOR010	RIOZ_Tlevanderi_16S_JR	Arc915F + ArcR1326	Methanoregula	Mr Lineage 10	R2JOR010.RIOZ.Tlevanderi	Tropidoatractus levanderi RIOZ	100	Methanoregula ASV 8	1					1	0
118	Metopidae, marine-clade	SALT15A	Marine metopid	No mixed	NA	5	02:00:00	No data	No data	No data	SALT15A_MarineMetopidaesp	Arc915F + ArcR1326	Methanocorpusculum	Mc Lineage 6	No data	No data	?							0	1
119	Apometopidae	SUSBARB	Urostomides denarius	No mixed	NA	35	Not starved	No data	No data	No data	SUSBARB_UdenariusNS_16S_F9_E	Arc915F + ArcR1326	Methanobacterium	Mb Lineage 5	No data	No data	100	Methanobacterium ASV 5						0	1
120	Apometopidae	SUSBARB	Urostomides denarius	No mixed	NA	13	04:30:00	RUN03	T04	KAP003	SUSBARB_Udenarius_16S_F9_E	Arc915F + ArcR1326	Methanobacterium	Mb Lineage 5	R3KAP003.SUSBARB.Udenarius	Urostomides denarius SUSBARB	100	Methanobacterium ASV 5	0.759286					0.759286	0.240714
121	Apometopidae	SUSBARB	Urostomides denarius	No mixed	NA	26	04:30:00	No data	No data	No data	SUSBABR_Udenarius2_16S_F9_E	Arc915F + ArcR1326	Methanobacterium	Mb Lineage 5	No data	No data	100	Methanobacterium ASV 5						0	1
122	Apometopidae	SUSBARB	Urostomides denarius	No mixed	NA	26	04:30:00	No data	No data	No data	SUSBARB_UdenariusII_16S_F26_E	Arc915F + ArcR1326	Methanobacterium	Mb Lineage 5	No data	No data	100	Methanobacterium ASV 5						0	1
123	Metopidae, Metopus es-clade	TRIANGLE	Metopus es	Not mixed	NA	10	05:00:00	RUN03	T08	KAP007	TRIANGLE_Mes_16S_F11_E	Arc915F + ArcR1326	Methanobacterium	Mb Lineage 4	No data	No data	100	Methanobacterium ASV 5						0
124	Metopidae, Brachonella-clade	VELKAL	Brachonella contorta	No mixed	NA	18	03:00:00	RUN03	T16	KAP015	VELKAL_Bcontorta_16S_F17_E	Arc915F + ArcR1326	Methanoregula	Mr Lineage 12	R3KAP015.VELKAL.Bcontorta	Brachonella contorta VELKAL	100	Methanoregula ASV 14	0.968585					0.968585	0.0314148
125	Metopidae, Brachonella-clade	VELKAL	Brachonella contorta	No mixed	NA	5	Not starved	No data	No data	No data	VELKAL_BcontortaNS_16S_F17_c	Arc915F + ArcR1326	Methanoregula	Mr Lineage 12	No data	No data	100	Methanoregula ASV 14						0	1
126	Tropidoatractidae	VERNON	Tropidoatractus levanderi	No mixed	NA	50	02:30:00	RUN03	T18	KAP035	VERNON_Tlevanderi_16S_F17_E	Arc915F + ArcR1326	Methanoregula	Mr Lineage 3	R3KAP035.VERNON.Tlevanderi	Tropidoatractus levanderi VERNON	100	Methanoregula ASV 9	0.898628					0.898628	0.101372
127	Tropidoatractidae	VERNON	Tropidoatractus levanderi	No mixed	NA	80	Not starved	No data	No data	No data	VERNON_TlevanderiNS_16S_F17_E	Arc915F + ArcR1326	Methanoregula	Mr Lineage 3	No data	No data	100	Methanoregula ASV 9						0	1
128	Metopidae, Metopus es-clade	VYSLU2	Metopus es	No mixed	NA	50	02:30:00	RUN03	T17	KAP034	VYSLU2_Mes_16S_F17_E	Arc915F + ArcR1326	Methanobacterium	Mb Lineage 4	R3KAP034.VYSLU2.Mes	Metopus es VYSLU2	100	Methanobacterium ASV 5	0.932214					0.932214	0.0677864
129	Metopidae, Metopus es-clade	VYSLU2	Metopus es	No mixed	NA	50	Not starved	No data	No data	No data	VYSLU2_MesNS_16S_F17_E	Arc915F + ArcR1326	Methanobacterium	Mb Lineage 4	No data	No data	100	Methanobacterium ASV 5						0	1
130	Metopidae, Brachonella-clade	BOPAT	Brachonella pulchra	Urostomides bacillatus died	NA	6	Not starved	No data	No data	No data	BOPAT_Bpulchra_NS_16S_R	Met86F + Arc1340R	Methanoregula	Mr Lineage 14	No data	No data	100	Methanoregula ASV 15
131	Metopidae, Brachonella-clade	JACO	Brachonella contorta	No mixed	NA	10	Not starved	No data	No data	No data	JACO_Bcontorta_10NS_16S_Met86F+Arc1340R_R	Met86F + Arc1340R	Methanoregula	Mr Lineage 7	No data	No data	100
132	Tropidoatractidae	KAENG	Tropidoatractus levanderi	No mixed	NA	5	Not starved	No data	No data	No data	KAENG_Tlevanderi_5NS_16S_R	Met86F + Arc1340R	Methanoregula	Mr Lineage 8	No data	No data	100	Methanoregula ASV 16
133	Tropidoatractidae	KAENG	Tropidoatractus levanderi	No mixed	NA	5	02:00:00	No data	No data	No data	KAENG_Tlevanderi_5S_16S_R	Met86F + Arc1340R	Methanoregula	Mr Lineage 8	No data	No data	100	Methanoregula ASV 16
134	Plagiopylea	KLAN2BC	Trimyema finlayi	Urostomides pullus	NA	5	Not starved	No data	No data	No data	KLAN2BC_Trimyema_5NS_16S_R	Met86F + Arc1340R	Methanocorpusculum	Mc Lineage 1	No data	No data	100
135	Apometopidae	KLAN2BC	Urostomides pullus	Trimyema finlayi	NA	4	02:00:00	No data	No data	No data	KLAN2BC_Upullus_4starved_16S_R	Met86F + Arc1340R	Methanoregula	Mr Lineage 14	No data	No data	100	Methanoregula ASV 15
136	Apometopidae	KLAN2BC	Urostomides pullus	Trimyema finlayi	NA	5	Not starved	No data	No data	No data	KLAN2BC_Upullus_5NS_16S_R	Met86F + Arc1340R	Methanoregula	Mr Lineage 14	No data	No data	100	Methanoregula ASV 15
137	Metopidae BoPl (HAC-clade)	LERM10C	Bothrostoma undulans	Castula sp. 1 died	NA	12	02:00:00	No data	No data	No data	LERM10C_Bundulans_12_16S_MEt86F_Met1340R_R	Met86F + Arc1340R	Methanobacterium	Mb Lineage 2	No data	No data	100
138	Metopidae IAC (HAC-clade)	ALOOA1	Metopid IAC sp3	No mixed	NA	5	01:30:00	No data	No data	No data	Metopid_sp._ALOOA1-2_2_R	Met86F + Arc1340R	Methanobacterium	Mb Lineage 1	No data	No data	100	Methanobacterium ASV 2
139	Metopidae IAC (HAC-clade)	ALOOA1	Metopid IAC sp3	No mixed	NA	4	Not starved	No data	No data	No data	Metopid_sp._ALOOA1-4NS_2_R	Met86F + Arc1340R	Methanobacterium	Mb Lineage 1	No data	No data	100	Methanobacterium ASV 2
140	Tropidoatractidae	WH5	Palmarella salina	No mixed	NA	1	NS	No data	No data	No data	Not obtained	Arc915F + ArcR1326	Not obtained	Not obtained	No data	No data	No data	No data
141	Tropidoatractidae	WH5	Palmarella salina	No mixed	NA	6	NS	No data	No data	No data	Not obtained	Met86F + Arc1340R	Not obtained	Not obtained	No data	No data	No data	No data
142	Tropidoatractidae	WH5	Palmarella salina	No mixed	NA	5	NS	No data	No data	No data	Not obtained	Arc915F + ArcR1326	Not obtained	Not obtained	No data	No data	No data	No data
143	Tropidoatractidae	WH5	Palmarella salina	No mixed	NA	4	04:00:00	No data	No data	No data	Not obtained	Met86F + Arc1340R	Not obtained	Not obtained	No data	No data	No data	No data
144	Tropidoatractidae	WH5	Palmarella salina	No mixed	NA	30	NS	No data	No data	No data	Not obtained	Arc915F + ArcR1326	Not obtained	Not obtained	No data	No data	No data	No data
