# Supplementary material for: Methanogenic symbionts of anaerobic ciliates are host and habitat specific
Source: ISME J. 2024 Aug 20;18(1):wrae164. doi: 10.1093/ismejo/wrae164 (PMC11378729; doi:10.1093/ismejo/wrae164)
Supplement: Supplementary_material [file supplementary_material.zip › TableS3_SampleMetadata.xlsx]

## Sheet: Table S3. Sample Metadata
Table S3. Sample metadata utilized during analyses in PHYLOSEQ.
IlluminaID	SampleID	BarplotID	culture_name	strain_name	Run	ciliate_strain	ciliate_genus	ciliate_grouping	mix_type	mix_group	mix_time
R2JOR001	R2JOR001.RAJCA.Hpalaeformis	Heterometopus palaeformis RAJCA R2	RAJCA	RAJCA	2	Heterometopus palaeformis	Heterometopus	HAC	NA	NA	NA
R2JOR002	R2JOR002.MEJONA.Hpalaeformis	Heterometopus palaeformis MEJONA	MEJONA	MEJONA	2	Heterometopus palaeformis	Heterometopus	HAC	NA	NA	NA
R2JOR003	R2JOR003.Amix.KUTRI.KU13.Tariella	Tropidoatractus ariella KUTRI.KUCR13 R2	KUTRI.KU13	KU13	2	Tropidoatractus ariella	Tropidoatractus	HAC	Artificial	KUTRI	after
R2JOR006	R2JOR006.ALOOA1.Mlaminarius	Metopid sp. 7 ALOOA1	ALOOA1	ALOOA1	2	Metopid sp.	Metopid	HAC	NA	NA	NA
R2JOR007	R2JOR007.Amix.KUTRI.MEDIA	KUTRI media R2	KUTRI	KUTRI	2	NA	Media	NA	Artificial	KUTRI	NA
R2JOR009	R2JOR009.LUKIFOREST.Tlevanderi	Tropidoatractus levanderi LUKIFOREST	LUKIFOREST	LUKIFOREST	2	Tropidoatractus levanderi	Tropidoatractus	Tropidoatractidae	NA	NA	NA
R2JOR010	R2JOR010.RIOZ.Tlevanderi	Tropidoatractus levanderi RIOZ	RIOZ	RIOZ	2	Tropidoatractus levanderi	Tropidoatractus	Tropidoatractidae	NA	NA	NA
KAP001-GRANCA-BCONT	R3KAP001.GRANCA.Bcontorta	Brachonella contorta GRANCA	GRANCA	GRANCA	3A	Brachonella contorta	Brachonella	Brachonella	NA	NA	NA
KAP002-JACO-BCONT	R3KAP002.JACO.Bcontorta	Brachonella contorta JACO	JACO	JACO	3A	Brachonella contorta	Brachonella	Brachonella	NA	NA	NA
KAP003-SUSBARB-UDEN	R3KAP003.SUSBARB.Udenarius	Urostomides denarius SUSBARB	SUSBARB	SUSBARB	3A	Urostomides denarius	Urostomides	Apometopidae	NA	TRISUS	before
KAP004-CKMOCBO-UBAC	R3KAP004.CKMOCBO.Upullus	Urostomides pullus CKMOCBO	CKMOCBO	CKMOCBO	3A	Urostomides pullus	Urostomides	Apometopidae	NA	NA	NA
KAP005-KU13-TARI	R3KAP005.KU13.Tariella	Tropidoatractus ariella KUCR13	KU13	KU13	3A	Tropidoatractus ariella	Tropidoatractus	Tropidoatractidae	NA	KU13	before
KAP006-RIOT-TLEV	R3KAP006.RIOT.Tlevanderi	Tropidoatractus levanderi RIOT	RIOT	RIOT	3A	Tropidoatractus levanderi	Tropidoatractus	Tropidoatractidae	NA	RIOT	before
KAP009-PRAKBOT-BOTHRO	R3KAP009.PRAKBOT.Bkovalyovi	Bothrostoma kovalyovi PRAKBOT	PRAKBOT	PRAKBOT	3A	Bothrostoma kovalyovi	Bothrostoma	HAC	NA	NA	NA
KAP010-LERBOTRO1-BUND	R3KAP010.LERMA1.Bundulans	Bothrostoma undulans LERMA1	LERMA1	LERMA1	3A	Bothrostoma undulans	Bothrostoma	HAC	NA	MORLE	before
KAP011-MALKAL-MES	R3KAP011.MALKAL.Mes	Metopus es MALKAL	MALKAL	MALKAL	3A	Metopus es	Metopus es	Metopus es	NA	NA	NA
KAP012-KUNRA-MES	R3KAP012.KUNRA.Mes	Metopus es KUNRAMET	KUNRA	KUNRA	3A	Metopus es	Metopus es	Metopus es	NA	RIOTKU	before
KAP013-RAJCA-HPAL	R3KAP013.RAJCA.Hpalaeformis	Heterometopus palaeformis RAJCA R3	RAJCA	RAJCA	3A	Heterometopus palaeformis	Heterometopus	HAC	NA	RAJCA	before
KAP014-DMS7-BNAS	R3KAP014.DMS7.Bnasutum	Bothrostoma nasutum LERMA7	LERMA7	LERMA7	3A	Bothrostoma nasutum	Bothrostoma	HAC	NA	NA	NA
KAP015-VELKAL-BCONT	R3KAP015.VELKAL.Bcontorta	Brachonella contorta VELKAL	VELKAL	VELKAL	3A	Brachonella contorta	Brachonella	Brachonella	NA	NA	NA
KAP016-KUTRI-TARI	R3KAP016.Amix.KUTRI.KU13.Tariella	Tropidoatractus ariella KUTRI.KUCR13 R3	KUTRI.KU13	KU13	3A	Tropidoatractus ariella	Tropidoatractus	Tropidoatractidae	Artificial	KUTRI	after
KAP017-KUTRI-MES	R3KAP017.Amix.KUTRI.TRIANGLE.Mes	Metopus es KUTRI.TRIANGLE	KUTRI.TRIANGLE	TRIANGLE	3A	Metopus es	Metopus es	Metopus es	Artificial	KUTRI	after
KAP018-KUTRI-MEDIA	R3KAP018.Amix.KUTRI.MEDIA	KUTRI media R3	KUTRI	KUTRI	3A	NA	Media	NA	Artificial	KUTRI	NA
KAP019-KUSUSKU13-TARI	R3KAP019.Amix.KUSUS.KU13.Tariella	Tropidoatractus ariella KUSUS.KUCR13 R3	KUSUS.KU13	KU13	3A	Tropidoatractus ariella	Tropidoatractus	Tropidoatractidae	Artificial	KUSUS	after
KAP020-KUSUS-MEDIA	R3KAP020.Amix.KUSUS.MEDIA	KUSUS media	KUSUS	KUSUS	3B	NA	Media	NA	Artificial	KUSUS	NA
KAP021-TRISUSSUSBARB-UDEN	R3KAP021.Amix.TRISUS.SUSBARB.Udenarius	Urostomides denarius TRISUS.SUSBARB R3	TRISUS.SUSBARB	SUSBARB	3B	Urostomides denarius	Urostomides	Apometopidae	Artificial	TRISUS	after
KAP022-TRISUSTRIANGLE-MES	R3KAP022.Amix.TRISUS.TRIANGLE.Mes	Metopus es TRISUS.TRIANGLE R3	TRISUS.TRIANGLE	TRIANGLE	3B	Metopus es	Metopus es	Metopus es	Artificial	TRISUS	after
KAP023-TRISUS-MEDIA	R3KAP023.Amix.TRISUS.MEDIA	TRISUS media	TRISUS	TRISUS	3B	NA	Media	NA	Artificial	TRISUS	NA
KAP024-RAGEDUGDUKUBAS-MES	R3KAP024.Amix.RAGEDU.GDUKABAS.Mes	Metopus es RAGEDU.GDUKABAM	GDUKABAS	GDUKABAS	3B	Metopus es	Metopus es	Metopus es	Artificial	RAGEDU	before
KAP026-RAGEDU-MEDIA	R3KAP026.Amix.RAGEDU.MEDIA	RAGEDU media	RAGEDU	RAGEDU	3B	NA	Media	NA	Artificial	RAGEDU	NA
KAP034-VYSLU2-MES	R3KAP034.VYSLU2.Mes	Metopus es VYSLU2	VYSLU2	VYSLU2	3B	Metopus es	Metopus es	Metopus es	NA	NA	NA
KAP035-VERNON-TLEV	R3KAP035.VERNON.Tlevanderi	Tropidoatractus levanderi VERNON	VERNON	VERNON	3B	Tropidoatractus levanderi	Tropidoatractus	Tropidoatractidae	NA	NA	NA
KAP036-KAENG-TLEV	R3KAP036.KAENG.Tlevanderi	Tropidoatractus levanderi KAENG	KAENG	KAENG	3B	Tropidoatractus levanderi	Tropidoatractus	Tropidoatractidae	NA	NA	NA
KAP037-RAJ-HPAL	R3KAP037.RAJ.Tariella	Tropidoatractus ariella RAJ	RAJ	RAJ	3B	Tropidoatractus ariella	Tropidoatractus	Tropidoatractidae	NA	NA	NA
KAP001-RIOTKURIOT-TLEV	R4KAP001.Amix.RIOTKU.RIOT.Tlevanderi	Tropidoatractus levanderi RIOTKU.RIOT	RIOTKU.RIOT	RIOT	4A	Tropidoatractus levanderi	Tropidoatractus	Tropidoatractidae	Artificial	RIOTKU	after
KAP002-RIOTKUKUNRA-MES	R4KAP002.Amix.RIOTKU.KUNRA.Mes	Metopus es RIOTKU.KUNRAMET	RIOTKU.KUNRA	KUNRA	4A	Metopus es	Metopus es	Metopus es	Artificial	RIOTKU	after
KAP003-RIOTKU-MEDIA	R4KAP003.Amix.RIOTKU.MEDIA	RIOTKU media	RIOTKU	RIOTKU	4A	NA	Media	NA	Artificial	RIOTKU	NA
KAP004-LEDY-MES	R4KAP004.Nmix.LEDY.Mes	Castula specialis LEDY R4	LEDY	LEDY	4A	Castula specialis	Metopus es	HAC	Natural	NA	NA
KAP005-LEDY-BCONT	R4KAP005.Nmix.LEDY.Bcontorta	Brachonella contorta LEDY R4	LEDY	LEDY	4A	Brachonella contorta	Brachonella	Brachonella	Natural	NA	NA
KAP006-LEDY-HPAL	R4KAP006.Nmix.LEDY.Hpalaeformis	Heterometopus palaeformis LEDY R4	LEDY	LEDY	4A	Heterometopus palaeformis	Heterometopus	HAC	Natural	NA	NA
KAP008-LERMA1II-MEDIA	R4KAP008.Nmix.LERMA1II.MEDIA	LERMA1II media	LERMA1II	LERMA1II	4A	NA	Media	NA	Natural	NA	NA
KAP010-LERMA1II-BUND	R4KAP010.Nmix.LERMA1II.Bundulans	Bothrostoma undulans LERMA10C	LERMA1II	LERMA1II	4A	Bothrostoma undulans	Bothrostoma	HAC	Natural	NA	NA
KAP011-3LIBL1-USTR	R4KAP011.Nmix.3LIBL1.Ustriatus	Urostomides striatus LIBL R4	3LIBL1	3LIBL1	4A	Urostomides striatus	Urostomides	Apometopidae	Natural	NA	NA
KAP012-3LIBL1-MEDIA	R4KAP012.Nmix.3LIBL1.Media	3LIBL1 media	3LIBL1	3LIBL1	4A	NA	Media	NA	Natural	NA	NA
KAP013-3LIBL1-BUND	R4KAP013.Nmix.3LIBL1.Brobustum	Bothrostoma robustum LIBL R4	3LIBL1	3LIBL1	4A	Bothrostoma robustum	Bothrostoma	HAC	Natural	NA	NA
KAP015-RAGEDU-HPAL	R4KAP015.Amix.RAGEDU.RAJCA.Hpalaeformis	Heterometopus palaeformis RAGEDU.RAJCA	RAGEDU.RAJCA	RAJCA	4A	Heterometopus palaeformis	Heterometopus	HAC	Artificial	RAGEDU	after
KAP016-MIX7-TRIMYEMA	R4KAP016.Amix.MIX7.KLAN25B.Trimyema	Trimyema finlayi MIX7.KLAN2BC	MIX7.KLAN25B	KLAN25B	4A	Trimyema finlayi	Trimyema	Plagiopylea	Artificial	MIX7	before
KAP017-TRISUSSUSBARB-UDEN	R4KAP017.Amix.TRISUS.SUSBARB.Udenarius	Urostomides denarius TRISUS.SUSBARB R4	TRISUS.SUSBARB	SUSBARB	4A	Urostomides denarius	Urostomides	Apometopidae	Artificial	TRISUS	after
KAP018-MIX7-HPAL	R4KAP018.Amix.MIX7.RAJCA.Hpalaeformis	Heterometopus palaeformis MIX7.RAJCA	MIX7.RAJCA	RAJCA	4A	Heterometopus palaeformis	Heterometopus	HAC	Artificial	MIX7	after
KAP020-BOPAT-MEDIA	R4KAP020.Nmix.BOPAT.MEDIA	BOPAT media	BOPAT	BOPAT	4B	NA	Media	NA	Natural	NA	NA
KAP021-BOPAT-USTR	R4KAP021.Nmix.BOPAT.Ubacillatus	Urostomides bacillatus BOPAT R4	BOPAT	BOPAT	4B	Urostomides bacillatus	Urostomides	Apometopidae	Natural	NA	NA
KAP022-MORLE-MEDIA	R4KAP022.Amix.MORLE.MEDIA	MORLE media	MORLE	MORLE	4B	NA	Media	NA	Artificial	MORLE	NA
KAP023-MORLE-TLEV	R4KAP023.Amix.MORLE.MORETES.Tlevanderi	Tropidoatractus levanderi MORLE.MORETES R4	MORLE.MORETES	MORETES	4B	Tropidoatractus levanderi	Tropidoatractus	Tropidoatractidae	Artificial	MORLE	after
KAP025-MORLE-BUND	R4KAP025.Amix.MORLE.LERMA1.Bundulans	Bothrostoma undulans MORLE.LERMA1 R4	MORLE.LERMA1	LERMA1	4B	Bothrostoma undulans	Bothrostoma	HAC	Artificial	MORLE	after
KAP027-ELJAD1	R4KAP027.ELJAD1.MarineMetopid	Metopid sp. 4 ELJAD1	ELJAD1	ELJAD1	4B	Metopid sp.	Metopid	HAC	NA	NA	NA
KAP028-NARROW	R4KAP028.NARROWRIVER.MarineMetopid	Metopid sp. 1 NARROWRIVER	NARROWRIVER	NARROWRIVER	4B	Metopus sp.	Metopid	Marine metopid	NA	NA	NA
KAP029-QDUF	R4KAP029.QDUF.MarineMetopid	Metopid sp. 2 QDUF	QDUF	QDUF	4B	Metopus cf nivaaensis	Metopid	Marine metopid	NA	NA	NA
KAP030-BOPAT-BPUL	R4KAP030.Nmix.BOPAT.Bpulchra	Brachonella pulchra BOPAT	BOPAT	BOPAT	4B	Brachonella pulchra	Brachonella	Brachonella	Natural	NA	NA
KAP001-mixMORLEMORETES-TLEV	R5KAP001.Amix.MORLE.MORETES.Tlevanderi	Tropidoatractus levanderi MORLE.MORETES R5	MORLE.MORETES	MORETES	5A	Tropidoatractus levanderi	Tropidoatractus	Tropidoatractidae	Artificial	MORLE	after
KAP002-mixMORLELERMA1-BUND	R5KAP002.Amix.MORLE.LERMA1.Bundulans	Bothrostoma undulans MORLE.LERMA1 R5	MORLE.LERMA1	LERMA1	5A	Bothrostoma undulans	Bothrostoma	HAC	Artificial	MORLE	after
KAP003-mix3LIBL1-USTR	R5KAP003.Nmix.3LIBL1.Ustriatus	Urostomides striatus LIBL R5	3LIBL1	3LIBL1	5A	Urostomides striatus	Urostomides	Apometopidae	Natural	NA	NA
KAP004-mix3LIBL1-BROB	R5KAP004.Nmix.3LIBL1.Brobustum	Bothrostoma robustum LIBL R5	3LIBL1	3LIBL1	5A	Bothrostoma robustum	Bothrostoma	HAC	Natural	NA	NA
KAP005-mixLEDY-HPAL	R5KAP005.Nmix.LEDY.Hpalaeformis	Heterometopus palaeformis LEDY R5	LEDY	LEDY	5A	Heterometopus palaeformis	Heterometopus	HAC	Natural	NA	NA
KAP006-mixLEDY-MES	R5KAP006.Nmix.LEDY.Mes	Castula specialis LEDY R5	LEDY	LEDY	5A	Metopus es	Metopus es	HAC	Natural	NA	NA
KAP007-mixLEDY-BCONT	R5KAP007.Nmix.LEDY.Bcontorta	Brachonella contorta LEDY R5	LEDY	LEDY	5A	Brachonella contorta	Brachonella	Brachonella	Natural	NA	NA
KAP008-mixBOPAT-UROST	R5KAP008.Nmix.BOPAT.Ubacillatus	Urostomides bacillatus BOPAT R5	BOPAT	BOPAT	5A	Urostomides bacillatus	Urostomides	Apometopidae	Natural	NA	NA
KAP010-mixTRISUSTRIANGLE-MES	R5KAP010.Amix.TRISUS.TRIANGLE.Mes	Metopus es TRISUS.TRIANGLE R5	TRISUS.TRIANGLE	TRIANGLE	5A	Metopus es	Metopus es	Metopus es	Artificial	TRISUS	after
KAP011-mixKUSUSSUSBARB-UDEN	R5KAP011.Amix.KUSUS.SUSBARB.Udenarius	Urostomides denarius KUSUS.SUSBARB	KUSUS.SUSBARB	SUSBARB	5A	Urostomides denarius	Urostomides	Apometopidae	Artificial	KUSUS	after
KAP012-mixKUSUSKU13-TARI	R5KAP012.Amix.KUSUS.KU13.Tariella	Tropidoatractus ariella KUSUS.KUCR13 R5	KUSUS.KU13	KU13	5A	Tropidoatractus ariella	Tropidoatractus	Tropidoatractidae	Artificial	KUSUS	after
KAP013-MORETES-TLEV	R5KAP013.MORETES.Tlevanderi	Tropidoatractus levanderi MORETES	MORETES	MORETES	5A	Tropidioatractus levanderi	Tropidoatractus	Tropidoatractidae	NA	MORLE	before
KAP014-mixLERMA5-MLAM	R5KAP014.Nmix.LERMA5.Mlaminarius	Metopid sp. 6 LERMA5	LERMA5	LERMA5	5A	Metopid sp.	Metopid	HAC	Natural	NA	NA
KAP015-mixLERMA5-TROPIDO	R5KAP015.Nmix.LERMA5.Tropidoatractidae	Tropidoatractus sp. LERMA5	LERMA5	LERMA5	5B	Tropidoatractus sp.	Tropidoatractus	Tropidoatractidae	Natural	NA	NA
KAP016-mixLERMA5-MEDIA	R5KAP016.Nmix.LERMA5.MEDIA	LERMA5 media	LERMA5	LERMA5	5B	NA	Media	NA	Natural	NA	NA
