# Supplementary material for: Methanogenic symbionts of anaerobic ciliates are host and habitat specific
Source: ISME J. 2024 Aug 20;18(1):wrae164. doi: 10.1093/ismejo/wrae164 (PMC11378729; doi:10.1093/ismejo/wrae164)
Supplement: Supplementary_material [file supplementary_material.zip › TableS4_AbsoluteCountTable.xlsx]

## Sheet: Table S4. Count table (absolute
Table S4. Absolute count table with contaminants removed and ASVs renamed as described in the Methods.
	R2JOR001	R2JOR002	R2JOR003	R2JOR006	R2JOR007	R2JOR009	R2JOR010	KAP001.GRANCA.BCONT	KAP002.JACO.BCONT	KAP003.SUSBARB.UDEN	KAP004.CKMOCBO.UBAC	KAP005.KU13.TARI	KAP006.RIOT.TLEV	KAP009.PRAKBOT.BOTHRO	KAP010.LERBOTRO1.BUND	KAP011.MALKAL.MES	KAP012.KUNRA.MES	KAP013.RAJCA.HPAL	KAP014.DMS7.BNAS	KAP015.VELKAL.BCONT	KAP016.KUTRI.TARI	KAP017.KUTRI.MES	KAP018.KUTRI.MEDIA	KAP019.KUSUSKU13.TARI	KAP020.KUSUS.MEDIA	KAP021.TRISUSSUSBARB.UDEN	KAP022.TRISUSTRIANGLE.MES	KAP023.TRISUS.MEDIA	KAP024.RAGEDUGDUKUBAS.MES	KAP026.RAGEDU.MEDIA	KAP034.VYSLU2.MES	KAP035.VERNON.TLEV	KAP036.KAENG.TLEV	KAP037.RAJ.HPAL	KAP001.RIOTKURIOT.TLEV	KAP002.RIOTKUKUNRA.MES	KAP003.RIOTKU.MEDIA	KAP004.LEDY.MES	KAP005.LEDY.BCONT	KAP006.LEDY.HPAL	KAP008.LERMA1II.MEDIA	KAP010.LERMA1II.BUND	KAP011.3LIBL1.USTR	KAP012.3LIBL1.MEDIA	KAP013.3LIBL1.BUND	KAP015.RAGEDU.HPAL	KAP016.MIX7.TRIMYEMA	KAP017.TRISUSSUSBARB.UDEN	KAP018.MIX7.HPAL
02881d5062e9589c62eb47a62523bf82	0	0	0	0	0	0	0	0	0	0	0	0	0	0	0	0	0	0	168	0	0	0	0	0	0	0	0	0	0	0	0	0	0	0	0	0	0	0	0	0	0	0	0	0	0	0	0	0	0
Methanomethylovorans ASV 1	0	0	0	0	12	0	0	0	0	0	0	0	0	0	0	0	0	0	0	65	0	0	62	0	0	0	0	0	0	0	0	0	0	0	0	0	0	0	0	0	0	0	190	115	0	19	0	0	0
Methanoregula ASV 18	0	0	0	0	0	0	0	0	0	0	0	0	0	335	0	0	0	0	0	0	0	0	0	0	0	0	0	0	0	55	0	0	0	0	0	0	0	0	0	0	0	0	0	83	108	0	0	0	0
Methanoregula ASV 1	0	0	0	0	0	0	0	0	0	0	0	0	0	0	0	0	0	0	0	0	0	0	0	0	0	0	0	0	0	79	179	309	287	0	0	0	0	0	0	0	0	0	0	0	0	0	0	0	0
Methanoregula ASV 2	0	0	0	0	0	0	0	0	0	0	56	0	0	475	0	314	0	0	0	128	0	0	33	0	221	0	0	52	0	155	363	0	0	36	0	0	0	248	145	0	0	0	0	0	574	99	0	0	0
Methanospirillum ASV 3	0	0	0	0	0	0	0	0	0	0	0	0	0	0	0	268	0	0	0	0	0	0	0	0	0	0	0	0	0	0	0	0	0	0	0	0	0	0	0	0	0	0	0	192	0	0	0	0	0
Methanoregula ASV 3	0	0	0	0	0	0	0	0	0	0	0	0	0	0	0	0	0	0	0	0	0	0	0	0	128	85	809	56	83	0	0	0	0	0	0	0	0	0	0	0	0	0	0	0	4376	0	0	0	0
Methanospirillum ASV 1	0	0	0	0	0	0	0	0	0	0	0	0	0	0	0	0	0	0	0	0	0	0	0	0	0	0	0	0	0	0	0	0	0	0	0	0	0	0	0	0	0	0	0	0	329	0	0	0	0
Methanoregula ASV 4	0	0	0	0	0	0	0	0	0	0	0	0	0	0	0	13057	0	0	0	0	0	0	0	0	0	0	0	0	0	0	0	0	0	0	0	0	0	0	0	0	0	0	0	0	0	0	0	0	0
Methanosaeta ASV 1	0	0	0	0	0	0	0	0	0	0	0	0	0	0	0	0	0	0	0	0	0	0	0	0	0	0	0	47	0	0	0	25	0	0	0	0	54	184	160	13	218	48	2018	130	182	0	86	0	0
Methanoregula ASV 5	0	0	0	0	0	0	0	0	0	0	0	0	0	0	0	0	0	0	0	0	0	0	0	0	6365	0	55	10745	0	0	0	0	0	0	0	0	0	0	0	0	0	62	1559	0	0	0	0	0	0
Methanoregula ASV 6	0	0	0	0	0	0	0	0	0	0	0	0	0	0	0	191	0	0	0	0	0	0	0	0	0	0	0	0	0	0	0	0	0	41	0	0	226	466	0	146	51	0	0	0	34	0	0	0	0
Methanoregula ASV 7	0	0	0	0	0	0	0	0	0	0	0	0	0	0	0	0	0	0	0	0	0	0	0	0	0	0	0	0	0	0	61	0	0	0	0	0	0	0	0	0	24	0	0	0	0	0	0	0	0
Methanobacterium ASV 1	0	0	0	0	0	0	0	0	0	0	0	0	0	0	25229	0	0	0	1876	0	0	0	0	0	0	0	0	0	0	0	0	0	0	0	0	0	0	0	0	0	28	3248	0	0	0	0	0	0	0
Methanomethylophilaceae ASV 1	0	0	0	0	0	0	0	0	0	0	0	0	0	0	0	0	0	0	0	0	0	0	0	0	0	0	0	0	0	0	0	81	28	0	0	0	0	0	882	0	0	0	126	0	229	121	0	365	0
Methanoregula ASV 8	0	0	0	0	0	0	3386	25513	0	0	0	0	0	0	0	0	0	0	0	0	0	0	0	0	0	0	0	0	0	0	0	0	0	0	0	0	0	0	0	0	0	0	0	0	0	0	0	0	0
Methanoregula ASV 9	0	0	0	0	0	0	0	0	0	0	0	0	0	0	0	0	0	0	0	0	0	0	0	0	0	0	0	0	0	0	0	5239	1850	0	0	0	0	0	0	0	0	0	0	0	0	0	0	0	0
Methanospirillum ASV 2	0	0	0	0	141	0	0	0	0	0	0	0	0	0	0	0	0	0	0	0	0	0	785	0	0	0	0	912	0	0	0	0	0	0	0	0	0	0	0	0	0	0	18	0	71	96	0	97	0
Methanobacterium ASV 2	0	0	0	2143	0	0	0	0	0	0	0	0	0	0	0	0	0	0	0	0	0	0	0	0	0	0	0	0	0	0	0	0	0	0	0	0	0	0	0	0	0	0	0	0	0	0	0	0	0
Methanoregula ASV 10	0	0	0	0	0	6504	0	0	25465	0	0	0	0	0	0	0	0	0	909	0	0	0	0	0	0	0	0	0	0	0	39	121	80	0	0	0	0	0	1706	0	42	0	20	0	0	72	0	36	0
4a8f97109207a7e85f2a852e48a2c7d2	0	0	0	0	0	0	0	0	0	0	0	0	0	0	0	0	0	0	0	0	0	0	0	0	0	0	0	0	0	0	0	0	0	0	0	0	0	0	0	0	0	0	0	135	0	0	0	0	0
Methanobacterium ASV 3	0	0	0	0	0	0	0	0	0	0	0	0	0	0	0	0	0	0	0	0	0	0	0	0	0	0	0	78	0	0	0	0	0	0	0	0	3875	0	28	0	0	0	9	0	0	0	0	0	0
Methanobacterium ASV 4	0	0	66	0	29	0	0	0	0	0	0	283	0	0	0	0	0	0	0	0	328	0	70	0	0	0	0	133	0	0	0	10	23	0	0	0	0	0	0	0	0	0	0	0	78	38	0	0	0
Methanocorpusculum ASV 1	0	0	0	0	0	0	0	0	0	0	0	0	0	0	0	0	0	0	0	0	0	0	0	0	0	0	0	0	0	0	0	0	0	0	0	0	0	0	0	0	0	0	0	0	0	0	0	0	0
658c5f3904b63c35811e9084fc2b9b86	0	0	0	0	0	0	0	0	0	0	0	0	0	0	0	0	0	0	0	0	0	0	0	0	0	0	0	0	0	0	0	0	0	0	0	0	0	0	0	0	0	0	0	0	0	0	0	0	0
Methanocorpusculum ASV 2	0	0	0	0	0	0	0	0	0	0	0	0	0	0	0	0	0	0	0	0	0	0	0	0	0	0	0	0	0	0	0	0	0	0	0	0	0	0	0	0	0	0	0	0	5	0	6911	0	0
7030fa750a14064b56d695552609c848	0	0	0	0	0	0	0	0	0	0	0	0	0	0	0	0	0	0	0	0	0	0	0	0	6516	0	0	1257	0	0	0	0	0	0	0	0	0	0	0	0	0	0	0	0	0	0	0	0	0
Methanospirillum ASV 4	0	0	0	0	0	0	0	0	0	0	0	0	0	0	0	25	0	0	0	0	0	0	0	0	0	0	0	0	0	0	0	0	0	0	0	0	285	0	0	0	0	0	0	0	0	0	0	0	0
82f937d8efe57ab55cb109c01b191ade	0	0	0	0	0	0	0	0	0	0	0	0	0	0	0	0	0	0	0	0	0	0	0	0	0	0	0	0	0	0	0	0	0	0	0	0	0	0	0	0	0	0	0	0	0	0	0	0	0
846e2614c593185d5db3a7bf9d340670	0	0	0	0	0	0	0	0	0	0	0	0	0	0	0	0	0	0	0	0	0	0	0	0	0	0	0	0	0	0	0	0	0	0	0	0	0	0	0	0	0	0	0	0	0	0	0	0	0
Methanoregula ASV 11	0	0	0	0	0	0	0	0	0	0	0	0	0	0	0	0	0	0	0	0	0	0	0	0	0	0	0	0	0	0	0	0	0	0	0	0	0	0	2271	0	0	0	0	0	0	117	0	0	0
Methanocorpusculum ASV 3	0	0	0	0	0	0	0	0	0	0	0	0	0	0	0	0	0	0	0	0	0	0	0	0	0	0	0	0	0	0	0	0	0	0	0	0	0	0	0	0	0	0	0	0	0	0	0	0	0
9ae177e81f94833e9ac509f50f987821	0	0	0	0	0	0	0	0	0	0	0	0	0	0	0	0	0	0	0	0	0	0	0	0	0	0	0	0	0	0	0	0	0	0	0	0	0	0	0	0	0	0	0	0	0	0	0	0	0
Methanobacterium ASV 5	10071	12088	0	0	51	0	0	0	0	3189	0	0	2	11069	0	0	6431	21915	0	0	0	46181	167	0	182	3920	26095	10296	22915	32071	9269	10	0	0	0	5614	59	5833	0	6472	155	103	2815	169	4542	5517	0	2439	10237
Methanoregula ASV 12	0	0	0	0	0	0	0	0	0	0	0	0	20767	0	0	296	0	0	0	0	0	0	0	0	0	0	0	0	0	0	0	0	0	0	4529	0	66	90	0	0	0	0	0	0	0	0	0	70	0
Methanoregula ASV 13	0	0	0	0	0	0	0	0	0	0	0	0	0	0	0	0	0	0	0	0	0	0	0	0	0	0	0	0	0	0	0	0	0	0	0	0	0	0	0	0	0	0	0	110	1966	0	0	0	0
b5b3305d45eac1be9ad45a08bd0d2624	0	0	0	0	0	0	0	0	0	0	0	0	0	0	0	0	0	0	282	0	0	0	0	0	0	0	0	0	0	0	0	0	0	0	0	0	0	0	0	0	0	0	0	0	0	0	0	0	0
Methanoregula ASV 14	0	0	0	0	0	0	0	0	0	0	0	0	0	0	0	0	0	0	0	8448	0	0	0	0	0	0	0	0	0	0	0	0	0	0	0	0	0	0	0	0	0	0	0	0	0	0	0	0	0
Methanoregula ASV 15	0	0	0	0	0	0	0	0	0	0	4988	0	0	0	0	0	0	0	0	0	0	0	0	0	0	0	0	0	0	0	32	0	0	0	0	0	0	0	0	0	0	0	0	0	0	0	0	0	0
Methanomassiliicoccaceae ASV 1	0	0	0	0	0	0	0	0	0	0	0	0	0	0	0	0	0	0	0	0	0	0	0	0	202	0	0	1387	0	0	0	0	0	0	0	0	0	0	0	0	0	0	36	0	45	0	0	119	0
Methanoregula ASV 16	0	0	0	0	0	0	0	0	0	0	0	0	0	0	0	0	0	0	0	0	0	0	0	0	0	0	0	0	0	0	0	0	6925	537	38	0	0	0	0	0	0	0	0	0	0	0	0	0	0
Methanoregula ASV 17	0	0	9415	0	606	0	0	26	0	0	0	19736	0	0	181	0	0	0	0	0	32400	0	2158	17404	3022	0	0	0	0	0	0	35	16	11143	59	0	0	0	86	0	0	0	0	93	153	0	0	0	0
Methanosaeta ASV 2	0	0	59	0	7545	0	0	0	0	0	0	0	126	0	0	0	0	0	0	0	0	59	27643	0	180	0	0	427	185	287	0	0	0	0	0	62	234	59	289	0	1978	0	0	129	157	0	0	15	0
d0b017c14e562bedf12b96fa3c9ee2e8	0	0	0	0	0	0	0	0	0	0	0	0	0	0	0	0	0	0	0	0	0	0	0	0	0	0	0	0	0	0	0	0	0	0	0	0	0	0	0	0	0	0	0	0	0	0	0	0	0
Methanosaeta ASV 3	0	0	0	0	0	0	0	0	0	0	0	0	0	0	0	0	0	0	0	0	0	0	0	0	0	0	0	0	0	0	0	0	0	0	0	70	0	0	608	0	0	0	0	0	0	0	0	0	0
d35f3ec910ce575eac72484ae6083a83	0	0	0	0	0	0	0	0	0	0	0	0	0	0	0	0	0	0	0	0	0	0	0	0	0	0	0	0	0	0	0	0	0	0	0	0	0	0	0	0	0	0	0	0	0	0	0	0	0
d5fab2e35a83de9be1c0f10e4dff732b	0	0	0	0	0	0	0	0	0	0	0	0	0	0	0	0	0	0	0	0	0	0	0	0	0	0	0	0	0	0	0	0	0	0	0	0	0	0	0	0	0	0	0	0	0	0	0	0	0
Methanospirillum ASV 5	0	0	0	0	0	0	0	0	0	0	0	0	0	0	0	0	0	0	0	0	0	0	0	0	0	0	0	0	0	0	0	0	0	0	0	0	1027	0	0	0	0	0	0	190	440	0	0	0	0
Methanosaeta ASV 6	0	0	0	0	0	0	0	0	0	0	0	0	0	0	0	0	0	0	0	0	0	0	0	0	0	0	0	0	0	0	0	0	49	0	49	0	0	0	0	0	0	0	0	0	0	0	0	0	0
Methanosaeta ASV 5	0	0	0	0	0	0	0	0	0	0	0	0	0	0	0	0	0	0	0	0	0	0	0	0	0	0	0	0	0	0	0	0	0	0	0	0	0	0	0	0	0	0	0	0	0	0	0	0	0
e204a5ea98e9989702b73a921bc29f9b	0	0	0	0	79	0	0	0	0	0	0	0	0	0	0	0	0	0	0	0	0	0	246	0	0	0	0	65	0	0	0	0	0	0	0	0	0	0	238	0	0	0	0	0	0	0	0	0	0
Methanosaeta ASV 4	0	0	0	0	0	0	0	0	0	0	0	0	0	0	0	0	0	0	0	0	0	0	0	0	0	0	0	0	0	0	0	0	0	0	0	0	0	0	0	0	0	0	0	0	0	0	0	0	0
Methanomicrobiales ASV 1	0	0	0	0	0	0	0	0	0	0	0	0	0	0	0	0	0	0	0	0	0	0	0	0	102	0	0	1169	0	0	0	0	0	0	0	0	0	0	0	0	0	0	0	0	0	0	0	0	0
e741e6884e4bd5b7cd02848df2ebeecc	0	0	0	0	0	0	0	0	0	0	0	0	0	0	0	0	0	0	0	0	0	0	0	0	0	0	0	0	0	0	0	0	0	0	0	0	516	0	0	0	0	0	0	0	0	0	0	0	0
e7ae82a51ecee7f218d058e432968e89	0	0	0	0	0	0	0	0	0	0	0	0	0	0	0	0	0	0	0	0	0	0	0	0	0	0	0	0	0	0	0	0	0	0	0	0	0	0	0	0	0	0	0	0	0	0	0	0	0
fb29e197688717bf6536fc26173e2552	0	0	0	0	0	0	0	0	0	938	0	0	0	0	0	0	0	0	0	0	0	0	0	0	0	0	0	0	0	0	0	0	0	0	0	0	0	0	0	0	0	0	0	0	0	0	0	0	0
																																															0	0	0
																																															0	0	0
																																															0	0	0
																																															96	0	97
																																															0	0	0
																																															39	0	0
																																															0	0	0
																																															0	0	0
																																															72	0	36
																																															0	0	0
																																															0	0	0
																																															0	0	0
																																															0	0	0
																																															0	0	0
																																															0	0	0
																																															0	0	0
																																															0	0	0
																																															0	0	0
																																															0	0	0
																																															0	0	0
																																															0	0	0
																																															0	0	0
																																															0	0	0
																																															0	0	0
																																															0	0	0
																																															0	0	0
																																															38	0	0
																																															0	0	0
																																															0	0	0
																																															0	0	0
																																															0	0	0
																																															0	0	18
																																															0	0	0
																																															0	0	0
																																															0	0	0
																																															0	0	0
																																															0	0	0
																																															0	0	0
																																															0	0	0
																																															0	0	0
																																															0	0	0
																																															0	0	0
																																															0	0	0
																																															0	0	0
																																															0	0	0
																																															0	6911	0
																																															0	0	0
																																															0	0	0
																																															0	0	0
																																															0	0	13
																																															0	0	0
																																															0	0	0
																																															0	0	0
																																															0	0	0
																																															0	0	0
																																															0	0	26
																																															0	0	0
																																															0	0	0
																																															0	0	0
																																															0	0	0
																																															0	0	0
																																															0	0	0
																																															0	0	0
																																															0	0	0
																																															0	0	0
																																															117	0	0
																																															0	0	0
																																															0	0	0
																																															0	0	0
																																															0	0	0
																																															0	0	0
																																															0	0	0
																																															0	0	0
																																															0	0	0
																																															18	0	0
																																															0	0	0
																																															0	0	0
																																															0	0	0
																																															0	0	0
																																															0	0	0
																																															0	0	0
																																															0	0	0
																																															0	0	0
																																															0	0	0
																																															5517	0	2439
																																															0	0	0
																																															0	0	0
																																															0	0	0
																																															0	0	0
																																															0	0	0
																																															0	0	0
																																															0	0	0
																																															0	0	0
																																															0	0	0
																																															0	0	0
																																															0	0	0
																																															0	0	0
																																															0	0	70
																																															0	0	0
																																															0	0	0
																																															0	0	0
																																															0	0	0
																																															0	0	0
																																															0	0	0
																																															0	0	0
																																															0	0	0
																																															0	0	0
																																															32	0	0
																																															0	0	0
																																															0	0	0
																																															0	0	0
																																															0	0	0
																																															0	0	0
																																															0	0	0
																																															0	0	0
																																															0	0	0
																																															164	0	0
																																															0	0	0
																																															0	0	0
																																															0	0	0
																																															0	0	0
																																															0	0	0
																																															0	0	119
																																															0	0	0
																																															0	0	0
																																															0	0	0
																																															0	0	0
																																															0	0	0
																																															0	0	0
																																															0	0	15
																																															0	0	0
																																															0	0	0
																																															0	0	0
																																															0	0	0
																																															0	0	0
																																															0	0	0
																																															0	0	4
																																															0	0	0
																																															0	0	0
																																															0	0	0
																																															0	0	30
																																															0	0	0
																																															0	0	0
																																															0	0	0
																																															0	0	0
																																															0	0	0
																																															0	0	0
																																															0	0	0
																																															0	0	0
																																															0	0	0
																																															0	0	0
																																															0	0	0
																																															0	0	0
																																															0	0	0
																																															0	0	0
																																															0	0	0
																																															0	0	0
																																															0	0	0
																																															0	0	0
																																															0	0	0
																																															0	0	0
																																															0	0	0
																																															0	0	0
																																															0	0	0
																																															0	0	0
																																															0	0	0
																																															0	0	0
																																															0	0	0
																																															0	0	0
																																															0	0	0
																																															0	0	0
																																															0	0	0
																																															0	0	0
																																															0	0	0
																																															0	0	0
																																															0	0	120
																																															0	0	0
																																															0	0	0
																																															0	0	0
																																															0	0	0
																																															0	0	0
																																															0	0	0
[truncated: 26 more columns]
