# Supplementary material for: Methanogenic symbionts of anaerobic ciliates are host and habitat specific
Source: ISME J. 2024 Aug 20;18(1):wrae164. doi: 10.1093/ismejo/wrae164 (PMC11378729; doi:10.1093/ismejo/wrae164)
Supplement: Supplementary_material [file supplementary_material.zip › TableS5_RelativeCountTable.xlsx]

## Sheet: Table S5. Count table (relative
Table S5. Relative abundance count table with contaminants removed and ASVs renamed as described in the Methods.
	R2JOR001	R2JOR002	R2JOR003	R2JOR006	R2JOR007	R2JOR009	R2JOR010	KAP001.GRANCA.BCONT	KAP002.JACO.BCONT	KAP003.SUSBARB.UDEN	KAP004.CKMOCBO.UBAC	KAP005.KU13.TARI	KAP006.RIOT.TLEV	KAP009.PRAKBOT.BOTHRO	KAP010.LERBOTRO1.BUND	KAP011.MALKAL.MES	KAP012.KUNRA.MES	KAP013.RAJCA.HPAL	KAP014.DMS7.BNAS	KAP015.VELKAL.BCONT	KAP016.KUTRI.TARI	KAP017.KUTRI.MES	KAP018.KUTRI.MEDIA	KAP019.KUSUSKU13.TARI	KAP020.KUSUS.MEDIA	KAP021.TRISUSSUSBARB.UDEN	KAP022.TRISUSTRIANGLE.MES	KAP023.TRISUS.MEDIA	KAP024.RAGEDUGDUKUBAS.MES	KAP026.RAGEDU.MEDIA	KAP034.VYSLU2.MES	KAP035.VERNON.TLEV	KAP036.KAENG.TLEV	KAP037.RAJ.HPAL	KAP001.RIOTKURIOT.TLEV	KAP002.RIOTKUKUNRA.MES	KAP003.RIOTKU.MEDIA	KAP004.LEDY.MES	KAP005.LEDY.BCONT	KAP006.LEDY.HPAL	KAP008.LERMA1II.MEDIA	KAP010.LERMA1II.BUND	KAP011.3LIBL1.USTR	KAP012.3LIBL1.MEDIA	KAP013.3LIBL1.BUND	KAP015.RAGEDU.HPAL	KAP016.MIX7.TRIMYEMA	KAP017.TRISUSSUSBARB.UDEN	KAP018.MIX7.HPAL
02881d5062e9589c62eb47a62523bf82	0	0	0	0	0	0	0	0	0	0	0	0	0	0	0	0	0	0	0.051932	0	0	0	0	0	0	0	0	0	0	0	0	0	0	0	0	0	0	0	0	0	0	0	0	0	0	0	0	0	0
Methanomethylovorans ASV 1	0	0	0	0	0.00141794	0	0	0	0	0	0	0	0	0	0	0	0	0	0	0.00752228	0	0	0.00198948	0	0	0	0	0	0	0	0	0	0	0	0	0	0	0	0	0	0	0	0.0279782	0.0854383	0	0.00312551	0	0	0
Methanoregula ASV 18	0	0	0	0	0	0	0	0	0	0	0	0	0	0.028201	0	0	0	0	0	0	0	0	0	0	0	0	0	0	0	0.00168469	0	0	0	0	0	0	0	0	0	0	0	0	0	0.0616642	0.00812702	0	0	0	0
Methanoregula ASV 1	0	0	0	0	0	0	0	0	0	0	0	0	0	0	0	0	0	0	0	0	0	0	0	0	0	0	0	0	0	0.00241982	0.0180026	0.0530017	0.0310002	0	0	0	0	0	0	0	0	0	0	0	0	0	0	0	0
Methanoregula ASV 2	0	0	0	0	0	0	0	0	0	0	0.0111023	0	0	0.0399865	0	0.0221892	0	0	0	0.0148131	0	0	0.00105891	0	0.013063	0	0	0.00195313	0	0.00474776	0.0365081	0	0	0.00306201	0	0	0	0.0360465	0.0226103	0	0	0	0	0	0.0431936	0.0162856	0	0	0
Methanospirillum ASV 3	0	0	0	0	0	0	0	0	0	0	0	0	0	0	0	0.0189386	0	0	0	0	0	0	0	0	0	0	0	0	0	0	0	0	0	0	0	0	0	0	0	0	0	0	0	0.142645	0	0	0	0	0
Methanoregula ASV 3	0	0	0	0	0	0	0	0	0	0	0	0	0	0	0	0	0	0	0	0	0	0	0	0	0.00756591	0.0212235	0.0300085	0.00210337	0.00358021	0	0	0	0	0	0	0	0	0	0	0	0	0	0	0	0.329295	0	0	0	0
Methanospirillum ASV 1	0	0	0	0	0	0	0	0	0	0	0	0	0	0	0	0	0	0	0	0	0	0	0	0	0	0	0	0	0	0	0	0	0	0	0	0	0	0	0	0	0	0	0	0	0.0247573	0	0	0	0
Methanoregula ASV 4	0	0	0	0	0	0	0	0	0	0	0	0	0	0	0	0.922691	0	0	0	0	0	0	0	0	0	0	0	0	0	0	0	0	0	0	0	0	0	0	0	0	0	0	0	0	0	0	0	0	0
Methanosaeta ASV 1	0	0	0	0	0	0	0	0	0	0	0	0	0	0	0	0	0	0	0	0	0	0	0	0	0	0	0	0.00176532	0	0	0	0.00428816	0	0	0	0	0.00851466	0.0267442	0.0249493	0.00196049	0.0873397	0.0138688	0.297158	0.0965825	0.0136955	0	0.012291	0	0
Methanoregula ASV 5	0	0	0	0	0	0	0	0	0	0	0	0	0	0	0	0	0	0	0	0	0	0	0	0	0.376227	0	0.00204014	0.403583	0	0	0	0	0	0	0	0	0	0	0	0	0	0.0179139	0.229569	0	0	0	0	0	0
Methanoregula ASV 6	0	0	0	0	0	0	0	0	0	0	0	0	0	0	0	0.0134973	0	0	0	0	0	0	0	0	0	0	0	0	0	0	0	0	0	0.00348728	0	0	0.0356354	0.0677326	0	0.0220178	0.0204327	0	0	0	0.00255851	0	0	0	0
Methanoregula ASV 7	0	0	0	0	0	0	0	0	0	0	0	0	0	0	0	0	0	0	0	0	0	0	0	0	0	0	0	0	0	0	0.00613497	0	0	0	0	0	0	0	0	0	0.00961538	0	0	0	0	0	0	0	0
Methanobacterium ASV 1	0	0	0	0	0	0	0	0	0	0	0	0	0	0	0.992877	0	0	0	0.579907	0	0	0	0	0	0	0	0	0	0	0	0	0	0	0	0	0	0	0	0	0	0.011218	0.938457	0	0	0	0	0	0	0
Methanomethylophilaceae ASV 1	0	0	0	0	0	0	0	0	0	0	0	0	0	0	0	0	0	0	0	0	0	0	0	0	0	0	0	0	0	0	0	0.0138937	0.00302441	0	0	0	0	0	0.137533	0	0	0	0.018554	0	0.0172323	0.0199046	0	0.116205	0
Methanoregula ASV 8	0	0	0	0	0	0	1	0.998982	0	0	0	0	0	0	0	0	0	0	0	0	0	0	0	0	0	0	0	0	0	0	0	0	0	0	0	0	0	0	0	0	0	0	0	0	0	0	0	0	0
Methanoregula ASV 9	0	0	0	0	0	0	0	0	0	0	0	0	0	0	0	0	0	0	0	0	0	0	0	0	0	0	0	0	0	0	0	0.898628	0.199827	0	0	0	0	0	0	0	0	0	0	0	0	0	0	0	0
Methanospirillum ASV 2	0	0	0	0	0.0166608	0	0	0	0	0	0	0	0	0	0	0	0	0	0	0	0	0	0.0251893	0	0	0	0	0.0342548	0	0	0	0	0	0	0	0	0	0	0	0	0	0	0.00265057	0	0.00534276	0.0157921	0	0.0308819	0
Methanobacterium ASV 2	0	0	0	1	0	0	0	0	0	0	0	0	0	0	0	0	0	0	0	0	0	0	0	0	0	0	0	0	0	0	0	0	0	0	0	0	0	0	0	0	0	0	0	0	0	0	0	0	0
Methanoregula ASV 10	0	0	0	0	0	1	0	0	1	0	0	0	0	0	0	0	0	0	0.280989	0	0	0	0	0	0	0	0	0	0	0	0.00392236	0.0207547	0.00864118	0	0	0	0	0	0.266022	0	0.0168269	0	0.00294507	0	0	0.0118441	0	0.0114613	0
4a8f97109207a7e85f2a852e48a2c7d2	0	0	0	0	0	0	0	0	0	0	0	0	0	0	0	0	0	0	0	0	0	0	0	0	0	0	0	0	0	0	0	0	0	0	0	0	0	0	0	0	0	0	0	0.100297	0	0	0	0	0
Methanobacterium ASV 3	0	0	0	0	0	0	0	0	0	0	0	0	0	0	0	0	0	0	0	0	0	0	0	0	0	0	0	0.00292969	0	0	0	0	0	0	0	0	0.611006	0	0.00436613	0	0	0	0.00132528	0	0	0	0	0	0
Methanobacterium ASV 4	0	0	0.00691824	0	0.00342668	0	0	0	0	0	0	0.0141366	0	0	0	0	0	0	0	0	0.010022	0	0.00224618	0	0	0	0	0.00499549	0	0	0	0.00171527	0.00248434	0	0	0	0	0	0	0	0	0	0	0	0.00586952	0.00625103	0	0	0
Methanocorpusculum ASV 1	0	0	0	0	0	0	0	0	0	0	0	0	0	0	0	0	0	0	0	0	0	0	0	0	0	0	0	0	0	0	0	0	0	0	0	0	0	0	0	0	0	0	0	0	0	0	0	0	0
658c5f3904b63c35811e9084fc2b9b86	0	0	0	0	0	0	0	0	0	0	0	0	0	0	0	0	0	0	0	0	0	0	0	0	0	0	0	0	0	0	0	0	0	0	0	0	0	0	0	0	0	0	0	0	0	0	0	0	0
Methanocorpusculum ASV 2	0	0	0	0	0	0	0	0	0	0	0	0	0	0	0	0	0	0	0	0	0	0	0	0	0	0	0	0	0	0	0	0	0	0	0	0	0	0	0	0	0	0	0	0	0.00037625	0	0.987709	0	0
7030fa750a14064b56d695552609c848	0	0	0	0	0	0	0	0	0	0	0	0	0	0	0	0	0	0	0	0	0	0	0	0	0.385152	0	0	0.047213	0	0	0	0	0	0	0	0	0	0	0	0	0	0	0	0	0	0	0	0	0
Methanospirillum ASV 4	0	0	0	0	0	0	0	0	0	0	0	0	0	0	0	0.00176666	0	0	0	0	0	0	0	0	0	0	0	0	0	0	0	0	0	0	0	0	0.0449385	0	0	0	0	0	0	0	0	0	0	0	0
82f937d8efe57ab55cb109c01b191ade	0	0	0	0	0	0	0	0	0	0	0	0	0	0	0	0	0	0	0	0	0	0	0	0	0	0	0	0	0	0	0	0	0	0	0	0	0	0	0	0	0	0	0	0	0	0	0	0	0
846e2614c593185d5db3a7bf9d340670	0	0	0	0	0	0	0	0	0	0	0	0	0	0	0	0	0	0	0	0	0	0	0	0	0	0	0	0	0	0	0	0	0	0	0	0	0	0	0	0	0	0	0	0	0	0	0	0	0
Methanoregula ASV 11	0	0	0	0	0	0	0	0	0	0	0	0	0	0	0	0	0	0	0	0	0	0	0	0	0	0	0	0	0	0	0	0	0	0	0	0	0	0	0.354124	0	0	0	0	0	0	0.0192466	0	0	0
Methanocorpusculum ASV 3	0	0	0	0	0	0	0	0	0	0	0	0	0	0	0	0	0	0	0	0	0	0	0	0	0	0	0	0	0	0	0	0	0	0	0	0	0	0	0	0	0	0	0	0	0	0	0	0	0
9ae177e81f94833e9ac509f50f987821	0	0	0	0	0	0	0	0	0	0	0	0	0	0	0	0	0	0	0	0	0	0	0	0	0	0	0	0	0	0	0	0	0	0	0	0	0	0	0	0	0	0	0	0	0	0	0	0	0
Methanobacterium ASV 5	1	1	0	0	0.00602623	0	0	0	0	0.772716	0	0	9.57167e-05	0.931812	0	0	1	1	0	0	0	0.998724	0.00535875	0	0.0107578	0.978777	0.967951	0.386719	0.98844	0.982357	0.932214	0.00171527	0	0	0	0.977028	0.00930306	0.84782	0	0.976022	0.0620994	0.0297602	0.414519	0.125557	0.341786	0.907551	0	0.776504	1
Methanoregula ASV 12	0	0	0	0	0	0	0	0	0	0	0	0	0.993874	0	0	0.0209172	0	0	0	0	0	0	0	0	0	0	0	0	0	0	0	0	0	0	0.96877	0	0.0104068	0.0130814	0	0	0	0	0	0	0	0	0	0.0222859	0
Methanoregula ASV 13	0	0	0	0	0	0	0	0	0	0	0	0	0	0	0	0	0	0	0	0	0	0	0	0	0	0	0	0	0	0	0	0	0	0	0	0	0	0	0	0	0	0	0	0.0817236	0.147942	0	0	0	0
b5b3305d45eac1be9ad45a08bd0d2624	0	0	0	0	0	0	0	0	0	0	0	0	0	0	0	0	0	0	0.0871716	0	0	0	0	0	0	0	0	0	0	0	0	0	0	0	0	0	0	0	0	0	0	0	0	0	0	0	0	0	0
Methanoregula ASV 14	0	0	0	0	0	0	0	0	0	0	0	0	0	0	0	0	0	0	0	0.977665	0	0	0	0	0	0	0	0	0	0	0	0	0	0	0	0	0	0	0	0	0	0	0	0	0	0	0	0	0
Methanoregula ASV 15	0	0	0	0	0	0	0	0	0	0	0.988898	0	0	0	0	0	0	0	0	0	0	0	0	0	0	0	0	0	0	0	0.00321834	0	0	0	0	0	0	0	0	0	0	0	0	0	0	0	0	0	0
Methanomassiliicoccaceae ASV 1	0	0	0	0	0	0	0	0	0	0	0	0	0	0	0	0	0	0	0	0	0	0	0	0	0.0119399	0	0	0.0520958	0	0	0	0	0	0	0	0	0	0	0	0	0	0	0.00530113	0	0.00338626	0	0	0.037886	0
Methanoregula ASV 16	0	0	0	0	0	0	0	0	0	0	0	0	0	0	0	0	0	0	0	0	0	0	0	0	0	0	0	0	0	0	0	0	0.748002	0.0456749	0.00812834	0	0	0	0	0	0	0	0	0	0	0	0	0	0
Methanoregula ASV 17	0	0	0.986897	0	0.0716058	0	0	0.00101805	0	0	0	0.985863	0	0	0.00712318	0	0	0	0	0	0.989978	0	0.0692466	1	0.178626	0	0	0	0	0	0	0.00600343	0.00172824	0.947776	0.0126203	0	0	0	0.0134103	0	0	0	0	0.0690936	0.0115133	0	0	0	0
Methanosaeta ASV 2	0	0	0.00618449	0	0.891528	0	0	0	0	0	0	0	0.00603015	0	0	0	0	0	0	0	0	0.00127595	0.887017	0	0.0106396	0	0	0.0160382	0.00797999	0.00879101	0	0	0	0	0	0.0107901	0.0368969	0.00857558	0.0450647	0	0.792468	0	0	0.0958395	0.0118143	0	0	0.00477555	0
d0b017c14e562bedf12b96fa3c9ee2e8	0	0	0	0	0	0	0	0	0	0	0	0	0	0	0	0	0	0	0	0	0	0	0	0	0	0	0	0	0	0	0	0	0	0	0	0	0	0	0	0	0	0	0	0	0	0	0	0	0
Methanosaeta ASV 3	0	0	0	0	0	0	0	0	0	0	0	0	0	0	0	0	0	0	0	0	0	0	0	0	0	0	0	0	0	0	0	0	0	0	0	0.0121824	0	0	0.0948074	0	0	0	0	0	0	0	0	0	0
d35f3ec910ce575eac72484ae6083a83	0	0	0	0	0	0	0	0	0	0	0	0	0	0	0	0	0	0	0	0	0	0	0	0	0	0	0	0	0	0	0	0	0	0	0	0	0	0	0	0	0	0	0	0	0	0	0	0	0
d5fab2e35a83de9be1c0f10e4dff732b	0	0	0	0	0	0	0	0	0	0	0	0	0	0	0	0	0	0	0	0	0	0	0	0	0	0	0	0	0	0	0	0	0	0	0	0	0	0	0	0	0	0	0	0	0	0	0	0	0
Methanospirillum ASV 5	0	0	0	0	0	0	0	0	0	0	0	0	0	0	0	0	0	0	0	0	0	0	0	0	0	0	0	0	0	0	0	0	0	0	0	0	0.161936	0	0	0	0	0	0	0.141159	0.0331101	0	0	0	0
Methanosaeta ASV 6	0	0	0	0	0	0	0	0	0	0	0	0	0	0	0	0	0	0	0	0	0	0	0	0	0	0	0	0	0	0	0	0	0.00529272	0	0.0104813	0	0	0	0	0	0	0	0	0	0	0	0	0	0
Methanosaeta ASV 5	0	0	0	0	0	0	0	0	0	0	0	0	0	0	0	0	0	0	0	0	0	0	0	0	0	0	0	0	0	0	0	0	0	0	0	0	0	0	0	0	0	0	0	0	0	0	0	0	0
e204a5ea98e9989702b73a921bc29f9b	0	0	0	0	0.00933475	0	0	0	0	0	0	0	0	0	0	0	0	0	0	0	0	0	0.00789372	0	0	0	0	0.00244141	0	0	0	0	0	0	0	0	0	0	0.0371121	0	0	0	0	0	0	0	0	0	0
Methanosaeta ASV 4	0	0	0	0	0	0	0	0	0	0	0	0	0	0	0	0	0	0	0	0	0	0	0	0	0	0	0	0	0	0	0	0	0	0	0	0	0	0	0	0	0	0	0	0	0	0	0	0	0
Methanomicrobiales ASV 1	0	0	0	0	0	0	0	0	0	0	0	0	0	0	0	0	0	0	0	0	0	0	0	0	0.00602908	0	0	0.0439078	0	0	0	0	0	0	0	0	0	0	0	0	0	0	0	0	0	0	0	0	0
e741e6884e4bd5b7cd02848df2ebeecc	0	0	0	0	0	0	0	0	0	0	0	0	0	0	0	0	0	0	0	0	0	0	0	0	0	0	0	0	0	0	0	0	0	0	0	0	0.0813623	0	0	0	0	0	0	0	0	0	0	0	0
e7ae82a51ecee7f218d058e432968e89	0	0	0	0	0	0	0	0	0	0	0	0	0	0	0	0	0	0	0	0	0	0	0	0	0	0	0	0	0	0	0	0	0	0	0	0	0	0	0	0	0	0	0	0	0	0	0	0	0
fb29e197688717bf6536fc26173e2552	0	0	0	0	0	0	0	0	0	0.227284	0	0	0	0	0	0	0	0	0	0	0	0	0	0	0	0	0	0	0	0	0	0	0	0	0	0	0	0	0	0	0	0	0	0	0	0	0	0	0
[truncated: 24 more columns]
