# Supplementary material for: Methanogenic symbionts of anaerobic ciliates are host and habitat specific
Source: ISME J. 2024 Aug 20;18(1):wrae164. doi: 10.1093/ismejo/wrae164 (PMC11378729; doi:10.1093/ismejo/wrae164)
Supplement: Supplementary_material [file supplementary_material.zip › TableS7_PairwiseDistanceMatrices.xlsx]

## Sheet: Table S7. Sanger vs ASV
Table S7. Pairwise distance matrix of the identified symbiotic methanogen lineages and the identified dominant ASVs.
METHANOBACTERIUM	Methanobacterium ASV 6	Methanobacterium ASV 3	Methanobacterium ASV 4	Methanobacterium symbiont lineage 1	Methanobacterium ASV 2	Methanobacterium symbiont lineage 9	Methanobacterium symbiont lineage 10	Methanobacterium symbiont lineage 2	Methanobacterium ASV 1	Methanobacterium symbiont lineage 11	Methanobacterium symbiont lineage 8	Methanobacterium symbiont lineage 7	Methanobacterium symbiont lineage 6	Methanobacterium symbiont lineage 5	Methanobacterium symbiont lineage 4	Methanobacterium symbiont lineage 3	Methanobacterium ASV 5
Methanobacterium ASV 6		95	94	96	96	94	94.5	94.5	94.5	94	94	94	94.5	94.5	94.5	94.5	94.5
Methanobacterium ASV 3	95		99	95	95	97	96.5	96.5	96.5	97	97	97	97.5	97.5	97.5	97.5	97.5
Methanobacterium ASV 4	94	99		94	94	96	95.5	95.5	95.5	96	96	96	96.5	96.5	96.5	96.5	96.5
Methanobacterium symbiont lineage 1	96	95	94		100	97.17	97.41	97.17	96.5	92.9	95.77	95.77	96	96.01	96.24	96.01	96.5
Methanobacterium ASV 2	96	95	94	100		97	96.5	96.5	96.5	96	96	96	96.5	96.5	96.5	96.5	96.5
Methanobacterium symbiont lineage 9	94	97	96	97.17	97		99.35	99.13	99.5	93.99	97.84	97.84	98.05	98.05	98.27	98.05	98.5
Methanobacterium symbiont lineage 10	94.5	96.5	95.5	97.41	96.5	99.35		99.78	100	94.21	98.05	98.05	98.26	98.27	98.48	98.27	99
Methanobacterium symbiont lineage 2	94.5	96.5	95.5	97.17	96.5	99.13	99.78		100	93.99	97.84	97.84	98.05	98.05	98.27	98.05	99
Methanobacterium ASV 1	94.5	96.5	95.5	96.5	96.5	99.5	100	100		98.5	98.5	98.5	99	99	99	99	99
Methanobacterium symbiont lineage 11	94	97	96	92.9	96	93.99	94.21	93.99	98.5		95.29	95.29	95.5	95.51	95.73	95.51	99.5
Methanobacterium symbiont lineage 8	94	97	96	95.77	96	97.84	98.05	97.84	98.5	95.29		99.13	99.35	99.35	99.57	99.35	99.5
Methanobacterium symbiont lineage 7	94	97	96	95.77	96	97.84	98.05	97.84	98.5	95.29	99.13		99.78	99.57	99.57	99.35	99.5
Methanobacterium symbiont lineage 6	94.5	97.5	96.5	96	96.5	98.05	98.26	98.05	99	95.5	99.35	99.78		99.78	99.78	99.57	100
Methanobacterium symbiont lineage 5	94.5	97.5	96.5	96.01	96.5	98.05	98.27	98.05	99	95.51	99.35	99.57	99.78		99.78	99.57	100
Methanobacterium symbiont lineage 4	94.5	97.5	96.5	96.24	96.5	98.27	98.48	98.27	99	95.73	99.57	99.57	99.78	99.78		99.78	100
Methanobacterium symbiont lineage 3	94.5	97.5	96.5	96.01	96.5	98.05	98.27	98.05	99	95.51	99.35	99.35	99.57	99.57	99.78		100
Methanobacterium ASV 5	94.5	97.5	96.5	96.5	96.5	98.5	99	99	99	99.5	99.5	99.5	100	100	100	100
METHANOCORPUSCULUM	Methanocorpusculum symbiont lineage 1	Methanocorpusculum ASV 2	Methanocorpusculum symbiont lineage 5	Methanocorpusculum ASV 1	Methanocorpusculum symbiont lineage 6	Methanocorpusculum symbiont lineage 2	Methanocorpusculum symbiont lineage 4	Methanocorpusculum symbiont lineage 3	Methanocorpusculum ASV 3
Methanocorpusculum symbiont lineage 1		100	98.7	98.5	99.08	98.48	98.7	95.65	99
Methanocorpusculum ASV 2	100		98.5	98.5	99.42	98.5	98.5	98.5	99
Methanocorpusculum symbiont lineage 5	98.7	98.5		100	99.39	98.91	99.13	96.09	99.5
Methanocorpusculum ASV 1	98.5	98.5	100		98.26	99	99	99	99.5
Methanocorpusculum symbiont lineage 6	99.08	99.42	99.39	98.26		99.08	99.39	95.11	99.42
Methanocorpusculum symbiont lineage 2	98.48	98.5	98.91	99	99.08		99.78	96.96	99.5
Methanocorpusculum symbiont lineage 4	98.7	98.5	99.13	99	99.39	99.78		96.96	99.5
Methanocorpusculum symbiont lineage 3	95.65	98.5	96.09	99	95.11	96.96	96.96		99.5
Methanocorpusculum ASV 3	99	99	99.5	99.5	99.42	99.5	99.5	99.5
METHANOREGULA	Methanoregula symbiont lineage 3	Methanoregula ASV 19	Methanoregula symbiont lineage 11	Methanoregula ASV 4	Methanoregula ASV 15	Methanoregula ASV 11	Methanoregula symbiont lineage 13	Methanoregula ASV 3	Methanoregula ASV 1	Methanoregula symbiont lineage 14	Methanoregula ASV 7	Methanoregula symbiont lineage 15	Methanoregula ASV 14	Methanoregula symbiont lineage 12	Methanoregula ASV 6	Methanoregula ASV 10	Methanoregula ASV 17	Methanoregula symbiont lineage 8	Methanoregula ASV 8	Methanoregula symbiont lineage 10	Methanoregula symbiont lineage 9	Methanoregula ASV 18	Methanoregula ASV 16	Methanoregula symbiont lineage 7	Methanoregula ASV 2	Methanoregula symbiont lineage 2	Methanoregula symbiont lineage 1	Methanoregula ASV 12	Methanoregula ASV 5	Methanoregula symbiont lineage 6	Methanoregula symbiont lineage 5	Methanoregula symbiont lineage 4	Methanoregula ASV 9	Methanoregula ASV 13
Methanoregula symbiont lineage 3		100	99.12	99	99.5	98	99.13	98.5	98	98.69	98.5	98.91	99	99.13	98.5	99	96	97.82	97.5	96.65	98.04	98	96.5	98.04	97	98.26	98.26	97.5	97	98.47	98.47	98.04	98	97.5
Methanoregula ASV 19	100		99	99	99.5	98	98.5	98.5	98	98.5	98.5	99	99	98.5	98.5	99	96	97.5	97.5	98	98	98	96.5	97	97	97	97.5	97.5	97	98	98	98	98	97.5
Methanoregula symbiont lineage 11	99.12	99		100	99.5	98	98.69	98.5	98	98.69	99	98.91	99.5	98.69	98.5	99	96.5	98.25	98.5	97.12	98.47	99	97	98.47	98	98.25	98.25	98	98	98.91	98.91	98.47	99	98.5
Methanoregula ASV 4	99	99	100		99.5	98	98.5	98.5	98	99	99	99.5	99.5	98.5	98.5	99	96.5	98.5	98.5	99	99	99	97	98	98	97.5	98	98	98	99	99	99	99	98.5
Methanoregula ASV 15	99.5	99.5	99.5	99.5		98.5	99	99	98.5	99	99	99.5	99.5	99	99	99.5	96.5	98	98	98.5	98.5	98.5	97	97.5	97.5	97.5	98	98	97.5	98.5	98.5	98.5	98.5	98
Methanoregula ASV 11	98	98	98	98	98.5		98.5	98.5	98	98.5	98.5	98	98	98.5	98.5	99	96	97.5	97.5	98	98	98	96.5	96	96	97	97.5	97.5	97	97	97	97	97	97.5
Methanoregula symbiont lineage 13	99.13	98.5	98.69	98.5	99	98.5		100	99.5	98.7	99	98.48	98.5	99.57	99	99.5	96.5	97.82	98	96.65	98.04	98.5	97	97.61	96.5	98.7	98.7	98	97.5	98.04	98.48	98.04	97.5	98
Methanoregula ASV 3	98.5	98.5	98.5	98.5	99	98.5	100		99.5	99	99	98.5	98.5	99	99	99.5	96.5	98	98	98.5	98.5	98.5	97	96.5	96.5	97.5	98	98	97.5	97.5	97.5	97.5	97.5	98
Methanoregula ASV 1	98	98	98	98	98.5	98	99.5	99.5		98.5	98.5	98	98	98.5	98.5	99	96	97.5	97.5	98	98	98	96.5	96	96	97	97.5	97.5	97	97	97	97	97	97.5
Methanoregula symbiont lineage 14	98.69	98.5	98.69	99	99	98.5	98.7	99	98.5		100	99.78	99.5	98.7	99	99.5	97.5	97.82	98.5	96.65	98.04	99	98	97.61	97	98.7	98.7	99	98	98.04	98.04	97.61	98	98.5
Methanoregula ASV 7	98.5	98.5	99	99	99	98.5	99	99	98.5	100		99.5	99.5	99	99	99.5	97.5	98.5	98.5	99	99	99	98	97	97	98.5	99	99	98	98	98	98	98	98.5
Methanoregula symbiont lineage 15	98.91	99	98.91	99.5	99.5	98	98.48	98.5	98	99.78	99.5		100	98.48	98.5	99	97	97.6	98	96.41	97.83	98.5	97.5	97.83	97.5	98.48	98.48	98.5	97.5	98.26	98.26	97.83	98.5	98
Methanoregula ASV 14	99	99	99.5	99.5	99.5	98	98.5	98.5	98	99.5	99.5	100		98.5	98.5	99	97	98	98	98.5	98.5	98.5	97.5	97.5	97.5	98	98.5	98.5	97.5	98.5	98.5	98.5	98.5	98
Methanoregula symbiont lineage 12	99.13	98.5	98.69	98.5	99	98.5	99.57	99	98.5	98.7	99	98.48	98.5		100	99.5	96.5	97.82	98	96.65	98.04	98.5	97	97.61	96.5	98.7	98.7	98	97.5	98.04	98.48	98.04	97.5	98
Methanoregula ASV 6	98.5	98.5	98.5	98.5	99	98.5	99	99	98.5	99	99	98.5	98.5	100		99.5	96.5	98	98	98.5	98.5	98.5	97	96.5	96.5	97.5	98	98	97.5	97.5	97.5	97.5	97.5	98
Methanoregula ASV 10	99	99	99	99	99.5	99	99.5	99.5	99	99.5	99.5	99	99	99.5	99.5		97	98.5	98.5	99	99	99	97.5	97	97	98	98.5	98.5	98	98	98	98	98	98.5
Methanoregula ASV 17	96	96	96.5	96.5	96.5	96	96.5	96.5	96	97.5	97.5	97	97	96.5	96.5	97		97	97	97.5	97.5	97.5	98.5	97.5	97.5	98	98.5	98.5	98.5	97.5	97.5	97.5	97.5	98
Methanoregula symbiont lineage 8	97.82	97.5	98.25	98.5	98	97.5	97.82	98	97.5	97.82	98.5	97.6	98	97.82	98	98.5	97		100	98.32	99.78	99.5	97.5	98.04	97.5	97.39	97.39	97.5	98.5	97.6	97.6	97.17	97.5	98
Methanoregula ASV 8	97.5	97.5	98.5	98.5	98	97.5	98	98	97.5	98.5	98.5	98	98	98	98	98.5	97	100		99.5	99.5	99.5	97.5	97.5	97.5	97	97.5	97.5	98.5	97.5	97.5	97.5	97.5	98
Methanoregula symbiont lineage 10	96.65	98	97.12	99	98.5	98	96.65	98.5	98	96.65	99	96.41	98.5	96.65	98.5	99	97.5	98.32	99.5		98.56	100	98	96.65	98	96.17	96.17	98	99	96.41	96.41	95.93	98	98.5
Methanoregula symbiont lineage 9	98.04	98	98.47	99	98.5	98	98.04	98.5	98	98.04	99	97.83	98.5	98.04	98.5	99	97.5	99.78	99.5	98.56		100	98	98.26	98	97.61	97.61	98	99	97.83	97.83	97.39	98	98.5
Methanoregula ASV 18	98	98	99	99	98.5	98	98.5	98.5	98	99	99	98.5	98.5	98.5	98.5	99	97.5	99.5	99.5	100	100		98	98	98	97.5	98	98	99	98	98	98	98	98.5
Methanoregula ASV 16	96.5	96.5	97	97	97	96.5	97	97	96.5	98	98	97.5	97.5	97	97	97.5	98.5	97.5	97.5	98	98	98		99	99	98.5	99	99	99	98	98	98	98	98.5
Methanoregula symbiont lineage 7	98.04	97	98.47	98	97.5	96	97.61	96.5	96	97.61	97	97.83	97.5	97.61	96.5	97	97.5	98.04	97.5	96.65	98.26	98	99		100	98.04	98.48	98	99	98.7	98.7	98.26	99	98.5
Methanoregula ASV 2	97	97	98	98	97.5	96	96.5	96.5	96	97	97	97.5	97.5	96.5	96.5	97	97.5	97.5	97.5	98	98	98	99	100		97.5	98	98	99	99	99	99	99	98.5
Methanoregula symbiont lineage 2	98.26	97	98.25	97.5	97.5	97	98.7	97.5	97	98.7	98.5	98.48	98	98.7	97.5	98	98	97.39	97	96.17	97.61	97.5	98.5	98.04	97.5		99.57	99.5	98.5	98.48	98.91	98.48	98.5	99
Methanoregula symbiont lineage 1	98.26	97.5	98.25	98	98	97.5	98.7	98	97.5	98.7	99	98.48	98.5	98.7	98	98.5	98.5	97.39	97.5	96.17	97.61	98	99	98.48	98	99.57		100	99	98.48	98.91	98.48	99	99.5
Methanoregula ASV 12	97.5	97.5	98	98	98	97.5	98	98	97.5	99	99	98.5	98.5	98	98	98.5	98.5	97.5	97.5	98	98	98	99	98	98	99.5	100		99	99	99	99	99	99.5
Methanoregula ASV 5	97	97	98	98	97.5	97	97.5	97.5	97	98	98	97.5	97.5	97.5	97.5	98	98.5	98.5	98.5	99	99	99	99	99	99	98.5	99	99		99	99	99	99	99.5
Methanoregula symbiont lineage 6	98.47	98	98.91	99	98.5	97	98.04	97.5	97	98.04	98	98.26	98.5	98.04	97.5	98	97.5	97.6	97.5	96.41	97.83	98	98	98.7	99	98.48	98.48	99	99		99.57	99.13	100	99.5
Methanoregula symbiont lineage 5	98.47	98	98.91	99	98.5	97	98.48	97.5	97	98.04	98	98.26	98.5	98.48	97.5	98	97.5	97.6	97.5	96.41	97.83	98	98	98.7	99	98.91	98.91	99	99	99.57		99.57	100	99.5
Methanoregula symbiont lineage 4	98.04	98	98.47	99	98.5	97	98.04	97.5	97	97.61	98	97.83	98.5	98.04	97.5	98	97.5	97.17	97.5	95.93	97.39	98	98	98.26	99	98.48	98.48	99	99	99.13	99.57		100	99.5
Methanoregula ASV 9	98	98	99	99	98.5	97	97.5	97.5	97	98	98	98.5	98.5	97.5	97.5	98	97.5	97.5	97.5	98	98	98	98	99	99	98.5	99	99	99	100	100	100		99.5
Methanoregula ASV 13	97.5	97.5	98.5	98.5	98	97.5	98	98	97.5	98.5	98.5	98	98	98	98	98.5	98	98	98	98.5	98.5	98.5	98.5	98.5	98.5	99	99.5	99.5	99.5	99.5	99.5	99.5	99.5
