# Supplementary material for: Methanogenic symbionts of anaerobic ciliates are host and habitat specific
Source: ISME J. 2024 Aug 20;18(1):wrae164. doi: 10.1093/ismejo/wrae164 (PMC11378729; doi:10.1093/ismejo/wrae164)
Supplement: Supplementary_material [file supplementary_material.zip › TableS8_PercentageIdentityMethanobacteriales.xlsx]

## Sheet: Table S8. Methanobacteriales
Table S8. Percentage identity of the identified symbiotic methanogen lineages and related sequences from GenBank for Methanobacteriales.
	NR028175_Methanobacterium_congolense/1-1453	AF276958_Methanobacterium_curvum/1-1486	NR135896_Methanobacterium_aggregansE0/1-1411	NR_133895_Methanobacteriumpaludis/1-1486	Methanobacterium symbiont lineage 7	Methanobacterium symbiont lineage 6	Methanobacterium symbiont lineage 11	Methanobacterium_ASV5_BOPATUbacillatus	Methanobacterium symbiont lineage 5	MF972900_SymbiontHeterometopusspCSSMF959934/1-1487	AY350742_Methanobacteriumbeijingense/1-1416	NR117917_Methanobacterium_lacus/1-1351	Methanobacterium symbiont lineage 3	Methanobacterium symbiont lineage 4	Methanobacterium symbiont lineage 8	NR133779_Methanobacterium_movilense/1-1347	NR113044_Methanobacterium_petrolearium/1-1392	NR112749_Methanobacterium_kanagiense/1-1465	AMPO01000020_Symbiont_Pelomyxa_Methanobacteriumformicicum/1-1295	NR114485_Methanobacterium_palustre/1-1433	NR_113045_Methanobacteriumferruginis/1-1412	NR025028_Methanobacterium_formicicum/1-1376	NR028247_Methanobacterium_subterraneum/1-1436	NR028171_Methanobacterium_oryzae/1-1446	AY386124_Methanobacterium_aarhusense	Methanobacterium symbiont lineage 1	M59124_Methanobacteriumbryantii/1-1480	EF016285_Methanobacteriumveterum/1-1347	NR_104983_Methanobacteriumespanolae/1-1405	NR115811_Methanobacterium_arcticum/1-1434	NR116276_Methanobacterium_flexile/1-1444	NR028228_Methanobacterium_alcaliphilum/1-1413	NR116289_Methanobacterium_movens/1-1443	AB104858_Methanothermobacter_wolfeii/1-1446	HQ828065_Methanothermobacter_crinale/1-1195	AY196660_Methanothermobacter_thermautotrophicus/1-1265	OQ843028_Uncultured_Methanobacterium_Legendrea/1-460	Methanobacterium symbiont lineage 9	Methanobacterium symbiont lineage 2	Methanobacterium symbiont lineage 10	AY196673_Methanobrevibacter_millerae/1-1262	U55233_Methanobrevibacter_smithii/1-1343	AB118591_Endosymbiont_Trimyema_compressum/1-1404	NIZT01000063_Symbiont_Nycotherus_Lind_Methanobrevibacter/1-1474
NR028175_Methanobacterium_congolense/1-1453		99.13	99.13	97.84	97.4	97.61	94.22	98.5	97.4	97.4	95.68	97.4	97.19	97.4	96.97	96.1	96.75	96.54	97.19	93.89	96.75	96.97	95.89	95.67	95.67	95.08	94.59	95.13	95.45	95.45	96.1	96.98	97.4	94.82	92.95	94.82	96.97	96.97	96.54	96.75	92.64	93.51	95.24	95.24
AF276958_Methanobacterium_curvum/1-1486	99.13		99.13	97.84	97.4	97.61	94.22	98	97.4	97.4	95.68	97.4	97.19	97.4	96.97	96.1	96.75	96.54	97.19	93.89	96.75	96.97	95.89	95.67	95.67	95.08	94.59	95.13	95.45	95.45	96.1	96.98	97.4	94.82	92.95	94.82	96.97	96.97	96.54	96.75	92.64	93.51	95.24	95.24
NR135896_Methanobacterium_aggregansE0/1-1411	99.13	99.13		98.27	98.27	98.48	95.09	99	98.27	98.27	96.33	98.27	98.05	98.27	97.84	96.54	97.19	96.97	97.62	94.32	97.19	97.4	96.32	96.54	96.32	95.55	95.02	95.56	95.89	95.89	96.32	97.62	97.62	95.03	93.18	95.03	97.4	97.4	96.97	97.19	93.07	93.94	96.1	95.67
NR_133895_Methanobacteriumpaludis/1-1486	97.84	97.84	98.27		97.84	98.05	95.09	100	98.27	98.27	96.97	98.05	97.84	98.05	97.62	97.61	98.04	97.83	98.04	95.38	98.04	98.26	97.17	96.32	96.31	96.71	95.87	96.41	96.74	96.74	96.96	96.54	96.97	94.81	93.61	94.81	98.48	98.48	98.04	98.26	92.42	93.29	95.66	95.65
Methanobacterium symbiont lineage 7	97.4	97.4	98.27	97.84		99.78	96.38	99.5	99.57	99.57	97.41	99.57	99.35	99.57	99.13	97.4	97.4	97.19	97.4	94.1	96.97	97.19	96.1	97.84	97.19	96.49	95.67	96.21	96.54	96.54	96.1	96.98	96.97	95.03	93.18	95.03	97.84	97.84	97.84	98.05	93.72	94.16	96.54	95.89
Methanobacterium symbiont lineage 6	97.61	97.61	98.48	98.05	99.78		96.59	100	99.78	99.78	97.62	99.78	99.57	99.78	99.35	97.61	97.61	97.4	97.61	94.31	97.18	97.4	96.31	98.05	97.4	96.71	95.88	96.42	96.75	96.75	96.31	97.19	97.18	95.24	93.4	95.24	98.05	98.05	98.05	98.26	93.49	93.93	96.75	96.1
Methanobacterium symbiont lineage 11	94.22	94.22	95.09	95.09	96.38	96.59		99.5	96.6	96.6	94.45	96.81	96.6	96.81	96.38	94.87	94.65	94.44	94.65	91.52	94.22	94.44	93.36	95.09	94.44	93.93	92.93	93.47	93.79	93.79	92.93	93.8	93.79	91.86	90.12	91.86	95.09	95.09	95.09	95.3	90.12	90.55	93.36	92.93
Methanobacterium_ASV5_BOPATUbacillatus	98.5	98	99	100	99.5	100	99.5		100	100	98	100	100	100	99.5	98	98	97.5	97.5	94.88	98	97.5	96.5	96	95.5	96.5	94.63	94.75	95.5	95.5	95	96	96	93.5	91.75	94	98.5	98.5	99	99	91.5	92	95	93.5
Methanobacterium symbiont lineage 5	97.4	97.4	98.27	98.27	99.57	99.78	96.6	100		100	97.84	99.78	99.57	99.78	99.35	97.62	97.62	97.4	97.62	94.32	97.19	97.4	96.32	98.05	97.4	96.72	95.89	96.43	96.75	96.75	96.1	96.98	96.97	95.03	93.62	95.03	98.05	98.05	98.05	98.27	93.29	93.72	96.54	96.1
MF972900_SymbiontHeterometopusspCSSMF959934/1-1487	97.4	97.4	98.27	98.27	99.57	99.78	96.6	100	100		97.84	99.78	99.57	99.78	99.35	97.62	97.62	97.4	97.62	94.32	97.19	97.4	96.32	98.05	97.4	96.72	95.89	96.43	96.75	96.75	96.1	96.98	96.97	95.03	93.62	95.03	98.05	98.05	98.05	98.27	93.29	93.72	96.54	96.1
AY350742_Methanobacteriumbeijingense/1-1416	95.68	95.68	96.33	96.97	97.41	97.62	94.45	98	97.84	97.84		97.62	97.41	97.62	97.19	97.62	97.62	97.4	97.4	94.32	96.32	96.54	96.32	97.19	96.97	96.25	95.89	96	96.32	96.32	95.67	95.47	95.68	94.18	92.75	93.75	97.19	97.19	96.75	96.97	91.58	92.01	95.68	95.67
NR117917_Methanobacterium_lacus/1-1351	97.4	97.4	98.27	98.05	99.57	99.78	96.81	100	99.78	99.78	97.62		99.78	100	99.57	97.84	97.84	97.62	97.84	94.53	97.4	97.62	96.54	98.27	97.62	96.96	96.1	96.65	96.97	96.97	96.1	96.98	96.97	95.03	93.4	95.03	98.27	98.27	98.27	98.48	93.29	93.72	96.54	96.1
Methanobacterium symbiont lineage 3	97.19	97.19	98.05	97.84	99.35	99.57	96.6	100	99.57	99.57	97.41	99.78		99.78	99.35	97.62	97.62	97.4	97.62	94.32	97.19	97.4	96.32	98.05	97.4	96.72	95.89	96.43	96.75	96.75	95.89	96.76	96.75	94.82	93.18	94.82	98.05	98.05	98.05	98.27	93.51	93.94	96.75	95.89
Methanobacterium symbiont lineage 4	97.4	97.4	98.27	98.05	99.57	99.78	96.81	100	99.78	99.78	97.62	100	99.78		99.57	97.84	97.84	97.62	97.84	94.53	97.4	97.62	96.54	98.27	97.62	96.96	96.1	96.65	96.97	96.97	96.1	96.98	96.97	95.03	93.4	95.03	98.27	98.27	98.27	98.48	93.29	93.72	96.54	96.1
Methanobacterium symbiont lineage 8	96.97	96.97	97.84	97.62	99.13	99.35	96.38	99.5	99.35	99.35	97.19	99.57	99.35	99.57		97.4	97.4	97.19	97.4	94.1	96.97	97.19	96.1	97.84	97.19	96.49	95.67	96.21	96.54	96.54	95.67	96.54	96.54	94.6	92.95	94.6	97.84	97.84	97.84	98.05	92.86	93.29	96.1	95.67
NR133779_Methanobacterium_movilense/1-1347	96.1	96.1	96.54	97.61	97.4	97.61	94.87	98	97.62	97.62	97.62	97.84	97.62	97.84	97.4		99.13	98.91	98.26	95.38	97.83	97.61	97.39	97.4	96.96	97.88	97.39	97.5	97.83	97.83	96.96	95.25	95.67	94.59	92.94	94.16	98.7	98.7	98.7	98.91	91.34	91.77	95.66	95.65
NR113044_Methanobacterium_petrolearium/1-1392	96.75	96.75	97.19	98.04	97.4	97.61	94.65	98	97.62	97.62	97.62	97.84	97.62	97.84	97.4	99.13		99.78	99.13	96.25	98.7	98.48	98.26	96.97	96.96	97.41	97.39	97.5	97.83	97.83	97.39	96.11	96.54	95.45	93.61	95.02	98.7	98.7	98.26	98.48	92.21	92.64	96.53	96.09
NR112749_Methanobacterium_kanagiense/1-1465	96.54	96.54	96.97	97.83	97.19	97.4	94.44	97.5	97.4	97.4	97.4	97.62	97.4	97.62	97.19	98.91	99.78		99.35	96.47	98.91	98.7	98.48	96.75	96.75	97.18	97.17	97.28	97.61	97.61	97.17	95.9	96.32	95.24	93.39	94.81	98.48	98.48	98.04	98.26	91.99	92.42	96.31	95.87
AMPO01000020_Symbiont_Pelomyxa_Methanobacteriumformicicum/1-1295	97.19	97.19	97.62	98.04	97.4	97.61	94.65	97.5	97.62	97.62	97.4	97.84	97.62	97.84	97.4	98.26	99.13	99.35		96.68	98.7	98.91	98.7	96.97	96.96	96.47	96.52	96.63	96.96	96.96	96.96	96.54	96.97	95.24	93.16	94.81	98.26	98.26	97.39	97.61	92.21	93.07	96.53	96.09
NR114485_Methanobacterium_palustre/1-1433	93.89	93.89	94.32	95.38	94.1	94.31	91.52	94.88	94.32	94.32	94.32	94.53	94.32	94.53	94.1	95.38	96.25	96.47	96.68		95.82	96.03	95.82	93.89	93.66	93.94	94.13	93.75	94.08	94.08	94.08	93.25	93.67	92.15	90.36	91.72	95.38	95.38	94.51	94.73	89.34	90.21	93.44	92.99
NR_113045_Methanobacteriumferruginis/1-1412	96.75	96.75	97.19	98.04	96.97	97.18	94.22	98	97.19	97.19	96.32	97.4	97.19	97.4	96.97	97.83	98.7	98.91	98.7	95.82		98.91	98.26	96.1	96.53	96.94	96.52	96.63	96.96	96.96	96.96	96.11	96.54	94.59	93.16	94.59	98.26	98.26	97.83	98.04	91.77	92.64	95.23	95.22
NR025028_Methanobacterium_formicicum/1-1376	96.97	96.97	97.4	98.26	97.19	97.4	94.44	97.5	97.4	97.4	96.54	97.62	97.4	97.62	97.19	97.61	98.48	98.7	98.91	96.03	98.91		98.91	96.32	96.31	96.24	96.3	96.85	97.17	97.17	97.17	96.33	96.75	95.45	93.61	95.02	98.04	98.04	97.61	97.83	91.99	92.86	95.88	95.87
NR028247_Methanobacterium_subterraneum/1-1436	95.89	95.89	96.32	97.17	96.1	96.31	93.36	96.5	96.32	96.32	96.32	96.54	96.32	96.54	96.1	97.39	98.26	98.48	98.7	95.82	98.26	98.91		95.67	95.66	95.76	95.82	95.76	96.09	96.09	96.09	95.25	95.67	94.37	92.49	93.94	97.39	97.39	96.52	96.74	90.91	91.77	95.23	94.78
NR028171_Methanobacterium_oryzae/1-1446	95.67	95.67	96.54	96.32	97.84	98.05	95.09	96	98.05	98.05	97.19	98.27	98.05	98.27	97.84	97.4	96.97	96.75	96.97	93.89	96.1	96.32	95.67		98.48	98.36	97.4	97.51	97.84	97.84	96.97	96.98	96.97	95.9	94.07	95.46	97.4	97.4	96.97	97.19	92.86	93.29	96.1	96.1
AY386124_Methanobacterium_aarhusense	95.67	95.67	96.32	96.31	97.19	97.4	94.44	95.5	97.4	97.4	96.97	97.62	97.4	97.62	97.19	96.96	96.96	96.75	96.96	93.66	96.53	96.31	95.66	98.48		97.89	97.4	97.51	97.83	97.83	97.4	97.41	97.62	95.68	94.3	95.68	97.4	97.4	96.96	97.18	92.64	93.07	95.45	95.88
Methanobacterium symbiont lineage 1	95.08	95.08	95.55	96.71	96.49	96.71	93.93	96.5	96.72	96.72	96.25	96.96	96.72	96.96	96.49	97.88	97.41	97.18	96.47	93.94	96.94	96.24	95.76	98.36	97.89		98.06	98	98.35	98.35	97.41	96.03	96.49	95.55	94.04	95.32	97.88	97.88	97.88	98.12	91.33	91.8	94.6	95.06
M59124_Methanobacteriumbryantii/1-1480	94.59	94.59	95.02	95.87	95.67	95.88	92.93	94.63	95.89	95.89	95.89	96.1	95.89	96.1	95.67	97.39	97.39	97.17	96.52	94.13	96.52	96.3	95.82	97.4	97.4	98.06		98.8	99.13	99.13	97.39	95.68	96.1	95.02	93.39	94.59	96.96	96.96	96.96	97.17	91.34	91.77	94.79	95.22
EF016285_Methanobacteriumveterum/1-1347	95.13	95.13	95.56	96.41	96.21	96.42	93.47	94.75	96.43	96.43	96	96.65	96.43	96.65	96.21	97.5	97.5	97.28	96.63	93.75	96.63	96.85	95.76	97.51	97.51	98	98.8		99.67	99.67	97.93	96.22	96.65	95.56	93.95	95.13	97.07	97.07	97.5	97.72	92.1	92.53	95.34	95.76
NR_104983_Methanobacteriumespanolae/1-1405	95.45	95.45	95.89	96.74	96.54	96.75	93.79	95.5	96.75	96.75	96.32	96.97	96.75	96.97	96.54	97.83	97.83	97.61	96.96	94.08	96.96	97.17	96.09	97.84	97.83	98.35	99.13	99.67		100	98.26	96.54	96.97	95.89	94.28	95.45	97.39	97.39	97.83	98.04	92.21	92.64	95.66	96.09
NR115811_Methanobacterium_arcticum/1-1434	95.45	95.45	95.89	96.74	96.54	96.75	93.79	95.5	96.75	96.75	96.32	96.97	96.75	96.97	96.54	97.83	97.83	97.61	96.96	94.08	96.96	97.17	96.09	97.84	97.83	98.35	99.13	99.67	100		98.26	96.54	96.97	95.89	94.28	95.45	97.39	97.39	97.83	98.04	92.21	92.64	95.66	96.09
NR116276_Methanobacterium_flexile/1-1444	96.1	96.1	96.32	96.96	96.1	96.31	92.93	95	96.1	96.1	95.67	96.1	95.89	96.1	95.67	96.96	97.39	97.17	96.96	94.08	96.96	97.17	96.09	96.97	97.4	97.41	97.39	97.93	98.26	98.26		98.27	98.7	97.19	95.4	96.75	96.96	96.96	96.96	97.17	92.42	93.29	95.66	96.09
NR028228_Methanobacterium_alcaliphilum/1-1413	96.98	96.98	97.62	96.54	96.98	97.19	93.8	96	96.98	96.98	95.47	96.98	96.76	96.98	96.54	95.25	96.11	95.9	96.54	93.25	96.11	96.33	95.25	96.98	97.41	96.03	95.68	96.22	96.54	96.54	98.27		99.57	96.98	95.2	96.98	96.11	96.11	95.68	95.9	93.3	94.17	95.9	95.68
NR116289_Methanobacterium_movens/1-1443	97.4	97.4	97.62	96.97	96.97	97.18	93.79	96	96.97	96.97	95.68	96.97	96.75	96.97	96.54	95.67	96.54	96.32	96.97	93.67	96.54	96.75	95.67	96.97	97.62	96.49	96.1	96.65	96.97	96.97	98.7	99.57		97.41	95.64	97.41	96.54	96.54	96.1	96.32	93.29	94.16	95.89	95.67
AB104858_Methanothermobacter_wolfeii/1-1446	94.82	94.82	95.03	94.81	95.03	95.24	91.86	93.5	95.03	95.03	94.18	95.03	94.82	95.03	94.6	94.59	95.45	95.24	95.24	92.15	94.59	95.45	94.37	95.9	95.68	95.55	95.02	95.56	95.89	95.89	97.19	96.98	97.41		97.2	99.13	94.81	94.81	94.59	94.81	92.22	92.22	95.02	94.81
HQ828065_Methanothermobacter_crinale/1-1195	92.95	92.95	93.18	93.61	93.18	93.4	90.12	91.75	93.62	93.62	92.75	93.4	93.18	93.4	92.95	92.94	93.61	93.39	93.16	90.36	93.16	93.61	92.49	94.07	94.3	94.04	93.39	93.95	94.28	94.28	95.4	95.2	95.64	97.2		97.42	93.61	93.61	93.39	93.61	90.27	90.27	92.71	92.94
AY196660_Methanothermobacter_thermautotrophicus/1-1265	94.82	94.82	95.03	94.81	95.03	95.24	91.86	94	95.03	95.03	93.75	95.03	94.82	95.03	94.6	94.16	95.02	94.81	94.81	91.72	94.59	95.02	93.94	95.46	95.68	95.32	94.59	95.13	95.45	95.45	96.75	96.98	97.41	99.13	97.42		94.81	94.81	94.59	94.81	92.44	92.44	94.59	94.37
OQ843028_Uncultured_Methanobacterium_Legendrea/1-460	96.97	96.97	97.4	98.48	97.84	98.05	95.09	98.5	98.05	98.05	97.19	98.27	98.05	98.27	97.84	98.7	98.7	98.48	98.26	95.38	98.26	98.04	97.39	97.4	97.4	97.88	96.96	97.07	97.39	97.39	96.96	96.11	96.54	94.81	93.61	94.81		100	99.13	99.35	92.21	92.64	95.66	96.09
Methanobacterium symbiont lineage 9	96.97	96.97	97.4	98.48	97.84	98.05	95.09	98.5	98.05	98.05	97.19	98.27	98.05	98.27	97.84	98.7	98.7	98.48	98.26	95.38	98.26	98.04	97.39	97.4	97.4	97.88	96.96	97.07	97.39	97.39	96.96	96.11	96.54	94.81	93.61	94.81	100		99.13	99.35	92.21	92.64	95.66	96.09
Methanobacterium symbiont lineage 2	96.54	96.54	96.97	98.04	97.84	98.05	95.09	99	98.05	98.05	96.75	98.27	98.05	98.27	97.84	98.7	98.26	98.04	97.39	94.51	97.83	97.61	96.52	96.97	96.96	97.88	96.96	97.5	97.83	97.83	96.96	95.68	96.1	94.59	93.39	94.59	99.13	99.13		99.78	91.77	92.21	95.23	95.65
Methanobacterium symbiont lineage 10	96.75	96.75	97.19	98.26	98.05	98.26	95.3	99	98.27	98.27	96.97	98.48	98.27	98.48	98.05	98.91	98.48	98.26	97.61	94.73	98.04	97.83	96.74	97.19	97.18	98.12	97.17	97.72	98.04	98.04	97.17	95.9	96.32	94.81	93.61	94.81	99.35	99.35	99.78		91.99	92.42	95.44	95.87
AY196673_Methanobrevibacter_millerae/1-1262	92.64	92.64	93.07	92.42	93.72	93.49	90.12	91.5	93.29	93.29	91.58	93.29	93.51	93.29	92.86	91.34	92.21	91.99	92.21	89.34	91.77	91.99	90.91	92.86	92.64	91.33	91.34	92.1	92.21	92.21	92.42	93.3	93.29	92.22	90.27	92.44	92.21	92.21	91.77	91.99		97.84	94.81	93.72
U55233_Methanobrevibacter_smithii/1-1343	93.51	93.51	93.94	93.29	94.16	93.93	90.55	92	93.72	93.72	92.01	93.72	93.94	93.72	93.29	91.77	92.64	92.42	93.07	90.21	92.64	92.86	91.77	93.29	93.07	91.8	91.77	92.53	92.64	92.64	93.29	94.17	94.16	92.22	90.27	92.44	92.64	92.64	92.21	92.42	97.84		95.24	94.16
AB118591_Endosymbiont_Trimyema_compressum/1-1404	95.24	95.24	96.1	95.66	96.54	96.75	93.36	95	96.54	96.54	95.68	96.54	96.75	96.54	96.1	95.66	96.53	96.31	96.53	93.44	95.23	95.88	95.23	96.1	95.45	94.6	94.79	95.34	95.66	95.66	95.66	95.9	95.89	95.02	92.71	94.59	95.66	95.66	95.23	95.44	94.81	95.24		97.61
NIZT01000063_Symbiont_Nycotherus_Lind_Methanobrevibacter/1-1474	95.24	95.24	95.67	95.65	95.89	96.1	92.93	93.5	96.1	96.1	95.67	96.1	95.89	96.1	95.67	95.65	96.09	95.87	96.09	92.99	95.22	95.87	94.78	96.1	95.88	95.06	95.22	95.76	96.09	96.09	96.09	95.68	95.67	94.81	92.94	94.37	96.09	96.09	95.65	95.87	93.72	94.16	97.61
