# Supplementary material for: Methanogenic symbionts of anaerobic ciliates are host and habitat specific
Source: ISME J. 2024 Aug 20;18(1):wrae164. doi: 10.1093/ismejo/wrae164 (PMC11378729; doi:10.1093/ismejo/wrae164)
Supplement: Supplementary_material [file supplementary_material.zip › TableS9_PercentageIdentityMethanomicrobiales.xlsx]

## Sheet: Table S9. Methanomicrobiales
Table S9. Percentage identity of the identified symbiotic methanogen lineages and related sequences from GenBank for Methanomicrobiales.
	NR028254Methanofollisliminatans4140G	NR028253Methanoculleuspalmolei	NR_028856_Methanoculleus_submarinus	NR_028225_Methanogenium_marinum	NR_044727Methanoplanuslimicola	NR_152660_Methanomicrobium_antiquum	EU721752_Methanoplanus_D003024F01	EU721746_Methanoplanus_spD003011I02	KX787709_MethanomicrobiumMC40	NR044726_Methanomicrobium_mobil	NR074177MethanospirillumhungateiJF1	NR112799_Methanolinea_mesophila	NR074180_Methanoregula_boonei6A8	JX462514_Methanoregula_NSArc2	Methanoregula symbiont lineage 1	JF789587_Methanoregula_TS1A275	Methanoregula symbiont lineage 2	LC466985_ScuticociliatiaGW7	Methanoregula symbiont lineage 4	Methanoregula symbiont lineage 5	Methanoregula symbiont lineage 6	Methanoregula symbiont lineage 7	CP121470_Methanoregula_pelomyxae	Methanoregula symbiont lineage 11	NR102441_Methanoregulaformicica_SMSP	Methanoregula symbiont lineage 8	Methanoregula symbiont lineage 10	Methanoregula symbiont lineage 9	Methanoregula symbiont lineage 3	Methanoregula symbiont lineage 12	Methanoregula symbiont lineage 13	KJ955705_Methanoregula_BEMA12D3C1	Methanoregula symbiont lineage 14	Methanoregula symbiont lineage 15	NR118529MethanocalculusnatronophilusZ	MF074216_Symbiont_Trimyemafinlayi	Methanocorpusculum symbiont lineage 1	Methanocorpusculum symbiont lineage 2	Methanocorpusculum symbiont lineage 3	Methanocorpusculum symbiont lineage 4	NR_044728_Methanocorpusculum_parvum	NR_074173_Methanocorpusculum_labreanum	AY260434_Methanocorpusculum_spMSP	NIZU01000045_Symbiont_Methanocorpusculum_Brachonellacontorta_Lind	Methanocorpusculum symbiont lineage 5	Methanocorpusculum_ASV1_ELJAD1	Methanocorpusculum symbiont lineage 6
NR028254Methanofollisliminatans4140G		94.35	93.48	93.26	91.96	91.74	91.52	91.74	92.83	92.83	91.3	93.7	92.61	93.04	91.74	91.74	91.3	91.09	91.09	91.52	91.52	91.96	91.96	90.83	92.17	92.16	91.67	92.39	91.29	91.74	91.3	91.3	90.87	90.65	93.91	90.11	90.22	89.35	88.91	89.35	87.72	89.78	89.57	89.35	89.35	90.5	89.6
NR028253Methanoculleuspalmolei	94.35		98.7	95.87	93.91	93.7	93.48	93.7	93.91	93.91	92.83	94.78	93.91	94.35	92.61	92.61	92.61	92.39	91.96	92.39	92.39	92.83	92.39	92.14	92.61	93.03	92.62	93.26	92.59	91.74	91.74	92.61	92.17	92.39	93.7	92.31	90.22	89.35	88.7	89.35	87.72	89.78	90	89.35	89.35	87.5	91.44
NR_028856_Methanoculleus_submarinus	93.48	98.7		95.43	93.7	93.48	93.26	93.48	93.7	93.7	92.39	94.78	93.04	93.48	92.61	92.61	92.61	92.39	91.96	92.39	92.39	91.96	91.52	92.14	92.61	92.16	91.9	92.39	92.59	91.74	91.74	92.61	92.17	92.39	92.83	92.31	90.87	90	89.35	90	88.37	90.43	90.65	90	90	88	92.05
NR_028225_Methanogenium_marinum	93.26	95.87	95.43		95.65	93.91	93.7	93.91	94.57	94.57	92.17	94.13	94.13	94.57	93.26	93.26	93.26	92.61	91.74	92.17	92.17	93.26	92.83	91.92	91.52	91.94	91.43	92.17	91.94	91.96	91.96	92.83	92.39	92.17	92.39	89.56	88.48	87.61	86.96	87.61	85.98	88.04	88.26	87.61	87.61	88	88.69
NR_044727Methanoplanuslimicola	91.96	93.91	93.7	95.65		97.17	96.96	97.17	96.74	96.74	91.52	92.61	91.09	91.52	90.22	90.22	89.78	89.57	88.91	89.35	89.35	90.43	90	89.08	89.78	90.2	89.52	90.43	89.11	88.91	88.91	89.78	89.35	89.35	91.52	90.11	89.35	88.48	87.83	88.48	86.85	88.91	88.91	88.48	88.48	87.5	90.21
NR_152660_Methanomicrobium_antiquum	91.74	93.7	93.48	93.91	97.17		99.78	100	97.61	97.61	90.87	92.39	90.87	91.3	90	90	89.57	89.35	88.7	89.13	89.13	90	89.57	88.86	89.57	89.98	89.29	90.22	88.89	88.7	88.7	89.57	89.13	89.13	91.52	90.11	88.48	87.61	87.17	87.61	85.98	88.04	88.04	87.61	87.61	85.5	89.6
EU721752_Methanoplanus_D003024F01	91.52	93.48	93.26	93.7	96.96	99.78		99.78	97.39	97.39	90.65	92.17	90.65	91.09	89.78	89.78	89.35	89.13	88.48	88.91	88.91	89.78	89.35	88.65	89.35	89.76	89.05	90	88.67	88.48	88.48	89.35	88.91	88.91	91.3	89.56	88.26	87.39	86.96	87.39	85.76	87.83	87.83	87.39	87.39	85.5	89.3
EU721746_Methanoplanus_spD003011I02	91.74	93.7	93.48	93.91	97.17	100	99.78		97.61	97.61	90.87	92.39	90.87	91.3	90	90	89.57	89.35	88.7	89.13	89.13	90	89.57	88.86	89.57	89.98	89.29	90.22	88.89	88.7	88.7	89.57	89.13	89.13	91.52	90.11	88.48	87.61	87.17	87.61	85.98	88.04	88.04	87.61	87.61	85.5	89.6
KX787709_MethanomicrobiumMC40	92.83	93.91	93.7	94.57	96.74	97.61	97.39	97.61		100	90.22	91.96	92.17	92.61	90.87	90.87	90.87	90.65	90	90.43	90.43	90.87	90.87	90.17	90	90.41	89.76	90.65	90.2	90	90	90.87	90.43	90.43	91.74	89.01	88.48	87.61	87.17	87.61	85.98	88.04	88.04	87.61	87.61	87.5	88.69
NR044726_Methanomicrobium_mobil	92.83	93.91	93.7	94.57	96.74	97.61	97.39	97.61	100		90.22	91.96	92.17	92.61	90.87	90.87	90.87	90.65	90	90.43	90.43	90.87	90.87	90.17	90	90.41	89.76	90.65	90.2	90	90	90.87	90.43	90.43	91.74	89.01	88.48	87.61	87.17	87.61	85.98	88.04	88.04	87.61	87.61	87.5	88.69
NR074177MethanospirillumhungateiJF1	91.3	92.83	92.39	92.17	91.52	90.87	90.65	90.87	90.22	90.22		92.39	91.52	91.96	90.65	90.65	90.22	90.87	89.57	90	90	91.09	90.65	90.61	91.09	91.5	90.71	91.74	90.63	90.22	90.22	90.22	90.65	90.87	91.52	91.21	88.7	88.26	87.61	88.26	86.85	88.7	88.48	88.26	88.26	88.5	89.3
NR112799_Methanolinea_mesophila	93.7	94.78	94.78	94.13	92.61	92.39	92.17	92.39	91.96	91.96	92.39		94.57	95	95.43	95.43	95	94.78	93.91	94.35	94.35	94.57	94.13	94.1	95.43	94.55	94.29	94.78	94.55	94.57	94.13	95	94.57	94.35	92.83	91.21	89.35	88.7	88.26	88.7	87.28	89.13	88.91	88.7	88.7	89	89.91
NR074180_Methanoregula_boonei6A8	92.61	93.91	93.04	94.13	91.09	90.87	90.65	90.87	92.17	92.17	91.52	94.57		99.57	97.83	97.83	97.83	97.61	96.74	97.17	97.17	97.61	97.17	96.94	96.52	96.95	96.43	97.17	96.95	96.96	96.96	97.83	97.39	97.17	91.96	90.66	88.48	87.61	86.96	87.61	86.2	88.04	88.26	87.61	87.61	88	88.38
JX462514_Methanoregula_NSArc2	93.04	94.35	93.48	94.57	91.52	91.3	91.09	91.3	92.61	92.61	91.96	95	99.57		98.26	98.26	98.26	98.04	97.17	97.61	97.61	98.04	97.61	97.38	96.96	97.39	96.9	97.61	97.39	97.39	97.39	98.26	97.83	97.61	92.39	91.21	88.91	88.04	87.39	88.04	86.63	88.48	88.7	88.04	88.04	88.5	88.99
Methanoregula symbiont lineage 1	91.74	92.61	92.61	93.26	90.22	90	89.78	90	90.87	90.87	90.65	95.43	97.83	98.26		100	99.57	98.91	98.48	98.91	98.48	98.48	98.04	98.25	97.83	97.39	97.14	97.61	98.26	98.7	98.7	99.13	98.7	98.48	91.96	91.76	88.48	87.61	86.96	87.61	86.2	88.04	88.26	87.61	87.61	87.5	88.99
JF789587_Methanoregula_TS1A275	91.74	92.61	92.61	93.26	90.22	90	89.78	90	90.87	90.87	90.65	95.43	97.83	98.26	100		99.57	98.91	98.48	98.91	98.48	98.48	98.04	98.25	97.83	97.39	97.14	97.61	98.26	98.7	98.7	99.13	98.7	98.48	91.96	91.76	88.48	87.61	86.96	87.61	86.2	88.04	88.26	87.61	87.61	87.5	88.99
Methanoregula symbiont lineage 2	91.3	92.61	92.61	93.26	89.78	89.57	89.35	89.57	90.87	90.87	90.22	95	97.83	98.26	99.57	99.57		98.91	98.48	98.91	98.48	98.04	97.61	98.25	97.83	97.39	97.14	97.61	98.26	98.7	98.7	99.13	98.7	98.48	91.52	91.21	88.04	87.17	86.52	87.17	85.76	87.61	87.83	87.17	87.17	87	88.69
LC466985_ScuticociliatiaGW7	91.09	92.39	92.39	92.61	89.57	89.35	89.13	89.35	90.65	90.65	90.87	94.78	97.61	98.04	98.91	98.91	98.91		97.83	98.26	98.26	97.83	97.39	98.91	98.48	98.04	97.86	98.26	98.91	98.91	98.91	98.91	99.35	99.13	91.3	91.21	88.7	87.83	87.17	87.83	86.41	88.26	88.48	87.83	87.83	88	88.69
Methanoregula symbiont lineage 4	91.09	91.96	91.96	91.74	88.91	88.7	88.48	88.7	90	90	89.57	93.91	96.74	97.17	98.48	98.48	98.48	97.83		99.57	99.13	98.26	97.83	98.47	97.61	97.17	96.9	97.39	98.04	98.04	98.04	98.04	97.61	97.83	90.87	90.11	87.17	86.3	85.65	86.3	84.89	86.74	86.96	86.3	86.3	86.5	87.46
Methanoregula symbiont lineage 5	91.52	92.39	92.39	92.17	89.35	89.13	88.91	89.13	90.43	90.43	90	94.35	97.17	97.61	98.91	98.91	98.91	98.26	99.57		99.57	98.7	98.26	98.91	98.04	97.6	97.38	97.83	98.47	98.48	98.48	98.48	98.04	98.26	91.3	90.66	87.61	86.74	86.09	86.74	85.33	87.17	87.39	86.74	86.74	86.5	88.07
Methanoregula symbiont lineage 6	91.52	92.39	92.39	92.17	89.35	89.13	88.91	89.13	90.43	90.43	90	94.35	97.17	97.61	98.48	98.48	98.48	98.26	99.13	99.57		98.7	98.7	98.91	98.04	97.6	97.38	97.83	98.47	98.04	98.04	98.48	98.04	98.26	91.3	90.66	87.61	86.74	86.09	86.74	85.33	87.17	87.39	86.74	86.74	86.5	88.07
Methanoregula symbiont lineage 7	91.96	92.83	91.96	93.26	90.43	90	89.78	90	90.87	90.87	91.09	94.57	97.61	98.04	98.48	98.48	98.04	97.83	98.26	98.7	98.7		99.57	98.47	97.61	98.04	97.62	98.26	98.04	97.61	97.61	98.04	97.61	97.83	92.39	90.66	87.83	86.96	86.3	86.96	85.54	87.39	87.61	86.96	86.96	86.5	88.38
CP121470_Methanoregula_pelomyxae	91.96	92.39	91.52	92.83	90	89.57	89.35	89.57	90.87	90.87	90.65	94.13	97.17	97.61	98.04	98.04	97.61	97.39	97.83	98.26	98.7	99.57		98.03	97.17	97.6	97.14	97.83	97.6	97.17	97.17	97.61	97.17	97.39	92.17	90.11	87.39	86.52	85.87	86.52	85.11	86.96	87.17	86.52	86.52	86.5	87.77
Methanoregula symbiont lineage 11	90.83	92.14	92.14	91.92	89.08	88.86	88.65	88.86	90.17	90.17	90.61	94.1	96.94	97.38	98.25	98.25	98.25	98.91	98.47	98.91	98.91	98.47	98.03		98.69	98.25	98.09	98.47	99.12	98.69	98.69	98.25	98.69	98.91	91.05	90.66	87.99	87.12	86.46	87.12	85.86	87.55	87.77	87.12	87.12	87.5	88.07
NR102441_Methanoregulaformicica_SMSP	92.17	92.61	92.61	91.52	89.78	89.57	89.35	89.57	90	90	91.09	95.43	96.52	96.96	97.83	97.83	97.83	98.48	97.61	98.04	98.04	97.61	97.17	98.69		99.13	99.05	99.35	98.26	98.7	98.26	97.83	98.26	98.04	91.96	90.66	88.91	88.48	87.83	88.48	87.07	88.91	89.13	88.48	88.48	88.5	89.3
Methanoregula symbiont lineage 8	92.16	93.03	92.16	91.94	90.2	89.98	89.76	89.98	90.41	90.41	91.5	94.55	96.95	97.39	97.39	97.39	97.39	98.04	97.17	97.6	97.6	98.04	97.6	98.25	99.13		99.28	99.78	97.82	97.82	97.82	97.39	97.82	97.6	91.94	90.11	88.45	87.58	86.93	87.58	86.33	88.02	88.24	87.58	87.58	87	88.99
Methanoregula symbiont lineage 10	91.67	92.62	91.9	91.43	89.52	89.29	89.05	89.29	89.76	89.76	90.71	94.29	96.43	96.9	97.14	97.14	97.14	97.86	96.9	97.38	97.38	97.62	97.14	98.09	99.05	99.28		99.52	97.62	97.62	97.62	97.14	97.62	97.38	91.43	88.73	88.1	87.14	86.87	87.14	87.26	87.62	87.86	87.14	87.14	87.5	88.63
Methanoregula symbiont lineage 9	92.39	93.26	92.39	92.17	90.43	90.22	90	90.22	90.65	90.65	91.74	94.78	97.17	97.61	97.61	97.61	97.61	98.26	97.39	97.83	97.83	98.26	97.83	98.47	99.35	99.78	99.52		98.04	98.04	98.04	97.61	98.04	97.83	92.17	90.11	88.7	87.83	87.17	87.83	86.41	88.26	88.48	87.83	87.83	87.5	88.99
Methanoregula symbiont lineage 3	91.29	92.59	92.59	91.94	89.11	88.89	88.67	88.89	90.2	90.2	90.63	94.55	96.95	97.39	98.26	98.26	98.26	98.91	98.04	98.47	98.47	98.04	97.6	99.12	98.26	97.82	97.62	98.04		99.13	99.13	98.26	98.69	98.91	91.07	90.61	88.02	87.15	86.49	87.15	85.73	87.58	87.8	87.15	87.15	87	88.38
Methanoregula symbiont lineage 12	91.74	91.74	91.74	91.96	88.91	88.7	88.48	88.7	90	90	90.22	94.57	96.96	97.39	98.7	98.7	98.7	98.91	98.04	98.48	98.04	97.61	97.17	98.69	98.7	97.82	97.62	98.04	99.13		99.57	98.26	98.7	98.48	91.09	90.66	88.04	87.61	86.96	87.61	86.2	88.04	88.26	87.61	87.61	88.5	88.07
Methanoregula symbiont lineage 13	91.3	91.74	91.74	91.96	88.91	88.7	88.48	88.7	90	90	90.22	94.13	96.96	97.39	98.7	98.7	98.7	98.91	98.04	98.48	98.04	97.61	97.17	98.69	98.26	97.82	97.62	98.04	99.13	99.57		98.26	98.7	98.48	90.65	90.66	88.04	87.17	86.52	87.17	85.76	87.61	87.83	87.17	87.17	87.5	87.77
KJ955705_Methanoregula_BEMA12D3C1	91.3	92.61	92.61	92.83	89.78	89.57	89.35	89.57	90.87	90.87	90.22	95	97.83	98.26	99.13	99.13	99.13	98.91	98.04	98.48	98.48	98.04	97.61	98.25	97.83	97.39	97.14	97.61	98.26	98.26	98.26		99.57	99.35	91.52	91.21	88.91	88.04	87.39	88.04	86.63	88.48	88.7	88.04	88.04	87.5	89.6
Methanoregula symbiont lineage 14	90.87	92.17	92.17	92.39	89.35	89.13	88.91	89.13	90.43	90.43	90.65	94.57	97.39	97.83	98.7	98.7	98.7	99.35	97.61	98.04	98.04	97.61	97.17	98.69	98.26	97.82	97.62	98.04	98.69	98.7	98.7	99.57		99.78	91.09	91.21	89.35	88.48	87.83	88.48	87.07	88.91	89.13	88.48	88.48	88.5	89.6
Methanoregula symbiont lineage 15	90.65	92.39	92.39	92.17	89.35	89.13	88.91	89.13	90.43	90.43	90.87	94.35	97.17	97.61	98.48	98.48	98.48	99.13	97.83	98.26	98.26	97.83	97.39	98.91	98.04	97.6	97.38	97.83	98.91	98.48	98.48	99.35	99.78		91.3	91.21	89.13	88.26	87.61	88.26	86.85	88.7	88.91	88.26	88.26	88	89.6
NR118529MethanocalculusnatronophilusZ	93.91	93.7	92.83	92.39	91.52	91.52	91.3	91.52	91.74	91.74	91.52	92.83	91.96	92.39	91.96	91.96	91.52	91.3	90.87	91.3	91.3	92.39	92.17	91.05	91.96	91.94	91.43	92.17	91.07	91.09	90.65	91.52	91.09	91.3		90.11	89.78	89.78	89.13	89.78	87.93	90.22	90	89.78	89.78	90	90.52
MF074216_Symbiont_Trimyemafinlayi	90.11	92.31	92.31	89.56	90.11	90.11	89.56	90.11	89.01	89.01	91.21	91.21	90.66	91.21	91.76	91.76	91.21	91.21	90.11	90.66	90.66	90.66	90.11	90.66	90.66	90.11	88.73	90.11	90.61	90.66	90.66	91.21	91.21	91.21	90.11		99.45	97.8	96.7	98.35	93.54	98.9	98.9	98.9	98.9	0	98.82
Methanocorpusculum symbiont lineage 1	90.22	90.22	90.87	88.48	89.35	88.48	88.26	88.48	88.48	88.48	88.7	89.35	88.48	88.91	88.48	88.48	88.04	88.7	87.17	87.61	87.61	87.83	87.39	87.99	88.91	88.45	88.1	88.7	88.02	88.04	88.04	88.91	89.35	89.13	89.78	99.45		98.48	98.04	98.7	96.85	99.13	98.91	98.7	98.7	98.5	99.08
Methanocorpusculum symbiont lineage 2	89.35	89.35	90	87.61	88.48	87.61	87.39	87.61	87.61	87.61	88.26	88.7	87.61	88.04	87.61	87.61	87.17	87.83	86.3	86.74	86.74	86.96	86.52	87.12	88.48	87.58	87.14	87.83	87.15	87.61	87.17	88.04	88.48	88.26	89.78	97.8	98.48		99.35	99.78	97.07	99.35	99.13	98.91	98.91	99	99.08
Methanocorpusculum symbiont lineage 3	88.91	88.7	89.35	86.96	87.83	87.17	86.96	87.17	87.17	87.17	87.61	88.26	86.96	87.39	86.96	86.96	86.52	87.17	85.65	86.09	86.09	86.3	85.87	86.46	87.83	86.93	86.87	87.17	86.49	86.96	86.52	87.39	87.83	87.61	89.13	96.7	98.04	99.35		99.13	96.41	98.7	98.48	98.26	98.26	99	98.17
Methanocorpusculum symbiont lineage 4	89.35	89.35	90	87.61	88.48	87.61	87.39	87.61	87.61	87.61	88.26	88.7	87.61	88.04	87.61	87.61	87.17	87.83	86.3	86.74	86.74	86.96	86.52	87.12	88.48	87.58	87.14	87.83	87.15	87.61	87.17	88.04	88.48	88.26	89.78	98.35	98.7	99.78	99.13		97.28	99.57	99.35	99.13	99.13	99	99.39
NR_044728_Methanocorpusculum_parvum	87.72	87.72	88.37	85.98	86.85	85.98	85.76	85.98	85.98	85.98	86.85	87.28	86.2	86.63	86.2	86.2	85.76	86.41	84.89	85.33	85.33	85.54	85.11	85.86	87.07	86.33	87.26	86.41	85.73	86.2	85.76	86.63	87.07	86.85	87.93	93.54	96.85	97.07	96.41	97.28		97.72	97.5	97.28	97.28	99.5	96.71
NR_074173_Methanocorpusculum_labreanum	89.78	89.78	90.43	88.04	88.91	88.04	87.83	88.04	88.04	88.04	88.7	89.13	88.04	88.48	88.04	88.04	87.61	88.26	86.74	87.17	87.17	87.39	86.96	87.55	88.91	88.02	87.62	88.26	87.58	88.04	87.61	88.48	88.91	88.7	90.22	98.9	99.13	99.35	98.7	99.57	97.72		99.78	99.57	99.57	99.5	99.69
AY260434_Methanocorpusculum_spMSP	89.57	90	90.65	88.26	88.91	88.04	87.83	88.04	88.04	88.04	88.48	88.91	88.26	88.7	88.26	88.26	87.83	88.48	86.96	87.39	87.39	87.61	87.17	87.77	89.13	88.24	87.86	88.48	87.8	88.26	87.83	88.7	89.13	88.91	90	98.9	98.91	99.13	98.48	99.35	97.5	99.78		99.35	99.35	99	99.39
NIZU01000045_Symbiont_Methanocorpusculum_Brachonellacontorta_Lind	89.35	89.35	90	87.61	88.48	87.61	87.39	87.61	87.61	87.61	88.26	88.7	87.61	88.04	87.61	87.61	87.17	87.83	86.3	86.74	86.74	86.96	86.52	87.12	88.48	87.58	87.14	87.83	87.15	87.61	87.17	88.04	88.48	88.26	89.78	98.9	98.7	98.91	98.26	99.13	97.28	99.57	99.35		100	100	99.39
Methanocorpusculum symbiont lineage 5	89.35	89.35	90	87.61	88.48	87.61	87.39	87.61	87.61	87.61	88.26	88.7	87.61	88.04	87.61	87.61	87.17	87.83	86.3	86.74	86.74	86.96	86.52	87.12	88.48	87.58	87.14	87.83	87.15	87.61	87.17	88.04	88.48	88.26	89.78	98.9	98.7	98.91	98.26	99.13	97.28	99.57	99.35	100		100	99.39
Methanocorpusculum_ASV1_ELJAD1	90.5	87.5	88	88	87.5	85.5	85.5	85.5	87.5	87.5	88.5	89	88	88.5	87.5	87.5	87	88	86.5	86.5	86.5	86.5	86.5	87.5	88.5	87	87.5	87.5	87	88.5	87.5	87.5	88.5	88	90	0	98.5	99	99	99	99.5	99.5	99	100	100		98.26
Methanocorpusculum symbiont lineage 6	89.6	91.44	92.05	88.69	90.21	89.6	89.3	89.6	88.69	88.69	89.3	89.91	88.38	88.99	88.99	88.99	88.69	88.69	87.46	88.07	88.07	88.38	87.77	88.07	89.3	88.99	88.63	88.99	88.38	88.07	87.77	89.6	89.6	89.6	90.52	98.82	99.08	99.08	98.17	99.39	96.71	99.69	99.39	99.39	99.39	98.26
